# Supplementary material for: Improved Production of Majority Cellulases in Trichoderma reesei by Integration of cbh1 Gene From Chaetomium thermophilum
Source: Front Microbiol. 2020 Jul 14;11:1633. doi: 10.3389/fmicb.2020.01633 (PMC7381231; doi:10.3389/fmicb.2020.01633)
Supplement: TABLE S1 — Primers used in this study. [file Data_Sheet_1.zip]

Archive with 7 entries (7 files):
- Table S1.DOCX
- Table S2.XLSX
- Table S3.XLSX
- Table S4.CSV
- Table S5.CSV
- Table S6.CSV
- Table S7.CSV
