# Supplementary material for: Improved Production of Majority Cellulases in Trichoderma reesei by Integration of cbh1 Gene From Chaetomium thermophilum
Source: Front Microbiol. 2020 Jul 14;11:1633. doi: 10.3389/fmicb.2020.01633 (PMC7381231; doi:10.3389/fmicb.2020.01633)
Supplement: TABLE S1 — Primers used in this study. [file Data_Sheet_1.zip › Table S2.XLSX]

## Sheet: 12 exclusive unique spectrum co
Processed data of secretory protein analysis of Trichoderma reesei
				Unique spectrum counts		Total spectrum counts		Percent coverage
Accession Number	Protein ID	Anotation	Molecular Weight	BioSample 1	BioSample 2	BioSample 1	BioSample 2	BioSample 1	BioSample 2
GH family proteins
gi|219752323	121127	beta-xylosidase	87 kDa	40	56	67	133	0.414	0.478
gi|31747160	49081	Cel74a	87 kDa	20	35	27	58	0.24	0.422
gi|1419338	72526	Alpha-glucosiduronase	93 kDa	15	31	18	37	0.184	0.306
gi|50402144	123989	Exoglucanase 1 precursor (Exoglucanase I) (Exocellobiohydrolase I) (CBHI) (1,4-beta-cellobiohydrolase)	46 kDa	22	32	34	45	0.307	0.4054
gi|572278177	121746	1,3-beta-glucosidase GLUC78 precursor	101 kDa	25	29	46	46	0.252	0.259
gi|340514293	82235	alpha-glucosidase, GH31	99 kDa	23	26	31	33	0.245	0.272
gi|340515404	123456	alpha-trehalose glucohydrolase, GH65	117 kDa	17	26	21	43	0.146	0.239
gi|429544272	76672	beta-D-glucoside glucohydrolase, GH3	75 kDa	30	25	44	39	0.353	0.351
gi|340520576	21725	exochitinase, GH20	64 kDa	26	25	41	38	0.363	0.375
gi|340513925	70845	laminarinase, GH55	79 kDa	28	24	44	36	0.38	0.342
gi|340521563	55319	alpha-L-arabinofuranosidase, GH54	53 kDa	22	23	53	47	0.431	0.484
gi|572273984	5836	beta-mannosidaseA	106 kDa	13	23	16	36	0.118	0.217
gi|340520696	120784	aldose-1-epimerase	45 kDa	17	21	26	30	0.347	0.308
gi|340518898	60635	glycoside hydrolase family 92	89 kDa	7	8	10	20	0.125	0.272
gi|340522741	54242	beta-1,3-glucanase precursor, GH55	80 kDa	18	16	20	21	0.272	0.228
gi|340522186	74198	glycoside hydrolase family 92	89 kDa	13	16	18	22	0.216	0.239
gi|2392306	122081	Endo-1,4-beta-glucanase	39 kDa	12	16	84	82	0.456	0.469
gi|11692747	72567	cellobiohydrolase II	50 kDa	16	15	39	43	0.214	0.214
gi|1580816	72632	alpha-galactosidase	49 kDa	16	15	29	25	0.32	0.327
gi|340516167	22914	glycoside hydrolase family 72	57 kDa	13	15	16	19	0.304	0.294
gi|340515920	66792	glycoside hydrolase family 17	36 kDa	14	12	18	18	0.318	0.264
gi|121794	120312	GUN2_TRIRE Endoglucanase EG-II precursor (Endo-1,4-beta-glucanase) (Cellulase) (EGLII)	44 kDa	8	11	25	29	0.261	0.261
gi|404312830	73638	Cellulose Induced Protein, Cip1	23 kDa	10	10	46	30	0.482	0.482
gi|340521338	45717	1,2-a-D-mannosidase, GH47	56 kDa	10	10	10	12	0.239	0.187
gi|261825113	1885	glucoamylase, GH15	64 kDa	8	10	19	17	0.149	0.259
gi|340521266	104461	hydrolase, alpha/beta fold family	37 kDa	9	9	10	11	0.286	0.248
gi|340514746	69276	glycoside hydrolase family GH30	49 kDa	8	9	11	15	0.253	0.198
gi|14278359	123232	Endoglucanase 3, Cel12a	23 kDa	8	8	17	15	0.193	0.206
gi|11514387	56996	beta-mannase, GH5	38 kDa	8	8	12	13	0.27	0.27
gi|1580814	123283	alpha-L-arabinofuranosidase	51 kDa	4	8	6	11	0.128	0.258
gi|31747156	76210	arabinofuranosidase, Abf2	35 kDa	4	8	4	9	0.0994	0.376
gi|340519529	105956	alpha-amylase 1, GH13	51 kDa	8	7	10	7	0.194	0.143
gi|1042782319	123818	1,4-beta-D-xylan xylanohydrolase 2	24 kDa	7	7	42	39	0.287	0.287
gi|340517806	39942	beta-1,3-endoglucanase, GH17	42 kDa	6	7	10	11	0.237	0.278
gi|1042851767	120229	1,4-beta-D-xylan xylanohydrolase 3	38 kDa	6	7	6	7	0.216	0.291
gi|1580818	124016	alpha-galactosidase	82 kDa	4	7	4	7	0.0576	0.0952
gi|572275384	68064	putative glycosyl hydrolase	55 kDa	9	6	11	7	0.199	0.157
gi|340519793	73179	glycoside hydrolase family 95	47 kDa	4	6	6	6	0.105	0.128
gi|340516490	79921	alpha-1,2-mannosidase, GH92	88 kDa	4	6	4	6	0.0579	0.0806
gi|340521634	103458	N,O-diacetyl muramidase, GH25	24 kDa	5	5	5	5	0.206	0.241
gi|340519961	58282	carbohydrate esterase family 9	103 kDa	2	5	2	5	0.0232	0.0792
gi|340519764	76852	glycoside hydrolase family 2	68 kDa	5	4	5	4	0.0763	0.0601
gi|340519849	58450	glycoside hydrolase family 3	85 kDa	5	4	5	4	0.0817	0.059
gi|31747152	44214	acetyl xylan esterase, Axe2	30 kDa	3	4	3	5	0.167	0.224
gi|340515277	123538	glycoside hydrolase family 72	49 kDa	2	4	2	4	0.0329	0.156
gi|340514747	69245	glycoside hydrolase family 2	105 kDa	1	4	1	4	0.00853	0.0458
gi|340520426	58117	alpha-N-acetylglucosaminidase, GH89	85 kDa	5	3	5	3	0.0843	0.0562
gi|340515893	123226	glycoside hydrolase family 37	77 kDa	4	3	4	3	0.0554	0.0466
gi|21263647	73643	Endo-1,4-beta-glucanase IV	36 kDa	2	3	5	4	0.0581	0.0581
gi|1042851765	74223	Endo-1,4-beta-xylanase 1 precursor (Xylanase 1) (1,4-beta-D-xylan xylanohydrolase 1)	25 kDa	2	3	2	5	0.0742	0.157
gi|326327922	80240	beta-galactosidase	109 kDa	2	3	2	3	0.0249	0.0359
gi|340518080	71554	beta-1,3-mannanase, GH5	51 kDa	1	3	1	3	0.0333	0.0728
gi|572279711	106575	glycoside hydrolase family 79 protein	58 kDa	1	3	1	3	0.0203	0.072
gi|340515257	110894	endo-beta-1,6-galactanase, GH5	52 kDa	5	2	5	2	0.115	0.0793
gi|11513450	73632	Acetylxylan esterase precursor	21 kDa	3	2	4	3	0.0966	0.0435
gi|340519173	22129	glycoside hydrolase	39 kDa	3	2	3	2	0.0969	0.0497
gi|340514611	23346	exochitinase, GH20	67 kDa	3	2	3	2	0.063	0.0448
gi|340514092	124175	glycoside hydrolase family 64	40 kDa	2	2	3	2	0.0712	0.0686
gi|340520819	77299	exo-beta-D-glucosaminidase, GH2	99 kDa	1	2	1	2	0.0249	0.0463
gi|572284103	71532	mutanase	62 kDa	6	5	6	6	0.106	0.117
Oxidoreductases
gi|340513959	70803	bifunctional catalase/peroxidase	86 kDa	25	22	32	29	0.347	0.327
gi|340522459	73631	Isoamyl alcohol oxidase	61 kDa	29	31	48	45	0.382	0.383
Protease/peptidase
gi|340522707	74156	aspartate protease	43 kDa	15	21	54	49	0.356	0.42
gi|340515915	123244	serine protease-like protein	58 kDa	20	14	24	14	0.384	0.207
gi|340515419	81070	aminopeptidase	55 kDa	6	5	7	5	0.119	0.105
gi|340519469	121133	aspartic peptidase A1	49 kDa	3	5	3	5	0.0885	0.104
gi|340513869	82623	tripeptidyl peptidase A	65 kDa	14	13	22	17	0.193	0.203
gi|340520819	75159	aminopeptidase	99 kDa	1	2	1	2	0.0249	0.0463
gi|340515525	51365	subtilisin-like serine protease PR1C	93 kDa	7	7	8	7	0.117	0.102
gi|340519213	106661	afm:Afu3g02970 aspergillopepsin	24 kDa	1	2	2	5	0.0636	0.0975
Proteins with other functions
gi|340522317	44504	ACTG_CEPAC Actin, gamma	42 kDa	5	3	5	4	0.168	0.096
gi|340522196	103039	cyanophycinase	31 kDa	2	2	2	2	0.0839	0.0839
gi|340517798	4213	RNTR_TRIVI Ribonuclease Trv (RNase Trv)	28 kDa	2	1	2	1	0.167	0.101
gi|340518236	122127	MFS genral substrate transpoter	20 kDa	15	16	89	60	0.758	0.758
gi|340516998	64397	ceramidase family protein	78 kDa	10	16	11	17	0.172	0.27
gi|340515357	68067	cell wall protein	41 kDa	12	13	16	15	0.259	0.277
gi|572282434	55887	putative isomerase YbhE	43 kDa	17	12	26	18	0.421	0.406
gi|1008808670	121418	Carbohydrate esterase family 16 protein	39 kDa	13	12	19	15	0.261	0.261
gi|340515605	80980	EMB1873; agmatine deiminase	39 kDa	9	10	12	11	0.329	0.27
gi|118764455	45445	tyrosinase 2	61 kDa	11	9	21	15	0.189	0.2
gi|572273472	70373	DUF1237 domain protein	59 kDa	6	4	7	4	0.121	0.0698
gi|572273166	70840	CFEM-domain-containing protein	19 kDa	3	4	9	6	0.21	0.21
gi|312887	46958	Elongation factor 1-alpha (EF-1-alpha)	50 kDa	3	4	3	4	0.0609	0.0783
gi|340521314	21673	ATPA_NEUCR ATP synthase subunit alpha, mitochondrial precursor	59 kDa	1	4	1	4	0.0236	0.0653
gi|340516307	123039	cell wall protein	22 kDa	2	2	2	2	0.0464	0.0802
gi|340514956	122717	ubiquitin/small ribosomal subunit protein 31 fusion protein	18 kDa	2	2	2	2	0.098	0.098
gi|340518531	121834	adenine nucleotide translocator	34 kDa	2	1	2	1	0.0603	0.0381
gi|340522574	119707	calponin-like actin-binding domain-containing protein	71 kDa	2	1	2	1	0.0382	0.0445
gi|340516338	123071	ATP synthase beta chain, mitochondrial precursor	55 kDa	2	1	2	1	0.0448	0.0273
gi|340521118	56830	EstA precursor	61 kDa	2	1	2	1	0.0452	0.0217
Proteins with unknown functions
gi|340519417	121475	hypothetical protein CIMG_09386	76 kDa	30	29	58	49	0.274	0.281
gi|340518095	22459	hypothetical protein MG07704.4	47 kDa	21	21	27	25	0.486	0.495
gi|274133970	122780	ani:AN2206.2 hypothetical protein	50 kDa	20	20	50	46	0.282	0.241
gi|3250920	74282	predicted protein	83 kDa	16	19	24	28	0.1944	0.2232
gi|340516390	50390	hypothetical protein CIMG_03304	72 kDa	18	17	24	20	0.267	0.232
gi|340513779	71092	unnamed protein product	52 kDa	16	17	25	20	0.279	0.288
gi|340518026	62213	hypothetical protein FG02859.1	38 kDa	14	15	16	20	0.385	0.45
gi|340518711	77579	hypothetical protein FG10782.1	42 kDa	11	13	23	17	0.17	0.17
gi|340515032	81517	hypothetical protein FG02466.1	154 kDa	10	12	17	18	0.0705	0.0853
gi|340519476	121136	predicted protein	44 kDa	7	10	10	13	0.126	0.194
gi|340516597	65406	hypothetical protein FG05757.1	29 kDa	9	9	10	10	0.393	0.36
gi|340514570	69650	hypothetical protein	53 kDa	9	8	13	13	0.235	0.192
gi|340514386	112018	hypothetical protein FG07921.1	25 kDa	8	8	28	21	0.423	0.388
gi|340513859	82633	hypothetical protein	56 kDa	8	7	11	10	0.171	0.183
gi|340519026	76971	hypothetical protein FG06130.1	25 kDa	5	7	12	12	0.306	0.391
gi|340520858	57098	hypothetical protein CNBH0560	88 kDa	9	6	9	6	0.148	0.099
gi|340516521	65483	hypothetical protein FG00576.1	20 kDa	5	5	7	6	0.179	0.258
gi|572278736	32798	hypothetical protein FG06564.1	24 kDa	3	5	6	9	0.249	0.394
gi|340522672	102908	hypothetical protein CHGG_07468	21 kDa	8	4	13	6	0.233	0.171
gi|340514811	81778	aor:AO090020000289 predicted protein	77 kDa	5	4	6	4	0.0668	0.0566
gi|340517891	78828	hypothetical protein FG01603.1	61 kDa	5	4	5	4	0.107	0.0772
gi|340513827	124282	hypothetical protein	117 kDa	4	4	4	4	0.0554	0.0545
gi|340522445	119568	predicted protein	24 kDa	3	4	4	5	0.141	0.141
gi|340518014	107850	unnamed protein product	33 kDa	3	4	3	5	0.059	0.249
gi|340513735	71170	hypothetical protein FG03577.1	62 kDa	3	3	3	3	0.0374	0.0963
gi|340514898	111332	unnamed protein product	134 kDa	2	3	4	4	0.0167	0.0342
gi|340515367	67983	hypothetical protein FG10111.1	146 kDa	1	3	1	3	0.0135	0.024
gi|340522695	119805	hypothetical protein	21 kDa	1	3	1	3	0.0502	0.137
gi|340517818	108143	unnamed protein product	49 kDa	1	3	1	3	0.0276	0.0759
gi|340514339	124051	hypothetical protein MG03337.4	59 kDa	6	2	6	2	0.101	0.0488
gi|340515638	67504	hypothetical protein FG04858.1	31 kDa	5	2	5	2	0.221	0.0724
gi|340518703	22210	hypothetical protein MG09716.4	46 kDa	5	2	5	2	0.122	0.043
gi|340514849	69061	hypothetical protein FG04572.1	42 kDa	4	2	4	2	0.115	0.064
gi|340514451	111915	hypothetical protein FG02110.1	15 kDa	3	2	4	4	0.168	0.168
gi|340520117	58333	hypothetical protein CHGG_07810	45 kDa	3	2	4	2	0.0418	0.0418
gi|340518116	62633	hypothetical protein CHGG_00299	357 kDa	2	2	6	4	0.00286	0.00286
gi|340522027	119664	hypothetical protein FG06912.1	182 kDa	2	2	2	4	0.0103	0.0115
gi|340518121	22386	hypothetical protein FG00793.1	24 kDa	2	2	2	2	0.0862	0.0862
gi|340515895	66608	hypothetical protein FG05621.1	101 kDa	2	2	2	2	0.0275	0.0264
gi|340517951	107704	hypothetical protein Afu5g02100	27 kDa	2	2	2	2	0.124	0.116
gi|340521581	2433	hypothetical protein FG00828.1	32 kDa	1	2	17	20	0.0282	0.144
gi|340514094	112342	hypothetical protein FG05399.1	89 kDa	1	2	1	2	0.0176	0.0377
gi|340514384	82141	hypothetical protein FG02204.1	60 kDa	1	2	1	2	0.0223	0.052
gi|340516684	65039	hypothetical protein FG04380.1	40 kDa	4	1	4	1	0.115	0.0453
gi|340519487	105860	predicted protein	36 kDa	2	1	4	1	0.0621	0.0311
gi|340520509	76155	hypothetical protein FG07678.1	48 kDa	31	29	112	109	0.402	0.519
gi|340514363	69863	hypothetical protein FG04022.1	60 kDa	26	24	33	29	0.42	0.346
gi|108794000	21960	hypothetical protein FG11236.1	69 kDa	19	23	31	25	0.303	0.316
