# Supplementary material for: Improved Production of Majority Cellulases in Trichoderma reesei by Integration of cbh1 Gene From Chaetomium thermophilum
Source: Front Microbiol. 2020 Jul 14;11:1633. doi: 10.3389/fmicb.2020.01633 (PMC7381231; doi:10.3389/fmicb.2020.01633)
Supplement: TABLE S1 — Primers used in this study. [file Data_Sheet_1.zip › Table S3.XLSX]

## Sheet: 45 exclusive unique peptide cou
Processed data of secretory protein analysis of Chaetomium thermophilum
				Unique spectrum counts		Total spectrum counts		Percent coverage
Accession Number	Visible?	Identified Proteins (278)	Molecular Weight	BioSample 1	BioSample 2	BioSample 1	BioSample 2	BioSample 1	BioSample 2
GH family proteins
gi|341038538	TRUE	glucan 1,4-alpha-glucosidase-like protein	73 kDa	36	30	576	212	0.615	0.544
gi|340931941	TRUE	hydrolase-like protein	102 kDa	29	27	46	35	0.319	0.331
gi|340923572	TRUE	alpha-glucosidase-like protein	104 kDa	30	26	64	51	0.364	0.328
gi|340904811	TRUE	beta-glucosidase-like protein	79 kDa	28	26	66	75	0.396	0.358
gi|58045187	TRUE	cellobiohydrolase	57 kDa	27	26	331	189	0.485	0.528
gi|340959229	TRUE	cellobiose dehydrogenase-like protein ]	90 kDa	22	23	37	50	0.317	0.362
gi|340939452	TRUE	endoglucanase-like protein	47 kDa	19	22	66	115	0.529	0.525
gi|340905329	TRUE	beta-glucosidase-like protein	57 kDa	22	20	42	36	0.458	0.454
gi|117935080	TRUE	cellobiohydrolase precursor	50 kDa	18	20	29	74	0.39	0.401
gi|340905017	TRUE	alpha-mannosidase-like protein	123 kDa	11	16	11	20	0.127	0.184
gi|340924133	TRUE	trehalase-like protein	80 kDa	19	15	47	33	0.269	0.23
gi|340923570	TRUE	cellulose 1,4-beta-cellobiosidase II-like protein	51 kDa	15	15	98	52	0.462	0.462
gi|340939205	TRUE	exo-beta-1,3-glucanase-like protein	76 kDa	14	13	37	43	0.301	0.276
gi|340967015	TRUE	alpha-amylase-like protein	60 kDa	12	13	16	18	0.308	0.263
gi|340938970	TRUE	cell wall glucanase-like protein	41 kDa	13	12	29	26	0.347	0.366
gi|340905037	TRUE	2-phospho- D-glycerate hydro-lyase-like protein	47 kDa	17	18	36	25	0.489	0.489
gi|340924068	TRUE	endoglucanase-like protein	42 kDa	11	12	35	40	0.377	0.452
gi|341038861	TRUE	hydrolase-like protein	61 kDa	9	10	11	14	0.168	0.18
gi|1193829326	TRUE	Chain A, Beta-1,3-glucanase	82 kDa	8	10	8	16	0.186	0.225
gi|340905169	TRUE	1,3-beta-glucanosyltransferase-like protein	56 kDa	8	10	12	11	0.212	0.247
gi|340960706	TRUE	pectinesterase-like protein	36 kDa	11	9	15	10	0.43	0.34
gi|340931998	TRUE	endo-1,4-beta-xylanase-like protein	69 kDa	10	9	22	12	0.221	0.188
gi|225590470	TRUE	beta-glucosidase	95 kDa	7	9	9	11	0.0923	0.123
gi|340975556	TRUE	xylosidase-like protein	37 kDa	13	9	21	9	0.437	0.336
gi|340960499	TRUE	1,3-beta-glucanosyltransferase-like protein	50 kDa	6	7	24	12	0.305	0.139
gi|340939428	TRUE	cellulase-like protein	33 kDa	7	7	17	13	0.255	0.255
gi|341038375	TRUE	endo-1,4-beta-mannosidase-like protein	47 kDa	7	7	8	7	0.184	0.225
gi|340966925	TRUE	putative cellulose binding protein	42 kDa	5	6	9	11	0.195	0.278
gi|34499889	TRUE	endoxylanase precursor, partial	28 kDa	6	5	30	49	0.404	0.303
gi|340923703	TRUE	endo-1,3(4)-beta-glucanase-like protein	117 kDa	6	5	11	11	0.0788	0.0815
gi|340960855	TRUE	hydrolase-like protein	86 kDa	6	4	8	4	0.0884	0.0631
gi|340966986	TRUE	cellobiose dehydrogenase-like protein	86 kDa	1	4	3	7	0.0215	0.0835
gi|340939519	TRUE	carbon-oxygen lyase-like protein	58 kDa	7	3	10	4	0.15	0.0965
gi|340975994	TRUE	1,3-beta-glucanosyltransferase-like protein	53 kDa	6	3	7	3	0.124	0.0581
gi|340924356	TRUE	putative carbohydrate binding protein	36 kDa	6	2	6	2	0.275	0.11
gi|340959203	TRUE	putative cellulose binding protein	33 kDa	5	2	7	3	0.22	0.0994
gi|340914897	TRUE	hydrolase-like protein	33 kDa	4	2	5	2	0.207	0.0984
gi|340939596	TRUE	endo-1,3(4)-beta-glucanase-like protein	31 kDa	3	1	3	1	0.109	0.0456
gi|340924015	TRUE	putative cellulose binding protein	39 kDa	2	1	4	2	0.0598	0.038
gi|340959500	TRUE	hydrolase-like protein	42 kDa	2	1	2	1	0.0824	0.0346
Oxidoreductases
gi|341038804	TRUE	coproporphyrinogen III oxidase-like protein	39 kDa	24	24	50	49	0.588	0.579
gi|340923848	TRUE	methylmalonate-semialdehyde dehydrogenase-like protein	63 kDa	25	22	62	17	0.496	0.302
gi|340923979	TRUE	fumarate reductase-like protein	68 kDa	13	20	17	34	0.25	0.37
gi|340914647	TRUE	delta-1-pyrroline-5-carboxylate dehydrogenase-like protein	114 kDa	26	19	42	9	0.282	0.108
gi|340931803	TRUE	fumarate reductase-like protein	58 kDa	19	16	40	29	0.442	0.409
gi|340905473	TRUE	bifunctional enzyme with both catalase and broad- spectrum peroxidase activity-like protein	80 kDa	16	15	21	17	0.248	0.239
gi|340931867	TRUE	lipoamide dehydrogenase is a component of the alpha- ketoacid dehydrogenase-like protein	54 kDa	25	12	51	16	0.51	0.296
gi|340905421	TRUE	urate oxidase-like protein	33 kDa	11	12	13	17	0.403	0.403
gi|340975876	TRUE	aspartate-semialdehyde dehydrogenase-like protein	39 kDa	14	11	23	15	0.448	0.343
gi|340939213	TRUE	lactoylglutathione lyase-like protein	37 kDa	12	10	16	13	0.366	0.335
gi|340923661	TRUE	acetohydroxy-acid reductoisomerase (alpha-keto-beta-hydroxylacil reductoisomerase)-like protein	45 kDa	10	9	11	4	0.262	0.114
gi|341038955	TRUE	mitochondrial aldehyde dehydrogenase-like protein	64 kDa	11	8	16	4	0.212	0.0881
gi|340966644	TRUE	mitochondrial glutaryl-CoA dehydrogenase-like protein	47 kDa	12	8	14	3	0.341	0.117
gi|340923883	TRUE	glyoxal oxidase-like protein	118 kDa	4	7	5	10	0.0567	0.099
gi|340939545	TRUE	putative FAD binding protein	57 kDa	10	6	23	8	0.193	0.146
gi|340960879	TRUE	sulfite reductase-like protein	169 kDa	9	5	9	5	0.0607	0.0424
gi|147886292	TRUE	manganese superoxide dismutase, partial [Chaetomium thermophilum]	22 kDa	5	5	6	5	0.234	0.239
gi|340967032	TRUE	L-amino-acid oxidase-like protein	76 kDa	6	4	6	3	0.0854	0.0362
gi|340905047	TRUE	Cu/Zn superoxide dismutase-like protein	30 kDa	3	3	6	4	0.193	0.193
gi|340960542	TRUE	reductase-like protein	33 kDa	3	2	3	2	0.0906	0.0604
gi|340960776	TRUE	oxidoreductase-like protein	43 kDa	3	2	3	2	0.1	0.04
gi|340966656	TRUE	amine oxidase-like protein	126 kDa	2	2	2	2	0.0223	0.0232
gi|340975561	TRUE	reductase-like protein	35 kDa	2	1	2	1	0.029	0.0258
Protease/Peptidase
gi|340905038	TRUE	aminopeptidase-like protein	99 kDa	51	31	115	57	0.598	0.386
gi|340946096	TRUE	serine-type endopeptidase-like protein	98 kDa	17	20	45	46	0.243	0.22
gi|340967004	TRUE	aminopeptidase-like protein	100 kDa	24	20	39	14	0.304	0.163
gi|340992737	TRUE	dipeptidyl-peptidase III (DPP III)-like protein	80 kDa	20	16	27	7	0.271	0.0893
gi|340959130	TRUE	aminopeptidase-like protein	52 kDa	16	15	21	15	0.361	0.335
gi|340960619	TRUE	metalloendopeptidase-like protein	82 kDa	18	12	28	16	0.271	0.198
gi|1036305387	TRUE	Chain A, Aminopeptidase-like Protein	56 kDa	13	11	18	8	0.341	0.191
gi|340924140	TRUE	dipeptidyl peptidase-like protein	99 kDa	14	10	19	12	0.205	0.138
gi|340938935	TRUE	alkaline protease-like protein	41 kDa	6	9	8	41	0.241	0.476
gi|340938936	TRUE	glutamate carboxypeptidase-like protein	62 kDa	11	8	17	10	0.245	0.166
gi|340905335	TRUE	aspartyl aminopeptidase-like protein	52 kDa	8	8	12	12	0.198	0.219
gi|340905033	TRUE	aminopeptidase-like protein	56 kDa	10	8	15	7	0.257	0.13
gi|340992803	TRUE	putative proteasome protein	29 kDa	8	5	9	1	0.419	0.0377
gi|111182171	TRUE	serine protease p2 [Chaetomium thermophilum]	57 kDa	2	4	2	4	0.0451	0.0771
gi|341038410	TRUE	aminopeptidase-like protein	53 kDa	4	2	4	2	0.0845	0.0452
gi|340939438	TRUE	serine-type peptidase-like protein	62 kDa	2	2	2	2	0.0436	0.0436
Proteins with other functions
gi|340959133	TRUE	putative thiamin pyrophosphate binding protein	75 kDa	28	24	46	20	0.449	0.285
gi|340959237	TRUE	putative cytoplasm protein	79 kDa	20	17	26	11	0.269	0.207
gi|340975495	TRUE	citrate synthase-like protein	52 kDa	17	16	27	7	0.34	0.146
gi|340975751	TRUE	transaldolase-like protein	35 kDa	13	14	28	26	0.383	0.455
gi|341038380	TRUE	putative aspartate protein	46 kDa	14	10	16	9	0.34	0.23
gi|340914992	TRUE	putative cell wall protein	42 kDa	10	9	81	47	0.3	0.198
gi|340960665	TRUE	putative pyridoxine biosynthesis protein	33 kDa	10	7	17	8	0.34	0.244
gi|340939423	TRUE	parallel beta-helix repeat-containing protein	37 kDa	9	7	10	9	0.376	0.292
gi|341038907	TRUE	mitochondrial heat shock protein 60-like protein	61 kDa	10	7	12	1	0.219	0.0191
gi|340992635	TRUE	citrate synthase-like protein	53 kDa	5	7	8	1	0.146	0.0254
gi|340923742	TRUE	myo-inositol 1-phosphate synthase-like protein	60 kDa	13	6	15	7	0.346	0.149
gi|340959560	TRUE	4-aminobutyrate aminotransferase-like protein	56 kDa	9	6	9	7	0.19	0.168
gi|340975517	TRUE	rhamnogalacturonan acetylesterase-like protein	29 kDa	8	6	9	7	0.324	0.214
gi|340959687	TRUE	alkaline phosphatase-like protein	125 kDa	5	6	7	6	0.0455	0.0656
gi|340904812	TRUE	putative nucleoside protein	17 kDa	3	6	3	17	0.23	0.474
gi|340904923	TRUE	cyanate hydratase-like protein	18 kDa	4	6	1	8	0.0783	0.41
gi|340966670	TRUE	putative NGG1 interacting factor	32 kDa	8	5	9	5	0.285	0.207
gi|341038552	TRUE	putative pyridoxal phosphate binding protein	54 kDa	7	5	8	5	0.181	0.135
gi|340960244	TRUE	aromatic-L-amino-acid decarboxylase-like protein	56 kDa	6	5	9	5	0.182	0.119
gi|340946101	TRUE	putative cytoplasm protein	27 kDa	5	3	7	3	0.286	0.171
gi|340960466	TRUE	glucose-6-phosphate isomerase-like protein	62 kDa	5	3	6	4	0.0996	0.0765
gi|340959410	TRUE	deacetylase-like protein	86 kDa	3	3	3	4	0.042	0.0468
gi|1208077033	TRUE	Chain A, Utp4	100 kDa	1	3	1	3	0.00881	0.0264
gi|340975631	TRUE	putative elongation factor	50 kDa	1	3	1	3	0.0239	0.0739
gi|340975866	TRUE	putative cell fusion protein	166 kDa	5	3	5	1	0.0337	0.00728
gi|340959312	TRUE	5-methyltetrahydropteroyltriglutamate-homocysteine methyltransferase-like protein	87 kDa	4	2	8	2	0.13	0.0299
gi|340939360	TRUE	fumarylacetoacetase-like protein	47 kDa	7	2	8	3	0.198	0.0727
gi|340975886	TRUE	nicotinate-nucleotide pyrophosphorylase [carboxylating]-like protein	131 kDa	5	2	6	2	0.036	0.0176
gi|340939579	TRUE	putative guanine nucleotide-binding protein	35 kDa	4	2	4	2	0.111	0.0696
gi|340904789	TRUE	3-ketoacyl-CoA thiolase-like protein	44 kDa	3	2	3	2	0.0867	0.0578
gi|340939223	TRUE	hedgehog receptor-like protein	144 kDa	2	2	2	2	0.0168	0.0175
gi|340960117	TRUE	putative aspartate protein	49 kDa	2	2	3	2	0.0711	0.0711
gi|340975916	TRUE	urea amidolyase-like protein	174 kDa	5	2	5	1	0.051	0.0101
gi|29160305	TRUE	unnamed protein product	56 kDa	2	1	327	185	0.497	0.473
gi|340939293	TRUE	transferase-like protein	34 kDa	2	1	4	2	0.0779	0.0552
gi|340960373	TRUE	carnitine O-acetyltransferase-like protein	70 kDa	2	1	3	1	0.0327	0.0196
gi|340905549	TRUE	putative ATP-binding cassette (ABC) transporter protein	165 kDa	2	1	2	1	0.0108	0.00407
Proteins with unknown functions
gi|340959465	TRUE	hypothetical protein CTHT_0024820	80 kDa	43	44	330	412	0.541	0.541
gi|340967021	TRUE	hypothetical protein CTHT_0020730	73 kDa	11	21	12	26	0.161	0.373
gi|340939401	TRUE	hypothetical protein CTHT_0045200	44 kDa	18	19	18	60	0.227	0.577
gi|340938972	TRUE	hypothetical protein CTHT_0040730	88 kDa	22	16	59	33	0.422	0.317
gi|340923847	TRUE	hypothetical protein CTHT_0053590	64 kDa	17	16	25	24	0.327	0.304
gi|340960145	TRUE	hypothetical protein CTHT_0031810	65 kDa	13	14	15	4	0.229	0.0832
gi|340924143	TRUE	hypothetical protein CTHT_0056680	27 kDa	10	14	17	7	0.55	0.198
gi|340966929	TRUE	hypothetical protein CTHT_0019690	91 kDa	12	10	28	19	0.101	0.0996
gi|341038547	TRUE	hypothetical protein CTHT_0002330	72 kDa	14	10	4	11	0.0934	0.204
gi|340975535	TRUE	hypothetical protein CTHT_0011220	51 kDa	11	9	25	28	0.334	0.213
gi|340975961	TRUE	hypothetical protein CTHT_0015630	32 kDa	7	9	16	21	0.291	0.401
gi|340905217	TRUE	hypothetical protein CTHT_0069200	66 kDa	11	8	19	14	0.206	0.131
gi|340960430	TRUE	hypothetical protein CTHT_0034750	111 kDa	7	8	37	26	0.089	0.125
gi|340905201	TRUE	hypothetical protein CTHT_0069040	63 kDa	4	8	5	10	0.0787	0.168
gi|340914929	TRUE	hypothetical protein CTHT_0062930	46 kDa	9	7	13	8	0.246	0.212
gi|340959725	TRUE	hypothetical protein CTHT_0027450	61 kDa	8	7	8	8	0.173	0.145
gi|340905461	TRUE	hypothetical protein CTHT_0071830	42 kDa	9	6	12	7	0.234	0.206
gi|340966886	TRUE	hypothetical protein CTHT_0019240	64 kDa	8	6	8	7	0.143	0.119
gi|340915038	TRUE	hypothetical protein CTHT_0064040	25 kDa	7	6	14	20	0.561	0.395
gi|340966742	TRUE	hypothetical protein CTHT_0017680	34 kDa	6	6	12	16	0.283	0.283
gi|341038412	TRUE	hypothetical protein CTHT_0000930	33 kDa	6	6	10	12	0.256	0.252
gi|340959414	TRUE	hypothetical protein CTHT_0024290	34 kDa	6	6	6	8	0.204	0.22
gi|340975699	TRUE	hypothetical protein CTHT_0012900	95 kDa	3	6	4	8	0.0562	0.0804
gi|340959486	TRUE	hypothetical protein CTHT_0025030	36 kDa	4	5	6	12	0.0896	0.22
gi|340939538	TRUE	hypothetical protein CTHT_0046670	91 kDa	8	5	9	5	0.106	0.0738
gi|340960650	TRUE	hypothetical protein CTHT_0037010	38 kDa	5	5	6	8	0.134	0.143
gi|340924233	TRUE	hypothetical protein CTHT_0057610	22 kDa	3	5	3	6	0.155	0.311
gi|340897392	TRUE	hypothetical protein CTHT_0073070	33 kDa	2	5	1	7	0.0572	0.215
gi|340924241	TRUE	hypothetical protein CTHT_0057690	67 kDa	8	5	10	4	0.131	0.0773
gi|340924054	TRUE	hypothetical protein CTHT_0055720	42 kDa	6	4	8	4	0.242	0.13
gi|340966840	TRUE	hypothetical protein CTHT_0018720	42 kDa	5	4	7	4	0.162	0.144
gi|340960800	TRUE	hypothetical protein CTHT_0038570	40 kDa	3	4	3	5	0.0613	0.1
gi|340946136	TRUE	hypothetical protein CTHT_0040250	39 kDa	2	3	3	9	0.0658	0.247
gi|340959184	TRUE	hypothetical protein CTHT_0021920	89 kDa	6	3	6	4	0.102	0.0716
gi|340931954	TRUE	hypothetical protein CTHT_0049540	29 kDa	4	3	6	5	0.164	0.135
gi|340905277	TRUE	hypothetical protein CTHT_0069850	30 kDa	4	3	6	3	0.219	0.134
gi|340946138	TRUE	hypothetical protein CTHT_0040270	52 kDa	4	3	4	3	0.138	0.0851
gi|340897483	TRUE	hypothetical protein CTHT_0074010	24 kDa	3	3	8	10	0.229	0.229
gi|340897415	TRUE	hypothetical protein CTHT_0073300	24 kDa	3	3	7	7	0.126	0.126
gi|340946106	TRUE	hypothetical protein CTHT_0039950	23 kDa	2	3	3	4	0.135	0.139
gi|340923555	TRUE	hypothetical protein CTHT_0050590	51 kDa	2	3	2	5	0.0541	0.0769
gi|340914851	TRUE	hypothetical protein CTHT_0062070	42 kDa	2	3	3	3	0.0693	0.12
gi|340966881	TRUE	hypothetical protein CTHT_0019190	37 kDa	2	3	2	5	0.0597	0.111
gi|341038923	TRUE	hypothetical protein CTHT_0006240	56 kDa	2	3	2	3	0.0458	0.0668
gi|340966918	TRUE	hypothetical protein CTHT_0019580	43 kDa	2	3	2	3	0.0744	0.105
gi|340939025	TRUE	hypothetical protein CTHT_0041260	34 kDa	2	3	2	3	0.0492	0.0918
gi|340904786	TRUE	hypothetical protein CTHT_0064680	70 kDa	1	3	1	3	0.0158	0.0569
gi|340923900	TRUE	hypothetical protein CTHT_0054130	40 kDa	6	2	6	2	0.231	0.0676
gi|340924045	TRUE	hypothetical protein CTHT_0055620	32 kDa	5	2	7	3	0.283	0.125
gi|340931813	TRUE	hypothetical protein CTHT_0048040	70 kDa	5	2	5	2	0.0829	0.0353
gi|340959682	TRUE	hypothetical protein CTHT_0027010	52 kDa	5	2	6	2	0.141	0.0441
gi|340959288	TRUE	hypothetical protein CTHT_0023010	49 kDa	4	2	7	4	0.115	0.0611
gi|340914893	TRUE	hypothetical protein CTHT_0062520	70 kDa	3	2	3	2	0.0621	0.0359
gi|340975665	TRUE	hypothetical protein CTHT_0012550	128 kDa	2	2	3	3	0.026	0.0197
gi|341039037	TRUE	hypothetical protein CTHT_0007400	279 kDa	2	2	2	3	0.00624	0.00624
gi|340923906	TRUE	hypothetical protein CTHT_0054190	23 kDa	2	2	2	2	0.131	0.131
gi|340959678	TRUE	hypothetical protein CTHT_0026970	380 kDa	2	2	2	2	0.00591	0.00621
gi|340905479	TRUE	hypothetical protein CTHT_0072030	63 kDa	2	2	2	2	0.0439	0.0439
gi|340931794	TRUE	hypothetical protein CTHT_0047840	53 kDa	2	2	2	2	0.0444	0.0625
gi|340960787	TRUE	hypothetical protein CTHT_0038440	32 kDa	1	2	1	2	0.066	0.0627
gi|340905471	TRUE	hypothetical protein CTHT_0071940	15 kDa	1	2	1	2	0.119	0.203
gi|340905043	TRUE	hypothetical protein CTHT_0067360	57 kDa	1	1	17	1	0.308	0.0154
gi|340959938	TRUE	hypothetical protein CTHT_0029600	28 kDa	2	1	6	1	0.284	0.0383
gi|340924401	TRUE	hypothetical protein CTHT_0059300	32 kDa	1	1	5	1	0.193	0.0271
gi|340915026	TRUE	hypothetical protein CTHT_0063920	28 kDa	2	1	4	1	0.165	0.0433
gi|340923773	TRUE	hypothetical protein CTHT_0052820	724 kDa	3	1	3	1	0.00785	0.00145
gi|340939520	TRUE	hypothetical protein CTHT_0046490	41 kDa	3	1	4	2	0.142	0.0508
gi|340932008	TRUE	hypothetical protein CTHT_0050150	37 kDa	3	1	3	1	0.0649	0.0236
gi|340914592	TRUE	hypothetical protein CTHT_0059460	99 kDa	3	1	3	1	0.03	0.01
gi|340959801	TRUE	hypothetical protein CTHT_0028210	28 kDa	3	1	3	1	0.116	0.0398
gi|340975717	TRUE	hypothetical protein CTHT_0013080	57 kDa	2	1	4	1	0.052	0.0366
gi|340924213	TRUE	hypothetical protein CTHT_0057410	117 kDa	2	1	4	2	0.0263	0.0103
gi|340939614	TRUE	hypothetical protein CTHT_0047520	41 kDa	2	1	3	3	0.0534	0.0356
gi|340966860	TRUE	hypothetical protein CTHT_0018930	47 kDa	2	1	2	1	0.0664	0.0237
gi|340915076	TRUE	hypothetical protein CTHT_0064430	51 kDa	2	1	2	1	0.045	0.0278
gi|341038684	TRUE	hypothetical protein CTHT_0003730	31 kDa	2	1	2	1	0.0737	0.0281
