# Supplementary material for: Improved Production of Majority Cellulases in Trichoderma reesei by Integration of cbh1 Gene From Chaetomium thermophilum
Source: Front Microbiol. 2020 Jul 14;11:1633. doi: 10.3389/fmicb.2020.01633 (PMC7381231; doi:10.3389/fmicb.2020.01633)
Supplement: TABLE S1 — Primers used in this study. [file Data_Sheet_1.zip › Table S4.CSV]

Raw data of secretory protein analysis of Trichoderma reesei (Sample 1)
Header	--------------------------------------------------------
Search title	D:\mascot daemon\parameters\sst\Identification_T.Reesei_orbi_IT.par2.raw
Timestamp	2018-10-23T03:16:04Z
User
Email
Report URI	http://windows-dcdd8sz/mascot/cgi/master_results.pl?file=../data/20181023/F000746.dat
Peak list data path	H:\DATA-2018\heruonan\20181022\2.raw
Peak list format	Mascot generic
Search type	MIS
Mascot version	2.5.1
Database	trichoderma.reesei
Fasta file	trichoderma.reesei_20160711.fasta
Total sequences	28736
Total residues	13811319
Sequences after taxonomy filter	28736
Number of queries	55833
Decoy	--------------------------------------------------------
Number of matches above identity threshold in search of real database	1569
Number of matches above identity threshold in search of decoy database	12
Number of matches above homology threshold in search of real database	1833
Number of matches above homology threshold in search of decoy database	44
Fixed modifications	--------------------------------------------------------
Identifier	Name	Delta	Neutral loss
1	Carbamidomethyl (C)	57.021.464
Variable modifications	--------------------------------------------------------
Identifier	Name	Delta	Neutral loss(es)
1	Oxidation (M)	15.994.915	0	63.998.285
Search Parameters	--------------------------------------------------------
Taxonomy filter	All entries
Enzyme	Trypsin
Maximum Missed Cleavages	2
Fixed modifications	Carbamidomethyl (C)
Variable modifications	Oxidation (M)
Peptide Mass Tolerance	10
Peptide Mass Tolerance Units	ppm
Fragment Mass Tolerance	0.6
Fragment Mass Tolerance Units	Da
Mass values	Monoisotopic
Instrument type	ESI-TRAP
Decoy database also searched	1
_DISTILLER_MDRO_VERSION	2.5.0.0
_DISTILLER_RAWFILE	{1}H:\DATA-2018\heruonan\20181022\2.raw
Format parameters	--------------------------------------------------------
Significance threshold	0.05
Max. number of hits	0
Use MudPIT protein scoring	1
Ions score cut-off	0
Include same-set proteins	0
Include sub-set proteins	1
Include unassigned	0
Require bold red	0
Use homology threshold	0
Group protein families	1
Re-score using Percolator	0
Show duplicate peptides	1
Protein hits	--------------------------------------------------------
prot_hit_num	prot_family_member	prot_acc	prot_desc	prot_score	prot_mass	prot_matches	prot_matches_sig	prot_sequences	prot_sequences_sig	prot_cover	pep_query	pep_rank	pep_isbold	pep_isunique	pep_exp_mz	pep_exp_mr	pep_exp_z	pep_calc_mr	pep_delta	pep_start	pep_end	pep_miss	pep_score	pep_expect	pep_res_before	pep_seq	pep_res_after	pep_var_mod	pep_var_mod_pos	pep_summed_mod_pos	pep_local_mod_pos	pep_scan_title
1	1	gi|2791278	beta-xylosidase [Trichoderma reesei]	3083	87479	140	107	33	28	50.6	108	1	1	1	3.581.983	7.143.821	2	7.143.813	0.0008	181	186	0	12.82	0.36	R	SPLWGR	G					16136: Scan 16721 (rt=27.199) [H:\DATA-2018\heruonan\20181022\2.raw]
1	1	gi|2791278	beta-xylosidase [Trichoderma reesei]	3083	87479	140	107	33	28	50.6	109	1	1	1	3.581.991	7.143.837	2	7.143.813	0.0024	181	186	0	31.9	0.0045	R	SPLWGR	G					15560: Scan 16150 (rt=26.5156) [H:\DATA-2018\heruonan\20181022\2.raw]
1	1	gi|2791278	beta-xylosidase [Trichoderma reesei]	3083	87479	140	107	33	28	50.6	110	1	1	1	3.581.997	7.143.849	2	7.143.813	0.0036	181	186	0	13.2	0.36	R	SPLWGR	G					15945: Scan 16538 (rt=26.961) [H:\DATA-2018\heruonan\20181022\2.raw]
1	1	gi|2791278	beta-xylosidase [Trichoderma reesei]	3083	87479	140	107	33	28	50.6	308	1	1	1	3.696.812	7.373.479	2	7.373.456	0.0023	160	166	0	38.43	0.0008	R	AFSNSGR	Y					3778: Scan 3866 (rt=8.46894) [H:\DATA-2018\heruonan\20181022\2.raw]
1	1	gi|2791278	beta-xylosidase [Trichoderma reesei]	3083	87479	140	107	33	28	50.6	310	1	1	1	7.383.555	7.373.483	1	7.373.456	0.0026	160	166	0	19.19	0.069	R	AFSNSGR	Y					3753: Scan 3838 (rt=8.42689) [H:\DATA-2018\heruonan\20181022\2.raw]
1	1	gi|2791278	beta-xylosidase [Trichoderma reesei]	3083	87479	140	107	33	28	50.6	336	1	1	1	3.716.934	7.413.723	2	7.413.697	0.0026	380	385	0	11.95	0.38	R	LGYFDK	K					15186: Scan 15784 (rt=26.0409) [H:\DATA-2018\heruonan\20181022\2.raw]
1	1	gi|2791278	beta-xylosidase [Trichoderma reesei]	3083	87479	140	107	33	28	50.6	337	1	1	1	7.423.797	7.413.725	1	7.413.697	0.0027	380	385	0	19.12	0.072	R	LGYFDK	K					15214: Scan 15809 (rt=26.0705) [H:\DATA-2018\heruonan\20181022\2.raw]
1	1	gi|2791278	beta-xylosidase [Trichoderma reesei]	3083	87479	140	107	33	28	50.6	338	1	1	1	7.423.801	7.413.728	1	7.413.697	0.0031	380	385	0	18.54	0.083	R	LGYFDK	K					16697: Scan 17213 (rt=27.7788) [H:\DATA-2018\heruonan\20181022\2.raw]
1	1	gi|2791278	beta-xylosidase [Trichoderma reesei]	3083	87479	140	107	33	28	50.6	758	1	1	1	7.843.649	7.833.576	1	7.833.624	-0.0047	744	750	0	8.42	0.63	R	VDSHGNR	I					8314: Scan 8866 (rt=16.8164) [H:\DATA-2018\heruonan\20181022\2.raw]
1	1	gi|2791278	beta-xylosidase [Trichoderma reesei]	3083	87479	140	107	33	28	50.6	760	1	1	1	3.926.898	7.833.649	2	7.833.624	0.0026	744	750	0	24.95	0.015	R	VDSHGNR	I					681: Scan 1074 (rt=4.21328) [H:\DATA-2018\heruonan\20181022\2.raw]
1	1	gi|2791278	beta-xylosidase [Trichoderma reesei]	3083	87479	140	107	33	28	50.6	1591	1	1	1	4.247.544	8.474.942	2	8.474.916	0.0026	373	379	0	25.57	0.016	R	LYANLVR	L					17450: Scan 17881 (rt=28.5217) [H:\DATA-2018\heruonan\20181022\2.raw]
1	1	gi|2791278	beta-xylosidase [Trichoderma reesei]	3083	87479	140	107	33	28	50.6	1592	2	1	1	8.485.017	8.474.945	1	8.474.916	0.0029	373	379	0	6.96	1.9	R	LYANLVR	L					17936: Scan 18299 (rt=28.9894) [H:\DATA-2018\heruonan\20181022\2.raw]
1	1	gi|2791278	beta-xylosidase [Trichoderma reesei]	3083	87479	140	107	33	28	50.6	1856	1	1	1	4.357.409	8.694.672	2	8.694.647	0.0025	380	386	1	45.63	0.00026	R	LGYFDKK	N					11626: Scan 12310 (rt=21.6697) [H:\DATA-2018\heruonan\20181022\2.raw]
1	1	gi|2791278	beta-xylosidase [Trichoderma reesei]	3083	87479	140	107	33	28	50.6	1993	1	1	1	4.417.384	8.814.622	2	8.814.607	0.0015	645	652	0	54.65	2.60E-05	K	ETLASHPK	S					4211: Scan 4318 (rt=9.20033) [H:\DATA-2018\heruonan\20181022\2.raw]
1	1	gi|2791278	beta-xylosidase [Trichoderma reesei]	3083	87479	140	107	33	28	50.6	1994	1	1	1	8.824.708	8.814.636	1	8.814.607	0.0029	645	652	0	12.16	0.65	K	ETLASHPK	S					4631: Scan 4808 (rt=9.954) [H:\DATA-2018\heruonan\20181022\2.raw]
1	1	gi|2791278	beta-xylosidase [Trichoderma reesei]	3083	87479	140	107	33	28	50.6	2052	1	1	1	4.467.387	8.914.629	2	8.914.603	0.0026	714	720	0	17.44	0.24	K	WLVGFDR	L					29832: Scan 28218 (rt=39.5792) [H:\DATA-2018\heruonan\20181022\2.raw]
1	1	gi|2791278	beta-xylosidase [Trichoderma reesei]	3083	87479	140	107	33	28	50.6	2629	1	1	1	4.727.574	9.435.003	2	9.434.975	0.0028	419	427	0	40.49	0.0018	K	NDGTLPLSK	K					11135: Scan 11810 (rt=21.0014) [H:\DATA-2018\heruonan\20181022\2.raw]
1	1	gi|2791278	beta-xylosidase [Trichoderma reesei]	3083	87479	140	107	33	28	50.6	2630	1	1	1	4.727.575	9.435.004	2	9.434.975	0.003	419	427	0	47.02	0.00039	K	NDGTLPLSK	K					10858: Scan 11530 (rt=20.6616) [H:\DATA-2018\heruonan\20181022\2.raw]
1	1	gi|2791278	beta-xylosidase [Trichoderma reesei]	3083	87479	140	107	33	28	50.6	2631	1	1	1	4.727.578	9.435.011	2	9.434.975	0.0037	419	427	0	20.74	0.17	K	NDGTLPLSK	K					7857: Scan 8389 (rt=16.0833) [H:\DATA-2018\heruonan\20181022\2.raw]
1	1	gi|2791278	beta-xylosidase [Trichoderma reesei]	3083	87479	140	107	33	28	50.6	6065	1	1	1	11.526.404	11.516.331	1	11.516.299	0.0033	721	731	0	36.45	0.002	R	LADIKPGHSSK	L					5441: Scan 5710 (rt=11.4531) [H:\DATA-2018\heruonan\20181022\2.raw]
1	1	gi|2791278	beta-xylosidase [Trichoderma reesei]	3083	87479	140	107	33	28	50.6	6067	1	1	1	5.768.241	11.516.337	2	11.516.299	0.0039	721	731	0	56.54	2.30E-05	R	LADIKPGHSSK	L					5340: Scan 5603 (rt=11.2884) [H:\DATA-2018\heruonan\20181022\2.raw]
1	1	gi|2791278	beta-xylosidase [Trichoderma reesei]	3083	87479	140	107	33	28	50.6	6068	1	1	1	5.768.242	11.516.338	2	11.516.299	0.004	721	731	0	13.56	0.45	R	LADIKPGHSSK	L					5893: Scan 6235 (rt=12.3708) [H:\DATA-2018\heruonan\20181022\2.raw]
1	1	gi|2791278	beta-xylosidase [Trichoderma reesei]	3083	87479	140	107	33	28	50.6	6069	1	1	1	5.768.242	11.516.339	2	11.516.299	0.0041	721	731	0	70.79	8.50E-07	R	LADIKPGHSSK	L					5533: Scan 5816 (rt=11.627) [H:\DATA-2018\heruonan\20181022\2.raw]
1	1	gi|2791278	beta-xylosidase [Trichoderma reesei]	3083	87479	140	107	33	28	50.6	6070	1	1	1	5.768.243	11.516.341	2	11.516.299	0.0042	721	731	0	59.33	1.20E-05	R	LADIKPGHSSK	L					5746: Scan 6049 (rt=11.9686) [H:\DATA-2018\heruonan\20181022\2.raw]
1	1	gi|2791278	beta-xylosidase [Trichoderma reesei]	3083	87479	140	107	33	28	50.6	6071	1	1	1	3.848.854	11.516.345	3	11.516.299	0.0046	721	731	0	37.39	0.0018	R	LADIKPGHSSK	L					5512: Scan 5794 (rt=11.5878) [H:\DATA-2018\heruonan\20181022\2.raw]
1	1	gi|2791278	beta-xylosidase [Trichoderma reesei]	3083	87479	140	107	33	28	50.6	6072	1	1	1	384.886	11.516.362	3	11.516.299	0.0063	721	731	0	44.99	0.0003	R	LADIKPGHSSK	L					5316: Scan 5579 (rt=11.2515) [H:\DATA-2018\heruonan\20181022\2.raw]
1	1	gi|2791278	beta-xylosidase [Trichoderma reesei]	3083	87479	140	107	33	28	50.6	7266	1	1	1	12.165.984	12.155.911	1	12.155.884	0.0027	702	713	0	39.39	0.0012	R	TSNAGPAPYPNK	W					6918: Scan 7375 (rt=14.359) [H:\DATA-2018\heruonan\20181022\2.raw]
1	1	gi|2791278	beta-xylosidase [Trichoderma reesei]	3083	87479	140	107	33	28	50.6	7267	1	1	1	6.088.035	12.155.923	2	12.155.884	0.004	702	713	0	71.58	7.20E-07	R	TSNAGPAPYPNK	W					6917: Scan 7374 (rt=14.3588) [H:\DATA-2018\heruonan\20181022\2.raw]
1	1	gi|2791278	beta-xylosidase [Trichoderma reesei]	3083	87479	140	107	33	28	50.6	7268	1	1	1	6.088.038	12.155.931	2	12.155.884	0.0047	702	713	0	59.53	1.10E-05	R	TSNAGPAPYPNK	W					6775: Scan 7209 (rt=14.0192) [H:\DATA-2018\heruonan\20181022\2.raw]
1	1	gi|2791278	beta-xylosidase [Trichoderma reesei]	3083	87479	140	107	33	28	50.6	7588	1	1	1	6.188.889	12.357.632	2	12.357.601	0.0031	732	743	0	50.55	9.30E-06	K	LSIPIPVSALAR	V					43036: Scan 37979 (rt=50.1778) [H:\DATA-2018\heruonan\20181022\2.raw]
1	1	gi|2791278	beta-xylosidase [Trichoderma reesei]	3083	87479	140	107	33	28	50.6	7589	1	1	1	6.188.889	12.357.633	2	12.357.601	0.0032	732	743	0	11.56	0.073	K	LSIPIPVSALAR	V					52347: Scan 44514 (rt=57.2875) [H:\DATA-2018\heruonan\20181022\2.raw]
1	1	gi|2791278	beta-xylosidase [Trichoderma reesei]	3083	87479	140	107	33	28	50.6	7590	1	1	1	4.129.285	12.357.638	3	12.357.601	0.0037	732	743	0	28.88	0.0014	K	LSIPIPVSALAR	V					39931: Scan 35793 (rt=47.7679) [H:\DATA-2018\heruonan\20181022\2.raw]
1	1	gi|2791278	beta-xylosidase [Trichoderma reesei]	3083	87479	140	107	33	28	50.6	7591	1	1	1	4.129.286	12.357.639	3	12.357.601	0.0037	732	743	0	35.25	0.00031	K	LSIPIPVSALAR	V					40391: Scan 36118 (rt=48.1202) [H:\DATA-2018\heruonan\20181022\2.raw]
1	1	gi|2791278	beta-xylosidase [Trichoderma reesei]	3083	87479	140	107	33	28	50.6	7592	1	1	1	6.188.893	1.235.764	2	12.357.601	0.0038	732	743	0	16.92	0.021	K	LSIPIPVSALAR	V					42461: Scan 37588 (rt=49.7392) [H:\DATA-2018\heruonan\20181022\2.raw]
1	1	gi|2791278	beta-xylosidase [Trichoderma reesei]	3083	87479	140	107	33	28	50.6	7593	1	1	1	6.188.893	1.235.764	2	12.357.601	0.0039	732	743	0	15.58	0.029	K	LSIPIPVSALAR	V					45628: Scan 39772 (rt=52.151) [H:\DATA-2018\heruonan\20181022\2.raw]
1	1	gi|2791278	beta-xylosidase [Trichoderma reesei]	3083	87479	140	107	33	28	50.6	7594	1	1	1	6.188.894	12.357.642	2	12.357.601	0.004	732	743	0	35.45	0.0003	K	LSIPIPVSALAR	V					40185: Scan 35973 (rt=47.9651) [H:\DATA-2018\heruonan\20181022\2.raw]
1	1	gi|2791278	beta-xylosidase [Trichoderma reesei]	3083	87479	140	107	33	28	50.6	7595	1	1	1	6.188.894	12.357.642	2	12.357.601	0.0041	732	743	0	18.59	0.015	K	LSIPIPVSALAR	V					46732: Scan 40559 (rt=53.0296) [H:\DATA-2018\heruonan\20181022\2.raw]
1	1	gi|2791278	beta-xylosidase [Trichoderma reesei]	3083	87479	140	107	33	28	50.6	7596	1	1	1	6.188.894	12.357.643	2	12.357.601	0.0041	732	743	0	51.24	7.90E-06	K	LSIPIPVSALAR	V					40625: Scan 36287 (rt=48.3101) [H:\DATA-2018\heruonan\20181022\2.raw]
1	1	gi|2791278	beta-xylosidase [Trichoderma reesei]	3083	87479	140	107	33	28	50.6	7597	1	1	1	6.188.895	12.357.644	2	12.357.601	0.0043	732	743	0	42.02	6.60E-05	K	LSIPIPVSALAR	V					41096: Scan 36615 (rt=48.6707) [H:\DATA-2018\heruonan\20181022\2.raw]
1	1	gi|2791278	beta-xylosidase [Trichoderma reesei]	3083	87479	140	107	33	28	50.6	7598	1	1	1	6.188.896	12.357.646	2	12.357.601	0.0045	732	743	0	35.93	0.00027	K	LSIPIPVSALAR	V					39769: Scan 35668 (rt=47.6271) [H:\DATA-2018\heruonan\20181022\2.raw]
1	1	gi|2791278	beta-xylosidase [Trichoderma reesei]	3083	87479	140	107	33	28	50.6	7599	1	1	1	6.188.896	12.357.647	2	12.357.601	0.0046	732	743	0	24.24	0.004	K	LSIPIPVSALAR	V					41536: Scan 36932 (rt=49.0193) [H:\DATA-2018\heruonan\20181022\2.raw]
1	1	gi|2791278	beta-xylosidase [Trichoderma reesei]	3083	87479	140	107	33	28	50.6	7600	1	1	1	6.188.897	12.357.649	2	12.357.601	0.0047	732	743	0	24.09	0.0041	K	LSIPIPVSALAR	V					43545: Scan 38326 (rt=50.5546) [H:\DATA-2018\heruonan\20181022\2.raw]
1	1	gi|2791278	beta-xylosidase [Trichoderma reesei]	3083	87479	140	107	33	28	50.6	7601	1	1	1	6.188.898	1.235.765	2	12.357.601	0.0049	732	743	0	37.97	0.00017	K	LSIPIPVSALAR	V					42007: Scan 37265 (rt=49.3801) [H:\DATA-2018\heruonan\20181022\2.raw]
1	1	gi|2791278	beta-xylosidase [Trichoderma reesei]	3083	87479	140	107	33	28	50.6	7602	1	1	1	6.188.898	1.235.765	2	12.357.601	0.0049	732	743	0	21.61	0.0072	K	LSIPIPVSALAR	V					50341: Scan 43105 (rt=55.7659) [H:\DATA-2018\heruonan\20181022\2.raw]
1	1	gi|2791278	beta-xylosidase [Trichoderma reesei]	3083	87479	140	107	33	28	50.6	10580	1	1	1	691.348	13.806.814	2	13.806.772	0.0042	757	768	0	47.07	0.00023	K	YELALNTDESVK	L					22653: Scan 22407 (rt=33.4103) [H:\DATA-2018\heruonan\20181022\2.raw]
1	1	gi|2791278	beta-xylosidase [Trichoderma reesei]	3083	87479	140	107	33	28	50.6	10581	1	1	1	6.913.481	13.806.816	2	13.806.772	0.0044	757	768	0	65.66	3.20E-06	K	YELALNTDESVK	L					22041: Scan 21889 (rt=32.8534) [H:\DATA-2018\heruonan\20181022\2.raw]
1	1	gi|2791278	beta-xylosidase [Trichoderma reesei]	3083	87479	140	107	33	28	50.6	10582	1	1	1	6.913.482	13.806.819	2	13.806.772	0.0046	757	768	0	77.82	1.90E-07	K	YELALNTDESVK	L					21299: Scan 21237 (rt=32.1757) [H:\DATA-2018\heruonan\20181022\2.raw]
1	1	gi|2791278	beta-xylosidase [Trichoderma reesei]	3083	87479	140	107	33	28	50.6	10583	1	1	1	691.349	13.806.834	2	13.806.772	0.0061	757	768	0	65.64	3.30E-06	K	YELALNTDESVK	L					22453: Scan 22227 (rt=33.2156) [H:\DATA-2018\heruonan\20181022\2.raw]
1	1	gi|2791278	beta-xylosidase [Trichoderma reesei]	3083	87479	140	107	33	28	50.6	10584	1	1	1	6.913.491	13.806.836	2	13.806.772	0.0063	757	768	0	44.19	0.00046	K	YELALNTDESVK	L					23056: Sum of 2 scans in range 22755 (rt=33.7798) to 22827 (rt=33.8546) [H:\DATA-2018\heruonan\20181022\2.raw]
1	1	gi|2791278	beta-xylosidase [Trichoderma reesei]	3083	87479	140	107	33	28	50.6	11363	1	1	1	7.078.574	14.137.002	2	14.136.962	0.0039	690	701	0	43.81	0.00046	K	TESPYTAMLFVR	T					39527: Scan 35499 (rt=47.4431) [H:\DATA-2018\heruonan\20181022\2.raw]
1	1	gi|2791278	beta-xylosidase [Trichoderma reesei]	3083	87479	140	107	33	28	50.6	11364	1	1	1	707.858	14.137.014	2	14.136.962	0.0052	690	701	0	65.23	3.40E-06	K	TESPYTAMLFVR	T					39051: Scan 35152 (rt=47.063) [H:\DATA-2018\heruonan\20181022\2.raw]
1	1	gi|2791278	beta-xylosidase [Trichoderma reesei]	3083	87479	140	107	33	28	50.6	11365	1	1	1	707.858	14.137.015	2	14.136.962	0.0053	690	701	0	60.43	1.00E-05	K	TESPYTAMLFVR	T					38126: Scan 34491 (rt=46.3388) [H:\DATA-2018\heruonan\20181022\2.raw]
1	1	gi|2791278	beta-xylosidase [Trichoderma reesei]	3083	87479	140	107	33	28	50.6	11366	1	1	1	7.078.581	14.137.016	2	14.136.962	0.0053	690	701	0	61.25	8.40E-06	K	TESPYTAMLFVR	T					38601: Scan 34824 (rt=46.704) [H:\DATA-2018\heruonan\20181022\2.raw]
1	1	gi|2791278	beta-xylosidase [Trichoderma reesei]	3083	87479	140	107	33	28	50.6	11753	1	1	1	7.158.547	14.296.949	2	14.296.911	0.0038	690	701	0	44.15	0.00037	K	TESPYTAMLFVR	T	Oxidation (M)	0.000000010000.0			28850: Scan 27469 (rt=38.7841) [H:\DATA-2018\heruonan\20181022\2.raw]
1	1	gi|2791278	beta-xylosidase [Trichoderma reesei]	3083	87479	140	107	33	28	50.6	11754	1	1	1	715.855	14.296.954	2	14.296.911	0.0043	690	701	0	14.32	0.38	K	TESPYTAMLFVR	T	Oxidation (M)	0.000000010000.0			33599: Scan 31112 (rt=42.6661) [H:\DATA-2018\heruonan\20181022\2.raw]
1	1	gi|2791278	beta-xylosidase [Trichoderma reesei]	3083	87479	140	107	33	28	50.6	11755	1	1	1	715.855	14.296.955	2	14.296.911	0.0043	690	701	0	26.32	0.024	K	TESPYTAMLFVR	T	Oxidation (M)	0.000000010000.0			32573: Scan 30340 (rt=41.8336) [H:\DATA-2018\heruonan\20181022\2.raw]
1	1	gi|2791278	beta-xylosidase [Trichoderma reesei]	3083	87479	140	107	33	28	50.6	11756	1	1	1	7.158.552	14.296.959	2	14.296.911	0.0047	690	701	0	21.49	0.073	K	TESPYTAMLFVR	T	Oxidation (M)	0.000000010000.0			35742: Scan 32729 (rt=44.406) [H:\DATA-2018\heruonan\20181022\2.raw]
1	1	gi|2791278	beta-xylosidase [Trichoderma reesei]	3083	87479	140	107	33	28	50.6	11757	1	1	1	7.158.553	14.296.961	2	14.296.911	0.0049	690	701	0	47.08	0.00021	K	TESPYTAMLFVR	T	Oxidation (M)	0.000000010000.0			27124: Scan 26109 (rt=37.3422) [H:\DATA-2018\heruonan\20181022\2.raw]
1	1	gi|2791278	beta-xylosidase [Trichoderma reesei]	3083	87479	140	107	33	28	50.6	11758	1	1	1	7.158.554	14.296.961	2	14.296.911	0.005	690	701	0	42.52	0.00059	K	TESPYTAMLFVR	T	Oxidation (M)	0.000000010000.0			30775: Scan 28961 (rt=40.3608) [H:\DATA-2018\heruonan\20181022\2.raw]
1	1	gi|2791278	beta-xylosidase [Trichoderma reesei]	3083	87479	140	107	33	28	50.6	11759	1	1	1	4.775.727	14.296.962	3	14.296.911	0.005	690	701	0	40.03	0.0011	K	TESPYTAMLFVR	T	Oxidation (M)	0.000000010000.0			27301: Scan 26249 (rt=37.4904) [H:\DATA-2018\heruonan\20181022\2.raw]
1	1	gi|2791278	beta-xylosidase [Trichoderma reesei]	3083	87479	140	107	33	28	50.6	11760	1	1	1	7.158.554	14.296.962	2	14.296.911	0.0051	690	701	0	41.95	0.00068	K	TESPYTAMLFVR	T	Oxidation (M)	0.000000010000.0			29907: Scan 28275 (rt=39.6384) [H:\DATA-2018\heruonan\20181022\2.raw]
1	1	gi|2791278	beta-xylosidase [Trichoderma reesei]	3083	87479	140	107	33	28	50.6	11761	1	1	1	7.158.554	14.296.962	2	14.296.911	0.0051	690	701	0	57.69	1.80E-05	K	TESPYTAMLFVR	T	Oxidation (M)	0.000000010000.0			28416: Scan 27131 (rt=38.424) [H:\DATA-2018\heruonan\20181022\2.raw]
1	1	gi|2791278	beta-xylosidase [Trichoderma reesei]	3083	87479	140	107	33	28	50.6	11762	1	1	1	7.158.555	14.296.964	2	14.296.911	0.0052	690	701	0	51.25	7.90E-05	K	TESPYTAMLFVR	T	Oxidation (M)	0.000000010000.0			30341: Scan 28610 (rt=39.9937) [H:\DATA-2018\heruonan\20181022\2.raw]
1	1	gi|2791278	beta-xylosidase [Trichoderma reesei]	3083	87479	140	107	33	28	50.6	11763	1	1	1	7.158.555	14.296.964	2	14.296.911	0.0053	690	701	0	57.68	1.80E-05	K	TESPYTAMLFVR	T	Oxidation (M)	0.000000010000.0			27965: Scan 26795 (rt=38.0732) [H:\DATA-2018\heruonan\20181022\2.raw]
1	1	gi|2791278	beta-xylosidase [Trichoderma reesei]	3083	87479	140	107	33	28	50.6	11764	1	1	1	7.158.556	14.296.967	2	14.296.911	0.0056	690	701	0	27.14	0.02	K	TESPYTAMLFVR	T	Oxidation (M)	0.000000010000.0			33160: Scan 30788 (rt=42.3149) [H:\DATA-2018\heruonan\20181022\2.raw]
1	1	gi|2791278	beta-xylosidase [Trichoderma reesei]	3083	87479	140	107	33	28	50.6	11765	1	1	1	7.158.557	14.296.969	2	14.296.911	0.0057	690	701	0	52.49	6.00E-05	K	TESPYTAMLFVR	T	Oxidation (M)	0.000000010000.0			29280: Scan 27806 (rt=39.1397) [H:\DATA-2018\heruonan\20181022\2.raw]
1	1	gi|2791278	beta-xylosidase [Trichoderma reesei]	3083	87479	140	107	33	28	50.6	11767	1	1	1	7.158.599	14.297.053	2	14.296.911	0.0142	690	701	0	28.31	0.016	K	TESPYTAMLFVR	T	Oxidation (M)	0.000000010000.0			31730: Scan 29692 (rt=41.1352) [H:\DATA-2018\heruonan\20181022\2.raw]
1	1	gi|2791278	beta-xylosidase [Trichoderma reesei]	3083	87479	140	107	33	28	50.6	11785	1	1	1	7.163.755	14.307.365	2	14.307.306	0.0059	380	390	2	13.03	0.79	R	LGYFDKKNQYR	S					13389: Sum of 2 scans in range 14000 (rt=23.8084) to 14024 (rt=23.8354) [H:\DATA-2018\heruonan\20181022\2.raw]
1	1	gi|2791278	beta-xylosidase [Trichoderma reesei]	3083	87479	140	107	33	28	50.6	15704	1	1	1	7.923.606	15.827.066	2	15.827.046	0.0021	59	72	0	39.11	0.00063	K	NNLVCDSSAGYVER	A					14982: Scan 15547 (rt=25.7065) [H:\DATA-2018\heruonan\20181022\2.raw]
1	1	gi|2791278	beta-xylosidase [Trichoderma reesei]	3083	87479	140	107	33	28	50.6	15705	1	1	1	7.923.621	15.827.097	2	15.827.046	0.0051	59	72	0	31.14	0.0038	K	NNLVCDSSAGYVER	A					17671: Scan 18071 (rt=28.7354) [H:\DATA-2018\heruonan\20181022\2.raw]
1	1	gi|2791278	beta-xylosidase [Trichoderma reesei]	3083	87479	140	107	33	28	50.6	15706	1	1	1	7.923.624	15.827.102	2	15.827.046	0.0056	59	72	0	72.79	2.40E-07	K	NNLVCDSSAGYVER	A					16644: Scan 17169 (rt=27.7294) [H:\DATA-2018\heruonan\20181022\2.raw]
1	1	gi|2791278	beta-xylosidase [Trichoderma reesei]	3083	87479	140	107	33	28	50.6	15707	1	1	1	5.285.774	15.827.103	3	15.827.046	0.0058	59	72	0	66.96	9.30E-07	K	NNLVCDSSAGYVER	A					16342: Scan 16915 (rt=27.4389) [H:\DATA-2018\heruonan\20181022\2.raw]
1	1	gi|2791278	beta-xylosidase [Trichoderma reesei]	3083	87479	140	107	33	28	50.6	15715	1	1	1	7.924.266	15.828.387	2	15.828.355	0.0032	517	530	0	3.83	5.2	R	TDIAWPGNQLDLIK	Q					43719: Scan 38445 (rt=50.6851) [H:\DATA-2018\heruonan\20181022\2.raw]
1	1	gi|2791278	beta-xylosidase [Trichoderma reesei]	3083	87479	140	107	33	28	50.6	15716	1	1	1	7.924.278	15.828.411	2	15.828.355	0.0056	517	530	0	25.86	0.03	R	TDIAWPGNQLDLIK	Q					41492: Scan 36894 (rt=48.9754) [H:\DATA-2018\heruonan\20181022\2.raw]
1	1	gi|2791278	beta-xylosidase [Trichoderma reesei]	3083	87479	140	107	33	28	50.6	15717	1	1	1	792.428	15.828.414	2	15.828.355	0.0059	517	530	0	29.67	0.013	R	TDIAWPGNQLDLIK	Q					41936: Scan 37216 (rt=49.3276) [H:\DATA-2018\heruonan\20181022\2.raw]
1	1	gi|2791278	beta-xylosidase [Trichoderma reesei]	3083	87479	140	107	33	28	50.6	15718	1	1	1	5.286.213	1.582.842	3	15.828.355	0.0065	517	530	0	20.04	0.11	R	TDIAWPGNQLDLIK	Q					41356: Scan 36790 (rt=48.8649) [H:\DATA-2018\heruonan\20181022\2.raw]
1	1	gi|2791278	beta-xylosidase [Trichoderma reesei]	3083	87479	140	107	33	28	50.6	15745	1	1	1	7.928.938	15.837.731	2	15.837.732	-0.0001	167	180	0	34.66	0.0044	R	YGLDVYAPNVNGFR	S					33943: Scan 31366 (rt=42.9448) [H:\DATA-2018\heruonan\20181022\2.raw]
1	1	gi|2791278	beta-xylosidase [Trichoderma reesei]	3083	87479	140	107	33	28	50.6	15746	1	1	1	7.928.958	1.583.777	2	15.837.732	0.0038	167	180	0	17.32	0.24	R	YGLDVYAPNVNGFR	S					33044: Scan 30702 (rt=42.2221) [H:\DATA-2018\heruonan\20181022\2.raw]
1	1	gi|2791278	beta-xylosidase [Trichoderma reesei]	3083	87479	140	107	33	28	50.6	15747	1	1	1	5.289.336	15.837.789	3	15.837.732	0.0056	167	180	0	33.84	0.0053	R	YGLDVYAPNVNGFR	S					33206: Scan 30821 (rt=42.3492) [H:\DATA-2018\heruonan\20181022\2.raw]
1	1	gi|2791278	beta-xylosidase [Trichoderma reesei]	3083	87479	140	107	33	28	50.6	15748	1	1	1	7.928.972	15.837.798	2	15.837.732	0.0065	167	180	0	12.71	0.7	R	YGLDVYAPNVNGFR	S					48230: Scan 41627 (rt=54.1993) [H:\DATA-2018\heruonan\20181022\2.raw]
1	1	gi|2791278	beta-xylosidase [Trichoderma reesei]	3083	87479	140	107	33	28	50.6	15750	1	1	1	7.928.974	15.837.803	2	15.837.732	0.007	167	180	0	48.06	0.00021	R	YGLDVYAPNVNGFR	S					33485: Scan 31030 (rt=42.5735) [H:\DATA-2018\heruonan\20181022\2.raw]
1	1	gi|2791278	beta-xylosidase [Trichoderma reesei]	3083	87479	140	107	33	28	50.6	18039	1	1	1	5.606.545	16.789.416	3	16.789.366	0.005	145	159	0	47.43	7.70E-05	R	TLIHQIADIISTQAR	A					46936: Scan 40710 (rt=53.193) [H:\DATA-2018\heruonan\20181022\2.raw]
1	1	gi|2791278	beta-xylosidase [Trichoderma reesei]	3083	87479	140	107	33	28	50.6	18040	1	1	1	8.404.782	16.789.418	2	16.789.366	0.0052	145	159	0	59.07	5.30E-06	R	TLIHQIADIISTQAR	A					46825: Scan 40626 (rt=53.1027) [H:\DATA-2018\heruonan\20181022\2.raw]
1	1	gi|2791278	beta-xylosidase [Trichoderma reesei]	3083	87479	140	107	33	28	50.6	18041	1	1	1	5.606.546	16.789.419	3	16.789.366	0.0053	145	159	0	60.41	3.90E-06	R	TLIHQIADIISTQAR	A					46023: Scan 40062 (rt=52.4798) [H:\DATA-2018\heruonan\20181022\2.raw]
1	1	gi|2791278	beta-xylosidase [Trichoderma reesei]	3083	87479	140	107	33	28	50.6	18042	1	1	1	5.606.546	1.678.942	3	16.789.366	0.0054	145	159	0	63.36	2.00E-06	R	TLIHQIADIISTQAR	A					46489: Scan 40389 (rt=52.8402) [H:\DATA-2018\heruonan\20181022\2.raw]
1	1	gi|2791278	beta-xylosidase [Trichoderma reesei]	3083	87479	140	107	33	28	50.6	18043	1	1	1	8.404.783	1.678.942	2	16.789.366	0.0054	145	159	0	43.18	0.0002	R	TLIHQIADIISTQAR	A					48462: Scan 41797 (rt=54.3781) [H:\DATA-2018\heruonan\20181022\2.raw]
1	1	gi|2791278	beta-xylosidase [Trichoderma reesei]	3083	87479	140	107	33	28	50.6	18044	1	1	1	8.404.783	1.678.942	2	16.789.366	0.0054	145	159	0	67.76	7.10E-07	R	TLIHQIADIISTQAR	A					47261: Scan 40945 (rt=53.4539) [H:\DATA-2018\heruonan\20181022\2.raw]
1	1	gi|2791278	beta-xylosidase [Trichoderma reesei]	3083	87479	140	107	33	28	50.6	18045	1	1	1	8.404.786	16.789.427	2	16.789.366	0.0061	145	159	0	43.17	0.0002	R	TLIHQIADIISTQAR	A					47821: Scan 41334 (rt=53.8804) [H:\DATA-2018\heruonan\20181022\2.raw]
1	1	gi|2791278	beta-xylosidase [Trichoderma reesei]	3083	87479	140	107	33	28	50.6	18046	1	1	1	5.606.549	16.789.427	3	16.789.366	0.0061	145	159	0	44.24	0.00016	R	TLIHQIADIISTQAR	A					47371: Scan 41025 (rt=53.5403) [H:\DATA-2018\heruonan\20181022\2.raw]
1	1	gi|2791278	beta-xylosidase [Trichoderma reesei]	3083	87479	140	107	33	28	50.6	18047	1	1	1	8.404.787	16.789.428	2	16.789.366	0.0062	145	159	0	58.41	6.00E-06	R	TLIHQIADIISTQAR	A					46352: Scan 40294 (rt=52.7373) [H:\DATA-2018\heruonan\20181022\2.raw]
1	1	gi|2791278	beta-xylosidase [Trichoderma reesei]	3083	87479	140	107	33	28	50.6	18048	1	1	1	5.606.549	16.789.429	3	16.789.366	0.0063	145	159	0	34.45	0.0015	R	TLIHQIADIISTQAR	A					47843: Scan 41348 (rt=53.8964) [H:\DATA-2018\heruonan\20181022\2.raw]
1	1	gi|2791278	beta-xylosidase [Trichoderma reesei]	3083	87479	140	107	33	28	50.6	27882	1	1	1	699.031	20.940.711	3	20.940.647	0.0064	99	116	0	51.6	7.80E-05	R	LGLPNYQVWNEALHGLDR	A					48949: Scan 42138 (rt=54.7403) [H:\DATA-2018\heruonan\20181022\2.raw]
1	1	gi|2791278	beta-xylosidase [Trichoderma reesei]	3083	87479	140	107	33	28	50.6	27883	1	1	1	10.480.429	20.940.712	2	20.940.647	0.0066	99	116	0	51.68	7.70E-05	R	LGLPNYQVWNEALHGLDR	A					49007: Scan 42174 (rt=54.7773) [H:\DATA-2018\heruonan\20181022\2.raw]
1	1	gi|2791278	beta-xylosidase [Trichoderma reesei]	3083	87479	140	107	33	28	50.6	27884	1	1	1	6.990.317	20.940.734	3	20.940.647	0.0087	99	116	0	51.64	8.10E-05	R	LGLPNYQVWNEALHGLDR	A					49441: Scan 42476 (rt=55.099) [H:\DATA-2018\heruonan\20181022\2.raw]
1	1	gi|2791278	beta-xylosidase [Trichoderma reesei]	3083	87479	140	107	33	28	50.6	31677	1	1	1	11.255.367	22.490.588	2	22.490.811	-0.0223	496	516	0	36.74	0.0014	K	SDAIIYLGGIDNTIEQEGADR	T					41279: Sum of 2 scans in range 36737 (rt=48.8076) to 36802 (rt=48.8782) [H:\DATA-2018\heruonan\20181022\2.raw]
1	1	gi|2791278	beta-xylosidase [Trichoderma reesei]	3083	87479	140	107	33	28	50.6	31678	1	1	1	7.507.036	2.249.089	3	22.490.811	0.0078	496	516	0	52.09	6.40E-05	K	SDAIIYLGGIDNTIEQEGADR	T					41413: Scan 36834 (rt=48.9107) [H:\DATA-2018\heruonan\20181022\2.raw]
1	1	gi|2791278	beta-xylosidase [Trichoderma reesei]	3083	87479	140	107	33	28	50.6	31679	1	1	1	11.255.519	22.490.892	2	22.490.811	0.0081	496	516	0	88.34	1.50E-08	K	SDAIIYLGGIDNTIEQEGADR	T					41824: Scan 37131 (rt=49.2348) [H:\DATA-2018\heruonan\20181022\2.raw]
1	1	gi|2791278	beta-xylosidase [Trichoderma reesei]	3083	87479	140	107	33	28	50.6	34313	1	1	1	7.933.985	23.771.735	3	23.771.761	-0.0026	495	516	1	55.49	3.00E-05	K	KSDAIIYLGGIDNTIEQEGADR	T					37123: Scan 33751 (rt=45.5103) [H:\DATA-2018\heruonan\20181022\2.raw]
1	1	gi|2791278	beta-xylosidase [Trichoderma reesei]	3083	87479	140	107	33	28	50.6	34315	1	1	1	11.895.952	23.771.758	2	23.771.761	-0.0003	495	516	1	2.74	5.9	K	KSDAIIYLGGIDNTIEQEGADR	T					36814: Scan 33527 (rt=45.2647) [H:\DATA-2018\heruonan\20181022\2.raw]
1	1	gi|2791278	beta-xylosidase [Trichoderma reesei]	3083	87479	140	107	33	28	50.6	34318	1	1	1	11.895.993	2.377.184	2	23.771.761	0.0079	495	516	1	59.98	1.10E-05	K	KSDAIIYLGGIDNTIEQEGADR	T					35874: Scan 32824 (rt=44.5104) [H:\DATA-2018\heruonan\20181022\2.raw]
1	1	gi|2791278	beta-xylosidase [Trichoderma reesei]	3083	87479	140	107	33	28	50.6	34319	1	1	1	11.895.997	23.771.848	2	23.771.761	0.0087	495	516	1	57.37	2.00E-05	K	KSDAIIYLGGIDNTIEQEGADR	T					36299: Scan 33147 (rt=44.8638) [H:\DATA-2018\heruonan\20181022\2.raw]
1	1	gi|2791278	beta-xylosidase [Trichoderma reesei]	3083	87479	140	107	33	28	50.6	34320	1	1	1	7.934.023	23.771.852	3	23.771.761	0.0091	495	516	1	80.26	1.10E-07	K	KSDAIIYLGGIDNTIEQEGADR	T					36221: Scan 33088 (rt=44.8002) [H:\DATA-2018\heruonan\20181022\2.raw]
1	1	gi|2791278	beta-xylosidase [Trichoderma reesei]	3083	87479	140	107	33	28	50.6	34321	1	1	1	7.934.025	23.771.856	3	23.771.761	0.0095	495	516	1	66.72	2.30E-06	K	KSDAIIYLGGIDNTIEQEGADR	T					35788: Scan 32764 (rt=44.4454) [H:\DATA-2018\heruonan\20181022\2.raw]
1	1	gi|2791278	beta-xylosidase [Trichoderma reesei]	3083	87479	140	107	33	28	50.6	34322	1	1	1	7.934.026	23.771.859	3	23.771.761	0.0098	495	516	1	22.23	0.066	K	KSDAIIYLGGIDNTIEQEGADR	T					38178: Scan 34532 (rt=46.3834) [H:\DATA-2018\heruonan\20181022\2.raw]
1	1	gi|2791278	beta-xylosidase [Trichoderma reesei]	3083	87479	140	107	33	28	50.6	34323	1	1	1	7.934.028	23.771.866	3	23.771.761	0.0105	495	516	1	26.68	0.023	K	KSDAIIYLGGIDNTIEQEGADR	T					37591: Scan 34096 (rt=45.8975) [H:\DATA-2018\heruonan\20181022\2.raw]
1	1	gi|2791278	beta-xylosidase [Trichoderma reesei]	3083	87479	140	107	33	28	50.6	35245	1	1	1	8.087.452	24.232.137	3	24.231.944	0.0193	123	144	0	2.55	7.2	K	GGQFEWATSFPMPILTTAALNR	T	Oxidation (M)	0.0000000000010000000000.0			16002: Scan 16589 (rt=27.032) [H:\DATA-2018\heruonan\20181022\2.raw]
1	1	gi|2791278	beta-xylosidase [Trichoderma reesei]	3083	87479	140	107	33	28	50.6	37269	1	1	1	12.611.637	25.203.128	2	25.203.013	0.0115	560	584	0	63.14	5.00E-06	K	VNSLVWGGYPGQSGGVALFDILSGK	R					55672: Scan 46859 (rt=59.8826) [H:\DATA-2018\heruonan\20181022\2.raw]
1	1	gi|2791278	beta-xylosidase [Trichoderma reesei]	3083	87479	140	107	33	28	50.6	37874	1	1	1	8.527.978	25.553.716	3	25.553.629	0.0087	531	555	0	27.03	0.017	K	QLSEVGKPLVVLQMGGGQVDSSSLK	S					44619: Scan 39069 (rt=51.3733) [H:\DATA-2018\heruonan\20181022\2.raw]
1	1	gi|2791278	beta-xylosidase [Trichoderma reesei]	3083	87479	140	107	33	28	50.6	37875	1	1	1	12.786.934	25.553.722	2	25.553.629	0.0093	531	555	0	10.29	0.87	K	QLSEVGKPLVVLQMGGGQVDSSSLK	S					34178: Scan 31535 (rt=43.1239) [H:\DATA-2018\heruonan\20181022\2.raw]
1	1	gi|2791278	beta-xylosidase [Trichoderma reesei]	3083	87479	140	107	33	28	50.6	37876	1	1	1	8.527.983	25.553.729	3	25.553.629	0.01	531	555	0	59	1.20E-05	K	QLSEVGKPLVVLQMGGGQVDSSSLK	S					34067: Scan 31462 (rt=43.0481) [H:\DATA-2018\heruonan\20181022\2.raw]
1	1	gi|2791278	beta-xylosidase [Trichoderma reesei]	3083	87479	140	107	33	28	50.6	37877	1	1	1	8.527.986	25.553.739	3	25.553.629	0.011	531	555	0	25.46	0.026	K	QLSEVGKPLVVLQMGGGQVDSSSLK	S					34487: Scan 31774 (rt=43.3854) [H:\DATA-2018\heruonan\20181022\2.raw]
1	1	gi|2791278	beta-xylosidase [Trichoderma reesei]	3083	87479	140	107	33	28	50.6	37878	1	1	1	12.786.944	25.553.742	2	25.553.629	0.0113	531	555	0	27.97	0.014	K	QLSEVGKPLVVLQMGGGQVDSSSLK	S					33788: Scan 31248 (rt=42.8127) [H:\DATA-2018\heruonan\20181022\2.raw]
1	1	gi|2791278	beta-xylosidase [Trichoderma reesei]	3083	87479	140	107	33	28	50.6	38127	1	1	1	8.581.293	25.713.662	3	25.713.578	0.0083	531	555	0	42.32	0.00052	K	QLSEVGKPLVVLQMGGGQVDSSSLK	S	Oxidation (M)	0.0000000000000100000000000.0			37594: Scan 34100 (rt=45.9029) [H:\DATA-2018\heruonan\20181022\2.raw]
1	1	gi|2791278	beta-xylosidase [Trichoderma reesei]	3083	87479	140	107	33	28	50.6	38128	1	1	1	8.581.295	25.713.666	3	25.713.578	0.0088	531	555	0	43.9	0.00036	K	QLSEVGKPLVVLQMGGGQVDSSSLK	S	Oxidation (M)	0.0000000000000100000000000.0			28277: Scan 27029 (rt=38.3166) [H:\DATA-2018\heruonan\20181022\2.raw]
1	1	gi|2791278	beta-xylosidase [Trichoderma reesei]	3083	87479	140	107	33	28	50.6	38129	1	1	1	8.581.296	2.571.367	3	25.713.578	0.0092	531	555	0	31.51	0.0063	K	QLSEVGKPLVVLQMGGGQVDSSSLK	S	Oxidation (M)	0.0000000000000100000000000.0			29954: Scan 28307 (rt=39.6723) [H:\DATA-2018\heruonan\20181022\2.raw]
1	1	gi|2791278	beta-xylosidase [Trichoderma reesei]	3083	87479	140	107	33	28	50.6	38130	1	1	1	8.581.296	25.713.671	3	25.713.578	0.0092	531	555	0	12.7	0.47	K	QLSEVGKPLVVLQMGGGQVDSSSLK	S	Oxidation (M)	0.0000000000000100000000000.0			27806: Scan 26663 (rt=37.937) [H:\DATA-2018\heruonan\20181022\2.raw]
1	1	gi|2791278	beta-xylosidase [Trichoderma reesei]	3083	87479	140	107	33	28	50.6	38131	1	1	1	12.866.911	25.713.676	2	25.713.578	0.0098	531	555	0	30.46	0.0078	K	QLSEVGKPLVVLQMGGGQVDSSSLK	S	Oxidation (M)	0.0000000000000100000000000.0			27964: Scan 26794 (rt=38.0722) [H:\DATA-2018\heruonan\20181022\2.raw]
1	1	gi|2791278	beta-xylosidase [Trichoderma reesei]	3083	87479	140	107	33	28	50.6	38132	1	1	1	8.581.299	25.713.679	3	25.713.578	0.0101	531	555	0	54.89	2.80E-05	K	QLSEVGKPLVVLQMGGGQVDSSSLK	S	Oxidation (M)	0.0000000000000100000000000.0			37175: Scan 33785 (rt=45.5542) [H:\DATA-2018\heruonan\20181022\2.raw]
1	1	gi|2791278	beta-xylosidase [Trichoderma reesei]	3083	87479	140	107	33	28	50.6	39753	1	1	1	8.838.093	26.484.061	3	26.483.963	0.0098	559	584	1	54.58	2.00E-05	K	KVNSLVWGGYPGQSGGVALFDILSGK	R					53597: Scan 45394 (rt=58.2469) [H:\DATA-2018\heruonan\20181022\2.raw]
1	1	gi|2791278	beta-xylosidase [Trichoderma reesei]	3083	87479	140	107	33	28	50.6	40371	1	1	1	8.931.449	2.676.413	3	26.764.024	0.0106	560	585	1	34.59	0.0034	K	VNSLVWGGYPGQSGGVALFDILSGKR	A					53611: Scan 45404 (rt=58.257) [H:\DATA-2018\heruonan\20181022\2.raw]
1	1	gi|2791278	beta-xylosidase [Trichoderma reesei]	3083	87479	140	107	33	28	50.6	42913	1	1	1	9.444.798	28.304.175	3	28.304.177	-0.0002	242	266	0	14.42	0.38	R	LGFDAIITQQDLSEYYTPQFLAAAR	Y					53640: Scan 45422 (rt=58.2766) [H:\DATA-2018\heruonan\20181022\2.raw]
1	1	gi|2791278	beta-xylosidase [Trichoderma reesei]	3083	87479	140	107	33	28	50.6	42915	1	1	1	14.162.206	28.304.266	2	28.304.177	0.0089	242	266	0	39.35	0.0013	R	LGFDAIITQQDLSEYYTPQFLAAAR	Y					53157: Scan 45083 (rt=57.9021) [H:\DATA-2018\heruonan\20181022\2.raw]
1	1	gi|2791278	beta-xylosidase [Trichoderma reesei]	3083	87479	140	107	33	28	50.6	42916	1	1	1	9.444.833	28.304.279	3	28.304.177	0.0102	242	266	0	24.17	0.044	R	LGFDAIITQQDLSEYYTPQFLAAAR	Y					52741: Scan 44777 (rt=57.5678) [H:\DATA-2018\heruonan\20181022\2.raw]
1	1	gi|2791278	beta-xylosidase [Trichoderma reesei]	3083	87479	140	107	33	28	50.6	42917	1	1	1	9.444.833	2.830.428	3	28.304.177	0.0102	242	266	0	46.56	0.00026	R	LGFDAIITQQDLSEYYTPQFLAAAR	Y					53162: Scan 45087 (rt=57.9079) [H:\DATA-2018\heruonan\20181022\2.raw]
1	1	gi|2791278	beta-xylosidase [Trichoderma reesei]	3083	87479	140	107	33	28	50.6	45034	1	1	1	9.891.416	29.644.029	3	29.643.932	0.0096	272	297	0	77.53	1.50E-07	R	SLMCAYNSVNGVPSCANSFFLQTLLR	E	Oxidation (M)	0.00100000000000000000000000.0			52918: Scan 44904 (rt=57.7081) [H:\DATA-2018\heruonan\20181022\2.raw]
1	1	gi|2791278	beta-xylosidase [Trichoderma reesei]	3083	87479	140	107	33	28	50.6	46571	1	1	1	10.211.693	30.604.861	3	30.604.763	0.0097	591	616	0	24.2	0.036	R	LVTTQYPAEYVHQFPQNDMNLRPDGK	S					29585: Scan 28029 (rt=39.3807) [H:\DATA-2018\heruonan\20181022\2.raw]
1	1	gi|2791278	beta-xylosidase [Trichoderma reesei]	3083	87479	140	107	33	28	50.6	46573	1	1	1	7.661.294	30.604.884	4	30.604.763	0.0121	591	616	0	32.51	0.0054	R	LVTTQYPAEYVHQFPQNDMNLRPDGK	S					29566: Scan 28013 (rt=39.3634) [H:\DATA-2018\heruonan\20181022\2.raw]
1	1	gi|2791278	beta-xylosidase [Trichoderma reesei]	3083	87479	140	107	33	28	50.6	46775	1	1	1	10.265.012	30.764.818	3	30.764.713	0.0105	591	616	0	22.35	0.057	R	LVTTQYPAEYVHQFPQNDMNLRPDGK	S	Oxidation (M)	0.00000000000000000010000000.0			25694: Scan 24952 (rt=36.092) [H:\DATA-2018\heruonan\20181022\2.raw]
1	1	gi|2791278	beta-xylosidase [Trichoderma reesei]	3083	87479	140	107	33	28	50.6	46776	1	1	1	10.265.012	30.764.818	3	30.764.713	0.0105	591	616	0	8.42	1.4	R	LVTTQYPAEYVHQFPQNDMNLRPDGK	S	Oxidation (M)	0.00000000000000000010000000.0			25252: Scan 24596 (rt=35.7174) [H:\DATA-2018\heruonan\20181022\2.raw]
1	1	gi|2791278	beta-xylosidase [Trichoderma reesei]	3083	87479	140	107	33	28	50.6	46777	1	1	1	7.701.277	30.764.818	4	30.764.713	0.0105	591	616	0	23.36	0.045	R	LVTTQYPAEYVHQFPQNDMNLRPDGK	S	Oxidation (M)	0.00000000000000000010000000.0			25132: Scan 24502 (rt=35.6186) [H:\DATA-2018\heruonan\20181022\2.raw]
1	1	gi|2791278	beta-xylosidase [Trichoderma reesei]	3083	87479	140	107	33	28	50.6	46778	1	1	1	7.701.279	30.764.825	4	30.764.713	0.0113	591	616	0	23.85	0.041	R	LVTTQYPAEYVHQFPQNDMNLRPDGK	S	Oxidation (M)	0.00000000000000000010000000.0			25567: Scan 24854 (rt=35.9869) [H:\DATA-2018\heruonan\20181022\2.raw]
1	1	gi|2791278	beta-xylosidase [Trichoderma reesei]	3083	87479	140	107	33	28	50.6	52562	1	1	1	12.405.853	37.187.341	3	37.187.315	0.0026	187	220	0	19.6	0.065	R	GQETPGEDAFFLSSAYTYEYITGIQGGVDPEHLK	V					55408: Scan 46680 (rt=59.6786) [H:\DATA-2018\heruonan\20181022\2.raw]
1	1	gi|2791278	beta-xylosidase [Trichoderma reesei]	3083	87479	140	107	33	28	50.6	52563	1	1	1	12.405.855	37.187.347	3	37.187.315	0.0032	187	220	0	32.47	0.0034	R	GQETPGEDAFFLSSAYTYEYITGIQGGVDPEHLK	V					54623: Scan 46109 (rt=59.0425) [H:\DATA-2018\heruonan\20181022\2.raw]
1	1	gi|2791278	beta-xylosidase [Trichoderma reesei]	3083	87479	140	107	33	28	50.6	52564	1	1	1	9.306.923	37.187.403	4	37.187.315	0.0088	187	220	0	4.3	2.5	R	GQETPGEDAFFLSSAYTYEYITGIQGGVDPEHLK	V					54624: Scan 46110 (rt=59.0431) [H:\DATA-2018\heruonan\20181022\2.raw]
1	1	gi|2791278	beta-xylosidase [Trichoderma reesei]	3083	87479	140	107	33	28	50.6	52565	1	1	1	12.405.889	37.187.449	3	37.187.315	0.0134	187	220	0	17.23	0.13	R	GQETPGEDAFFLSSAYTYEYITGIQGGVDPEHLK	V					54165: Scan 45786 (rt=58.686) [H:\DATA-2018\heruonan\20181022\2.raw]
1	1	gi|2791278	beta-xylosidase [Trichoderma reesei]	3083	87479	140	107	33	28	50.6	52566	1	1	1	9.306.935	3.718.745	4	37.187.315	0.0135	187	220	0	38.02	0.0011	R	GQETPGEDAFFLSSAYTYEYITGIQGGVDPEHLK	V					54141: Sum of 2 scans in range 45769 (rt=58.6653) to 45791 (rt=58.6905) [H:\DATA-2018\heruonan\20181022\2.raw]
1	1	gi|2791278	beta-xylosidase [Trichoderma reesei]	3083	87479	140	107	33	28	50.6	52567	1	1	1	12.405.893	37.187.461	3	37.187.315	0.0146	187	220	0	5.65	2	R	GQETPGEDAFFLSSAYTYEYITGIQGGVDPEHLK	V					54962: Scan 46361 (rt=59.3204) [H:\DATA-2018\heruonan\20181022\2.raw]
1	1	gi|2791278	beta-xylosidase [Trichoderma reesei]	3083	87479	140	107	33	28	50.6	53363	1	1	1	12.723.148	38.139.226	3	38.139.061	0.0165	496	530	1	2.94	4.9	K	SDAIIYLGGIDNTIEQEGADRTDIAWPGNQLDLIK	Q					52577: Scan 44665 (rt=57.4483) [H:\DATA-2018\heruonan\20181022\2.raw]
1	1	gi|2791278	beta-xylosidase [Trichoderma reesei]	3083	87479	140	107	33	28	50.6	54012	1	1	1	13.150.101	39.420.085	3	3.942.001	0.0074	495	530	2	6.92	1.5	K	KSDAIIYLGGIDNTIEQEGADRTDIAWPGNQLDLIK	Q					50932: Scan 43527 (rt=56.214) [H:\DATA-2018\heruonan\20181022\2.raw]
1	1	gi|2791278	beta-xylosidase [Trichoderma reesei]	3083	87479	140	107	33	28	50.6	54013	1	1	1	9.865.102	39.420.118	4	3.942.001	0.0108	495	530	2	30.85	0.0059	K	KSDAIIYLGGIDNTIEQEGADRTDIAWPGNQLDLIK	Q					50888: Scan 43497 (rt=56.183) [H:\DATA-2018\heruonan\20181022\2.raw]
2	1	gi|340520509	acid phosphatase-like protein [Trichoderma reesei QM6a]	2599	47872	113	91	19	16	57	442	1	1	1	3.782.563	7.544.981	2	7.544.953	0.0029	390	396	0	26.04	0.0025	R	TILPAIK	K					20243: Scan 20318 (rt=31.1984) [H:\DATA-2018\heruonan\20181022\2.raw]
2	1	gi|340520509	acid phosphatase-like protein [Trichoderma reesei QM6a]	2599	47872	113	91	19	16	57	788	1	1	1	3.941.918	786.369	2	786.366	0.003	398	403	0	8	0.54	K	TWEHSK	A					4197: Scan 4300 (rt=9.17571) [H:\DATA-2018\heruonan\20181022\2.raw]
2	1	gi|340520509	acid phosphatase-like protein [Trichoderma reesei QM6a]	2599	47872	113	91	19	16	57	1887	1	1	1	4.372.099	8.724.052	2	8.724.028	0.0024	423	430	0	12.09	0.24	K	GYAPLHTD	-					10233: Scan 10916 (rt=19.8355) [H:\DATA-2018\heruonan\20181022\2.raw]
2	1	gi|340520509	acid phosphatase-like protein [Trichoderma reesei QM6a]	2599	47872	113	91	19	16	57	1888	1	1	1	437.21	8.724.055	2	8.724.028	0.0027	423	430	0	9.31	0.58	K	GYAPLHTD	-					9975: Scan 10665 (rt=19.4971) [H:\DATA-2018\heruonan\20181022\2.raw]
2	1	gi|340520509	acid phosphatase-like protein [Trichoderma reesei QM6a]	2599	47872	113	91	19	16	57	1889	1	1	1	4.372.101	8.724.055	2	8.724.028	0.0027	423	430	0	8.4	0.72	K	GYAPLHTD	-					10514: Scan 11183 (rt=20.1915) [H:\DATA-2018\heruonan\20181022\2.raw]
2	1	gi|340520509	acid phosphatase-like protein [Trichoderma reesei QM6a]	2599	47872	113	91	19	16	57	1890	1	1	1	8.734.134	8.724.062	1	8.724.028	0.0033	423	430	0	12.27	0.29	K	GYAPLHTD	-					10352: Scan 11027 (rt=19.9857) [H:\DATA-2018\heruonan\20181022\2.raw]
2	1	gi|340520509	acid phosphatase-like protein [Trichoderma reesei QM6a]	2599	47872	113	91	19	16	57	1891	1	1	1	4.372.126	8.724.107	2	8.724.028	0.0079	423	430	0	0.77	4.2	K	GYAPLHTD	-					10900: Scan 11573 (rt=20.7114) [H:\DATA-2018\heruonan\20181022\2.raw]
2	1	gi|340520509	acid phosphatase-like protein [Trichoderma reesei QM6a]	2599	47872	113	91	19	16	57	2099	1	1	1	4.482.177	8.944.208	2	8.944.195	0.0013	172	179	0	57.19	1.30E-05	K	TGANDYVR	K					6887: Scan 7340 (rt=14.2968) [H:\DATA-2018\heruonan\20181022\2.raw]
2	1	gi|340520509	acid phosphatase-like protein [Trichoderma reesei QM6a]	2599	47872	113	91	19	16	57	2100	1	1	1	4.482.185	8.944.224	2	8.944.195	0.0028	172	179	0	60.41	7.40E-06	K	TGANDYVR	K					6741: Scan 7171 (rt=13.9572) [H:\DATA-2018\heruonan\20181022\2.raw]
2	1	gi|340520509	acid phosphatase-like protein [Trichoderma reesei QM6a]	2599	47872	113	91	19	16	57	2318	1	1	1	4.582.397	9.144.648	2	914.461	0.0038	397	403	1	24.2	0.028	K	KTWEHSK	A					3546: Scan 3646 (rt=8.13906) [H:\DATA-2018\heruonan\20181022\2.raw]
2	1	gi|340520509	acid phosphatase-like protein [Trichoderma reesei QM6a]	2599	47872	113	91	19	16	57	2357	1	1	1	9.184.457	9.174.384	1	9.174.355	0.0028	382	389	0	28.74	0.014	K	LDHSFSGR	T					6978: Scan 7450 (rt=14.5382) [H:\DATA-2018\heruonan\20181022\2.raw]
2	1	gi|340520509	acid phosphatase-like protein [Trichoderma reesei QM6a]	2599	47872	113	91	19	16	57	2358	1	1	1	4.597.265	9.174.384	2	9.174.355	0.0029	382	389	0	35.17	0.0032	K	LDHSFSGR	T					6972: Scan 7443 (rt=14.5217) [H:\DATA-2018\heruonan\20181022\2.raw]
2	1	gi|340520509	acid phosphatase-like protein [Trichoderma reesei QM6a]	2599	47872	113	91	19	16	57	2359	1	1	1	4.597.267	9.174.388	2	9.174.355	0.0033	382	389	0	26.01	0.026	K	LDHSFSGR	T					6850: Scan 7289 (rt=14.1844) [H:\DATA-2018\heruonan\20181022\2.raw]
2	1	gi|340520509	acid phosphatase-like protein [Trichoderma reesei QM6a]	2599	47872	113	91	19	16	57	2610	1	1	1	4.722.468	942.479	2	9.424.771	0.002	55	63	0	42.25	0.0005	K	TSSPTSHVK	G					3117: Scan 3164 (rt=7.03522) [H:\DATA-2018\heruonan\20181022\2.raw]
2	1	gi|340520509	acid phosphatase-like protein [Trichoderma reesei QM6a]	2599	47872	113	91	19	16	57	2612	1	1	1	4.722.474	9.424.802	2	9.424.771	0.0032	55	63	0	22.88	0.038	K	TSSPTSHVK	G					2927: Scan 2968 (rt=6.69962) [H:\DATA-2018\heruonan\20181022\2.raw]
2	1	gi|340520509	acid phosphatase-like protein [Trichoderma reesei QM6a]	2599	47872	113	91	19	16	57	2613	1	1	1	4.722.474	9.424.803	2	9.424.771	0.0033	55	63	0	33.8	0.0031	K	TSSPTSHVK	G					3775: Scan 3861 (rt=8.46073) [H:\DATA-2018\heruonan\20181022\2.raw]
2	1	gi|340520509	acid phosphatase-like protein [Trichoderma reesei QM6a]	2599	47872	113	91	19	16	57	2614	1	1	1	4.722.475	9.424.805	2	9.424.771	0.0034	55	63	0	40.91	0.0006	K	TSSPTSHVK	G					3266: Scan 3321 (rt=7.37522) [H:\DATA-2018\heruonan\20181022\2.raw]
2	1	gi|340520509	acid phosphatase-like protein [Trichoderma reesei QM6a]	2599	47872	113	91	19	16	57	2615	1	1	1	4.722.475	9.424.805	2	9.424.771	0.0034	55	63	0	30.81	0.0061	K	TSSPTSHVK	G					4182: Scan 4287 (rt=9.15898) [H:\DATA-2018\heruonan\20181022\2.raw]
2	1	gi|340520509	acid phosphatase-like protein [Trichoderma reesei QM6a]	2599	47872	113	91	19	16	57	2616	1	1	1	4.722.475	9.424.805	2	9.424.771	0.0035	55	63	0	33.51	0.0033	K	TSSPTSHVK	G					4016: Scan 4095 (rt=8.81399) [H:\DATA-2018\heruonan\20181022\2.raw]
2	1	gi|340520509	acid phosphatase-like protein [Trichoderma reesei QM6a]	2599	47872	113	91	19	16	57	2618	1	1	1	4.722.488	942.483	2	9.424.771	0.006	55	63	0	24.5	0.031	K	TSSPTSHVK	G					3539: Scan 3635 (rt=8.11503) [H:\DATA-2018\heruonan\20181022\2.raw]
2	1	gi|340520509	acid phosphatase-like protein [Trichoderma reesei QM6a]	2599	47872	113	91	19	16	57	6241	1	1	1	5.803.233	11.586.321	2	11.586.284	0.0036	250	259	0	41.03	0.0012	R	AFLEPLLDNK	N					32122: Scan 30003 (rt=41.4703) [H:\DATA-2018\heruonan\20181022\2.raw]
2	1	gi|340520509	acid phosphatase-like protein [Trichoderma reesei QM6a]	2599	47872	113	91	19	16	57	6242	1	1	1	5.803.235	11.586.325	2	11.586.284	0.0041	250	259	0	24.81	0.052	R	AFLEPLLDNK	N					31317: Scan 29382 (rt=40.8034) [H:\DATA-2018\heruonan\20181022\2.raw]
2	1	gi|340520509	acid phosphatase-like protein [Trichoderma reesei QM6a]	2599	47872	113	91	19	16	57	6243	1	1	1	5.803.237	11.586.329	2	11.586.284	0.0045	250	259	0	42.38	0.0009	R	AFLEPLLDNK	N					33000: Scan 30672 (rt=42.1906) [H:\DATA-2018\heruonan\20181022\2.raw]
2	1	gi|340520509	acid phosphatase-like protein [Trichoderma reesei QM6a]	2599	47872	113	91	19	16	57	6244	1	1	1	5.803.239	11.586.332	2	11.586.284	0.0047	250	259	0	45.83	0.00041	R	AFLEPLLDNK	N					33642: Scan 31141 (rt=42.6987) [H:\DATA-2018\heruonan\20181022\2.raw]
2	1	gi|340520509	acid phosphatase-like protein [Trichoderma reesei QM6a]	2599	47872	113	91	19	16	57	6246	1	1	1	5.803.244	11.586.343	2	11.586.284	0.0058	250	259	0	42.72	0.00075	R	AFLEPLLDNK	N					32557: Scan 30327 (rt=41.8197) [H:\DATA-2018\heruonan\20181022\2.raw]
2	1	gi|340520509	acid phosphatase-like protein [Trichoderma reesei QM6a]	2599	47872	113	91	19	16	57	9554	1	1	1	6.653.026	13.285.905	2	13.286.037	-0.0132	83	94	0	24.51	0.017	K	ADGDPNFTFFAK	K					37806: Scan 34267 (rt=46.0822) [H:\DATA-2018\heruonan\20181022\2.raw]
2	1	gi|340520509	acid phosphatase-like protein [Trichoderma reesei QM6a]	2599	47872	113	91	19	16	57	9555	1	1	1	6.653.103	1.328.606	2	13.286.037	0.0023	83	94	0	25.12	0.018	K	ADGDPNFTFFAK	K					33218: Sum of 3 scans in range 30832 (rt=42.3605) to 30959 (rt=42.4949) [H:\DATA-2018\heruonan\20181022\2.raw]
2	1	gi|340520509	acid phosphatase-like protein [Trichoderma reesei QM6a]	2599	47872	113	91	19	16	57	9557	1	1	1	6.653.107	13.286.068	2	13.286.037	0.0031	83	94	0	41.01	0.00046	K	ADGDPNFTFFAK	K					37502: Scan 34040 (rt=45.8356) [H:\DATA-2018\heruonan\20181022\2.raw]
2	1	gi|340520509	acid phosphatase-like protein [Trichoderma reesei QM6a]	2599	47872	113	91	19	16	57	9558	1	1	1	665.311	13.286.075	2	13.286.037	0.0038	83	94	0	37.15	0.0011	K	ADGDPNFTFFAK	K					32512: Scan 30293 (rt=41.7834) [H:\DATA-2018\heruonan\20181022\2.raw]
2	1	gi|340520509	acid phosphatase-like protein [Trichoderma reesei QM6a]	2599	47872	113	91	19	16	57	9560	1	1	1	6.653.113	13.286.081	2	13.286.037	0.0044	83	94	0	38.92	0.00076	K	ADGDPNFTFFAK	K					31652: Scan 29636 (rt=41.0748) [H:\DATA-2018\heruonan\20181022\2.raw]
2	1	gi|340520509	acid phosphatase-like protein [Trichoderma reesei QM6a]	2599	47872	113	91	19	16	57	9561	1	1	1	6.653.115	13.286.084	2	13.286.037	0.0046	83	94	0	52.44	3.50E-05	K	ADGDPNFTFFAK	K					32072: Scan 29963 (rt=41.4283) [H:\DATA-2018\heruonan\20181022\2.raw]
2	1	gi|340520509	acid phosphatase-like protein [Trichoderma reesei QM6a]	2599	47872	113	91	19	16	57	9563	1	1	1	6.653.118	13.286.091	2	13.286.037	0.0053	83	94	0	34.88	0.002	K	ADGDPNFTFFAK	K					32940: Scan 30629 (rt=42.1456) [H:\DATA-2018\heruonan\20181022\2.raw]
2	1	gi|340520509	acid phosphatase-like protein [Trichoderma reesei QM6a]	2599	47872	113	91	19	16	57	9565	1	1	1	6.653.123	1328.61	2	13.286.037	0.0062	83	94	0	11.62	0.39	K	ADGDPNFTFFAK	K					39504: Scan 35485 (rt=47.4276) [H:\DATA-2018\heruonan\20181022\2.raw]
2	1	gi|340520509	acid phosphatase-like protein [Trichoderma reesei QM6a]	2599	47872	113	91	19	16	57	12705	1	1	1	7.349.153	14.678.161	2	14.678.119	0.0041	281	294	0	11.46	0.67	R	NQIMGILLGDAVPK	H					42985: Scan 37944 (rt=50.1395) [H:\DATA-2018\heruonan\20181022\2.raw]
2	1	gi|340520509	acid phosphatase-like protein [Trichoderma reesei QM6a]	2599	47872	113	91	19	16	57	12706	1	1	1	7.349.156	14.678.167	2	14.678.119	0.0048	281	294	0	36.77	0.0022	R	NQIMGILLGDAVPK	H					48219: Scan 41618 (rt=54.1868) [H:\DATA-2018\heruonan\20181022\2.raw]
2	1	gi|340520509	acid phosphatase-like protein [Trichoderma reesei QM6a]	2599	47872	113	91	19	16	57	12707	1	1	1	7.349.156	14.678.167	2	14.678.119	0.0048	281	294	0	36.32	0.0024	R	NQIMGILLGDAVPK	H					47280: Scan 40960 (rt=53.4698) [H:\DATA-2018\heruonan\20181022\2.raw]
2	1	gi|340520509	acid phosphatase-like protein [Trichoderma reesei QM6a]	2599	47872	113	91	19	16	57	12708	1	1	1	4.902.796	14.678.169	3	14.678.119	0.005	281	294	0	49.64	0.00011	R	NQIMGILLGDAVPK	H					47514: Scan 41125 (rt=53.6496) [H:\DATA-2018\heruonan\20181022\2.raw]
2	1	gi|340520509	acid phosphatase-like protein [Trichoderma reesei QM6a]	2599	47872	113	91	19	16	57	12709	1	1	1	4.902.796	14.678.169	3	14.678.119	0.005	281	294	0	26.71	0.022	R	NQIMGILLGDAVPK	H					47980: Scan 41444 (rt=53.9997) [H:\DATA-2018\heruonan\20181022\2.raw]
2	1	gi|340520509	acid phosphatase-like protein [Trichoderma reesei QM6a]	2599	47872	113	91	19	16	57	12710	1	1	1	7.349.159	14.678.173	2	14.678.119	0.0054	281	294	0	17.39	0.19	R	NQIMGILLGDAVPK	H					48809: Scan 42036 (rt=54.6329) [H:\DATA-2018\heruonan\20181022\2.raw]
2	1	gi|340520509	acid phosphatase-like protein [Trichoderma reesei QM6a]	2599	47872	113	91	19	16	57	12711	1	1	1	734.916	14.678.174	2	14.678.119	0.0055	281	294	0	48.01	0.00016	R	NQIMGILLGDAVPK	H					47765: Scan 41293 (rt=53.8366) [H:\DATA-2018\heruonan\20181022\2.raw]
2	1	gi|340520509	acid phosphatase-like protein [Trichoderma reesei QM6a]	2599	47872	113	91	19	16	57	13136	1	1	1	7.429.115	14.838.084	2	14.838.068	0.0016	281	294	0	53.8	4.30E-05	R	NQIMGILLGDAVPK	H	Oxidation (M)	0.00010000000000.0			36756: Scan 33483 (rt=45.2168) [H:\DATA-2018\heruonan\20181022\2.raw]
2	1	gi|340520509	acid phosphatase-like protein [Trichoderma reesei QM6a]	2599	47872	113	91	19	16	57	13137	1	1	1	7.429.123	14.838.101	2	14.838.068	0.0033	281	294	0	47.91	0.00017	R	NQIMGILLGDAVPK	H	Oxidation (M)	0.00010000000000.0			35998: Scan 32922 (rt=44.6154) [H:\DATA-2018\heruonan\20181022\2.raw]
2	1	gi|340520509	acid phosphatase-like protein [Trichoderma reesei QM6a]	2599	47872	113	91	19	16	57	13138	1	1	1	7.429.125	14.838.105	2	14.838.068	0.0037	281	294	0	40.34	0.001	R	NQIMGILLGDAVPK	H	Oxidation (M)	0.00010000000000.0			36954: Sum of 2 scans in range 33633 (rt=45.3803) to 33650 (rt=45.3991) [H:\DATA-2018\heruonan\20181022\2.raw]
2	1	gi|340520509	acid phosphatase-like protein [Trichoderma reesei QM6a]	2599	47872	113	91	19	16	57	13139	1	1	1	7.429.126	14.838.106	2	14.838.068	0.0037	281	294	0	41.23	0.00081	R	NQIMGILLGDAVPK	H	Oxidation (M)	0.00010000000000.0			36420: Sum of 2 scans in range 33239 (rt=44.9602) to 33279 (rt=45.0022) [H:\DATA-2018\heruonan\20181022\2.raw]
2	1	gi|340520509	acid phosphatase-like protein [Trichoderma reesei QM6a]	2599	47872	113	91	19	16	57	13140	1	1	1	7.429.129	14.838.112	2	14.838.068	0.0044	281	294	0	14.02	0.48	R	NQIMGILLGDAVPK	H	Oxidation (M)	0.00010000000000.0			42369: Scan 37519 (rt=49.6621) [H:\DATA-2018\heruonan\20181022\2.raw]
2	1	gi|340520509	acid phosphatase-like protein [Trichoderma reesei QM6a]	2599	47872	113	91	19	16	57	13141	1	1	1	4.956.111	14.838.114	3	14.838.068	0.0046	281	294	0	29.29	0.014	R	NQIMGILLGDAVPK	H	Oxidation (M)	0.00010000000000.0			32915: Scan 30610 (rt=42.125) [H:\DATA-2018\heruonan\20181022\2.raw]
2	1	gi|340520509	acid phosphatase-like protein [Trichoderma reesei QM6a]	2599	47872	113	91	19	16	57	13142	1	1	1	742.913	14.838.114	2	14.838.068	0.0046	281	294	0	53.44	5.40E-05	R	NQIMGILLGDAVPK	H	Oxidation (M)	0.00010000000000.0			37616: Scan 34120 (rt=45.9236) [H:\DATA-2018\heruonan\20181022\2.raw]
2	1	gi|340520509	acid phosphatase-like protein [Trichoderma reesei QM6a]	2599	47872	113	91	19	16	57	13143	1	1	1	742.913	14.838.115	2	14.838.068	0.0047	281	294	0	39.49	0.0013	R	NQIMGILLGDAVPK	H	Oxidation (M)	0.00010000000000.0			37240: Scan 33837 (rt=45.6085) [H:\DATA-2018\heruonan\20181022\2.raw]
2	1	gi|340520509	acid phosphatase-like protein [Trichoderma reesei QM6a]	2599	47872	113	91	19	16	57	13144	1	1	1	7.429.131	14.838.116	2	14.838.068	0.0048	281	294	0	42.07	0.00075	R	NQIMGILLGDAVPK	H	Oxidation (M)	0.00010000000000.0			34108: Scan 31486 (rt=43.0715) [H:\DATA-2018\heruonan\20181022\2.raw]
2	1	gi|340520509	acid phosphatase-like protein [Trichoderma reesei QM6a]	2599	47872	113	91	19	16	57	13146	1	1	1	7.429.133	1.483.812	2	14.838.068	0.0052	281	294	0	40.21	0.0011	R	NQIMGILLGDAVPK	H	Oxidation (M)	0.00010000000000.0			35289: Scan 32392 (rt=44.0508) [H:\DATA-2018\heruonan\20181022\2.raw]
2	1	gi|340520509	acid phosphatase-like protein [Trichoderma reesei QM6a]	2599	47872	113	91	19	16	57	13147	1	1	1	7.429.135	14.838.124	2	14.838.068	0.0056	281	294	0	34.02	0.0047	R	NQIMGILLGDAVPK	H	Oxidation (M)	0.00010000000000.0			38423: Sum of 3 scans in range 34697 (rt=46.5671) to 34797 (rt=46.6743) [H:\DATA-2018\heruonan\20181022\2.raw]
2	1	gi|340520509	acid phosphatase-like protein [Trichoderma reesei QM6a]	2599	47872	113	91	19	16	57	13148	1	1	1	7.429.135	14.838.124	2	14.838.068	0.0056	281	294	0	13.92	0.48	R	NQIMGILLGDAVPK	H	Oxidation (M)	0.00010000000000.0			39735: Scan 35644 (rt=47.6) [H:\DATA-2018\heruonan\20181022\2.raw]
2	1	gi|340520509	acid phosphatase-like protein [Trichoderma reesei QM6a]	2599	47872	113	91	19	16	57	13149	1	1	1	7.429.136	14.838.126	2	14.838.068	0.0057	281	294	0	25.71	0.032	R	NQIMGILLGDAVPK	H	Oxidation (M)	0.00010000000000.0			39099: Scan 35191 (rt=47.1036) [H:\DATA-2018\heruonan\20181022\2.raw]
2	1	gi|340520509	acid phosphatase-like protein [Trichoderma reesei QM6a]	2599	47872	113	91	19	16	57	13150	1	1	1	7.429.136	14.838.126	2	14.838.068	0.0058	281	294	0	30.79	0.0099	R	NQIMGILLGDAVPK	H	Oxidation (M)	0.00010000000000.0			37935: Sum of 2 scans in range 34361 (rt=46.1927) to 34443 (rt=46.2839) [H:\DATA-2018\heruonan\20181022\2.raw]
2	1	gi|340520509	acid phosphatase-like protein [Trichoderma reesei QM6a]	2599	47872	113	91	19	16	57	13151	1	1	1	7.429.136	14.838.126	2	14.838.068	0.0058	281	294	0	52.18	7.20E-05	R	NQIMGILLGDAVPK	H	Oxidation (M)	0.00010000000000.0			33653: Scan 31149 (rt=42.7075) [H:\DATA-2018\heruonan\20181022\2.raw]
2	1	gi|340520509	acid phosphatase-like protein [Trichoderma reesei QM6a]	2599	47872	113	91	19	16	57	13152	1	1	1	7.429.136	14.838.127	2	14.838.068	0.0058	281	294	0	47.59	0.00021	R	NQIMGILLGDAVPK	H	Oxidation (M)	0.00010000000000.0			33212: Scan 30826 (rt=42.3558) [H:\DATA-2018\heruonan\20181022\2.raw]
2	1	gi|340520509	acid phosphatase-like protein [Trichoderma reesei QM6a]	2599	47872	113	91	19	16	57	13153	1	1	1	7.429.137	14.838.128	2	14.838.068	0.006	281	294	0	62.65	6.40E-06	R	NQIMGILLGDAVPK	H	Oxidation (M)	0.00010000000000.0			32766: Scan 30488 (rt=41.9935) [H:\DATA-2018\heruonan\20181022\2.raw]
2	1	gi|340520509	acid phosphatase-like protein [Trichoderma reesei QM6a]	2599	47872	113	91	19	16	57	16755	1	1	1	813.402	16.247.894	2	16.247.886	0.0009	326	339	0	57.39	2.30E-05	R	WDVGANVYEFVAQK	T					43541: Scan 38323 (rt=50.5517) [H:\DATA-2018\heruonan\20181022\2.raw]
2	1	gi|340520509	acid phosphatase-like protein [Trichoderma reesei QM6a]	2599	47872	113	91	19	16	57	16756	1	1	1	8.134.037	16.247.929	2	16.247.886	0.0044	326	339	0	10.92	0.99	R	WDVGANVYEFVAQK	T					46707: Scan 40541 (rt=53.01) [H:\DATA-2018\heruonan\20181022\2.raw]
2	1	gi|340520509	acid phosphatase-like protein [Trichoderma reesei QM6a]	2599	47872	113	91	19	16	57	16757	1	1	1	5.426.052	16.247.937	3	16.247.886	0.0052	326	339	0	23.07	0.061	R	WDVGANVYEFVAQK	T					42499: Scan 37614 (rt=49.7685) [H:\DATA-2018\heruonan\20181022\2.raw]
2	1	gi|340520509	acid phosphatase-like protein [Trichoderma reesei QM6a]	2599	47872	113	91	19	16	57	16758	1	1	1	5.426.054	16.247.942	3	16.247.886	0.0057	326	339	0	20.18	0.12	R	WDVGANVYEFVAQK	T					41956: Sum of 2 scans in range 37230 (rt=49.3425) to 37297 (rt=49.4172) [H:\DATA-2018\heruonan\20181022\2.raw]
2	1	gi|340520509	acid phosphatase-like protein [Trichoderma reesei QM6a]	2599	47872	113	91	19	16	57	16759	1	1	1	8.134.044	16.247.943	2	16.247.886	0.0057	326	339	0	54.71	4.20E-05	R	WDVGANVYEFVAQK	T					42576: Scan 37669 (rt=49.8313) [H:\DATA-2018\heruonan\20181022\2.raw]
2	1	gi|340520509	acid phosphatase-like protein [Trichoderma reesei QM6a]	2599	47872	113	91	19	16	57	16760	1	1	1	8.134.044	16.247.943	2	16.247.886	0.0058	326	339	0	99.06	1.60E-09	R	WDVGANVYEFVAQK	T					42131: Scan 37352 (rt=49.4788) [H:\DATA-2018\heruonan\20181022\2.raw]
2	1	gi|340520509	acid phosphatase-like protein [Trichoderma reesei QM6a]	2599	47872	113	91	19	16	57	16761	1	1	1	8.134.045	16.247.944	2	16.247.886	0.0059	326	339	0	61.62	8.50E-06	R	WDVGANVYEFVAQK	T					41997: Scan 37259 (rt=49.3749) [H:\DATA-2018\heruonan\20181022\2.raw]
2	1	gi|340520509	acid phosphatase-like protein [Trichoderma reesei QM6a]	2599	47872	113	91	19	16	57	16763	1	1	1	813.405	16.247.954	2	16.247.886	0.0068	326	339	0	59.16	1.50E-05	R	WDVGANVYEFVAQK	T					43067: Scan 38003 (rt=50.2037) [H:\DATA-2018\heruonan\20181022\2.raw]
2	1	gi|340520509	acid phosphatase-like protein [Trichoderma reesei QM6a]	2599	47872	113	91	19	16	57	16764	1	1	1	8.134.052	16.247.959	2	16.247.886	0.0073	326	339	0	17.94	0.2	R	WDVGANVYEFVAQK	T					45366: Scan 39581 (rt=51.9391) [H:\DATA-2018\heruonan\20181022\2.raw]
2	1	gi|340520509	acid phosphatase-like protein [Trichoderma reesei QM6a]	2599	47872	113	91	19	16	57	17707	1	1	1	8.329.027	16.637.909	2	16.637.882	0.0027	70	82	0	37.49	0.0019	R	FVVVYFENQNYDK	A					34141: Scan 31509 (rt=43.0976) [H:\DATA-2018\heruonan\20181022\2.raw]
2	1	gi|340520509	acid phosphatase-like protein [Trichoderma reesei QM6a]	2599	47872	113	91	19	16	57	17708	1	1	1	8.329.036	16.637.927	2	16.637.882	0.0045	70	82	0	15.27	0.33	R	FVVVYFENQNYDK	A					34779: Scan 31992 (rt=43.6203) [H:\DATA-2018\heruonan\20181022\2.raw]
2	1	gi|340520509	acid phosphatase-like protein [Trichoderma reesei QM6a]	2599	47872	113	91	19	16	57	17709	1	1	1	8.329.046	16.637.946	2	16.637.882	0.0064	70	82	0	53.7	4.60E-05	R	FVVVYFENQNYDK	A					33232: Scan 30844 (rt=42.3734) [H:\DATA-2018\heruonan\20181022\2.raw]
2	1	gi|340520509	acid phosphatase-like protein [Trichoderma reesei QM6a]	2599	47872	113	91	19	16	57	17710	1	1	1	832.905	16.637.954	2	16.637.882	0.0072	70	82	0	69.76	1.20E-06	R	FVVVYFENQNYDK	A					32794: Scan 30515 (rt=42.0221) [H:\DATA-2018\heruonan\20181022\2.raw]
2	1	gi|340520509	acid phosphatase-like protein [Trichoderma reesei QM6a]	2599	47872	113	91	19	16	57	17711	1	1	1	832.905	16.637.954	2	16.637.882	0.0072	70	82	0	57.25	2.10E-05	R	FVVVYFENQNYDK	A					33682: Scan 31169 (rt=42.7291) [H:\DATA-2018\heruonan\20181022\2.raw]
2	1	gi|340520509	acid phosphatase-like protein [Trichoderma reesei QM6a]	2599	47872	113	91	19	16	57	21858	1	1	1	6.173.173	1848.93	3	18.489.231	0.0069	181	196	0	65.78	3.90E-06	K	HNPAILANSVTHYEQR	L					18267: Scan 18596 (rt=29.3144) [H:\DATA-2018\heruonan\20181022\2.raw]
2	1	gi|340520509	acid phosphatase-like protein [Trichoderma reesei QM6a]	2599	47872	113	91	19	16	57	21859	1	1	1	6.173.173	18.489.302	3	18.489.231	0.0071	181	196	0	34.16	0.0056	K	HNPAILANSVTHYEQR	L					17865: Scan 18234 (rt=28.9185) [H:\DATA-2018\heruonan\20181022\2.raw]
2	1	gi|340520509	acid phosphatase-like protein [Trichoderma reesei QM6a]	2599	47872	113	91	19	16	57	21860	1	1	1	9.254.724	18.489.302	2	18.489.231	0.0071	181	196	0	81.77	9.70E-08	K	HNPAILANSVTHYEQR	L					18324: Scan 18645 (rt=29.3668) [H:\DATA-2018\heruonan\20181022\2.raw]
2	1	gi|340520509	acid phosphatase-like protein [Trichoderma reesei QM6a]	2599	47872	113	91	19	16	57	21861	1	1	1	6.173.174	18.489.303	3	18.489.231	0.0072	181	196	0	45.51	0.00041	K	HNPAILANSVTHYEQR	L					18649: Scan 18937 (rt=29.6774) [H:\DATA-2018\heruonan\20181022\2.raw]
2	1	gi|340520509	acid phosphatase-like protein [Trichoderma reesei QM6a]	2599	47872	113	91	19	16	57	24884	1	1	1	6.600.137	19.770.194	3	1.977.018	0.0013	180	196	1	25.81	0.033	R	KHNPAILANSVTHYEQR	L					17981: Sum of 2 scans in range 18340 (rt=29.0341) to 18357 (rt=29.0525) [H:\DATA-2018\heruonan\20181022\2.raw]
2	1	gi|340520509	acid phosphatase-like protein [Trichoderma reesei QM6a]	2599	47872	113	91	19	16	57	24885	1	1	1	4.952.626	19.770.214	4	1.977.018	0.0034	180	196	1	37.81	0.0021	R	KHNPAILANSVTHYEQR	L					17676: Sum of 2 scans in range 18074 (rt=28.7384) to 18115 (rt=28.7866) [H:\DATA-2018\heruonan\20181022\2.raw]
2	1	gi|340520509	acid phosphatase-like protein [Trichoderma reesei QM6a]	2599	47872	113	91	19	16	57	24886	1	1	1	6.600.146	1.977.022	3	1.977.018	0.004	180	196	1	50.2	0.00012	R	KHNPAILANSVTHYEQR	L					17594: Scan 18007 (rt=28.6614) [H:\DATA-2018\heruonan\20181022\2.raw]
2	1	gi|340520509	acid phosphatase-like protein [Trichoderma reesei QM6a]	2599	47872	113	91	19	16	57	24887	1	1	1	9.895.185	19.770.225	2	1.977.018	0.0044	180	196	1	9.06	1.6	R	KHNPAILANSVTHYEQR	L					15939: Scan 16532 (rt=26.9527) [H:\DATA-2018\heruonan\20181022\2.raw]
2	1	gi|340520509	acid phosphatase-like protein [Trichoderma reesei QM6a]	2599	47872	113	91	19	16	57	24888	1	1	1	6.600.151	19.770.235	3	1.977.018	0.0055	180	196	1	54.26	4.70E-05	R	KHNPAILANSVTHYEQR	L					18358: Scan 18678 (rt=29.4027) [H:\DATA-2018\heruonan\20181022\2.raw]
2	1	gi|340520509	acid phosphatase-like protein [Trichoderma reesei QM6a]	2599	47872	113	91	19	16	57	24889	1	1	1	9.895.191	19.770.236	2	1.977.018	0.0055	180	196	1	25.8	0.033	R	KHNPAILANSVTHYEQR	L					17813: Scan 18192 (rt=28.8727) [H:\DATA-2018\heruonan\20181022\2.raw]
2	1	gi|340520509	acid phosphatase-like protein [Trichoderma reesei QM6a]	2599	47872	113	91	19	16	57	24890	1	1	1	4.952.633	19.770.241	4	1.977.018	0.006	180	196	1	60.93	1.00E-05	R	KHNPAILANSVTHYEQR	L					16242: Scan 16824 (rt=27.3171) [H:\DATA-2018\heruonan\20181022\2.raw]
2	1	gi|340520509	acid phosphatase-like protein [Trichoderma reesei QM6a]	2599	47872	113	91	19	16	57	24891	1	1	1	6.600.154	19.770.244	3	1.977.018	0.0064	180	196	1	35.87	0.0032	R	KHNPAILANSVTHYEQR	L					16568: Scan 17111 (rt=27.6619) [H:\DATA-2018\heruonan\20181022\2.raw]
2	1	gi|340520509	acid phosphatase-like protein [Trichoderma reesei QM6a]	2599	47872	113	91	19	16	57	24892	1	1	1	4.952.634	19.770.245	4	1.977.018	0.0064	180	196	1	37.78	0.0021	R	KHNPAILANSVTHYEQR	L					17227: Sum of 2 scans in range 17695 (rt=28.3135) to 17756 (rt=28.3804) [H:\DATA-2018\heruonan\20181022\2.raw]
2	1	gi|340520509	acid phosphatase-like protein [Trichoderma reesei QM6a]	2599	47872	113	91	19	16	57	24893	1	1	1	9.895.197	19.770.248	2	1.977.018	0.0068	180	196	1	97.95	2.00E-09	R	KHNPAILANSVTHYEQR	L					16209: Scan 16793 (rt=27.2807) [H:\DATA-2018\heruonan\20181022\2.raw]
2	1	gi|340520509	acid phosphatase-like protein [Trichoderma reesei QM6a]	2599	47872	113	91	19	16	57	24894	1	1	1	6.600.156	1.977.025	3	1.977.018	0.007	180	196	1	67.85	2.00E-06	R	KHNPAILANSVTHYEQR	L					16208: Scan 16792 (rt=27.2805) [H:\DATA-2018\heruonan\20181022\2.raw]
2	1	gi|340520509	acid phosphatase-like protein [Trichoderma reesei QM6a]	2599	47872	113	91	19	16	57	24896	1	1	1	6.600.162	19.770.268	3	1.977.018	0.0088	180	196	1	45.51	0.00035	R	KHNPAILANSVTHYEQR	L					17242: Scan 17706 (rt=28.3262) [H:\DATA-2018\heruonan\20181022\2.raw]
2	1	gi|340520509	acid phosphatase-like protein [Trichoderma reesei QM6a]	2599	47872	113	91	19	16	57	24897	1	1	1	9.895.209	19.770.272	2	1.977.018	0.0092	180	196	1	46.59	0.00027	R	KHNPAILANSVTHYEQR	L					17078: Scan 17555 (rt=28.1596) [H:\DATA-2018\heruonan\20181022\2.raw]
2	1	gi|340520509	acid phosphatase-like protein [Trichoderma reesei QM6a]	2599	47872	113	91	19	16	57	24898	1	1	1	4.952.641	19.770.273	4	1.977.018	0.0092	180	196	1	56.13	3.00E-05	R	KHNPAILANSVTHYEQR	L					15959: Scan 16550 (rt=26.9762) [H:\DATA-2018\heruonan\20181022\2.raw]
2	1	gi|340520509	acid phosphatase-like protein [Trichoderma reesei QM6a]	2599	47872	113	91	19	16	57	24899	1	1	1	9.895.212	19.770.279	2	1.977.018	0.0099	180	196	1	54.49	4.50E-05	R	KHNPAILANSVTHYEQR	L					17446: Scan 17877 (rt=28.516) [H:\DATA-2018\heruonan\20181022\2.raw]
2	1	gi|340520509	acid phosphatase-like protein [Trichoderma reesei QM6a]	2599	47872	113	91	19	16	57	25701	1	1	1	1.004.999	20.079.834	2	20.079.789	0.0045	404	422	0	9.39	1.1	K	AATYYADTIEVADGLNPPK	G					38705: Scan 34901 (rt=46.7888) [H:\DATA-2018\heruonan\20181022\2.raw]
2	1	gi|340520509	acid phosphatase-like protein [Trichoderma reesei QM6a]	2599	47872	113	91	19	16	57	25702	1	1	1	10.049.993	2.007.984	2	20.079.789	0.0051	404	422	0	14.01	0.39	K	AATYYADTIEVADGLNPPK	G					35234: Scan 32343 (rt=43.9973) [H:\DATA-2018\heruonan\20181022\2.raw]
2	1	gi|340520509	acid phosphatase-like protein [Trichoderma reesei QM6a]	2599	47872	113	91	19	16	57	25703	1	1	1	10.049.994	20.079.842	2	20.079.789	0.0053	404	422	0	62.69	5.30E-06	K	AATYYADTIEVADGLNPPK	G					33741: Scan 31213 (rt=42.7774) [H:\DATA-2018\heruonan\20181022\2.raw]
2	1	gi|340520509	acid phosphatase-like protein [Trichoderma reesei QM6a]	2599	47872	113	91	19	16	57	25704	1	1	1	6.703.355	20.079.846	3	20.079.789	0.0057	404	422	0	47.28	0.00018	K	AATYYADTIEVADGLNPPK	G					32365: Scan 30180 (rt=41.6613) [H:\DATA-2018\heruonan\20181022\2.raw]
2	1	gi|340520509	acid phosphatase-like protein [Trichoderma reesei QM6a]	2599	47872	113	91	19	16	57	25705	1	1	1	10.049.996	20.079.846	2	20.079.789	0.0057	404	422	0	54.85	3.20E-05	K	AATYYADTIEVADGLNPPK	G					27379: Sum of 2 scans in range 26320 (rt=37.5617) to 26385 (rt=37.6315) [H:\DATA-2018\heruonan\20181022\2.raw]
2	1	gi|340520509	acid phosphatase-like protein [Trichoderma reesei QM6a]	2599	47872	113	91	19	16	57	25706	1	1	1	10.049.997	20.079.848	2	20.079.789	0.0059	404	422	0	40.75	0.00083	K	AATYYADTIEVADGLNPPK	G					31997: Scan 29898 (rt=41.3593) [H:\DATA-2018\heruonan\20181022\2.raw]
2	1	gi|340520509	acid phosphatase-like protein [Trichoderma reesei QM6a]	2599	47872	113	91	19	16	57	25707	1	1	1	10.049.998	2.007.985	2	20.079.789	0.0061	404	422	0	50.1	9.70E-05	K	AATYYADTIEVADGLNPPK	G					34282: Scan 31611 (rt=43.2043) [H:\DATA-2018\heruonan\20181022\2.raw]
2	1	gi|340520509	acid phosphatase-like protein [Trichoderma reesei QM6a]	2599	47872	113	91	19	16	57	25708	1	1	1	10.050.001	20.079.856	2	20.079.789	0.0067	404	422	0	71.43	7.40E-07	K	AATYYADTIEVADGLNPPK	G					33302: Scan 30897 (rt=42.4293) [H:\DATA-2018\heruonan\20181022\2.raw]
2	1	gi|340520509	acid phosphatase-like protein [Trichoderma reesei QM6a]	2599	47872	113	91	19	16	57	25709	1	1	1	670.336	20.079.861	3	20.079.789	0.0072	404	422	0	65.25	3.10E-06	K	AATYYADTIEVADGLNPPK	G					33231: Scan 30843 (rt=42.3732) [H:\DATA-2018\heruonan\20181022\2.raw]
2	1	gi|340520509	acid phosphatase-like protein [Trichoderma reesei QM6a]	2599	47872	113	91	19	16	57	25710	1	1	1	10.050.004	20.079.862	2	20.079.789	0.0073	404	422	0	81.67	7.00E-08	K	AATYYADTIEVADGLNPPK	G					32418: Scan 30222 (rt=41.7067) [H:\DATA-2018\heruonan\20181022\2.raw]
2	1	gi|340520509	acid phosphatase-like protein [Trichoderma reesei QM6a]	2599	47872	113	91	19	16	57	25711	1	1	1	10.050.004	20.079.862	2	20.079.789	0.0073	404	422	0	52.08	6.40E-05	K	AATYYADTIEVADGLNPPK	G					32848: Scan 30557 (rt=42.0701) [H:\DATA-2018\heruonan\20181022\2.raw]
2	1	gi|340520509	acid phosphatase-like protein [Trichoderma reesei QM6a]	2599	47872	113	91	19	16	57	25712	1	1	1	6.703.361	20.079.866	3	20.079.789	0.0077	404	422	0	51.67	6.90E-05	K	AATYYADTIEVADGLNPPK	G					32793: Scan 30513 (rt=42.0209) [H:\DATA-2018\heruonan\20181022\2.raw]
2	1	gi|340520509	acid phosphatase-like protein [Trichoderma reesei QM6a]	2599	47872	113	91	19	16	57	25713	1	1	1	6.703.362	20.079.867	3	20.079.789	0.0077	404	422	0	64.55	3.60E-06	K	AATYYADTIEVADGLNPPK	G					33681: Scan 31168 (rt=42.7284) [H:\DATA-2018\heruonan\20181022\2.raw]
2	1	gi|340520509	acid phosphatase-like protein [Trichoderma reesei QM6a]	2599	47872	113	91	19	16	57	25715	1	1	1	6.703.383	2.007.993	3	20.079.789	0.014	404	422	0	9.36	1.3	K	AATYYADTIEVADGLNPPK	G					25577: Scan 24861 (rt=35.9927) [H:\DATA-2018\heruonan\20181022\2.raw]
2	1	gi|340520509	acid phosphatase-like protein [Trichoderma reesei QM6a]	2599	47872	113	91	19	16	57	28047	1	1	1	7.013.978	21.011.717	3	21.011.816	-0.01	1	22	1	3.92	1.9	-	MLSKVVSLLAAAGLASAAAVDK	S	Oxidation (M)	0.1000000000000000000000.0			28288: Scan 27037 (rt=38.3238) [H:\DATA-2018\heruonan\20181022\2.raw]
2	1	gi|340520509	acid phosphatase-like protein [Trichoderma reesei QM6a]	2599	47872	113	91	19	16	57	38764	1	1	1	868.412	26.022.141	3	26.022.009	0.0131	260	280	0	48.83	0.0001	K	NFMQNTLVLLTWDENETYAER	N	Oxidation (M)	0.001000000000000000000.0			50465: Sum of 2 scans in range 43195 (rt=55.8624) to 43232 (rt=55.9025) [H:\DATA-2018\heruonan\20181022\2.raw]
2	1	gi|340520509	acid phosphatase-like protein [Trichoderma reesei QM6a]	2599	47872	113	91	19	16	57	44594	1	1	1	14.691.629	29.363.112	2	29.363.042	0.007	147	171	0	4.03	1.1	R	GISWGHYQEDQPYSGFEGFQYTNVK	T					38555: Sum of 2 scans in range 34790 (rt=46.6674) to 34831 (rt=46.7104) [H:\DATA-2018\heruonan\20181022\2.raw]
2	1	gi|340520509	acid phosphatase-like protein [Trichoderma reesei QM6a]	2599	47872	113	91	19	16	57	44595	1	1	1	9.797.777	29.363.113	3	29.363.042	0.0071	147	171	0	3.35	1.3	R	GISWGHYQEDQPYSGFEGFQYTNVK	T					39295: Sum of 2 scans in range 35334 (rt=47.2646) to 35340 (rt=47.2721) [H:\DATA-2018\heruonan\20181022\2.raw]
2	1	gi|340520509	acid phosphatase-like protein [Trichoderma reesei QM6a]	2599	47872	113	91	19	16	57	44598	1	1	1	9.797.788	29.363.147	3	29.363.042	0.0105	147	171	0	44.5	0.0001	R	GISWGHYQEDQPYSGFEGFQYTNVK	T					38862: Scan 35014 (rt=46.913) [H:\DATA-2018\heruonan\20181022\2.raw]
2	1	gi|340520509	acid phosphatase-like protein [Trichoderma reesei QM6a]	2599	47872	113	91	19	16	57	44600	1	1	1	9.797.789	2.936.315	3	29.363.042	0.0108	147	171	0	20.11	0.028	R	GISWGHYQEDQPYSGFEGFQYTNVK	T					38413: Scan 34690 (rt=46.5603) [H:\DATA-2018\heruonan\20181022\2.raw]
2	1	gi|340520509	acid phosphatase-like protein [Trichoderma reesei QM6a]	2599	47872	113	91	19	16	57	51311	1	1	1	1.177.237	35.286.892	3	35.286.811	0.0081	295	325	0	26.72	0.021	K	HLVGTTDNNFYNHYSEIATVEANWGLHTLGR	W					51302: Scan 43787 (rt=56.4967) [H:\DATA-2018\heruonan\20181022\2.raw]
2	1	gi|340520509	acid phosphatase-like protein [Trichoderma reesei QM6a]	2599	47872	113	91	19	16	57	51313	1	1	1	11.772.378	35.286.916	3	35.286.811	0.0105	295	325	0	23.66	0.04	K	HLVGTTDNNFYNHYSEIATVEANWGLHTLGR	W					49340: Scan 42406 (rt=55.0236) [H:\DATA-2018\heruonan\20181022\2.raw]
2	1	gi|340520509	acid phosphatase-like protein [Trichoderma reesei QM6a]	2599	47872	113	91	19	16	57	51314	1	1	1	8.831.805	35.286.929	4	35.286.811	0.0118	295	325	0	33.65	0.0042	K	HLVGTTDNNFYNHYSEIATVEANWGLHTLGR	W					50625: Scan 43310 (rt=55.9902) [H:\DATA-2018\heruonan\20181022\2.raw]
3	1	gi|340518236	predicted protein [Trichoderma reesei QM6a]	1768	20272	61	48	10	8	75.8	2684	1	1	1	4.767.514	9.514.881	2	9.514.848	0.0034	27	34	0	33.7	0.0038	K	TFDVMALR	S					28881: Scan 27494 (rt=38.8105) [H:\DATA-2018\heruonan\20181022\2.raw]
3	1	gi|340518236	predicted protein [Trichoderma reesei QM6a]	1768	20272	61	48	10	8	75.8	2685	1	1	1	4.767.514	9.514.882	2	9.514.848	0.0034	27	34	0	28.45	0.013	K	TFDVMALR	S					29777: Scan 28176 (rt=39.5376) [H:\DATA-2018\heruonan\20181022\2.raw]
3	1	gi|340518236	predicted protein [Trichoderma reesei QM6a]	1768	20272	61	48	10	8	75.8	2686	1	1	1	4.767.514	9.514.883	2	9.514.848	0.0035	27	34	0	35.12	0.0027	K	TFDVMALR	S					29291: Scan 27815 (rt=39.1511) [H:\DATA-2018\heruonan\20181022\2.raw]
3	1	gi|340518236	predicted protein [Trichoderma reesei QM6a]	1768	20272	61	48	10	8	75.8	2861	1	1	1	4.847.487	9.674.828	2	9.674.797	0.0031	27	34	0	29.23	0.0091	K	TFDVMALR	S	Oxidation (M)	0.00001000.0			24212: Sum of 2 scans in range 23733 (rt=34.8093) to 23796 (rt=34.8741) [H:\DATA-2018\heruonan\20181022\2.raw]
3	1	gi|340518236	predicted protein [Trichoderma reesei QM6a]	1768	20272	61	48	10	8	75.8	2862	1	1	1	4.847.487	9.674.829	2	9.674.797	0.0032	27	34	0	44.44	0.00027	K	TFDVMALR	S	Oxidation (M)	0.00001000.0			21895: Scan 21758 (rt=32.714) [H:\DATA-2018\heruonan\20181022\2.raw]
3	1	gi|340518236	predicted protein [Trichoderma reesei QM6a]	1768	20272	61	48	10	8	75.8	2863	1	1	1	4.847.487	9.674.829	2	9.674.797	0.0032	27	34	0	46.2	0.00018	K	TFDVMALR	S	Oxidation (M)	0.00001000.0			22318: Scan 22117 (rt=33.0985) [H:\DATA-2018\heruonan\20181022\2.raw]
3	1	gi|340518236	predicted protein [Trichoderma reesei QM6a]	1768	20272	61	48	10	8	75.8	2864	1	1	1	4.847.487	9.674.829	2	9.674.797	0.0032	27	34	0	36.87	0.0015	K	TFDVMALR	S	Oxidation (M)	0.00001000.0			22928: Scan 22643 (rt=33.6619) [H:\DATA-2018\heruonan\20181022\2.raw]
3	1	gi|340518236	predicted protein [Trichoderma reesei QM6a]	1768	20272	61	48	10	8	75.8	2865	1	1	1	4.847.487	9.674.829	2	9.674.797	0.0032	27	34	0	44.54	0.00026	K	TFDVMALR	S	Oxidation (M)	0.00001000.0			21509: Scan 21421 (rt=32.362) [H:\DATA-2018\heruonan\20181022\2.raw]
3	1	gi|340518236	predicted protein [Trichoderma reesei QM6a]	1768	20272	61	48	10	8	75.8	2866	1	1	1	4.847.494	9.674.842	2	9.674.797	0.0045	27	34	0	3.2	3.3	K	TFDVMALR	S	Oxidation (M)	0.00001000.0			28276: Scan 27027 (rt=38.3131) [H:\DATA-2018\heruonan\20181022\2.raw]
3	1	gi|340518236	predicted protein [Trichoderma reesei QM6a]	1768	20272	61	48	10	8	75.8	7552	1	1	1	6.183.076	12.346.006	2	12.345.982	0.0023	124	133	0	19.52	0.14	K	VDADQNLWFK	D					31947: Scan 29852 (rt=41.309) [H:\DATA-2018\heruonan\20181022\2.raw]
3	1	gi|340518236	predicted protein [Trichoderma reesei QM6a]	1768	20272	61	48	10	8	75.8	7553	1	1	1	6.183.082	12.346.018	2	12.345.982	0.0036	124	133	0	37.33	0.0022	K	VDADQNLWFK	D					27612: Scan 26524 (rt=37.7884) [H:\DATA-2018\heruonan\20181022\2.raw]
3	1	gi|340518236	predicted protein [Trichoderma reesei QM6a]	1768	20272	61	48	10	8	75.8	7554	1	1	1	6.183.084	12.346.022	2	12.345.982	0.004	124	133	0	32.01	0.0076	K	VDADQNLWFK	D					29378: Scan 27883 (rt=39.2238) [H:\DATA-2018\heruonan\20181022\2.raw]
3	1	gi|340518236	predicted protein [Trichoderma reesei QM6a]	1768	20272	61	48	10	8	75.8	7555	1	1	1	6.183.085	12.346.025	2	12.345.982	0.0043	124	133	0	23.39	0.055	K	VDADQNLWFK	D					28528: Scan 27221 (rt=38.516) [H:\DATA-2018\heruonan\20181022\2.raw]
3	1	gi|340518236	predicted protein [Trichoderma reesei QM6a]	1768	20272	61	48	10	8	75.8	7556	1	1	1	6.183.086	12.346.026	2	12.345.982	0.0044	124	133	0	56.45	2.70E-05	K	VDADQNLWFK	D					28039: Scan 26857 (rt=38.1357) [H:\DATA-2018\heruonan\20181022\2.raw]
3	1	gi|340518236	predicted protein [Trichoderma reesei QM6a]	1768	20272	61	48	10	8	75.8	7557	1	1	1	6.183.086	12.346.027	2	12.345.982	0.0045	124	133	0	52.76	6.20E-05	K	VDADQNLWFK	D					28942: Scan 27548 (rt=38.8664) [H:\DATA-2018\heruonan\20181022\2.raw]
3	1	gi|340518236	predicted protein [Trichoderma reesei QM6a]	1768	20272	61	48	10	8	75.8	7558	1	1	1	618.309	12.346.034	2	12.345.982	0.0052	124	133	0	12.33	0.67	K	VDADQNLWFK	D					30036: Scan 28374 (rt=39.7441) [H:\DATA-2018\heruonan\20181022\2.raw]
3	1	gi|340518236	predicted protein [Trichoderma reesei QM6a]	1768	20272	61	48	10	8	75.8	7708	1	1	1	6.218.364	12.416.582	2	1.241.655	0.0031	172	182	0	13.62	0.48	R	TLPNAKPVSCR	Y					8370: Scan 8929 (rt=16.8988) [H:\DATA-2018\heruonan\20181022\2.raw]
3	1	gi|340518236	predicted protein [Trichoderma reesei QM6a]	1768	20272	61	48	10	8	75.8	7709	1	1	1	4.148.934	12.416.585	3	1.241.655	0.0034	172	182	0	16.08	0.27	R	TLPNAKPVSCR	Y					7936: Scan 8471 (rt=16.1948) [H:\DATA-2018\heruonan\20181022\2.raw]
3	1	gi|340518236	predicted protein [Trichoderma reesei QM6a]	1768	20272	61	48	10	8	75.8	7711	1	1	1	4.148.939	12.416.598	3	1.241.655	0.0048	172	182	0	37.48	0.002	R	TLPNAKPVSCR	Y					7720: Scan 8240 (rt=15.855) [H:\DATA-2018\heruonan\20181022\2.raw]
3	1	gi|340518236	predicted protein [Trichoderma reesei QM6a]	1768	20272	61	48	10	8	75.8	7712	1	1	1	6.218.372	12.416.598	2	1.241.655	0.0048	172	182	0	39.01	0.0014	R	TLPNAKPVSCR	Y					7685: Scan 8210 (rt=15.8187) [H:\DATA-2018\heruonan\20181022\2.raw]
3	1	gi|340518236	predicted protein [Trichoderma reesei QM6a]	1768	20272	61	48	10	8	75.8	7713	1	1	1	6.218.373	1241.66	2	1.241.655	0.0049	172	182	0	43.81	0.00046	R	TLPNAKPVSCR	Y					7911: Scan 8445 (rt=16.1543) [H:\DATA-2018\heruonan\20181022\2.raw]
3	1	gi|340518236	predicted protein [Trichoderma reesei QM6a]	1768	20272	61	48	10	8	75.8	11342	1	1	1	7.073.802	14.127.458	2	14.127.412	0.0046	35	48	0	49.78	0.00012	R	SASPIHFAQVSAAK	S					19308: Scan 19512 (rt=30.3207) [H:\DATA-2018\heruonan\20181022\2.raw]
3	1	gi|340518236	predicted protein [Trichoderma reesei QM6a]	1768	20272	61	48	10	8	75.8	11343	1	1	1	7.073.802	14.127.458	2	14.127.412	0.0046	35	48	0	101.72	7.40E-10	R	SASPIHFAQVSAAK	S					19132: Scan 19370 (rt=30.1593) [H:\DATA-2018\heruonan\20181022\2.raw]
3	1	gi|340518236	predicted protein [Trichoderma reesei QM6a]	1768	20272	61	48	10	8	75.8	11344	1	1	1	7.073.802	14.127.459	2	14.127.412	0.0047	35	48	0	44.75	0.00037	R	SASPIHFAQVSAAK	S					20345: Scan 20403 (rt=31.286) [H:\DATA-2018\heruonan\20181022\2.raw]
3	1	gi|340518236	predicted protein [Trichoderma reesei QM6a]	1768	20272	61	48	10	8	75.8	11345	1	1	1	4.719.226	14.127.459	3	14.127.412	0.0047	35	48	0	40.12	0.0011	R	SASPIHFAQVSAAK	S					18460: Scan 18771 (rt=29.5025) [H:\DATA-2018\heruonan\20181022\2.raw]
3	1	gi|340518236	predicted protein [Trichoderma reesei QM6a]	1768	20272	61	48	10	8	75.8	11346	1	1	1	7.073.803	1.412.746	2	14.127.412	0.0049	35	48	0	54.47	3.90E-05	R	SASPIHFAQVSAAK	S					18431: Scan 18743 (rt=29.4731) [H:\DATA-2018\heruonan\20181022\2.raw]
3	1	gi|340518236	predicted protein [Trichoderma reesei QM6a]	1768	20272	61	48	10	8	75.8	11347	1	1	1	7.073.804	14.127.462	2	14.127.412	0.0051	35	48	0	44.31	0.00041	R	SASPIHFAQVSAAK	S					12828: Scan 13496 (rt=23.2188) [H:\DATA-2018\heruonan\20181022\2.raw]
3	1	gi|340518236	predicted protein [Trichoderma reesei QM6a]	1768	20272	61	48	10	8	75.8	11348	1	1	1	7.073.804	14.127.463	2	14.127.412	0.0051	35	48	0	66.44	2.50E-06	R	SASPIHFAQVSAAK	S					18068: Scan 18424 (rt=29.1274) [H:\DATA-2018\heruonan\20181022\2.raw]
3	1	gi|340518236	predicted protein [Trichoderma reesei QM6a]	1768	20272	61	48	10	8	75.8	11349	1	1	1	7.073.804	14.127.463	2	14.127.412	0.0051	35	48	0	63.53	4.90E-06	R	SASPIHFAQVSAAK	S					19509: Scan 19686 (rt=30.5051) [H:\DATA-2018\heruonan\20181022\2.raw]
3	1	gi|340518236	predicted protein [Trichoderma reesei QM6a]	1768	20272	61	48	10	8	75.8	11350	1	1	1	7.073.805	14.127.463	2	14.127.412	0.0052	35	48	0	63.92	4.40E-06	R	SASPIHFAQVSAAK	S					18791: Scan 19063 (rt=29.8123) [H:\DATA-2018\heruonan\20181022\2.raw]
3	1	gi|340518236	predicted protein [Trichoderma reesei QM6a]	1768	20272	61	48	10	8	75.8	11351	1	1	1	4.719.227	14.127.464	3	14.127.412	0.0052	35	48	0	49.25	0.00013	R	SASPIHFAQVSAAK	S					18092: Scan 18444 (rt=29.149) [H:\DATA-2018\heruonan\20181022\2.raw]
3	1	gi|340518236	predicted protein [Trichoderma reesei QM6a]	1768	20272	61	48	10	8	75.8	16958	1	1	1	8.174.246	16.328.346	2	16.328.294	0.0053	49	63	0	54.97	3.80E-05	K	SGLFLNLPAQNATCK	G					31381: Scan 29430 (rt=40.8528) [H:\DATA-2018\heruonan\20181022\2.raw]
3	1	gi|340518236	predicted protein [Trichoderma reesei QM6a]	1768	20272	61	48	10	8	75.8	19447	1	1	1	8.749.202	17.478.259	2	17.478.199	0.0059	134	149	0	45.12	0.00037	K	DTALIACPSSIDGSWR	I					30106: Scan 28426 (rt=39.7981) [H:\DATA-2018\heruonan\20181022\2.raw]
3	1	gi|340518236	predicted protein [Trichoderma reesei QM6a]	1768	20272	61	48	10	8	75.8	19448	1	1	1	8.749.207	17.478.269	2	17.478.199	0.0069	134	149	0	77.28	2.10E-07	K	DTALIACPSSIDGSWR	I					28156: Scan 26940 (rt=38.2211) [H:\DATA-2018\heruonan\20181022\2.raw]
3	1	gi|340518236	predicted protein [Trichoderma reesei QM6a]	1768	20272	61	48	10	8	75.8	22754	1	1	1	9.449.852	18.879.558	2	18.879.513	0.0045	97	115	0	11.8	0.81	R	SGMGQGIVGYITGDAPLPR	Y					45388: Scan 39599 (rt=51.9606) [H:\DATA-2018\heruonan\20181022\2.raw]
3	1	gi|340518236	predicted protein [Trichoderma reesei QM6a]	1768	20272	61	48	10	8	75.8	22755	1	1	1	9.449.862	18.879.578	2	18.879.513	0.0065	97	115	0	81.86	8.20E-08	R	SGMGQGIVGYITGDAPLPR	Y					44394: Scan 38914 (rt=51.2051) [H:\DATA-2018\heruonan\20181022\2.raw]
3	1	gi|340518236	predicted protein [Trichoderma reesei QM6a]	1768	20272	61	48	10	8	75.8	22756	1	1	1	6.303.265	18.879.578	3	18.879.513	0.0065	97	115	0	91.41	9.10E-09	R	SGMGQGIVGYITGDAPLPR	Y					44050: Scan 38669 (rt=50.932) [H:\DATA-2018\heruonan\20181022\2.raw]
3	1	gi|340518236	predicted protein [Trichoderma reesei QM6a]	1768	20272	61	48	10	8	75.8	22757	1	1	1	9.449.864	18.879.582	2	18.879.513	0.0069	97	115	0	35.59	0.0035	R	SGMGQGIVGYITGDAPLPR	Y					43952: Scan 38606 (rt=50.8653) [H:\DATA-2018\heruonan\20181022\2.raw]
3	1	gi|340518236	predicted protein [Trichoderma reesei QM6a]	1768	20272	61	48	10	8	75.8	23146	1	1	1	9.529.825	19.039.505	2	19.039.462	0.0043	97	115	0	62.26	8.50E-06	R	SGMGQGIVGYITGDAPLPR	Y	Oxidation (M)	0.0010000000000000000.0			42893: Scan 37874 (rt=50.0636) [H:\DATA-2018\heruonan\20181022\2.raw]
3	1	gi|340518236	predicted protein [Trichoderma reesei QM6a]	1768	20272	61	48	10	8	75.8	23147	1	1	1	9.529.827	19.039.508	2	19.039.462	0.0046	97	115	0	56.67	3.00E-05	R	SGMGQGIVGYITGDAPLPR	Y	Oxidation (M)	0.0010000000000000000.0			42387: Scan 37531 (rt=49.6755) [H:\DATA-2018\heruonan\20181022\2.raw]
3	1	gi|340518236	predicted protein [Trichoderma reesei QM6a]	1768	20272	61	48	10	8	75.8	23148	1	1	1	9.529.827	19.039.508	2	19.039.462	0.0046	97	115	0	74.17	5.30E-07	R	SGMGQGIVGYITGDAPLPR	Y	Oxidation (M)	0.0010000000000000000.0			41417: Scan 36838 (rt=48.9143) [H:\DATA-2018\heruonan\20181022\2.raw]
3	1	gi|340518236	predicted protein [Trichoderma reesei QM6a]	1768	20272	61	48	10	8	75.8	23149	1	1	1	9.529.828	19.039.511	2	19.039.462	0.0049	97	115	0	32.64	0.0075	R	SGMGQGIVGYITGDAPLPR	Y	Oxidation (M)	0.0010000000000000000.0			43405: Scan 38233 (rt=50.4544) [H:\DATA-2018\heruonan\20181022\2.raw]
3	1	gi|340518236	predicted protein [Trichoderma reesei QM6a]	1768	20272	61	48	10	8	75.8	23150	1	1	1	9.529.832	19.039.519	2	19.039.462	0.0057	97	115	0	19.36	0.16	R	SGMGQGIVGYITGDAPLPR	Y	Oxidation (M)	0.0010000000000000000.0			48118: Scan 41547 (rt=54.1093) [H:\DATA-2018\heruonan\20181022\2.raw]
3	1	gi|340518236	predicted protein [Trichoderma reesei QM6a]	1768	20272	61	48	10	8	75.8	23151	1	1	1	9.529.833	1.903.952	2	19.039.462	0.0058	97	115	0	51.07	0.0001	R	SGMGQGIVGYITGDAPLPR	Y	Oxidation (M)	0.0010000000000000000.0			43914: Scan 38580 (rt=50.8377) [H:\DATA-2018\heruonan\20181022\2.raw]
3	1	gi|340518236	predicted protein [Trichoderma reesei QM6a]	1768	20272	61	48	10	8	75.8	23152	1	1	1	6.356.581	19.039.524	3	19.039.462	0.0062	97	115	0	63.51	6.20E-06	R	SGMGQGIVGYITGDAPLPR	Y	Oxidation (M)	0.0010000000000000000.0			37613: Scan 34116 (rt=45.9206) [H:\DATA-2018\heruonan\20181022\2.raw]
3	1	gi|340518236	predicted protein [Trichoderma reesei QM6a]	1768	20272	61	48	10	8	75.8	23153	1	1	1	9.529.835	19.039.524	2	19.039.462	0.0062	97	115	0	78.13	2.20E-07	R	SGMGQGIVGYITGDAPLPR	Y	Oxidation (M)	0.0010000000000000000.0			37530: Scan 34060 (rt=45.8587) [H:\DATA-2018\heruonan\20181022\2.raw]
3	1	gi|340518236	predicted protein [Trichoderma reesei QM6a]	1768	20272	61	48	10	8	75.8	23154	1	1	1	9.529.836	19.039.526	2	19.039.462	0.0064	97	115	0	87.54	2.50E-08	R	SGMGQGIVGYITGDAPLPR	Y	Oxidation (M)	0.0010000000000000000.0			37963: Scan 34378 (rt=46.2115) [H:\DATA-2018\heruonan\20181022\2.raw]
3	1	gi|340518236	predicted protein [Trichoderma reesei QM6a]	1768	20272	61	48	10	8	75.8	23155	1	1	1	9.529.839	19.039.532	2	19.039.462	0.007	97	115	0	77.84	2.30E-07	R	SGMGQGIVGYITGDAPLPR	Y	Oxidation (M)	0.0010000000000000000.0			38427: Scan 34701 (rt=46.5728) [H:\DATA-2018\heruonan\20181022\2.raw]
3	1	gi|340518236	predicted protein [Trichoderma reesei QM6a]	1768	20272	61	48	10	8	75.8	23156	1	1	1	6.356.584	19.039.532	3	19.039.462	0.007	97	115	0	43.13	0.00068	R	SGMGQGIVGYITGDAPLPR	Y	Oxidation (M)	0.0010000000000000000.0			38027: Scan 34422 (rt=46.2622) [H:\DATA-2018\heruonan\20181022\2.raw]
3	1	gi|340518236	predicted protein [Trichoderma reesei QM6a]	1768	20272	61	48	10	8	75.8	23157	1	1	1	952.984	19.039.534	2	19.039.462	0.0072	97	115	0	74.74	4.60E-07	R	SGMGQGIVGYITGDAPLPR	Y	Oxidation (M)	0.0010000000000000000.0			39456: Scan 35452 (rt=47.3923) [H:\DATA-2018\heruonan\20181022\2.raw]
3	1	gi|340518236	predicted protein [Trichoderma reesei QM6a]	1768	20272	61	48	10	8	75.8	23158	1	1	1	9.529.843	19.039.541	2	19.039.462	0.0079	97	115	0	74.11	5.60E-07	R	SGMGQGIVGYITGDAPLPR	Y	Oxidation (M)	0.0010000000000000000.0			39901: Scan 35771 (rt=47.7433) [H:\DATA-2018\heruonan\20181022\2.raw]
3	1	gi|340518236	predicted protein [Trichoderma reesei QM6a]	1768	20272	61	48	10	8	75.8	23159	1	1	1	9.529.844	19.039.543	2	19.039.462	0.0081	97	115	0	68.52	2.00E-06	R	SGMGQGIVGYITGDAPLPR	Y	Oxidation (M)	0.0010000000000000000.0			38880: Scan 35028 (rt=46.9281) [H:\DATA-2018\heruonan\20181022\2.raw]
3	1	gi|340518236	predicted protein [Trichoderma reesei QM6a]	1768	20272	61	48	10	8	75.8	33639	1	1	1	7.820.817	23.432.232	3	23.432.158	0.0075	150	171	0	36.76	0.0023	R	IWLGLGLQKPGGNEGCLGFTAR	T					42256: Scan 37442 (rt=49.5773) [H:\DATA-2018\heruonan\20181022\2.raw]
3	1	gi|340518236	predicted protein [Trichoderma reesei QM6a]	1768	20272	61	48	10	8	75.8	33640	1	1	1	7.820.818	23.432.235	3	23.432.158	0.0077	150	171	0	37.55	0.002	R	IWLGLGLQKPGGNEGCLGFTAR	T					41823: Scan 37130 (rt=49.2342) [H:\DATA-2018\heruonan\20181022\2.raw]
3	1	gi|340518236	predicted protein [Trichoderma reesei QM6a]	1768	20272	61	48	10	8	75.8	33641	1	1	1	7.820.819	23.432.238	3	23.432.158	0.008	150	171	0	8.1	1.7	R	IWLGLGLQKPGGNEGCLGFTAR	T					42727: Scan 37771 (rt=49.9489) [H:\DATA-2018\heruonan\20181022\2.raw]
3	1	gi|340518236	predicted protein [Trichoderma reesei QM6a]	1768	20272	61	48	10	8	75.8	33642	1	1	1	7.820.827	23.432.262	3	23.432.158	0.0105	150	171	0	24.48	0.039	R	IWLGLGLQKPGGNEGCLGFTAR	T					41375: Scan 36806 (rt=48.8821) [H:\DATA-2018\heruonan\20181022\2.raw]
3	1	gi|340518236	predicted protein [Trichoderma reesei QM6a]	1768	20272	61	48	10	8	75.8	34035	1	1	1	7.884.031	23.621.876	3	23.622.103	-0.0227	27	48	1	16.29	0.33	K	TFDVMALRSASPIHFAQVSAAK	S	Oxidation (M)	0.0000100000000000000000.0			17325: Scan 17769 (rt=28.3953) [H:\DATA-2018\heruonan\20181022\2.raw]
3	1	gi|340518236	predicted protein [Trichoderma reesei QM6a]	1768	20272	61	48	10	8	75.8	44320	1	1	1	9.734.452	29.173.138	3	29.173.076	0.0062	64	89	0	18.22	0.087	K	GGQSSDHATFYVENEELVLYSCEGVK	Q					39382: Scan 35395 (rt=47.3329) [H:\DATA-2018\heruonan\20181022\2.raw]
3	1	gi|340518236	predicted protein [Trichoderma reesei QM6a]	1768	20272	61	48	10	8	75.8	44323	1	1	1	9.734.464	29.173.172	3	29.173.076	0.0096	64	89	0	7.99	0.84	K	GGQSSDHATFYVENEELVLYSCEGVK	Q					55556: Scan 46780 (rt=59.7903) [H:\DATA-2018\heruonan\20181022\2.raw]
3	1	gi|340518236	predicted protein [Trichoderma reesei QM6a]	1768	20272	61	48	10	8	75.8	44324	1	1	1	9.734.464	29.173.173	3	29.173.076	0.0096	64	89	0	10.38	0.49	K	GGQSSDHATFYVENEELVLYSCEGVK	Q					35945: Scan 32881 (rt=44.5724) [H:\DATA-2018\heruonan\20181022\2.raw]
3	1	gi|340518236	predicted protein [Trichoderma reesei QM6a]	1768	20272	61	48	10	8	75.8	44327	1	1	1	9.734.499	2.917.328	3	29.173.076	0.0204	64	89	0	1.81	3.6	K	GGQSSDHATFYVENEELVLYSCEGVK	Q					42112: Scan 37338 (rt=49.4629) [H:\DATA-2018\heruonan\20181022\2.raw]
4	1	gi|121788	RecName: Full=Endoglucanase EG-1; AltName: Full=Cellulase; AltName: Full=Endo-1,4-beta-glucanase; Flags: Precursor	1730	49431	88	60	9	8	42	10731	1	1	1	6.953.136	13.886.126	2	13.886.096	0.003	257	269	0	2.77	1.9	K	SYYGPGDTVDTSK	T					23848: Scan 23439 (rt=34.4943) [H:\DATA-2018\heruonan\20181022\2.raw]
4	1	gi|121788	RecName: Full=Endoglucanase EG-1; AltName: Full=Cellulase; AltName: Full=Endo-1,4-beta-glucanase; Flags: Precursor	1730	49431	88	60	9	8	42	10732	1	1	1	695.314	13.886.135	2	13.886.096	0.0039	257	269	0	12.95	0.17	K	SYYGPGDTVDTSK	T					17268: Scan 17725 (rt=28.3462) [H:\DATA-2018\heruonan\20181022\2.raw]
4	1	gi|121788	RecName: Full=Endoglucanase EG-1; AltName: Full=Cellulase; AltName: Full=Endo-1,4-beta-glucanase; Flags: Precursor	1730	49431	88	60	9	8	42	10733	1	1	1	6.953.141	13.886.137	2	13.886.096	0.0041	257	269	0	43.11	0.00017	K	SYYGPGDTVDTSK	T					14951: Scan 15512 (rt=25.6609) [H:\DATA-2018\heruonan\20181022\2.raw]
4	1	gi|121788	RecName: Full=Endoglucanase EG-1; AltName: Full=Cellulase; AltName: Full=Endo-1,4-beta-glucanase; Flags: Precursor	1730	49431	88	60	9	8	42	10734	1	1	1	6.953.142	13.886.138	2	13.886.096	0.0042	257	269	0	52.08	2.10E-05	K	SYYGPGDTVDTSK	T					12288: Scan 12969 (rt=22.5506) [H:\DATA-2018\heruonan\20181022\2.raw]
4	1	gi|121788	RecName: Full=Endoglucanase EG-1; AltName: Full=Cellulase; AltName: Full=Endo-1,4-beta-glucanase; Flags: Precursor	1730	49431	88	60	9	8	42	10737	1	1	1	6.953.142	13.886.139	2	13.886.096	0.0043	257	269	0	10.05	0.34	K	SYYGPGDTVDTSK	T					22013: Scan 21865 (rt=32.8267) [H:\DATA-2018\heruonan\20181022\2.raw]
4	1	gi|121788	RecName: Full=Endoglucanase EG-1; AltName: Full=Cellulase; AltName: Full=Endo-1,4-beta-glucanase; Flags: Precursor	1730	49431	88	60	9	8	42	10738	1	1	1	6.953.143	13.886.139	2	13.886.096	0.0043	257	269	0	45.54	9.60E-05	K	SYYGPGDTVDTSK	T					14445: Scan 15032 (rt=25.063) [H:\DATA-2018\heruonan\20181022\2.raw]
4	1	gi|121788	RecName: Full=Endoglucanase EG-1; AltName: Full=Cellulase; AltName: Full=Endo-1,4-beta-glucanase; Flags: Precursor	1730	49431	88	60	9	8	42	10739	1	1	1	6.953.143	1.388.614	2	13.886.096	0.0044	257	269	0	31.04	0.0027	K	SYYGPGDTVDTSK	T					18271: Scan 18600 (rt=29.3175) [H:\DATA-2018\heruonan\20181022\2.raw]
4	1	gi|121788	RecName: Full=Endoglucanase EG-1; AltName: Full=Cellulase; AltName: Full=Endo-1,4-beta-glucanase; Flags: Precursor	1730	49431	88	60	9	8	42	10740	1	1	1	6.953.143	1.388.614	2	13.886.096	0.0044	257	269	0	8.26	0.52	K	SYYGPGDTVDTSK	T					16755: Scan 17258 (rt=27.8293) [H:\DATA-2018\heruonan\20181022\2.raw]
4	1	gi|121788	RecName: Full=Endoglucanase EG-1; AltName: Full=Cellulase; AltName: Full=Endo-1,4-beta-glucanase; Flags: Precursor	1730	49431	88	60	9	8	42	10741	1	1	1	6.953.143	13.886.141	2	13.886.096	0.0045	257	269	0	16.15	0.089	K	SYYGPGDTVDTSK	T					18965: Scan 19227 (rt=30.0021) [H:\DATA-2018\heruonan\20181022\2.raw]
4	1	gi|121788	RecName: Full=Endoglucanase EG-1; AltName: Full=Cellulase; AltName: Full=Endo-1,4-beta-glucanase; Flags: Precursor	1730	49431	88	60	9	8	42	10742	1	1	1	6.953.144	13.886.142	2	13.886.096	0.0046	257	269	0	37.62	0.00066	K	SYYGPGDTVDTSK	T					14092: Scan 14654 (rt=24.5664) [H:\DATA-2018\heruonan\20181022\2.raw]
4	1	gi|121788	RecName: Full=Endoglucanase EG-1; AltName: Full=Cellulase; AltName: Full=Endo-1,4-beta-glucanase; Flags: Precursor	1730	49431	88	60	9	8	42	10743	1	1	1	6.953.144	13.886.142	2	13.886.096	0.0046	257	269	0	50.55	3.30E-05	K	SYYGPGDTVDTSK	T					12027: Scan 12721 (rt=22.2061) [H:\DATA-2018\heruonan\20181022\2.raw]
4	1	gi|121788	RecName: Full=Endoglucanase EG-1; AltName: Full=Cellulase; AltName: Full=Endo-1,4-beta-glucanase; Flags: Precursor	1730	49431	88	60	9	8	42	10744	1	1	1	6.953.144	13.886.143	2	13.886.096	0.0047	257	269	0	30.01	0.0038	K	SYYGPGDTVDTSK	T					17111: Scan 17589 (rt=28.1986) [H:\DATA-2018\heruonan\20181022\2.raw]
4	1	gi|121788	RecName: Full=Endoglucanase EG-1; AltName: Full=Cellulase; AltName: Full=Endo-1,4-beta-glucanase; Flags: Precursor	1730	49431	88	60	9	8	42	10745	1	1	1	6.953.144	13.886.143	2	13.886.096	0.0047	257	269	0	0.96	3	K	SYYGPGDTVDTSK	T					11774: Scan 12459 (rt=21.8709) [H:\DATA-2018\heruonan\20181022\2.raw]
4	1	gi|121788	RecName: Full=Endoglucanase EG-1; AltName: Full=Cellulase; AltName: Full=Endo-1,4-beta-glucanase; Flags: Precursor	1730	49431	88	60	9	8	42	10746	1	1	1	6.953.145	13.886.145	2	13.886.096	0.0049	257	269	0	51.05	3.20E-05	K	SYYGPGDTVDTSK	T					15176: Scan 15772 (rt=26.0251) [H:\DATA-2018\heruonan\20181022\2.raw]
4	1	gi|121788	RecName: Full=Endoglucanase EG-1; AltName: Full=Cellulase; AltName: Full=Endo-1,4-beta-glucanase; Flags: Precursor	1730	49431	88	60	9	8	42	10747	1	1	1	6.953.146	13.886.146	2	13.886.096	0.005	257	269	0	55.3	1.20E-05	K	SYYGPGDTVDTSK	T					12578: Scan 13236 (rt=22.8941) [H:\DATA-2018\heruonan\20181022\2.raw]
4	1	gi|121788	RecName: Full=Endoglucanase EG-1; AltName: Full=Cellulase; AltName: Full=Endo-1,4-beta-glucanase; Flags: Precursor	1730	49431	88	60	9	8	42	10748	1	1	1	6.953.147	13.886.148	2	13.886.096	0.0052	257	269	0	55.85	1.10E-05	K	SYYGPGDTVDTSK	T					13310: Scan 13931 (rt=23.7284) [H:\DATA-2018\heruonan\20181022\2.raw]
4	1	gi|121788	RecName: Full=Endoglucanase EG-1; AltName: Full=Cellulase; AltName: Full=Endo-1,4-beta-glucanase; Flags: Precursor	1730	49431	88	60	9	8	42	10749	1	1	1	6.953.147	13.886.148	2	13.886.096	0.0052	257	269	0	35.41	0.0012	K	SYYGPGDTVDTSK	T					12987: Scan 13644 (rt=23.3893) [H:\DATA-2018\heruonan\20181022\2.raw]
4	1	gi|121788	RecName: Full=Endoglucanase EG-1; AltName: Full=Cellulase; AltName: Full=Endo-1,4-beta-glucanase; Flags: Precursor	1730	49431	88	60	9	8	42	10750	1	1	1	6.953.147	13.886.148	2	13.886.096	0.0052	257	269	0	49.07	5.10E-05	K	SYYGPGDTVDTSK	T					14336: Scan 14921 (rt=24.9128) [H:\DATA-2018\heruonan\20181022\2.raw]
4	1	gi|121788	RecName: Full=Endoglucanase EG-1; AltName: Full=Cellulase; AltName: Full=Endo-1,4-beta-glucanase; Flags: Precursor	1730	49431	88	60	9	8	42	10751	1	1	1	6.953.148	1.388.615	2	13.886.096	0.0054	257	269	0	51.11	3.20E-05	K	SYYGPGDTVDTSK	T					14654: Scan 15228 (rt=25.3156) [H:\DATA-2018\heruonan\20181022\2.raw]
4	1	gi|121788	RecName: Full=Endoglucanase EG-1; AltName: Full=Cellulase; AltName: Full=Endo-1,4-beta-glucanase; Flags: Precursor	1730	49431	88	60	9	8	42	10752	1	1	1	6.953.148	1.388.615	2	13.886.096	0.0054	257	269	0	57.63	7.30E-06	K	SYYGPGDTVDTSK	T					11644: Scan 12328 (rt=21.6892) [H:\DATA-2018\heruonan\20181022\2.raw]
4	1	gi|121788	RecName: Full=Endoglucanase EG-1; AltName: Full=Cellulase; AltName: Full=Endo-1,4-beta-glucanase; Flags: Precursor	1730	49431	88	60	9	8	42	10753	1	1	1	6.953.148	1.388.615	2	13.886.096	0.0054	257	269	0	31.44	0.0032	K	SYYGPGDTVDTSK	T					16332: Scan 16906 (rt=27.4281) [H:\DATA-2018\heruonan\20181022\2.raw]
4	1	gi|121788	RecName: Full=Endoglucanase EG-1; AltName: Full=Cellulase; AltName: Full=Endo-1,4-beta-glucanase; Flags: Precursor	1730	49431	88	60	9	8	42	10755	1	1	1	6.953.153	13.886.161	2	13.886.096	0.0065	257	269	0	25.43	0.013	K	SYYGPGDTVDTSK	T					19956: Scan 20073 (rt=30.9248) [H:\DATA-2018\heruonan\20181022\2.raw]
4	1	gi|121788	RecName: Full=Endoglucanase EG-1; AltName: Full=Cellulase; AltName: Full=Endo-1,4-beta-glucanase; Flags: Precursor	1730	49431	88	60	9	8	42	10756	1	1	1	6.953.163	1.388.618	2	13.886.096	0.0084	257	269	0	22.91	0.024	K	SYYGPGDTVDTSK	T					20473: Scan 20524 (rt=31.4155) [H:\DATA-2018\heruonan\20181022\2.raw]
4	1	gi|121788	RecName: Full=Endoglucanase EG-1; AltName: Full=Cellulase; AltName: Full=Endo-1,4-beta-glucanase; Flags: Precursor	1730	49431	88	60	9	8	42	10757	1	1	1	6.953.169	13.886.192	2	13.886.096	0.0096	257	269	0	31.84	0.0033	K	SYYGPGDTVDTSK	T					20808: Scan 20805 (rt=31.7206) [H:\DATA-2018\heruonan\20181022\2.raw]
4	1	gi|121788	RecName: Full=Endoglucanase EG-1; AltName: Full=Cellulase; AltName: Full=Endo-1,4-beta-glucanase; Flags: Precursor	1730	49431	88	60	9	8	42	17560	1	1	1	8.299.227	16.578.308	2	16.578.273	0.0035	131	144	0	16.79	0.28	R	LYLLDSDGEYVMLK	L					46675: Scan 40514 (rt=52.9801) [H:\DATA-2018\heruonan\20181022\2.raw]
4	1	gi|121788	RecName: Full=Endoglucanase EG-1; AltName: Full=Cellulase; AltName: Full=Endo-1,4-beta-glucanase; Flags: Precursor	1730	49431	88	60	9	8	42	17561	1	1	1	8.299.229	16.578.313	2	16.578.273	0.004	131	144	0	23.9	0.053	R	LYLLDSDGEYVMLK	L					45501: Scan 39683 (rt=52.0526) [H:\DATA-2018\heruonan\20181022\2.raw]
4	1	gi|121788	RecName: Full=Endoglucanase EG-1; AltName: Full=Cellulase; AltName: Full=Endo-1,4-beta-glucanase; Flags: Precursor	1730	49431	88	60	9	8	42	17562	1	1	1	5.536.179	1.657.832	3	16.578.273	0.0047	131	144	0	34.64	0.0045	R	LYLLDSDGEYVMLK	L					40756: Scan 36379 (rt=48.4128) [H:\DATA-2018\heruonan\20181022\2.raw]
4	1	gi|121788	RecName: Full=Endoglucanase EG-1; AltName: Full=Cellulase; AltName: Full=Endo-1,4-beta-glucanase; Flags: Precursor	1730	49431	88	60	9	8	42	17564	1	1	1	8.299.235	16.578.324	2	16.578.273	0.0052	131	144	0	52.97	6.50E-05	R	LYLLDSDGEYVMLK	L					43340: Scan 38190 (rt=50.4078) [H:\DATA-2018\heruonan\20181022\2.raw]
4	1	gi|121788	RecName: Full=Endoglucanase EG-1; AltName: Full=Cellulase; AltName: Full=Endo-1,4-beta-glucanase; Flags: Precursor	1730	49431	88	60	9	8	42	17565	1	1	1	8.299.235	16.578.325	2	16.578.273	0.0052	131	144	0	33.34	0.0059	R	LYLLDSDGEYVMLK	L					40593: Scan 36261 (rt=48.282) [H:\DATA-2018\heruonan\20181022\2.raw]
4	1	gi|121788	RecName: Full=Endoglucanase EG-1; AltName: Full=Cellulase; AltName: Full=Endo-1,4-beta-glucanase; Flags: Precursor	1730	49431	88	60	9	8	42	17566	1	1	1	5.536.181	16.578.325	3	16.578.273	0.0052	131	144	0	52.37	7.40E-05	R	LYLLDSDGEYVMLK	L					40322: Scan 36068 (rt=48.0676) [H:\DATA-2018\heruonan\20181022\2.raw]
4	1	gi|121788	RecName: Full=Endoglucanase EG-1; AltName: Full=Cellulase; AltName: Full=Endo-1,4-beta-glucanase; Flags: Precursor	1730	49431	88	60	9	8	42	17567	1	1	1	8.299.236	16.578.326	2	16.578.273	0.0053	131	144	0	14.11	0.49	R	LYLLDSDGEYVMLK	L					49197: Scan 42300 (rt=54.9121) [H:\DATA-2018\heruonan\20181022\2.raw]
4	1	gi|121788	RecName: Full=Endoglucanase EG-1; AltName: Full=Cellulase; AltName: Full=Endo-1,4-beta-glucanase; Flags: Precursor	1730	49431	88	60	9	8	42	17568	1	1	1	8.299.237	16.578.329	2	16.578.273	0.0056	131	144	0	9.99	1.3	R	LYLLDSDGEYVMLK	L					55269: Scan 46581 (rt=59.5692) [H:\DATA-2018\heruonan\20181022\2.raw]
4	1	gi|121788	RecName: Full=Endoglucanase EG-1; AltName: Full=Cellulase; AltName: Full=Endo-1,4-beta-glucanase; Flags: Precursor	1730	49431	88	60	9	8	42	17569	1	1	1	8.299.238	16.578.331	2	16.578.273	0.0058	131	144	0	48.52	0.00018	R	LYLLDSDGEYVMLK	L					40153: Scan 35951 (rt=47.94) [H:\DATA-2018\heruonan\20181022\2.raw]
4	1	gi|121788	RecName: Full=Endoglucanase EG-1; AltName: Full=Cellulase; AltName: Full=Endo-1,4-beta-glucanase; Flags: Precursor	1730	49431	88	60	9	8	42	17570	1	1	1	8.299.238	16.578.331	2	16.578.273	0.0058	131	144	0	1.99	8.1	R	LYLLDSDGEYVMLK	L					52321: Sum of 2 scans in range 44496 (rt=57.2676) to 44526 (rt=57.3015) [H:\DATA-2018\heruonan\20181022\2.raw]
4	1	gi|121788	RecName: Full=Endoglucanase EG-1; AltName: Full=Cellulase; AltName: Full=Endo-1,4-beta-glucanase; Flags: Precursor	1730	49431	88	60	9	8	42	17571	1	1	1	8.299.238	16.578.331	2	16.578.273	0.0058	131	144	0	68.47	1.80E-06	R	LYLLDSDGEYVMLK	L					42415: Scan 37552 (rt=49.7002) [H:\DATA-2018\heruonan\20181022\2.raw]
4	1	gi|121788	RecName: Full=Endoglucanase EG-1; AltName: Full=Cellulase; AltName: Full=Endo-1,4-beta-glucanase; Flags: Precursor	1730	49431	88	60	9	8	42	17572	1	1	1	8.299.239	16.578.332	2	16.578.273	0.0059	131	144	0	45.84	0.00035	R	LYLLDSDGEYVMLK	L					42883: Scan 37868 (rt=50.0577) [H:\DATA-2018\heruonan\20181022\2.raw]
4	1	gi|121788	RecName: Full=Endoglucanase EG-1; AltName: Full=Cellulase; AltName: Full=Endo-1,4-beta-glucanase; Flags: Precursor	1730	49431	88	60	9	8	42	17573	1	1	1	8.299.239	16.578.332	2	16.578.273	0.006	131	144	0	62.33	8.00E-06	R	LYLLDSDGEYVMLK	L					41051: Scan 36581 (rt=48.6337) [H:\DATA-2018\heruonan\20181022\2.raw]
4	1	gi|121788	RecName: Full=Endoglucanase EG-1; AltName: Full=Cellulase; AltName: Full=Endo-1,4-beta-glucanase; Flags: Precursor	1730	49431	88	60	9	8	42	17574	1	1	1	8.299.239	16.578.333	2	16.578.273	0.006	131	144	0	49.48	0.00015	R	LYLLDSDGEYVMLK	L					41514: Scan 36913 (rt=48.9989) [H:\DATA-2018\heruonan\20181022\2.raw]
4	1	gi|121788	RecName: Full=Endoglucanase EG-1; AltName: Full=Cellulase; AltName: Full=Endo-1,4-beta-glucanase; Flags: Precursor	1730	49431	88	60	9	8	42	17575	1	1	1	8.299.241	16.578.337	2	16.578.273	0.0064	131	144	0	51.24	0.0001	R	LYLLDSDGEYVMLK	L					41955: Scan 37229 (rt=49.3422) [H:\DATA-2018\heruonan\20181022\2.raw]
4	1	gi|121788	RecName: Full=Endoglucanase EG-1; AltName: Full=Cellulase; AltName: Full=Endo-1,4-beta-glucanase; Flags: Precursor	1730	49431	88	60	9	8	42	17576	1	1	1	8.299.243	16.578.341	2	16.578.273	0.0068	131	144	0	14.69	0.45	R	LYLLDSDGEYVMLK	L					53684: Scan 45453 (rt=58.3101) [H:\DATA-2018\heruonan\20181022\2.raw]
4	1	gi|121788	RecName: Full=Endoglucanase EG-1; AltName: Full=Cellulase; AltName: Full=Endo-1,4-beta-glucanase; Flags: Precursor	1730	49431	88	60	9	8	42	17577	1	1	1	8.299.244	16.578.342	2	16.578.273	0.0069	131	144	0	25.95	0.033	R	LYLLDSDGEYVMLK	L					43817: Scan 38515 (rt=50.7672) [H:\DATA-2018\heruonan\20181022\2.raw]
4	1	gi|121788	RecName: Full=Endoglucanase EG-1; AltName: Full=Cellulase; AltName: Full=Endo-1,4-beta-glucanase; Flags: Precursor	1730	49431	88	60	9	8	42	17578	1	1	1	5.536.189	16.578.349	3	16.578.273	0.0076	131	144	0	22.11	0.083	R	LYLLDSDGEYVMLK	L					41959: Scan 37232 (rt=49.3445) [H:\DATA-2018\heruonan\20181022\2.raw]
4	1	gi|121788	RecName: Full=Endoglucanase EG-1; AltName: Full=Cellulase; AltName: Full=Endo-1,4-beta-glucanase; Flags: Precursor	1730	49431	88	60	9	8	42	17934	1	1	1	8.379.202	16.738.259	2	16.738.222	0.0037	131	144	0	32.19	0.0077	R	LYLLDSDGEYVMLK	L	Oxidation (M)	0.00000000000100.0			40892: Scan 36480 (rt=48.5238) [H:\DATA-2018\heruonan\20181022\2.raw]
4	1	gi|121788	RecName: Full=Endoglucanase EG-1; AltName: Full=Cellulase; AltName: Full=Endo-1,4-beta-glucanase; Flags: Precursor	1730	49431	88	60	9	8	42	17936	1	1	1	8.379.208	1.673.827	2	16.738.222	0.0048	131	144	0	8.39	1.8	R	LYLLDSDGEYVMLK	L	Oxidation (M)	0.00000000000100.0			41532: Scan 36928 (rt=49.0138) [H:\DATA-2018\heruonan\20181022\2.raw]
4	1	gi|121788	RecName: Full=Endoglucanase EG-1; AltName: Full=Cellulase; AltName: Full=Endo-1,4-beta-glucanase; Flags: Precursor	1730	49431	88	60	9	8	42	17937	1	1	1	8.379.213	16.738.281	2	16.738.222	0.0059	131	144	0	43.6	0.00055	R	LYLLDSDGEYVMLK	L	Oxidation (M)	0.00000000000100.0			34861: Scan 32059 (rt=43.6932) [H:\DATA-2018\heruonan\20181022\2.raw]
4	1	gi|121788	RecName: Full=Endoglucanase EG-1; AltName: Full=Cellulase; AltName: Full=Endo-1,4-beta-glucanase; Flags: Precursor	1730	49431	88	60	9	8	42	17938	1	1	1	8.379.214	16.738.283	2	16.738.222	0.0061	131	144	0	59.63	1.40E-05	R	LYLLDSDGEYVMLK	L	Oxidation (M)	0.00000000000100.0			35269: Scan 32376 (rt=44.0337) [H:\DATA-2018\heruonan\20181022\2.raw]
4	1	gi|121788	RecName: Full=Endoglucanase EG-1; AltName: Full=Cellulase; AltName: Full=Endo-1,4-beta-glucanase; Flags: Precursor	1730	49431	88	60	9	8	42	17939	1	1	1	8.379.216	16.738.286	2	16.738.222	0.0064	131	144	0	43.59	0.00056	R	LYLLDSDGEYVMLK	L	Oxidation (M)	0.00000000000100.0			35726: Scan 32718 (rt=44.396) [H:\DATA-2018\heruonan\20181022\2.raw]
4	1	gi|121788	RecName: Full=Endoglucanase EG-1; AltName: Full=Cellulase; AltName: Full=Endo-1,4-beta-glucanase; Flags: Precursor	1730	49431	88	60	9	8	42	17940	1	1	1	8.379.219	16.738.292	2	16.738.222	0.007	131	144	0	55.99	3.10E-05	R	LYLLDSDGEYVMLK	L	Oxidation (M)	0.00000000000100.0			36631: Scan 33387 (rt=45.1172) [H:\DATA-2018\heruonan\20181022\2.raw]
4	1	gi|121788	RecName: Full=Endoglucanase EG-1; AltName: Full=Cellulase; AltName: Full=Endo-1,4-beta-glucanase; Flags: Precursor	1730	49431	88	60	9	8	42	17941	1	1	1	8.379.219	16.738.292	2	16.738.222	0.007	131	144	0	60.06	1.20E-05	R	LYLLDSDGEYVMLK	L	Oxidation (M)	0.00000000000100.0			36164: Scan 33045 (rt=44.7541) [H:\DATA-2018\heruonan\20181022\2.raw]
4	1	gi|121788	RecName: Full=Endoglucanase EG-1; AltName: Full=Cellulase; AltName: Full=Endo-1,4-beta-glucanase; Flags: Precursor	1730	49431	88	60	9	8	42	17943	1	1	1	8.379.219	16.738.292	2	16.738.222	0.007	131	144	0	62.51	7.00E-06	R	LYLLDSDGEYVMLK	L	Oxidation (M)	0.00000000000100.0			37488: Scan 34026 (rt=45.8203) [H:\DATA-2018\heruonan\20181022\2.raw]
4	1	gi|121788	RecName: Full=Endoglucanase EG-1; AltName: Full=Cellulase; AltName: Full=Endo-1,4-beta-glucanase; Flags: Precursor	1730	49431	88	60	9	8	42	17944	1	1	1	8.379.219	16.738.293	2	16.738.222	0.0071	131	144	0	37.33	0.0023	R	LYLLDSDGEYVMLK	L	Oxidation (M)	0.00000000000100.0			37896: Scan 34335 (rt=46.1611) [H:\DATA-2018\heruonan\20181022\2.raw]
4	1	gi|121788	RecName: Full=Endoglucanase EG-1; AltName: Full=Cellulase; AltName: Full=Endo-1,4-beta-glucanase; Flags: Precursor	1730	49431	88	60	9	8	42	17945	1	1	1	837.922	16.738.295	2	16.738.222	0.0073	131	144	0	59.45	1.40E-05	R	LYLLDSDGEYVMLK	L	Oxidation (M)	0.00000000000100.0			37080: Scan 33722 (rt=45.4796) [H:\DATA-2018\heruonan\20181022\2.raw]
4	1	gi|121788	RecName: Full=Endoglucanase EG-1; AltName: Full=Cellulase; AltName: Full=Endo-1,4-beta-glucanase; Flags: Precursor	1730	49431	88	60	9	8	42	17946	1	1	1	8.379.222	16.738.299	2	16.738.222	0.0077	131	144	0	34.72	0.0043	R	LYLLDSDGEYVMLK	L	Oxidation (M)	0.00000000000100.0			39883: Scan 35756 (rt=47.7263) [H:\DATA-2018\heruonan\20181022\2.raw]
4	1	gi|121788	RecName: Full=Endoglucanase EG-1; AltName: Full=Cellulase; AltName: Full=Endo-1,4-beta-glucanase; Flags: Precursor	1730	49431	88	60	9	8	42	17947	1	1	1	8.379.225	16.738.304	2	16.738.222	0.0082	131	144	0	33.93	0.0051	R	LYLLDSDGEYVMLK	L	Oxidation (M)	0.00000000000100.0			38357: Scan 34650 (rt=46.5163) [H:\DATA-2018\heruonan\20181022\2.raw]
4	1	gi|121788	RecName: Full=Endoglucanase EG-1; AltName: Full=Cellulase; AltName: Full=Endo-1,4-beta-glucanase; Flags: Precursor	1730	49431	88	60	9	8	42	17948	1	1	1	8.379.226	16.738.306	2	16.738.222	0.0084	131	144	0	15.51	0.37	R	LYLLDSDGEYVMLK	L	Oxidation (M)	0.00000000000100.0			33955: Sum of 2 scans in range 31375 (rt=42.9541) to 31415 (rt=42.997) [H:\DATA-2018\heruonan\20181022\2.raw]
4	1	gi|121788	RecName: Full=Endoglucanase EG-1; AltName: Full=Cellulase; AltName: Full=Endo-1,4-beta-glucanase; Flags: Precursor	1730	49431	88	60	9	8	42	17949	1	1	1	8.379.231	16.738.316	2	16.738.222	0.0094	131	144	0	2.54	7.3	R	LYLLDSDGEYVMLK	L	Oxidation (M)	0.00000000000100.0			55396: Scan 46674 (rt=59.6727) [H:\DATA-2018\heruonan\20181022\2.raw]
4	1	gi|121788	RecName: Full=Endoglucanase EG-1; AltName: Full=Cellulase; AltName: Full=Endo-1,4-beta-glucanase; Flags: Precursor	1730	49431	88	60	9	8	42	17951	1	1	1	8.379.237	16.738.329	2	16.738.222	0.0107	131	144	0	33.63	0.0059	R	LYLLDSDGEYVMLK	L	Oxidation (M)	0.00000000000100.0			38817: Scan 34980 (rt=46.876) [H:\DATA-2018\heruonan\20181022\2.raw]
4	1	gi|121788	RecName: Full=Endoglucanase EG-1; AltName: Full=Cellulase; AltName: Full=Endo-1,4-beta-glucanase; Flags: Precursor	1730	49431	88	60	9	8	42	17952	1	1	1	8.379.243	1.673.834	2	16.738.222	0.0118	131	144	0	24.16	0.052	R	LYLLDSDGEYVMLK	L	Oxidation (M)	0.00000000000100.0			40436: Scan 36155 (rt=48.1632) [H:\DATA-2018\heruonan\20181022\2.raw]
4	1	gi|121788	RecName: Full=Endoglucanase EG-1; AltName: Full=Cellulase; AltName: Full=Endo-1,4-beta-glucanase; Flags: Precursor	1730	49431	88	60	9	8	42	26184	1	1	1	10.139.701	20.259.256	2	20.259.215	0.0042	44	61	0	15.27	0.2	K	SGGCVAQDTSVVLDWNYR	W					40400: Scan 36127 (rt=48.1322) [H:\DATA-2018\heruonan\20181022\2.raw]
4	1	gi|121788	RecName: Full=Endoglucanase EG-1; AltName: Full=Cellulase; AltName: Full=Endo-1,4-beta-glucanase; Flags: Precursor	1730	49431	88	60	9	8	42	26186	1	1	1	676.316	2.025.926	3	20.259.215	0.0046	44	61	0	3.72	2.8	K	SGGCVAQDTSVVLDWNYR	W					39211: Scan 35271 (rt=47.192) [H:\DATA-2018\heruonan\20181022\2.raw]
4	1	gi|121788	RecName: Full=Endoglucanase EG-1; AltName: Full=Cellulase; AltName: Full=Endo-1,4-beta-glucanase; Flags: Precursor	1730	49431	88	60	9	8	42	26205	1	1	1	10.139.715	20.259.284	2	20.259.215	0.007	44	61	0	4.59	2.3	K	SGGCVAQDTSVVLDWNYR	W					37859: Scan 34307 (rt=46.1282) [H:\DATA-2018\heruonan\20181022\2.raw]
4	1	gi|121788	RecName: Full=Endoglucanase EG-1; AltName: Full=Cellulase; AltName: Full=Endo-1,4-beta-glucanase; Flags: Precursor	1730	49431	88	60	9	8	42	26211	2	1	1	6.763.169	20.259.288	3	20.259.215	0.0074	44	61	0	3.58	3	K	SGGCVAQDTSVVLDWNYR	W					37474: Scan 34015 (rt=45.808) [H:\DATA-2018\heruonan\20181022\2.raw]
4	1	gi|121788	RecName: Full=Endoglucanase EG-1; AltName: Full=Cellulase; AltName: Full=Endo-1,4-beta-glucanase; Flags: Precursor	1730	49431	88	60	9	8	42	26217	1	1	1	6.763.175	20.259.307	3	20.259.215	0.0092	44	61	0	10.66	0.61	K	SGGCVAQDTSVVLDWNYR	W					38747: Scan 34930 (rt=46.8215) [H:\DATA-2018\heruonan\20181022\2.raw]
4	1	gi|121788	RecName: Full=Endoglucanase EG-1; AltName: Full=Cellulase; AltName: Full=Endo-1,4-beta-glucanase; Flags: Precursor	1730	49431	88	60	9	8	42	26218	1	1	1	10.139.734	20.259.322	2	20.259.215	0.0108	44	61	0	5.57	2	K	SGGCVAQDTSVVLDWNYR	W					37011: Scan 33674 (rt=45.427) [H:\DATA-2018\heruonan\20181022\2.raw]
4	1	gi|121788	RecName: Full=Endoglucanase EG-1; AltName: Full=Cellulase; AltName: Full=Endo-1,4-beta-glucanase; Flags: Precursor	1730	49431	88	60	9	8	42	32921	1	1	1	11.549.468	2.307.879	2	23.078.719	0.0072	441	459	0	32.07	0.00062	K	TCTSGTTCQYSNDYYSQCL	-					22857: Sum of 2 scans in range 22580 (rt=33.5933) to 22640 (rt=33.6567) [H:\DATA-2018\heruonan\20181022\2.raw]
4	1	gi|121788	RecName: Full=Endoglucanase EG-1; AltName: Full=Cellulase; AltName: Full=Endo-1,4-beta-glucanase; Flags: Precursor	1730	49431	88	60	9	8	42	38338	1	1	1	8.617.737	25.822.994	3	25.822.977	0.0017	270	293	0	58.4	1.80E-05	K	TFTIITQFNTDNGSPSGNLVSITR	K					45031: Scan 39356 (rt=51.6917) [H:\DATA-2018\heruonan\20181022\2.raw]
4	1	gi|121788	RecName: Full=Endoglucanase EG-1; AltName: Full=Cellulase; AltName: Full=Endo-1,4-beta-glucanase; Flags: Precursor	1730	49431	88	60	9	8	42	38339	1	1	1	861.774	25.823.001	3	25.822.977	0.0025	270	293	0	7.56	2.1	K	TFTIITQFNTDNGSPSGNLVSITR	K					53648: Scan 45429 (rt=58.2847) [H:\DATA-2018\heruonan\20181022\2.raw]
4	1	gi|121788	RecName: Full=Endoglucanase EG-1; AltName: Full=Cellulase; AltName: Full=Endo-1,4-beta-glucanase; Flags: Precursor	1730	49431	88	60	9	8	42	38340	1	1	1	12.921.595	25.823.044	2	25.822.977	0.0068	270	293	0	49.75	0.00013	K	TFTIITQFNTDNGSPSGNLVSITR	K					44470: Scan 38970 (rt=51.2679) [H:\DATA-2018\heruonan\20181022\2.raw]
4	1	gi|121788	RecName: Full=Endoglucanase EG-1; AltName: Full=Cellulase; AltName: Full=Endo-1,4-beta-glucanase; Flags: Precursor	1730	49431	88	60	9	8	42	38341	1	1	1	8.617.756	25.823.049	3	25.822.977	0.0072	270	293	0	25.85	0.033	K	TFTIITQFNTDNGSPSGNLVSITR	K					46043: Scan 40075 (rt=52.4937) [H:\DATA-2018\heruonan\20181022\2.raw]
4	1	gi|121788	RecName: Full=Endoglucanase EG-1; AltName: Full=Cellulase; AltName: Full=Endo-1,4-beta-glucanase; Flags: Precursor	1730	49431	88	60	9	8	42	38342	1	1	1	8.617.758	25.823.057	3	25.822.977	0.008	270	293	0	41.71	0.00085	K	TFTIITQFNTDNGSPSGNLVSITR	K					44576: Scan 39040 (rt=51.3431) [H:\DATA-2018\heruonan\20181022\2.raw]
4	1	gi|121788	RecName: Full=Endoglucanase EG-1; AltName: Full=Cellulase; AltName: Full=Endo-1,4-beta-glucanase; Flags: Precursor	1730	49431	88	60	9	8	42	38344	1	1	1	8.617.766	25.823.081	3	25.822.977	0.0104	270	293	0	15.47	0.35	K	TFTIITQFNTDNGSPSGNLVSITR	K					38743: Scan 34927 (rt=46.8169) [H:\DATA-2018\heruonan\20181022\2.raw]
4	1	gi|121788	RecName: Full=Endoglucanase EG-1; AltName: Full=Cellulase; AltName: Full=Endo-1,4-beta-glucanase; Flags: Precursor	1730	49431	88	60	9	8	42	46239	1	1	1	15.181.435	30.342.724	2	30.342.644	0.008	228	256	0	6.06	0.32	R	ANALTPHSCTATACDSAGCGFNPYGSGYK	S					21003: Sum of 2 scans in range 20962 (rt=31.8871) to 20987 (rt=31.9135) [H:\DATA-2018\heruonan\20181022\2.raw]
4	1	gi|121788	RecName: Full=Endoglucanase EG-1; AltName: Full=Cellulase; AltName: Full=Endo-1,4-beta-glucanase; Flags: Precursor	1730	49431	88	60	9	8	42	46240	1	1	1	1.012.432	30.342.742	3	30.342.644	0.0098	228	256	0	30.45	0.0012	R	ANALTPHSCTATACDSAGCGFNPYGSGYK	S					21087: Scan 21041 (rt=31.9725) [H:\DATA-2018\heruonan\20181022\2.raw]
4	1	gi|121788	RecName: Full=Endoglucanase EG-1; AltName: Full=Cellulase; AltName: Full=Endo-1,4-beta-glucanase; Flags: Precursor	1730	49431	88	60	9	8	42	51124	1	1	1	11.678.732	35.005.978	3	35.005.824	0.0153	295	329	0	32.74	0.0025	K	YQQNGVDIPSAQPGGDTISSCPSASAYGGLATMGK	A	Oxidation (M)	0.00000000000000000000000000000000100.0			25915: Scan 25129 (rt=36.2763) [H:\DATA-2018\heruonan\20181022\2.raw]
4	1	gi|121788	RecName: Full=Endoglucanase EG-1; AltName: Full=Cellulase; AltName: Full=Endo-1,4-beta-glucanase; Flags: Precursor	1730	49431	88	60	9	8	42	51775	1	1	1	9.041.811	36.126.951	4	36.126.825	0.0127	294	329	1	43.36	0.00034	R	KYQQNGVDIPSAQPGGDTISSCPSASAYGGLATMGK	A					27928: Scan 26766 (rt=38.0436) [H:\DATA-2018\heruonan\20181022\2.raw]
4	1	gi|121788	RecName: Full=Endoglucanase EG-1; AltName: Full=Cellulase; AltName: Full=Endo-1,4-beta-glucanase; Flags: Precursor	1730	49431	88	60	9	8	42	51890	1	1	1	9.081.797	36.286.897	4	36.286.774	0.0124	294	329	1	77.02	1.20E-07	R	KYQQNGVDIPSAQPGGDTISSCPSASAYGGLATMGK	A	Oxidation (M)	0.000000000000000000000000000000000100.0			23925: Scan 23497 (rt=34.5596) [H:\DATA-2018\heruonan\20181022\2.raw]
4	1	gi|121788	RecName: Full=Endoglucanase EG-1; AltName: Full=Cellulase; AltName: Full=Endo-1,4-beta-glucanase; Flags: Precursor	1730	49431	88	60	9	8	42	54778	1	1	1	13.846.161	41.508.265	3	41.508.194	0.007	91	130	0	12.78	0.079	K	NCFIEGVDYAASGVTTSGSSLTMNQYMPSSSGGYSSVSPR	L					44288: Sum of 2 scans in range 38841 (rt=51.1194) to 38860 (rt=51.1423) [H:\DATA-2018\heruonan\20181022\2.raw]
4	1	gi|121788	RecName: Full=Endoglucanase EG-1; AltName: Full=Cellulase; AltName: Full=Endo-1,4-beta-glucanase; Flags: Precursor	1730	49431	88	60	9	8	42	54779	1	1	1	13.846.169	41.508.289	3	41.508.194	0.0094	91	130	0	2.98	0.83	K	NCFIEGVDYAASGVTTSGSSLTMNQYMPSSSGGYSSVSPR	L					44784: Scan 39183 (rt=51.4973) [H:\DATA-2018\heruonan\20181022\2.raw]
4	1	gi|121788	RecName: Full=Endoglucanase EG-1; AltName: Full=Cellulase; AltName: Full=Endo-1,4-beta-glucanase; Flags: Precursor	1730	49431	88	60	9	8	42	54808	1	1	1	13.899.475	41.668.207	3	41.668.144	0.0063	91	130	0	25.48	0.0038	K	NCFIEGVDYAASGVTTSGSSLTMNQYMPSSSGGYSSVSPR	L	Oxidation (M)	0.0000000000000000000000100000000000000000.0			40687: Sum of 2 scans in range 36329 (rt=48.3566) to 36418 (rt=48.454) [H:\DATA-2018\heruonan\20181022\2.raw]
4	1	gi|121788	RecName: Full=Endoglucanase EG-1; AltName: Full=Cellulase; AltName: Full=Endo-1,4-beta-glucanase; Flags: Precursor	1730	49431	88	60	9	8	42	54809	1	1	1	10.427.129	41.668.225	4	41.668.144	0.0081	91	130	0	49.69	1.40E-05	K	NCFIEGVDYAASGVTTSGSSLTMNQYMPSSSGGYSSVSPR	L	Oxidation (M)	0.0000000000000000000000000010000000000000.0			39914: Scan 35779 (rt=47.7518) [H:\DATA-2018\heruonan\20181022\2.raw]
4	1	gi|121788	RecName: Full=Endoglucanase EG-1; AltName: Full=Cellulase; AltName: Full=Endo-1,4-beta-glucanase; Flags: Precursor	1730	49431	88	60	9	8	42	54810	1	1	1	1.389.949	41.668.252	3	41.668.144	0.0108	91	130	0	16.02	0.034	K	NCFIEGVDYAASGVTTSGSSLTMNQYMPSSSGGYSSVSPR	L	Oxidation (M)	0.0000000000000000000000000010000000000000.0			40210: Scan 35991 (rt=47.9838) [H:\DATA-2018\heruonan\20181022\2.raw]
4	1	gi|121788	RecName: Full=Endoglucanase EG-1; AltName: Full=Cellulase; AltName: Full=Endo-1,4-beta-glucanase; Flags: Precursor	1730	49431	88	60	9	8	42	54811	1	1	1	10.427.149	41.668.305	4	41.668.144	0.0161	91	130	0	49.45	1.50E-05	K	NCFIEGVDYAASGVTTSGSSLTMNQYMPSSSGGYSSVSPR	L	Oxidation (M)	0.0000000000000000000000100000000000000000.0			40564: Scan 36242 (rt=48.2598) [H:\DATA-2018\heruonan\20181022\2.raw]
4	1	gi|121788	RecName: Full=Endoglucanase EG-1; AltName: Full=Cellulase; AltName: Full=Endo-1,4-beta-glucanase; Flags: Precursor	1730	49431	88	60	9	8	42	54812	1	1	1	10.427.152	41.668.317	4	41.668.144	0.0173	91	130	0	65.97	3.40E-07	K	NCFIEGVDYAASGVTTSGSSLTMNQYMPSSSGGYSSVSPR	L	Oxidation (M)	0.0000000000000000000000000010000000000000.0			40102: Scan 35911 (rt=47.8957) [H:\DATA-2018\heruonan\20181022\2.raw]
4	1	gi|121788	RecName: Full=Endoglucanase EG-1; AltName: Full=Cellulase; AltName: Full=Endo-1,4-beta-glucanase; Flags: Precursor	1730	49431	88	60	9	8	42	54813	1	1	1	13.899.569	41.668.489	3	41.668.144	0.0345	91	130	0	34.26	0.00054	K	NCFIEGVDYAASGVTTSGSSLTMNQYMPSSSGGYSSVSPR	L	Oxidation (M)	0.0000000000000000000000100000000000000000.0			44198: Scan 38780 (rt=51.0542) [H:\DATA-2018\heruonan\20181022\2.raw]
4	1	gi|121788	RecName: Full=Endoglucanase EG-1; AltName: Full=Cellulase; AltName: Full=Endo-1,4-beta-glucanase; Flags: Precursor	1730	49431	88	60	9	8	42	54854	1	1	1	13.952.721	41.827.945	3	41.828.093	-0.0148	91	130	0	2.71	0.56	K	NCFIEGVDYAASGVTTSGSSLTMNQYMPSSSGGYSSVSPR	L	2 Oxidation (M)	0.0000000000000000000000100010000000000000.0			39494: Scan 35478 (rt=47.4193) [H:\DATA-2018\heruonan\20181022\2.raw]
4	1	gi|121788	RecName: Full=Endoglucanase EG-1; AltName: Full=Cellulase; AltName: Full=Endo-1,4-beta-glucanase; Flags: Precursor	1730	49431	88	60	9	8	42	54855	1	1	1	13.952.792	41.828.158	3	41.828.093	0.0065	91	130	0	33.87	0.00055	K	NCFIEGVDYAASGVTTSGSSLTMNQYMPSSSGGYSSVSPR	L	2 Oxidation (M)	0.0000000000000000000000100010000000000000.0			37122: Sum of 2 scans in range 33750 (rt=45.5093) to 33788 (rt=45.5562) [H:\DATA-2018\heruonan\20181022\2.raw]
4	1	gi|121788	RecName: Full=Endoglucanase EG-1; AltName: Full=Cellulase; AltName: Full=Endo-1,4-beta-glucanase; Flags: Precursor	1730	49431	88	60	9	8	42	54856	1	1	1	10.467.127	41.828.217	4	41.828.093	0.0124	91	130	0	64.82	4.40E-07	K	NCFIEGVDYAASGVTTSGSSLTMNQYMPSSSGGYSSVSPR	L	2 Oxidation (M)	0.0000000000000000000000100010000000000000.0			37069: Scan 33713 (rt=45.4698) [H:\DATA-2018\heruonan\20181022\2.raw]
4	1	gi|121788	RecName: Full=Endoglucanase EG-1; AltName: Full=Cellulase; AltName: Full=Endo-1,4-beta-glucanase; Flags: Precursor	1730	49431	88	60	9	8	42	54857	1	1	1	13.952.813	41.828.221	3	41.828.093	0.0128	91	130	0	70.04	1.30E-07	K	NCFIEGVDYAASGVTTSGSSLTMNQYMPSSSGGYSSVSPR	L	2 Oxidation (M)	0.0000000000000000000000100010000000000000.0			36673: Scan 33421 (rt=45.1515) [H:\DATA-2018\heruonan\20181022\2.raw]
4		gi|211632167	unnamed protein product, partial [Trichoderma reesei]	1711	42929	87	59	8	7	43.5	10731	1	0	1	6.953.136	13.886.126	2	13.886.096	0.003	235	247	0	2.77	1.9	K	SYYGPGDTVDTSK	T					23848: Scan 23439 (rt=34.4943) [H:\DATA-2018\heruonan\20181022\2.raw]
4		gi|211632167	unnamed protein product, partial [Trichoderma reesei]	1711	42929	87	59	8	7	43.5	10732	1	0	1	695.314	13.886.135	2	13.886.096	0.0039	235	247	0	12.95	0.17	K	SYYGPGDTVDTSK	T					17268: Scan 17725 (rt=28.3462) [H:\DATA-2018\heruonan\20181022\2.raw]
4		gi|211632167	unnamed protein product, partial [Trichoderma reesei]	1711	42929	87	59	8	7	43.5	10733	1	0	1	6.953.141	13.886.137	2	13.886.096	0.0041	235	247	0	43.11	0.00017	K	SYYGPGDTVDTSK	T					14951: Scan 15512 (rt=25.6609) [H:\DATA-2018\heruonan\20181022\2.raw]
4		gi|211632167	unnamed protein product, partial [Trichoderma reesei]	1711	42929	87	59	8	7	43.5	10734	1	0	1	6.953.142	13.886.138	2	13.886.096	0.0042	235	247	0	52.08	2.10E-05	K	SYYGPGDTVDTSK	T					12288: Scan 12969 (rt=22.5506) [H:\DATA-2018\heruonan\20181022\2.raw]
4		gi|211632167	unnamed protein product, partial [Trichoderma reesei]	1711	42929	87	59	8	7	43.5	10737	1	0	1	6.953.142	13.886.139	2	13.886.096	0.0043	235	247	0	10.05	0.34	K	SYYGPGDTVDTSK	T					22013: Scan 21865 (rt=32.8267) [H:\DATA-2018\heruonan\20181022\2.raw]
4		gi|211632167	unnamed protein product, partial [Trichoderma reesei]	1711	42929	87	59	8	7	43.5	10738	1	0	1	6.953.143	13.886.139	2	13.886.096	0.0043	235	247	0	45.54	9.60E-05	K	SYYGPGDTVDTSK	T					14445: Scan 15032 (rt=25.063) [H:\DATA-2018\heruonan\20181022\2.raw]
4		gi|211632167	unnamed protein product, partial [Trichoderma reesei]	1711	42929	87	59	8	7	43.5	10739	1	0	1	6.953.143	1.388.614	2	13.886.096	0.0044	235	247	0	31.04	0.0027	K	SYYGPGDTVDTSK	T					18271: Scan 18600 (rt=29.3175) [H:\DATA-2018\heruonan\20181022\2.raw]
4		gi|211632167	unnamed protein product, partial [Trichoderma reesei]	1711	42929	87	59	8	7	43.5	10740	1	0	1	6.953.143	1.388.614	2	13.886.096	0.0044	235	247	0	8.26	0.52	K	SYYGPGDTVDTSK	T					16755: Scan 17258 (rt=27.8293) [H:\DATA-2018\heruonan\20181022\2.raw]
4		gi|211632167	unnamed protein product, partial [Trichoderma reesei]	1711	42929	87	59	8	7	43.5	10741	1	0	1	6.953.143	13.886.141	2	13.886.096	0.0045	235	247	0	16.15	0.089	K	SYYGPGDTVDTSK	T					18965: Scan 19227 (rt=30.0021) [H:\DATA-2018\heruonan\20181022\2.raw]
4		gi|211632167	unnamed protein product, partial [Trichoderma reesei]	1711	42929	87	59	8	7	43.5	10742	1	0	1	6.953.144	13.886.142	2	13.886.096	0.0046	235	247	0	37.62	0.00066	K	SYYGPGDTVDTSK	T					14092: Scan 14654 (rt=24.5664) [H:\DATA-2018\heruonan\20181022\2.raw]
4		gi|211632167	unnamed protein product, partial [Trichoderma reesei]	1711	42929	87	59	8	7	43.5	10743	1	0	1	6.953.144	13.886.142	2	13.886.096	0.0046	235	247	0	50.55	3.30E-05	K	SYYGPGDTVDTSK	T					12027: Scan 12721 (rt=22.2061) [H:\DATA-2018\heruonan\20181022\2.raw]
4		gi|211632167	unnamed protein product, partial [Trichoderma reesei]	1711	42929	87	59	8	7	43.5	10744	1	0	1	6.953.144	13.886.143	2	13.886.096	0.0047	235	247	0	30.01	0.0038	K	SYYGPGDTVDTSK	T					17111: Scan 17589 (rt=28.1986) [H:\DATA-2018\heruonan\20181022\2.raw]
4		gi|211632167	unnamed protein product, partial [Trichoderma reesei]	1711	42929	87	59	8	7	43.5	10745	1	0	1	6.953.144	13.886.143	2	13.886.096	0.0047	235	247	0	0.96	3	K	SYYGPGDTVDTSK	T					11774: Scan 12459 (rt=21.8709) [H:\DATA-2018\heruonan\20181022\2.raw]
4		gi|211632167	unnamed protein product, partial [Trichoderma reesei]	1711	42929	87	59	8	7	43.5	10746	1	0	1	6.953.145	13.886.145	2	13.886.096	0.0049	235	247	0	51.05	3.20E-05	K	SYYGPGDTVDTSK	T					15176: Scan 15772 (rt=26.0251) [H:\DATA-2018\heruonan\20181022\2.raw]
4		gi|211632167	unnamed protein product, partial [Trichoderma reesei]	1711	42929	87	59	8	7	43.5	10747	1	0	1	6.953.146	13.886.146	2	13.886.096	0.005	235	247	0	55.3	1.20E-05	K	SYYGPGDTVDTSK	T					12578: Scan 13236 (rt=22.8941) [H:\DATA-2018\heruonan\20181022\2.raw]
4		gi|211632167	unnamed protein product, partial [Trichoderma reesei]	1711	42929	87	59	8	7	43.5	10748	1	0	1	6.953.147	13.886.148	2	13.886.096	0.0052	235	247	0	55.85	1.10E-05	K	SYYGPGDTVDTSK	T					13310: Scan 13931 (rt=23.7284) [H:\DATA-2018\heruonan\20181022\2.raw]
4		gi|211632167	unnamed protein product, partial [Trichoderma reesei]	1711	42929	87	59	8	7	43.5	10749	1	0	1	6.953.147	13.886.148	2	13.886.096	0.0052	235	247	0	35.41	0.0012	K	SYYGPGDTVDTSK	T					12987: Scan 13644 (rt=23.3893) [H:\DATA-2018\heruonan\20181022\2.raw]
4		gi|211632167	unnamed protein product, partial [Trichoderma reesei]	1711	42929	87	59	8	7	43.5	10750	1	0	1	6.953.147	13.886.148	2	13.886.096	0.0052	235	247	0	49.07	5.10E-05	K	SYYGPGDTVDTSK	T					14336: Scan 14921 (rt=24.9128) [H:\DATA-2018\heruonan\20181022\2.raw]
4		gi|211632167	unnamed protein product, partial [Trichoderma reesei]	1711	42929	87	59	8	7	43.5	10751	1	0	1	6.953.148	1.388.615	2	13.886.096	0.0054	235	247	0	51.11	3.20E-05	K	SYYGPGDTVDTSK	T					14654: Scan 15228 (rt=25.3156) [H:\DATA-2018\heruonan\20181022\2.raw]
4		gi|211632167	unnamed protein product, partial [Trichoderma reesei]	1711	42929	87	59	8	7	43.5	10752	1	0	1	6.953.148	1.388.615	2	13.886.096	0.0054	235	247	0	57.63	7.30E-06	K	SYYGPGDTVDTSK	T					11644: Scan 12328 (rt=21.6892) [H:\DATA-2018\heruonan\20181022\2.raw]
4		gi|211632167	unnamed protein product, partial [Trichoderma reesei]	1711	42929	87	59	8	7	43.5	10753	1	0	1	6.953.148	1.388.615	2	13.886.096	0.0054	235	247	0	31.44	0.0032	K	SYYGPGDTVDTSK	T					16332: Scan 16906 (rt=27.4281) [H:\DATA-2018\heruonan\20181022\2.raw]
4		gi|211632167	unnamed protein product, partial [Trichoderma reesei]	1711	42929	87	59	8	7	43.5	10755	1	0	1	6.953.153	13.886.161	2	13.886.096	0.0065	235	247	0	25.43	0.013	K	SYYGPGDTVDTSK	T					19956: Scan 20073 (rt=30.9248) [H:\DATA-2018\heruonan\20181022\2.raw]
4		gi|211632167	unnamed protein product, partial [Trichoderma reesei]	1711	42929	87	59	8	7	43.5	10756	1	0	1	6.953.163	1.388.618	2	13.886.096	0.0084	235	247	0	22.91	0.024	K	SYYGPGDTVDTSK	T					20473: Scan 20524 (rt=31.4155) [H:\DATA-2018\heruonan\20181022\2.raw]
4		gi|211632167	unnamed protein product, partial [Trichoderma reesei]	1711	42929	87	59	8	7	43.5	10757	1	0	1	6.953.169	13.886.192	2	13.886.096	0.0096	235	247	0	31.84	0.0033	K	SYYGPGDTVDTSK	T					20808: Scan 20805 (rt=31.7206) [H:\DATA-2018\heruonan\20181022\2.raw]
4		gi|211632167	unnamed protein product, partial [Trichoderma reesei]	1711	42929	87	59	8	7	43.5	17560	1	0	1	8.299.227	16.578.308	2	16.578.273	0.0035	109	122	0	16.79	0.28	R	LYLLDSDGEYVMLK	L					46675: Scan 40514 (rt=52.9801) [H:\DATA-2018\heruonan\20181022\2.raw]
4		gi|211632167	unnamed protein product, partial [Trichoderma reesei]	1711	42929	87	59	8	7	43.5	17561	1	0	1	8.299.229	16.578.313	2	16.578.273	0.004	109	122	0	23.9	0.053	R	LYLLDSDGEYVMLK	L					45501: Scan 39683 (rt=52.0526) [H:\DATA-2018\heruonan\20181022\2.raw]
4		gi|211632167	unnamed protein product, partial [Trichoderma reesei]	1711	42929	87	59	8	7	43.5	17562	1	0	1	5.536.179	1.657.832	3	16.578.273	0.0047	109	122	0	34.64	0.0045	R	LYLLDSDGEYVMLK	L					40756: Scan 36379 (rt=48.4128) [H:\DATA-2018\heruonan\20181022\2.raw]
4		gi|211632167	unnamed protein product, partial [Trichoderma reesei]	1711	42929	87	59	8	7	43.5	17564	1	0	1	8.299.235	16.578.324	2	16.578.273	0.0052	109	122	0	52.97	6.50E-05	R	LYLLDSDGEYVMLK	L					43340: Scan 38190 (rt=50.4078) [H:\DATA-2018\heruonan\20181022\2.raw]
4		gi|211632167	unnamed protein product, partial [Trichoderma reesei]	1711	42929	87	59	8	7	43.5	17565	1	0	1	8.299.235	16.578.325	2	16.578.273	0.0052	109	122	0	33.34	0.0059	R	LYLLDSDGEYVMLK	L					40593: Scan 36261 (rt=48.282) [H:\DATA-2018\heruonan\20181022\2.raw]
4		gi|211632167	unnamed protein product, partial [Trichoderma reesei]	1711	42929	87	59	8	7	43.5	17566	1	0	1	5.536.181	16.578.325	3	16.578.273	0.0052	109	122	0	52.37	7.40E-05	R	LYLLDSDGEYVMLK	L					40322: Scan 36068 (rt=48.0676) [H:\DATA-2018\heruonan\20181022\2.raw]
4		gi|211632167	unnamed protein product, partial [Trichoderma reesei]	1711	42929	87	59	8	7	43.5	17567	1	0	1	8.299.236	16.578.326	2	16.578.273	0.0053	109	122	0	14.11	0.49	R	LYLLDSDGEYVMLK	L					49197: Scan 42300 (rt=54.9121) [H:\DATA-2018\heruonan\20181022\2.raw]
4		gi|211632167	unnamed protein product, partial [Trichoderma reesei]	1711	42929	87	59	8	7	43.5	17568	1	0	1	8.299.237	16.578.329	2	16.578.273	0.0056	109	122	0	9.99	1.3	R	LYLLDSDGEYVMLK	L					55269: Scan 46581 (rt=59.5692) [H:\DATA-2018\heruonan\20181022\2.raw]
4		gi|211632167	unnamed protein product, partial [Trichoderma reesei]	1711	42929	87	59	8	7	43.5	17569	1	0	1	8.299.238	16.578.331	2	16.578.273	0.0058	109	122	0	48.52	0.00018	R	LYLLDSDGEYVMLK	L					40153: Scan 35951 (rt=47.94) [H:\DATA-2018\heruonan\20181022\2.raw]
4		gi|211632167	unnamed protein product, partial [Trichoderma reesei]	1711	42929	87	59	8	7	43.5	17570	1	0	1	8.299.238	16.578.331	2	16.578.273	0.0058	109	122	0	1.99	8.1	R	LYLLDSDGEYVMLK	L					52321: Sum of 2 scans in range 44496 (rt=57.2676) to 44526 (rt=57.3015) [H:\DATA-2018\heruonan\20181022\2.raw]
4		gi|211632167	unnamed protein product, partial [Trichoderma reesei]	1711	42929	87	59	8	7	43.5	17571	1	0	1	8.299.238	16.578.331	2	16.578.273	0.0058	109	122	0	68.47	1.80E-06	R	LYLLDSDGEYVMLK	L					42415: Scan 37552 (rt=49.7002) [H:\DATA-2018\heruonan\20181022\2.raw]
4		gi|211632167	unnamed protein product, partial [Trichoderma reesei]	1711	42929	87	59	8	7	43.5	17572	1	0	1	8.299.239	16.578.332	2	16.578.273	0.0059	109	122	0	45.84	0.00035	R	LYLLDSDGEYVMLK	L					42883: Scan 37868 (rt=50.0577) [H:\DATA-2018\heruonan\20181022\2.raw]
4		gi|211632167	unnamed protein product, partial [Trichoderma reesei]	1711	42929	87	59	8	7	43.5	17573	1	0	1	8.299.239	16.578.332	2	16.578.273	0.006	109	122	0	62.33	8.00E-06	R	LYLLDSDGEYVMLK	L					41051: Scan 36581 (rt=48.6337) [H:\DATA-2018\heruonan\20181022\2.raw]
4		gi|211632167	unnamed protein product, partial [Trichoderma reesei]	1711	42929	87	59	8	7	43.5	17574	1	0	1	8.299.239	16.578.333	2	16.578.273	0.006	109	122	0	49.48	0.00015	R	LYLLDSDGEYVMLK	L					41514: Scan 36913 (rt=48.9989) [H:\DATA-2018\heruonan\20181022\2.raw]
4		gi|211632167	unnamed protein product, partial [Trichoderma reesei]	1711	42929	87	59	8	7	43.5	17575	1	0	1	8.299.241	16.578.337	2	16.578.273	0.0064	109	122	0	51.24	0.0001	R	LYLLDSDGEYVMLK	L					41955: Scan 37229 (rt=49.3422) [H:\DATA-2018\heruonan\20181022\2.raw]
4		gi|211632167	unnamed protein product, partial [Trichoderma reesei]	1711	42929	87	59	8	7	43.5	17576	1	0	1	8.299.243	16.578.341	2	16.578.273	0.0068	109	122	0	14.69	0.45	R	LYLLDSDGEYVMLK	L					53684: Scan 45453 (rt=58.3101) [H:\DATA-2018\heruonan\20181022\2.raw]
4		gi|211632167	unnamed protein product, partial [Trichoderma reesei]	1711	42929	87	59	8	7	43.5	17577	1	0	1	8.299.244	16.578.342	2	16.578.273	0.0069	109	122	0	25.95	0.033	R	LYLLDSDGEYVMLK	L					43817: Scan 38515 (rt=50.7672) [H:\DATA-2018\heruonan\20181022\2.raw]
4		gi|211632167	unnamed protein product, partial [Trichoderma reesei]	1711	42929	87	59	8	7	43.5	17578	1	0	1	5.536.189	16.578.349	3	16.578.273	0.0076	109	122	0	22.11	0.083	R	LYLLDSDGEYVMLK	L					41959: Scan 37232 (rt=49.3445) [H:\DATA-2018\heruonan\20181022\2.raw]
4		gi|211632167	unnamed protein product, partial [Trichoderma reesei]	1711	42929	87	59	8	7	43.5	17934	1	0	1	8.379.202	16.738.259	2	16.738.222	0.0037	109	122	0	32.19	0.0077	R	LYLLDSDGEYVMLK	L	Oxidation (M)	0.00000000000100.0			40892: Scan 36480 (rt=48.5238) [H:\DATA-2018\heruonan\20181022\2.raw]
4		gi|211632167	unnamed protein product, partial [Trichoderma reesei]	1711	42929	87	59	8	7	43.5	17936	1	0	1	8.379.208	1.673.827	2	16.738.222	0.0048	109	122	0	8.39	1.8	R	LYLLDSDGEYVMLK	L	Oxidation (M)	0.00000000000100.0			41532: Scan 36928 (rt=49.0138) [H:\DATA-2018\heruonan\20181022\2.raw]
4		gi|211632167	unnamed protein product, partial [Trichoderma reesei]	1711	42929	87	59	8	7	43.5	17937	1	0	1	8.379.213	16.738.281	2	16.738.222	0.0059	109	122	0	43.6	0.00055	R	LYLLDSDGEYVMLK	L	Oxidation (M)	0.00000000000100.0			34861: Scan 32059 (rt=43.6932) [H:\DATA-2018\heruonan\20181022\2.raw]
4		gi|211632167	unnamed protein product, partial [Trichoderma reesei]	1711	42929	87	59	8	7	43.5	17938	1	0	1	8.379.214	16.738.283	2	16.738.222	0.0061	109	122	0	59.63	1.40E-05	R	LYLLDSDGEYVMLK	L	Oxidation (M)	0.00000000000100.0			35269: Scan 32376 (rt=44.0337) [H:\DATA-2018\heruonan\20181022\2.raw]
4		gi|211632167	unnamed protein product, partial [Trichoderma reesei]	1711	42929	87	59	8	7	43.5	17939	1	0	1	8.379.216	16.738.286	2	16.738.222	0.0064	109	122	0	43.59	0.00056	R	LYLLDSDGEYVMLK	L	Oxidation (M)	0.00000000000100.0			35726: Scan 32718 (rt=44.396) [H:\DATA-2018\heruonan\20181022\2.raw]
4		gi|211632167	unnamed protein product, partial [Trichoderma reesei]	1711	42929	87	59	8	7	43.5	17940	1	0	1	8.379.219	16.738.292	2	16.738.222	0.007	109	122	0	55.99	3.10E-05	R	LYLLDSDGEYVMLK	L	Oxidation (M)	0.00000000000100.0			36631: Scan 33387 (rt=45.1172) [H:\DATA-2018\heruonan\20181022\2.raw]
4		gi|211632167	unnamed protein product, partial [Trichoderma reesei]	1711	42929	87	59	8	7	43.5	17941	1	0	1	8.379.219	16.738.292	2	16.738.222	0.007	109	122	0	60.06	1.20E-05	R	LYLLDSDGEYVMLK	L	Oxidation (M)	0.00000000000100.0			36164: Scan 33045 (rt=44.7541) [H:\DATA-2018\heruonan\20181022\2.raw]
4		gi|211632167	unnamed protein product, partial [Trichoderma reesei]	1711	42929	87	59	8	7	43.5	17943	1	0	1	8.379.219	16.738.292	2	16.738.222	0.007	109	122	0	62.51	7.00E-06	R	LYLLDSDGEYVMLK	L	Oxidation (M)	0.00000000000100.0			37488: Scan 34026 (rt=45.8203) [H:\DATA-2018\heruonan\20181022\2.raw]
4		gi|211632167	unnamed protein product, partial [Trichoderma reesei]	1711	42929	87	59	8	7	43.5	17944	1	0	1	8.379.219	16.738.293	2	16.738.222	0.0071	109	122	0	37.33	0.0023	R	LYLLDSDGEYVMLK	L	Oxidation (M)	0.00000000000100.0			37896: Scan 34335 (rt=46.1611) [H:\DATA-2018\heruonan\20181022\2.raw]
4		gi|211632167	unnamed protein product, partial [Trichoderma reesei]	1711	42929	87	59	8	7	43.5	17945	1	0	1	837.922	16.738.295	2	16.738.222	0.0073	109	122	0	59.45	1.40E-05	R	LYLLDSDGEYVMLK	L	Oxidation (M)	0.00000000000100.0			37080: Scan 33722 (rt=45.4796) [H:\DATA-2018\heruonan\20181022\2.raw]
4		gi|211632167	unnamed protein product, partial [Trichoderma reesei]	1711	42929	87	59	8	7	43.5	17946	1	0	1	8.379.222	16.738.299	2	16.738.222	0.0077	109	122	0	34.72	0.0043	R	LYLLDSDGEYVMLK	L	Oxidation (M)	0.00000000000100.0			39883: Scan 35756 (rt=47.7263) [H:\DATA-2018\heruonan\20181022\2.raw]
4		gi|211632167	unnamed protein product, partial [Trichoderma reesei]	1711	42929	87	59	8	7	43.5	17947	1	0	1	8.379.225	16.738.304	2	16.738.222	0.0082	109	122	0	33.93	0.0051	R	LYLLDSDGEYVMLK	L	Oxidation (M)	0.00000000000100.0			38357: Scan 34650 (rt=46.5163) [H:\DATA-2018\heruonan\20181022\2.raw]
4		gi|211632167	unnamed protein product, partial [Trichoderma reesei]	1711	42929	87	59	8	7	43.5	17948	1	0	1	8.379.226	16.738.306	2	16.738.222	0.0084	109	122	0	15.51	0.37	R	LYLLDSDGEYVMLK	L	Oxidation (M)	0.00000000000100.0			33955: Sum of 2 scans in range 31375 (rt=42.9541) to 31415 (rt=42.997) [H:\DATA-2018\heruonan\20181022\2.raw]
4		gi|211632167	unnamed protein product, partial [Trichoderma reesei]	1711	42929	87	59	8	7	43.5	17949	1	0	1	8.379.231	16.738.316	2	16.738.222	0.0094	109	122	0	2.54	7.3	R	LYLLDSDGEYVMLK	L	Oxidation (M)	0.00000000000100.0			55396: Scan 46674 (rt=59.6727) [H:\DATA-2018\heruonan\20181022\2.raw]
4		gi|211632167	unnamed protein product, partial [Trichoderma reesei]	1711	42929	87	59	8	7	43.5	17951	1	0	1	8.379.237	16.738.329	2	16.738.222	0.0107	109	122	0	33.63	0.0059	R	LYLLDSDGEYVMLK	L	Oxidation (M)	0.00000000000100.0			38817: Scan 34980 (rt=46.876) [H:\DATA-2018\heruonan\20181022\2.raw]
4		gi|211632167	unnamed protein product, partial [Trichoderma reesei]	1711	42929	87	59	8	7	43.5	17952	1	0	1	8.379.243	1.673.834	2	16.738.222	0.0118	109	122	0	24.16	0.052	R	LYLLDSDGEYVMLK	L	Oxidation (M)	0.00000000000100.0			40436: Scan 36155 (rt=48.1632) [H:\DATA-2018\heruonan\20181022\2.raw]
4		gi|211632167	unnamed protein product, partial [Trichoderma reesei]	1711	42929	87	59	8	7	43.5	26184	1	0	1	10.139.701	20.259.256	2	20.259.215	0.0042	22	39	0	15.27	0.2	K	SGGCVAQDTSVVLDWNYR	W					40400: Scan 36127 (rt=48.1322) [H:\DATA-2018\heruonan\20181022\2.raw]
4		gi|211632167	unnamed protein product, partial [Trichoderma reesei]	1711	42929	87	59	8	7	43.5	26186	1	0	1	676.316	2.025.926	3	20.259.215	0.0046	22	39	0	3.72	2.8	K	SGGCVAQDTSVVLDWNYR	W					39211: Scan 35271 (rt=47.192) [H:\DATA-2018\heruonan\20181022\2.raw]
4		gi|211632167	unnamed protein product, partial [Trichoderma reesei]	1711	42929	87	59	8	7	43.5	26205	1	0	1	10.139.715	20.259.284	2	20.259.215	0.007	22	39	0	4.59	2.3	K	SGGCVAQDTSVVLDWNYR	W					37859: Scan 34307 (rt=46.1282) [H:\DATA-2018\heruonan\20181022\2.raw]
4		gi|211632167	unnamed protein product, partial [Trichoderma reesei]	1711	42929	87	59	8	7	43.5	26211	2	0	1	6.763.169	20.259.288	3	20.259.215	0.0074	22	39	0	3.58	3	K	SGGCVAQDTSVVLDWNYR	W					37474: Scan 34015 (rt=45.808) [H:\DATA-2018\heruonan\20181022\2.raw]
4		gi|211632167	unnamed protein product, partial [Trichoderma reesei]	1711	42929	87	59	8	7	43.5	26217	1	0	1	6.763.175	20.259.307	3	20.259.215	0.0092	22	39	0	10.66	0.61	K	SGGCVAQDTSVVLDWNYR	W					38747: Scan 34930 (rt=46.8215) [H:\DATA-2018\heruonan\20181022\2.raw]
4		gi|211632167	unnamed protein product, partial [Trichoderma reesei]	1711	42929	87	59	8	7	43.5	26218	1	0	1	10.139.734	20.259.322	2	20.259.215	0.0108	22	39	0	5.57	2	K	SGGCVAQDTSVVLDWNYR	W					37011: Scan 33674 (rt=45.427) [H:\DATA-2018\heruonan\20181022\2.raw]
4		gi|211632167	unnamed protein product, partial [Trichoderma reesei]	1711	42929	87	59	8	7	43.5	38338	1	0	1	8.617.737	25.822.994	3	25.822.977	0.0017	248	271	0	58.4	1.80E-05	K	TFTIITQFNTDNGSPSGNLVSITR	K					45031: Scan 39356 (rt=51.6917) [H:\DATA-2018\heruonan\20181022\2.raw]
4		gi|211632167	unnamed protein product, partial [Trichoderma reesei]	1711	42929	87	59	8	7	43.5	38339	1	0	1	861.774	25.823.001	3	25.822.977	0.0025	248	271	0	7.56	2.1	K	TFTIITQFNTDNGSPSGNLVSITR	K					53648: Scan 45429 (rt=58.2847) [H:\DATA-2018\heruonan\20181022\2.raw]
4		gi|211632167	unnamed protein product, partial [Trichoderma reesei]	1711	42929	87	59	8	7	43.5	38340	1	0	1	12.921.595	25.823.044	2	25.822.977	0.0068	248	271	0	49.75	0.00013	K	TFTIITQFNTDNGSPSGNLVSITR	K					44470: Scan 38970 (rt=51.2679) [H:\DATA-2018\heruonan\20181022\2.raw]
4		gi|211632167	unnamed protein product, partial [Trichoderma reesei]	1711	42929	87	59	8	7	43.5	38341	1	0	1	8.617.756	25.823.049	3	25.822.977	0.0072	248	271	0	25.85	0.033	K	TFTIITQFNTDNGSPSGNLVSITR	K					46043: Scan 40075 (rt=52.4937) [H:\DATA-2018\heruonan\20181022\2.raw]
4		gi|211632167	unnamed protein product, partial [Trichoderma reesei]	1711	42929	87	59	8	7	43.5	38342	1	0	1	8.617.758	25.823.057	3	25.822.977	0.008	248	271	0	41.71	0.00085	K	TFTIITQFNTDNGSPSGNLVSITR	K					44576: Scan 39040 (rt=51.3431) [H:\DATA-2018\heruonan\20181022\2.raw]
4		gi|211632167	unnamed protein product, partial [Trichoderma reesei]	1711	42929	87	59	8	7	43.5	38344	1	0	1	8.617.766	25.823.081	3	25.822.977	0.0104	248	271	0	15.47	0.35	K	TFTIITQFNTDNGSPSGNLVSITR	K					38743: Scan 34927 (rt=46.8169) [H:\DATA-2018\heruonan\20181022\2.raw]
4		gi|211632167	unnamed protein product, partial [Trichoderma reesei]	1711	42929	87	59	8	7	43.5	46239	1	0	1	15.181.435	30.342.724	2	30.342.644	0.008	206	234	0	6.06	0.32	R	ANALTPHSCTATACDSAGCGFNPYGSGYK	S					21003: Sum of 2 scans in range 20962 (rt=31.8871) to 20987 (rt=31.9135) [H:\DATA-2018\heruonan\20181022\2.raw]
4		gi|211632167	unnamed protein product, partial [Trichoderma reesei]	1711	42929	87	59	8	7	43.5	46240	1	0	1	1.012.432	30.342.742	3	30.342.644	0.0098	206	234	0	30.45	0.0012	R	ANALTPHSCTATACDSAGCGFNPYGSGYK	S					21087: Scan 21041 (rt=31.9725) [H:\DATA-2018\heruonan\20181022\2.raw]
4		gi|211632167	unnamed protein product, partial [Trichoderma reesei]	1711	42929	87	59	8	7	43.5	51124	1	0	1	11.678.732	35.005.978	3	35.005.824	0.0153	273	307	0	32.74	0.0025	K	YQQNGVDIPSAQPGGDTISSCPSASAYGGLATMGK	A	Oxidation (M)	0.00000000000000000000000000000000100.0			25915: Scan 25129 (rt=36.2763) [H:\DATA-2018\heruonan\20181022\2.raw]
4		gi|211632167	unnamed protein product, partial [Trichoderma reesei]	1711	42929	87	59	8	7	43.5	51775	1	0	1	9.041.811	36.126.951	4	36.126.825	0.0127	272	307	1	43.36	0.00034	R	KYQQNGVDIPSAQPGGDTISSCPSASAYGGLATMGK	A					27928: Scan 26766 (rt=38.0436) [H:\DATA-2018\heruonan\20181022\2.raw]
4		gi|211632167	unnamed protein product, partial [Trichoderma reesei]	1711	42929	87	59	8	7	43.5	51890	1	0	1	9.081.797	36.286.897	4	36.286.774	0.0124	272	307	1	77.02	1.20E-07	R	KYQQNGVDIPSAQPGGDTISSCPSASAYGGLATMGK	A	Oxidation (M)	0.000000000000000000000000000000000100.0			23925: Scan 23497 (rt=34.5596) [H:\DATA-2018\heruonan\20181022\2.raw]
4		gi|211632167	unnamed protein product, partial [Trichoderma reesei]	1711	42929	87	59	8	7	43.5	54778	1	0	1	13.846.161	41.508.265	3	41.508.194	0.007	69	108	0	12.78	0.079	K	NCFIEGVDYAASGVTTSGSSLTMNQYMPSSSGGYSSVSPR	L					44288: Sum of 2 scans in range 38841 (rt=51.1194) to 38860 (rt=51.1423) [H:\DATA-2018\heruonan\20181022\2.raw]
4		gi|211632167	unnamed protein product, partial [Trichoderma reesei]	1711	42929	87	59	8	7	43.5	54779	1	0	1	13.846.169	41.508.289	3	41.508.194	0.0094	69	108	0	2.98	0.83	K	NCFIEGVDYAASGVTTSGSSLTMNQYMPSSSGGYSSVSPR	L					44784: Scan 39183 (rt=51.4973) [H:\DATA-2018\heruonan\20181022\2.raw]
4		gi|211632167	unnamed protein product, partial [Trichoderma reesei]	1711	42929	87	59	8	7	43.5	54808	1	0	1	13.899.475	41.668.207	3	41.668.144	0.0063	69	108	0	25.48	0.0038	K	NCFIEGVDYAASGVTTSGSSLTMNQYMPSSSGGYSSVSPR	L	Oxidation (M)	0.0000000000000000000000100000000000000000.0			40687: Sum of 2 scans in range 36329 (rt=48.3566) to 36418 (rt=48.454) [H:\DATA-2018\heruonan\20181022\2.raw]
4		gi|211632167	unnamed protein product, partial [Trichoderma reesei]	1711	42929	87	59	8	7	43.5	54809	1	0	1	10.427.129	41.668.225	4	41.668.144	0.0081	69	108	0	49.69	1.40E-05	K	NCFIEGVDYAASGVTTSGSSLTMNQYMPSSSGGYSSVSPR	L	Oxidation (M)	0.0000000000000000000000000010000000000000.0			39914: Scan 35779 (rt=47.7518) [H:\DATA-2018\heruonan\20181022\2.raw]
4		gi|211632167	unnamed protein product, partial [Trichoderma reesei]	1711	42929	87	59	8	7	43.5	54810	1	0	1	1.389.949	41.668.252	3	41.668.144	0.0108	69	108	0	16.02	0.034	K	NCFIEGVDYAASGVTTSGSSLTMNQYMPSSSGGYSSVSPR	L	Oxidation (M)	0.0000000000000000000000000010000000000000.0			40210: Scan 35991 (rt=47.9838) [H:\DATA-2018\heruonan\20181022\2.raw]
4		gi|211632167	unnamed protein product, partial [Trichoderma reesei]	1711	42929	87	59	8	7	43.5	54811	1	0	1	10.427.149	41.668.305	4	41.668.144	0.0161	69	108	0	49.45	1.50E-05	K	NCFIEGVDYAASGVTTSGSSLTMNQYMPSSSGGYSSVSPR	L	Oxidation (M)	0.0000000000000000000000100000000000000000.0			40564: Scan 36242 (rt=48.2598) [H:\DATA-2018\heruonan\20181022\2.raw]
4		gi|211632167	unnamed protein product, partial [Trichoderma reesei]	1711	42929	87	59	8	7	43.5	54812	1	0	1	10.427.152	41.668.317	4	41.668.144	0.0173	69	108	0	65.97	3.40E-07	K	NCFIEGVDYAASGVTTSGSSLTMNQYMPSSSGGYSSVSPR	L	Oxidation (M)	0.0000000000000000000000000010000000000000.0			40102: Scan 35911 (rt=47.8957) [H:\DATA-2018\heruonan\20181022\2.raw]
4		gi|211632167	unnamed protein product, partial [Trichoderma reesei]	1711	42929	87	59	8	7	43.5	54813	1	0	1	13.899.569	41.668.489	3	41.668.144	0.0345	69	108	0	34.26	0.00054	K	NCFIEGVDYAASGVTTSGSSLTMNQYMPSSSGGYSSVSPR	L	Oxidation (M)	0.0000000000000000000000100000000000000000.0			44198: Scan 38780 (rt=51.0542) [H:\DATA-2018\heruonan\20181022\2.raw]
4		gi|211632167	unnamed protein product, partial [Trichoderma reesei]	1711	42929	87	59	8	7	43.5	54854	1	0	1	13.952.721	41.827.945	3	41.828.093	-0.0148	69	108	0	2.71	0.56	K	NCFIEGVDYAASGVTTSGSSLTMNQYMPSSSGGYSSVSPR	L	2 Oxidation (M)	0.0000000000000000000000100010000000000000.0			39494: Scan 35478 (rt=47.4193) [H:\DATA-2018\heruonan\20181022\2.raw]
4		gi|211632167	unnamed protein product, partial [Trichoderma reesei]	1711	42929	87	59	8	7	43.5	54855	1	0	1	13.952.792	41.828.158	3	41.828.093	0.0065	69	108	0	33.87	0.00055	K	NCFIEGVDYAASGVTTSGSSLTMNQYMPSSSGGYSSVSPR	L	2 Oxidation (M)	0.0000000000000000000000100010000000000000.0			37122: Sum of 2 scans in range 33750 (rt=45.5093) to 33788 (rt=45.5562) [H:\DATA-2018\heruonan\20181022\2.raw]
4		gi|211632167	unnamed protein product, partial [Trichoderma reesei]	1711	42929	87	59	8	7	43.5	54856	1	0	1	10.467.127	41.828.217	4	41.828.093	0.0124	69	108	0	64.82	4.40E-07	K	NCFIEGVDYAASGVTTSGSSLTMNQYMPSSSGGYSSVSPR	L	2 Oxidation (M)	0.0000000000000000000000100010000000000000.0			37069: Scan 33713 (rt=45.4698) [H:\DATA-2018\heruonan\20181022\2.raw]
4		gi|211632167	unnamed protein product, partial [Trichoderma reesei]	1711	42929	87	59	8	7	43.5	54857	1	0	1	13.952.813	41.828.221	3	41.828.093	0.0128	69	108	0	70.04	1.30E-07	K	NCFIEGVDYAASGVTTSGSSLTMNQYMPSSSGGYSSVSPR	L	2 Oxidation (M)	0.0000000000000000000000100010000000000000.0			36673: Scan 33421 (rt=45.1515) [H:\DATA-2018\heruonan\20181022\2.raw]
4		gi|60593233	endo-beta-1,4-glucanase [Trichoderma reesei]	1628	49431	87	57	8	6	42	10731	1	0	1	6.953.136	13.886.126	2	13.886.096	0.003	257	269	0	2.77	1.9	K	SYYGPGDTVDTSK	T					23848: Scan 23439 (rt=34.4943) [H:\DATA-2018\heruonan\20181022\2.raw]
4		gi|60593233	endo-beta-1,4-glucanase [Trichoderma reesei]	1628	49431	87	57	8	6	42	10732	1	0	1	695.314	13.886.135	2	13.886.096	0.0039	257	269	0	12.95	0.17	K	SYYGPGDTVDTSK	T					17268: Scan 17725 (rt=28.3462) [H:\DATA-2018\heruonan\20181022\2.raw]
4		gi|60593233	endo-beta-1,4-glucanase [Trichoderma reesei]	1628	49431	87	57	8	6	42	10733	1	0	1	6.953.141	13.886.137	2	13.886.096	0.0041	257	269	0	43.11	0.00017	K	SYYGPGDTVDTSK	T					14951: Scan 15512 (rt=25.6609) [H:\DATA-2018\heruonan\20181022\2.raw]
4		gi|60593233	endo-beta-1,4-glucanase [Trichoderma reesei]	1628	49431	87	57	8	6	42	10734	1	0	1	6.953.142	13.886.138	2	13.886.096	0.0042	257	269	0	52.08	2.10E-05	K	SYYGPGDTVDTSK	T					12288: Scan 12969 (rt=22.5506) [H:\DATA-2018\heruonan\20181022\2.raw]
4		gi|60593233	endo-beta-1,4-glucanase [Trichoderma reesei]	1628	49431	87	57	8	6	42	10737	1	0	1	6.953.142	13.886.139	2	13.886.096	0.0043	257	269	0	10.05	0.34	K	SYYGPGDTVDTSK	T					22013: Scan 21865 (rt=32.8267) [H:\DATA-2018\heruonan\20181022\2.raw]
4		gi|60593233	endo-beta-1,4-glucanase [Trichoderma reesei]	1628	49431	87	57	8	6	42	10738	1	0	1	6.953.143	13.886.139	2	13.886.096	0.0043	257	269	0	45.54	9.60E-05	K	SYYGPGDTVDTSK	T					14445: Scan 15032 (rt=25.063) [H:\DATA-2018\heruonan\20181022\2.raw]
4		gi|60593233	endo-beta-1,4-glucanase [Trichoderma reesei]	1628	49431	87	57	8	6	42	10739	1	0	1	6.953.143	1.388.614	2	13.886.096	0.0044	257	269	0	31.04	0.0027	K	SYYGPGDTVDTSK	T					18271: Scan 18600 (rt=29.3175) [H:\DATA-2018\heruonan\20181022\2.raw]
4		gi|60593233	endo-beta-1,4-glucanase [Trichoderma reesei]	1628	49431	87	57	8	6	42	10740	1	0	1	6.953.143	1.388.614	2	13.886.096	0.0044	257	269	0	8.26	0.52	K	SYYGPGDTVDTSK	T					16755: Scan 17258 (rt=27.8293) [H:\DATA-2018\heruonan\20181022\2.raw]
4		gi|60593233	endo-beta-1,4-glucanase [Trichoderma reesei]	1628	49431	87	57	8	6	42	10741	1	0	1	6.953.143	13.886.141	2	13.886.096	0.0045	257	269	0	16.15	0.089	K	SYYGPGDTVDTSK	T					18965: Scan 19227 (rt=30.0021) [H:\DATA-2018\heruonan\20181022\2.raw]
4		gi|60593233	endo-beta-1,4-glucanase [Trichoderma reesei]	1628	49431	87	57	8	6	42	10742	1	0	1	6.953.144	13.886.142	2	13.886.096	0.0046	257	269	0	37.62	0.00066	K	SYYGPGDTVDTSK	T					14092: Scan 14654 (rt=24.5664) [H:\DATA-2018\heruonan\20181022\2.raw]
4		gi|60593233	endo-beta-1,4-glucanase [Trichoderma reesei]	1628	49431	87	57	8	6	42	10743	1	0	1	6.953.144	13.886.142	2	13.886.096	0.0046	257	269	0	50.55	3.30E-05	K	SYYGPGDTVDTSK	T					12027: Scan 12721 (rt=22.2061) [H:\DATA-2018\heruonan\20181022\2.raw]
4		gi|60593233	endo-beta-1,4-glucanase [Trichoderma reesei]	1628	49431	87	57	8	6	42	10744	1	0	1	6.953.144	13.886.143	2	13.886.096	0.0047	257	269	0	30.01	0.0038	K	SYYGPGDTVDTSK	T					17111: Scan 17589 (rt=28.1986) [H:\DATA-2018\heruonan\20181022\2.raw]
4		gi|60593233	endo-beta-1,4-glucanase [Trichoderma reesei]	1628	49431	87	57	8	6	42	10745	1	0	1	6.953.144	13.886.143	2	13.886.096	0.0047	257	269	0	0.96	3	K	SYYGPGDTVDTSK	T					11774: Scan 12459 (rt=21.8709) [H:\DATA-2018\heruonan\20181022\2.raw]
4		gi|60593233	endo-beta-1,4-glucanase [Trichoderma reesei]	1628	49431	87	57	8	6	42	10746	1	0	1	6.953.145	13.886.145	2	13.886.096	0.0049	257	269	0	51.05	3.20E-05	K	SYYGPGDTVDTSK	T					15176: Scan 15772 (rt=26.0251) [H:\DATA-2018\heruonan\20181022\2.raw]
4		gi|60593233	endo-beta-1,4-glucanase [Trichoderma reesei]	1628	49431	87	57	8	6	42	10747	1	0	1	6.953.146	13.886.146	2	13.886.096	0.005	257	269	0	55.3	1.20E-05	K	SYYGPGDTVDTSK	T					12578: Scan 13236 (rt=22.8941) [H:\DATA-2018\heruonan\20181022\2.raw]
4		gi|60593233	endo-beta-1,4-glucanase [Trichoderma reesei]	1628	49431	87	57	8	6	42	10748	1	0	1	6.953.147	13.886.148	2	13.886.096	0.0052	257	269	0	55.85	1.10E-05	K	SYYGPGDTVDTSK	T					13310: Scan 13931 (rt=23.7284) [H:\DATA-2018\heruonan\20181022\2.raw]
4		gi|60593233	endo-beta-1,4-glucanase [Trichoderma reesei]	1628	49431	87	57	8	6	42	10749	1	0	1	6.953.147	13.886.148	2	13.886.096	0.0052	257	269	0	35.41	0.0012	K	SYYGPGDTVDTSK	T					12987: Scan 13644 (rt=23.3893) [H:\DATA-2018\heruonan\20181022\2.raw]
4		gi|60593233	endo-beta-1,4-glucanase [Trichoderma reesei]	1628	49431	87	57	8	6	42	10750	1	0	1	6.953.147	13.886.148	2	13.886.096	0.0052	257	269	0	49.07	5.10E-05	K	SYYGPGDTVDTSK	T					14336: Scan 14921 (rt=24.9128) [H:\DATA-2018\heruonan\20181022\2.raw]
4		gi|60593233	endo-beta-1,4-glucanase [Trichoderma reesei]	1628	49431	87	57	8	6	42	10751	1	0	1	6.953.148	1.388.615	2	13.886.096	0.0054	257	269	0	51.11	3.20E-05	K	SYYGPGDTVDTSK	T					14654: Scan 15228 (rt=25.3156) [H:\DATA-2018\heruonan\20181022\2.raw]
4		gi|60593233	endo-beta-1,4-glucanase [Trichoderma reesei]	1628	49431	87	57	8	6	42	10752	1	0	1	6.953.148	1.388.615	2	13.886.096	0.0054	257	269	0	57.63	7.30E-06	K	SYYGPGDTVDTSK	T					11644: Scan 12328 (rt=21.6892) [H:\DATA-2018\heruonan\20181022\2.raw]
4		gi|60593233	endo-beta-1,4-glucanase [Trichoderma reesei]	1628	49431	87	57	8	6	42	10753	1	0	1	6.953.148	1.388.615	2	13.886.096	0.0054	257	269	0	31.44	0.0032	K	SYYGPGDTVDTSK	T					16332: Scan 16906 (rt=27.4281) [H:\DATA-2018\heruonan\20181022\2.raw]
4		gi|60593233	endo-beta-1,4-glucanase [Trichoderma reesei]	1628	49431	87	57	8	6	42	10755	1	0	1	6.953.153	13.886.161	2	13.886.096	0.0065	257	269	0	25.43	0.013	K	SYYGPGDTVDTSK	T					19956: Scan 20073 (rt=30.9248) [H:\DATA-2018\heruonan\20181022\2.raw]
4		gi|60593233	endo-beta-1,4-glucanase [Trichoderma reesei]	1628	49431	87	57	8	6	42	10756	1	0	1	6.953.163	1.388.618	2	13.886.096	0.0084	257	269	0	22.91	0.024	K	SYYGPGDTVDTSK	T					20473: Scan 20524 (rt=31.4155) [H:\DATA-2018\heruonan\20181022\2.raw]
4		gi|60593233	endo-beta-1,4-glucanase [Trichoderma reesei]	1628	49431	87	57	8	6	42	10757	1	0	1	6.953.169	13.886.192	2	13.886.096	0.0096	257	269	0	31.84	0.0033	K	SYYGPGDTVDTSK	T					20808: Scan 20805 (rt=31.7206) [H:\DATA-2018\heruonan\20181022\2.raw]
4		gi|60593233	endo-beta-1,4-glucanase [Trichoderma reesei]	1628	49431	87	57	8	6	42	17560	1	0	1	8.299.227	16.578.308	2	16.578.273	0.0035	131	144	0	16.79	0.28	R	LYLLDSDGEYVMLK	L					46675: Scan 40514 (rt=52.9801) [H:\DATA-2018\heruonan\20181022\2.raw]
4		gi|60593233	endo-beta-1,4-glucanase [Trichoderma reesei]	1628	49431	87	57	8	6	42	17561	1	0	1	8.299.229	16.578.313	2	16.578.273	0.004	131	144	0	23.9	0.053	R	LYLLDSDGEYVMLK	L					45501: Scan 39683 (rt=52.0526) [H:\DATA-2018\heruonan\20181022\2.raw]
4		gi|60593233	endo-beta-1,4-glucanase [Trichoderma reesei]	1628	49431	87	57	8	6	42	17562	1	0	1	5.536.179	1.657.832	3	16.578.273	0.0047	131	144	0	34.64	0.0045	R	LYLLDSDGEYVMLK	L					40756: Scan 36379 (rt=48.4128) [H:\DATA-2018\heruonan\20181022\2.raw]
4		gi|60593233	endo-beta-1,4-glucanase [Trichoderma reesei]	1628	49431	87	57	8	6	42	17564	1	0	1	8.299.235	16.578.324	2	16.578.273	0.0052	131	144	0	52.97	6.50E-05	R	LYLLDSDGEYVMLK	L					43340: Scan 38190 (rt=50.4078) [H:\DATA-2018\heruonan\20181022\2.raw]
4		gi|60593233	endo-beta-1,4-glucanase [Trichoderma reesei]	1628	49431	87	57	8	6	42	17565	1	0	1	8.299.235	16.578.325	2	16.578.273	0.0052	131	144	0	33.34	0.0059	R	LYLLDSDGEYVMLK	L					40593: Scan 36261 (rt=48.282) [H:\DATA-2018\heruonan\20181022\2.raw]
4		gi|60593233	endo-beta-1,4-glucanase [Trichoderma reesei]	1628	49431	87	57	8	6	42	17566	1	0	1	5.536.181	16.578.325	3	16.578.273	0.0052	131	144	0	52.37	7.40E-05	R	LYLLDSDGEYVMLK	L					40322: Scan 36068 (rt=48.0676) [H:\DATA-2018\heruonan\20181022\2.raw]
4		gi|60593233	endo-beta-1,4-glucanase [Trichoderma reesei]	1628	49431	87	57	8	6	42	17567	1	0	1	8.299.236	16.578.326	2	16.578.273	0.0053	131	144	0	14.11	0.49	R	LYLLDSDGEYVMLK	L					49197: Scan 42300 (rt=54.9121) [H:\DATA-2018\heruonan\20181022\2.raw]
4		gi|60593233	endo-beta-1,4-glucanase [Trichoderma reesei]	1628	49431	87	57	8	6	42	17568	1	0	1	8.299.237	16.578.329	2	16.578.273	0.0056	131	144	0	9.99	1.3	R	LYLLDSDGEYVMLK	L					55269: Scan 46581 (rt=59.5692) [H:\DATA-2018\heruonan\20181022\2.raw]
4		gi|60593233	endo-beta-1,4-glucanase [Trichoderma reesei]	1628	49431	87	57	8	6	42	17569	1	0	1	8.299.238	16.578.331	2	16.578.273	0.0058	131	144	0	48.52	0.00018	R	LYLLDSDGEYVMLK	L					40153: Scan 35951 (rt=47.94) [H:\DATA-2018\heruonan\20181022\2.raw]
4		gi|60593233	endo-beta-1,4-glucanase [Trichoderma reesei]	1628	49431	87	57	8	6	42	17570	1	0	1	8.299.238	16.578.331	2	16.578.273	0.0058	131	144	0	1.99	8.1	R	LYLLDSDGEYVMLK	L					52321: Sum of 2 scans in range 44496 (rt=57.2676) to 44526 (rt=57.3015) [H:\DATA-2018\heruonan\20181022\2.raw]
4		gi|60593233	endo-beta-1,4-glucanase [Trichoderma reesei]	1628	49431	87	57	8	6	42	17571	1	0	1	8.299.238	16.578.331	2	16.578.273	0.0058	131	144	0	68.47	1.80E-06	R	LYLLDSDGEYVMLK	L					42415: Scan 37552 (rt=49.7002) [H:\DATA-2018\heruonan\20181022\2.raw]
4		gi|60593233	endo-beta-1,4-glucanase [Trichoderma reesei]	1628	49431	87	57	8	6	42	17572	1	0	1	8.299.239	16.578.332	2	16.578.273	0.0059	131	144	0	45.84	0.00035	R	LYLLDSDGEYVMLK	L					42883: Scan 37868 (rt=50.0577) [H:\DATA-2018\heruonan\20181022\2.raw]
4		gi|60593233	endo-beta-1,4-glucanase [Trichoderma reesei]	1628	49431	87	57	8	6	42	17573	1	0	1	8.299.239	16.578.332	2	16.578.273	0.006	131	144	0	62.33	8.00E-06	R	LYLLDSDGEYVMLK	L					41051: Scan 36581 (rt=48.6337) [H:\DATA-2018\heruonan\20181022\2.raw]
4		gi|60593233	endo-beta-1,4-glucanase [Trichoderma reesei]	1628	49431	87	57	8	6	42	17574	1	0	1	8.299.239	16.578.333	2	16.578.273	0.006	131	144	0	49.48	0.00015	R	LYLLDSDGEYVMLK	L					41514: Scan 36913 (rt=48.9989) [H:\DATA-2018\heruonan\20181022\2.raw]
4		gi|60593233	endo-beta-1,4-glucanase [Trichoderma reesei]	1628	49431	87	57	8	6	42	17575	1	0	1	8.299.241	16.578.337	2	16.578.273	0.0064	131	144	0	51.24	0.0001	R	LYLLDSDGEYVMLK	L					41955: Scan 37229 (rt=49.3422) [H:\DATA-2018\heruonan\20181022\2.raw]
4		gi|60593233	endo-beta-1,4-glucanase [Trichoderma reesei]	1628	49431	87	57	8	6	42	17576	1	0	1	8.299.243	16.578.341	2	16.578.273	0.0068	131	144	0	14.69	0.45	R	LYLLDSDGEYVMLK	L					53684: Scan 45453 (rt=58.3101) [H:\DATA-2018\heruonan\20181022\2.raw]
4		gi|60593233	endo-beta-1,4-glucanase [Trichoderma reesei]	1628	49431	87	57	8	6	42	17577	1	0	1	8.299.244	16.578.342	2	16.578.273	0.0069	131	144	0	25.95	0.033	R	LYLLDSDGEYVMLK	L					43817: Scan 38515 (rt=50.7672) [H:\DATA-2018\heruonan\20181022\2.raw]
4		gi|60593233	endo-beta-1,4-glucanase [Trichoderma reesei]	1628	49431	87	57	8	6	42	17578	1	0	1	5.536.189	16.578.349	3	16.578.273	0.0076	131	144	0	22.11	0.083	R	LYLLDSDGEYVMLK	L					41959: Scan 37232 (rt=49.3445) [H:\DATA-2018\heruonan\20181022\2.raw]
4		gi|60593233	endo-beta-1,4-glucanase [Trichoderma reesei]	1628	49431	87	57	8	6	42	17934	1	0	1	8.379.202	16.738.259	2	16.738.222	0.0037	131	144	0	32.19	0.0077	R	LYLLDSDGEYVMLK	L	Oxidation (M)	0.00000000000100.0			40892: Scan 36480 (rt=48.5238) [H:\DATA-2018\heruonan\20181022\2.raw]
4		gi|60593233	endo-beta-1,4-glucanase [Trichoderma reesei]	1628	49431	87	57	8	6	42	17936	1	0	1	8.379.208	1.673.827	2	16.738.222	0.0048	131	144	0	8.39	1.8	R	LYLLDSDGEYVMLK	L	Oxidation (M)	0.00000000000100.0			41532: Scan 36928 (rt=49.0138) [H:\DATA-2018\heruonan\20181022\2.raw]
4		gi|60593233	endo-beta-1,4-glucanase [Trichoderma reesei]	1628	49431	87	57	8	6	42	17937	1	0	1	8.379.213	16.738.281	2	16.738.222	0.0059	131	144	0	43.6	0.00055	R	LYLLDSDGEYVMLK	L	Oxidation (M)	0.00000000000100.0			34861: Scan 32059 (rt=43.6932) [H:\DATA-2018\heruonan\20181022\2.raw]
4		gi|60593233	endo-beta-1,4-glucanase [Trichoderma reesei]	1628	49431	87	57	8	6	42	17938	1	0	1	8.379.214	16.738.283	2	16.738.222	0.0061	131	144	0	59.63	1.40E-05	R	LYLLDSDGEYVMLK	L	Oxidation (M)	0.00000000000100.0			35269: Scan 32376 (rt=44.0337) [H:\DATA-2018\heruonan\20181022\2.raw]
4		gi|60593233	endo-beta-1,4-glucanase [Trichoderma reesei]	1628	49431	87	57	8	6	42	17939	1	0	1	8.379.216	16.738.286	2	16.738.222	0.0064	131	144	0	43.59	0.00056	R	LYLLDSDGEYVMLK	L	Oxidation (M)	0.00000000000100.0			35726: Scan 32718 (rt=44.396) [H:\DATA-2018\heruonan\20181022\2.raw]
4		gi|60593233	endo-beta-1,4-glucanase [Trichoderma reesei]	1628	49431	87	57	8	6	42	17940	1	0	1	8.379.219	16.738.292	2	16.738.222	0.007	131	144	0	55.99	3.10E-05	R	LYLLDSDGEYVMLK	L	Oxidation (M)	0.00000000000100.0			36631: Scan 33387 (rt=45.1172) [H:\DATA-2018\heruonan\20181022\2.raw]
4		gi|60593233	endo-beta-1,4-glucanase [Trichoderma reesei]	1628	49431	87	57	8	6	42	17941	1	0	1	8.379.219	16.738.292	2	16.738.222	0.007	131	144	0	60.06	1.20E-05	R	LYLLDSDGEYVMLK	L	Oxidation (M)	0.00000000000100.0			36164: Scan 33045 (rt=44.7541) [H:\DATA-2018\heruonan\20181022\2.raw]
4		gi|60593233	endo-beta-1,4-glucanase [Trichoderma reesei]	1628	49431	87	57	8	6	42	17943	1	0	1	8.379.219	16.738.292	2	16.738.222	0.007	131	144	0	62.51	7.00E-06	R	LYLLDSDGEYVMLK	L	Oxidation (M)	0.00000000000100.0			37488: Scan 34026 (rt=45.8203) [H:\DATA-2018\heruonan\20181022\2.raw]
4		gi|60593233	endo-beta-1,4-glucanase [Trichoderma reesei]	1628	49431	87	57	8	6	42	17944	1	0	1	8.379.219	16.738.293	2	16.738.222	0.0071	131	144	0	37.33	0.0023	R	LYLLDSDGEYVMLK	L	Oxidation (M)	0.00000000000100.0			37896: Scan 34335 (rt=46.1611) [H:\DATA-2018\heruonan\20181022\2.raw]
4		gi|60593233	endo-beta-1,4-glucanase [Trichoderma reesei]	1628	49431	87	57	8	6	42	17945	1	0	1	837.922	16.738.295	2	16.738.222	0.0073	131	144	0	59.45	1.40E-05	R	LYLLDSDGEYVMLK	L	Oxidation (M)	0.00000000000100.0			37080: Scan 33722 (rt=45.4796) [H:\DATA-2018\heruonan\20181022\2.raw]
4		gi|60593233	endo-beta-1,4-glucanase [Trichoderma reesei]	1628	49431	87	57	8	6	42	17946	1	0	1	8.379.222	16.738.299	2	16.738.222	0.0077	131	144	0	34.72	0.0043	R	LYLLDSDGEYVMLK	L	Oxidation (M)	0.00000000000100.0			39883: Scan 35756 (rt=47.7263) [H:\DATA-2018\heruonan\20181022\2.raw]
4		gi|60593233	endo-beta-1,4-glucanase [Trichoderma reesei]	1628	49431	87	57	8	6	42	17947	1	0	1	8.379.225	16.738.304	2	16.738.222	0.0082	131	144	0	33.93	0.0051	R	LYLLDSDGEYVMLK	L	Oxidation (M)	0.00000000000100.0			38357: Scan 34650 (rt=46.5163) [H:\DATA-2018\heruonan\20181022\2.raw]
4		gi|60593233	endo-beta-1,4-glucanase [Trichoderma reesei]	1628	49431	87	57	8	6	42	17948	1	0	1	8.379.226	16.738.306	2	16.738.222	0.0084	131	144	0	15.51	0.37	R	LYLLDSDGEYVMLK	L	Oxidation (M)	0.00000000000100.0			33955: Sum of 2 scans in range 31375 (rt=42.9541) to 31415 (rt=42.997) [H:\DATA-2018\heruonan\20181022\2.raw]
4		gi|60593233	endo-beta-1,4-glucanase [Trichoderma reesei]	1628	49431	87	57	8	6	42	17949	1	0	1	8.379.231	16.738.316	2	16.738.222	0.0094	131	144	0	2.54	7.3	R	LYLLDSDGEYVMLK	L	Oxidation (M)	0.00000000000100.0			55396: Scan 46674 (rt=59.6727) [H:\DATA-2018\heruonan\20181022\2.raw]
4		gi|60593233	endo-beta-1,4-glucanase [Trichoderma reesei]	1628	49431	87	57	8	6	42	17951	1	0	1	8.379.237	16.738.329	2	16.738.222	0.0107	131	144	0	33.63	0.0059	R	LYLLDSDGEYVMLK	L	Oxidation (M)	0.00000000000100.0			38817: Scan 34980 (rt=46.876) [H:\DATA-2018\heruonan\20181022\2.raw]
4		gi|60593233	endo-beta-1,4-glucanase [Trichoderma reesei]	1628	49431	87	57	8	6	42	17952	1	0	1	8.379.243	1.673.834	2	16.738.222	0.0118	131	144	0	24.16	0.052	R	LYLLDSDGEYVMLK	L	Oxidation (M)	0.00000000000100.0			40436: Scan 36155 (rt=48.1632) [H:\DATA-2018\heruonan\20181022\2.raw]
4		gi|60593233	endo-beta-1,4-glucanase [Trichoderma reesei]	1628	49431	87	57	8	6	42	26184	1	0	1	10.139.701	20.259.256	2	20.259.215	0.0042	44	61	0	15.27	0.2	K	SGGCVAQDTSVVLDWNYR	W					40400: Scan 36127 (rt=48.1322) [H:\DATA-2018\heruonan\20181022\2.raw]
4		gi|60593233	endo-beta-1,4-glucanase [Trichoderma reesei]	1628	49431	87	57	8	6	42	26186	1	0	1	676.316	2.025.926	3	20.259.215	0.0046	44	61	0	3.72	2.8	K	SGGCVAQDTSVVLDWNYR	W					39211: Scan 35271 (rt=47.192) [H:\DATA-2018\heruonan\20181022\2.raw]
4		gi|60593233	endo-beta-1,4-glucanase [Trichoderma reesei]	1628	49431	87	57	8	6	42	26205	1	0	1	10.139.715	20.259.284	2	20.259.215	0.007	44	61	0	4.59	2.3	K	SGGCVAQDTSVVLDWNYR	W					37859: Scan 34307 (rt=46.1282) [H:\DATA-2018\heruonan\20181022\2.raw]
4		gi|60593233	endo-beta-1,4-glucanase [Trichoderma reesei]	1628	49431	87	57	8	6	42	26211	2	0	1	6.763.169	20.259.288	3	20.259.215	0.0074	44	61	0	3.58	3	K	SGGCVAQDTSVVLDWNYR	W					37474: Scan 34015 (rt=45.808) [H:\DATA-2018\heruonan\20181022\2.raw]
4		gi|60593233	endo-beta-1,4-glucanase [Trichoderma reesei]	1628	49431	87	57	8	6	42	26217	1	0	1	6.763.175	20.259.307	3	20.259.215	0.0092	44	61	0	10.66	0.61	K	SGGCVAQDTSVVLDWNYR	W					38747: Scan 34930 (rt=46.8215) [H:\DATA-2018\heruonan\20181022\2.raw]
4		gi|60593233	endo-beta-1,4-glucanase [Trichoderma reesei]	1628	49431	87	57	8	6	42	26218	1	0	1	10.139.734	20.259.322	2	20.259.215	0.0108	44	61	0	5.57	2	K	SGGCVAQDTSVVLDWNYR	W					37011: Scan 33674 (rt=45.427) [H:\DATA-2018\heruonan\20181022\2.raw]
4		gi|60593233	endo-beta-1,4-glucanase [Trichoderma reesei]	1628	49431	87	57	8	6	42	32921	1	0	1	11.549.468	2.307.879	2	23.078.719	0.0072	441	459	0	32.07	0.00062	K	TCTSGTTCQYSNDYYSQCL	-					22857: Sum of 2 scans in range 22580 (rt=33.5933) to 22640 (rt=33.6567) [H:\DATA-2018\heruonan\20181022\2.raw]
4		gi|60593233	endo-beta-1,4-glucanase [Trichoderma reesei]	1628	49431	87	57	8	6	42	38338	1	0	1	8.617.737	25.822.994	3	25.822.977	0.0017	270	293	0	58.4	1.80E-05	K	TFTIITQFNTDNGSPSGNLVSITR	K					45031: Scan 39356 (rt=51.6917) [H:\DATA-2018\heruonan\20181022\2.raw]
4		gi|60593233	endo-beta-1,4-glucanase [Trichoderma reesei]	1628	49431	87	57	8	6	42	38339	1	0	1	861.774	25.823.001	3	25.822.977	0.0025	270	293	0	7.56	2.1	K	TFTIITQFNTDNGSPSGNLVSITR	K					53648: Scan 45429 (rt=58.2847) [H:\DATA-2018\heruonan\20181022\2.raw]
4		gi|60593233	endo-beta-1,4-glucanase [Trichoderma reesei]	1628	49431	87	57	8	6	42	38340	1	0	1	12.921.595	25.823.044	2	25.822.977	0.0068	270	293	0	49.75	0.00013	K	TFTIITQFNTDNGSPSGNLVSITR	K					44470: Scan 38970 (rt=51.2679) [H:\DATA-2018\heruonan\20181022\2.raw]
4		gi|60593233	endo-beta-1,4-glucanase [Trichoderma reesei]	1628	49431	87	57	8	6	42	38341	1	0	1	8.617.756	25.823.049	3	25.822.977	0.0072	270	293	0	25.85	0.033	K	TFTIITQFNTDNGSPSGNLVSITR	K					46043: Scan 40075 (rt=52.4937) [H:\DATA-2018\heruonan\20181022\2.raw]
4		gi|60593233	endo-beta-1,4-glucanase [Trichoderma reesei]	1628	49431	87	57	8	6	42	38342	1	0	1	8.617.758	25.823.057	3	25.822.977	0.008	270	293	0	41.71	0.00085	K	TFTIITQFNTDNGSPSGNLVSITR	K					44576: Scan 39040 (rt=51.3431) [H:\DATA-2018\heruonan\20181022\2.raw]
4		gi|60593233	endo-beta-1,4-glucanase [Trichoderma reesei]	1628	49431	87	57	8	6	42	38344	1	0	1	8.617.766	25.823.081	3	25.822.977	0.0104	270	293	0	15.47	0.35	K	TFTIITQFNTDNGSPSGNLVSITR	K					38743: Scan 34927 (rt=46.8169) [H:\DATA-2018\heruonan\20181022\2.raw]
4		gi|60593233	endo-beta-1,4-glucanase [Trichoderma reesei]	1628	49431	87	57	8	6	42	46239	1	0	1	15.181.435	30.342.724	2	30.342.644	0.008	228	256	0	6.06	0.32	R	ANALTPHSCTATACDSAGCGFNPYGSGYK	S					21003: Sum of 2 scans in range 20962 (rt=31.8871) to 20987 (rt=31.9135) [H:\DATA-2018\heruonan\20181022\2.raw]
4		gi|60593233	endo-beta-1,4-glucanase [Trichoderma reesei]	1628	49431	87	57	8	6	42	46240	1	0	1	1.012.432	30.342.742	3	30.342.644	0.0098	228	256	0	30.45	0.0012	R	ANALTPHSCTATACDSAGCGFNPYGSGYK	S					21087: Scan 21041 (rt=31.9725) [H:\DATA-2018\heruonan\20181022\2.raw]
4		gi|60593233	endo-beta-1,4-glucanase [Trichoderma reesei]	1628	49431	87	57	8	6	42	52007	1	0	1	12.152.413	36.427.021	3	3.642.693	0.009	294	329	1	1.62	4	R	KYQQNGVDIPSTQPGGDTISSCPSASAYGGLATMGK	A					23971: Scan 23529 (rt=34.5937) [H:\DATA-2018\heruonan\20181022\2.raw]
4		gi|60593233	endo-beta-1,4-glucanase [Trichoderma reesei]	1628	49431	87	57	8	6	42	52130	1	0	1	12.205.684	36.586.834	3	3.658.688	-0.0046	294	329	1	10.1	0.46	R	KYQQNGVDIPSTQPGGDTISSCPSASAYGGLATMGK	A	Oxidation (M)	0.000000000000000000000000000000000100.0			23521: Sum of 2 scans in range 23160 (rt=34.2002) to 23268 (rt=34.3125) [H:\DATA-2018\heruonan\20181022\2.raw]
4		gi|60593233	endo-beta-1,4-glucanase [Trichoderma reesei]	1628	49431	87	57	8	6	42	54778	1	0	1	13.846.161	41.508.265	3	41.508.194	0.007	91	130	0	12.78	0.079	K	NCFIEGVDYAASGVTTSGSSLTMNQYMPSSSGGYSSVSPR	L					44288: Sum of 2 scans in range 38841 (rt=51.1194) to 38860 (rt=51.1423) [H:\DATA-2018\heruonan\20181022\2.raw]
4		gi|60593233	endo-beta-1,4-glucanase [Trichoderma reesei]	1628	49431	87	57	8	6	42	54779	1	0	1	13.846.169	41.508.289	3	41.508.194	0.0094	91	130	0	2.98	0.83	K	NCFIEGVDYAASGVTTSGSSLTMNQYMPSSSGGYSSVSPR	L					44784: Scan 39183 (rt=51.4973) [H:\DATA-2018\heruonan\20181022\2.raw]
4		gi|60593233	endo-beta-1,4-glucanase [Trichoderma reesei]	1628	49431	87	57	8	6	42	54808	1	0	1	13.899.475	41.668.207	3	41.668.144	0.0063	91	130	0	25.48	0.0038	K	NCFIEGVDYAASGVTTSGSSLTMNQYMPSSSGGYSSVSPR	L	Oxidation (M)	0.0000000000000000000000100000000000000000.0			40687: Sum of 2 scans in range 36329 (rt=48.3566) to 36418 (rt=48.454) [H:\DATA-2018\heruonan\20181022\2.raw]
4		gi|60593233	endo-beta-1,4-glucanase [Trichoderma reesei]	1628	49431	87	57	8	6	42	54809	1	0	1	10.427.129	41.668.225	4	41.668.144	0.0081	91	130	0	49.69	1.40E-05	K	NCFIEGVDYAASGVTTSGSSLTMNQYMPSSSGGYSSVSPR	L	Oxidation (M)	0.0000000000000000000000000010000000000000.0			39914: Scan 35779 (rt=47.7518) [H:\DATA-2018\heruonan\20181022\2.raw]
4		gi|60593233	endo-beta-1,4-glucanase [Trichoderma reesei]	1628	49431	87	57	8	6	42	54810	1	0	1	1.389.949	41.668.252	3	41.668.144	0.0108	91	130	0	16.02	0.034	K	NCFIEGVDYAASGVTTSGSSLTMNQYMPSSSGGYSSVSPR	L	Oxidation (M)	0.0000000000000000000000000010000000000000.0			40210: Scan 35991 (rt=47.9838) [H:\DATA-2018\heruonan\20181022\2.raw]
4		gi|60593233	endo-beta-1,4-glucanase [Trichoderma reesei]	1628	49431	87	57	8	6	42	54811	1	0	1	10.427.149	41.668.305	4	41.668.144	0.0161	91	130	0	49.45	1.50E-05	K	NCFIEGVDYAASGVTTSGSSLTMNQYMPSSSGGYSSVSPR	L	Oxidation (M)	0.0000000000000000000000100000000000000000.0			40564: Scan 36242 (rt=48.2598) [H:\DATA-2018\heruonan\20181022\2.raw]
4		gi|60593233	endo-beta-1,4-glucanase [Trichoderma reesei]	1628	49431	87	57	8	6	42	54812	1	0	1	10.427.152	41.668.317	4	41.668.144	0.0173	91	130	0	65.97	3.40E-07	K	NCFIEGVDYAASGVTTSGSSLTMNQYMPSSSGGYSSVSPR	L	Oxidation (M)	0.0000000000000000000000000010000000000000.0			40102: Scan 35911 (rt=47.8957) [H:\DATA-2018\heruonan\20181022\2.raw]
4		gi|60593233	endo-beta-1,4-glucanase [Trichoderma reesei]	1628	49431	87	57	8	6	42	54813	1	0	1	13.899.569	41.668.489	3	41.668.144	0.0345	91	130	0	34.26	0.00054	K	NCFIEGVDYAASGVTTSGSSLTMNQYMPSSSGGYSSVSPR	L	Oxidation (M)	0.0000000000000000000000100000000000000000.0			44198: Scan 38780 (rt=51.0542) [H:\DATA-2018\heruonan\20181022\2.raw]
4		gi|60593233	endo-beta-1,4-glucanase [Trichoderma reesei]	1628	49431	87	57	8	6	42	54854	1	0	1	13.952.721	41.827.945	3	41.828.093	-0.0148	91	130	0	2.71	0.56	K	NCFIEGVDYAASGVTTSGSSLTMNQYMPSSSGGYSSVSPR	L	2 Oxidation (M)	0.0000000000000000000000100010000000000000.0			39494: Scan 35478 (rt=47.4193) [H:\DATA-2018\heruonan\20181022\2.raw]
4		gi|60593233	endo-beta-1,4-glucanase [Trichoderma reesei]	1628	49431	87	57	8	6	42	54855	1	0	1	13.952.792	41.828.158	3	41.828.093	0.0065	91	130	0	33.87	0.00055	K	NCFIEGVDYAASGVTTSGSSLTMNQYMPSSSGGYSSVSPR	L	2 Oxidation (M)	0.0000000000000000000000100010000000000000.0			37122: Sum of 2 scans in range 33750 (rt=45.5093) to 33788 (rt=45.5562) [H:\DATA-2018\heruonan\20181022\2.raw]
4		gi|60593233	endo-beta-1,4-glucanase [Trichoderma reesei]	1628	49431	87	57	8	6	42	54856	1	0	1	10.467.127	41.828.217	4	41.828.093	0.0124	91	130	0	64.82	4.40E-07	K	NCFIEGVDYAASGVTTSGSSLTMNQYMPSSSGGYSSVSPR	L	2 Oxidation (M)	0.0000000000000000000000100010000000000000.0			37069: Scan 33713 (rt=45.4698) [H:\DATA-2018\heruonan\20181022\2.raw]
4		gi|60593233	endo-beta-1,4-glucanase [Trichoderma reesei]	1628	49431	87	57	8	6	42	54857	1	0	1	13.952.813	41.828.221	3	41.828.093	0.0128	91	130	0	70.04	1.30E-07	K	NCFIEGVDYAASGVTTSGSSLTMNQYMPSSSGGYSSVSPR	L	2 Oxidation (M)	0.0000000000000000000000100010000000000000.0			36673: Scan 33421 (rt=45.1515) [H:\DATA-2018\heruonan\20181022\2.raw]
4		gi|303297110	endoglucanase I [Trichoderma reesei]	1611	49390	83	56	6	5	27.9	10731	1	0	1	6.953.136	13.886.126	2	13.886.096	0.003	257	269	0	2.77	1.9	K	SYYGPGDTVDTSK	T					23848: Scan 23439 (rt=34.4943) [H:\DATA-2018\heruonan\20181022\2.raw]
4		gi|303297110	endoglucanase I [Trichoderma reesei]	1611	49390	83	56	6	5	27.9	10732	1	0	1	695.314	13.886.135	2	13.886.096	0.0039	257	269	0	12.95	0.17	K	SYYGPGDTVDTSK	T					17268: Scan 17725 (rt=28.3462) [H:\DATA-2018\heruonan\20181022\2.raw]
4		gi|303297110	endoglucanase I [Trichoderma reesei]	1611	49390	83	56	6	5	27.9	10733	1	0	1	6.953.141	13.886.137	2	13.886.096	0.0041	257	269	0	43.11	0.00017	K	SYYGPGDTVDTSK	T					14951: Scan 15512 (rt=25.6609) [H:\DATA-2018\heruonan\20181022\2.raw]
4		gi|303297110	endoglucanase I [Trichoderma reesei]	1611	49390	83	56	6	5	27.9	10734	1	0	1	6.953.142	13.886.138	2	13.886.096	0.0042	257	269	0	52.08	2.10E-05	K	SYYGPGDTVDTSK	T					12288: Scan 12969 (rt=22.5506) [H:\DATA-2018\heruonan\20181022\2.raw]
4		gi|303297110	endoglucanase I [Trichoderma reesei]	1611	49390	83	56	6	5	27.9	10737	1	0	1	6.953.142	13.886.139	2	13.886.096	0.0043	257	269	0	10.05	0.34	K	SYYGPGDTVDTSK	T					22013: Scan 21865 (rt=32.8267) [H:\DATA-2018\heruonan\20181022\2.raw]
4		gi|303297110	endoglucanase I [Trichoderma reesei]	1611	49390	83	56	6	5	27.9	10738	1	0	1	6.953.143	13.886.139	2	13.886.096	0.0043	257	269	0	45.54	9.60E-05	K	SYYGPGDTVDTSK	T					14445: Scan 15032 (rt=25.063) [H:\DATA-2018\heruonan\20181022\2.raw]
4		gi|303297110	endoglucanase I [Trichoderma reesei]	1611	49390	83	56	6	5	27.9	10739	1	0	1	6.953.143	1.388.614	2	13.886.096	0.0044	257	269	0	31.04	0.0027	K	SYYGPGDTVDTSK	T					18271: Scan 18600 (rt=29.3175) [H:\DATA-2018\heruonan\20181022\2.raw]
4		gi|303297110	endoglucanase I [Trichoderma reesei]	1611	49390	83	56	6	5	27.9	10740	1	0	1	6.953.143	1.388.614	2	13.886.096	0.0044	257	269	0	8.26	0.52	K	SYYGPGDTVDTSK	T					16755: Scan 17258 (rt=27.8293) [H:\DATA-2018\heruonan\20181022\2.raw]
4		gi|303297110	endoglucanase I [Trichoderma reesei]	1611	49390	83	56	6	5	27.9	10741	1	0	1	6.953.143	13.886.141	2	13.886.096	0.0045	257	269	0	16.15	0.089	K	SYYGPGDTVDTSK	T					18965: Scan 19227 (rt=30.0021) [H:\DATA-2018\heruonan\20181022\2.raw]
4		gi|303297110	endoglucanase I [Trichoderma reesei]	1611	49390	83	56	6	5	27.9	10742	1	0	1	6.953.144	13.886.142	2	13.886.096	0.0046	257	269	0	37.62	0.00066	K	SYYGPGDTVDTSK	T					14092: Scan 14654 (rt=24.5664) [H:\DATA-2018\heruonan\20181022\2.raw]
4		gi|303297110	endoglucanase I [Trichoderma reesei]	1611	49390	83	56	6	5	27.9	10743	1	0	1	6.953.144	13.886.142	2	13.886.096	0.0046	257	269	0	50.55	3.30E-05	K	SYYGPGDTVDTSK	T					12027: Scan 12721 (rt=22.2061) [H:\DATA-2018\heruonan\20181022\2.raw]
4		gi|303297110	endoglucanase I [Trichoderma reesei]	1611	49390	83	56	6	5	27.9	10744	1	0	1	6.953.144	13.886.143	2	13.886.096	0.0047	257	269	0	30.01	0.0038	K	SYYGPGDTVDTSK	T					17111: Scan 17589 (rt=28.1986) [H:\DATA-2018\heruonan\20181022\2.raw]
4		gi|303297110	endoglucanase I [Trichoderma reesei]	1611	49390	83	56	6	5	27.9	10745	1	0	1	6.953.144	13.886.143	2	13.886.096	0.0047	257	269	0	0.96	3	K	SYYGPGDTVDTSK	T					11774: Scan 12459 (rt=21.8709) [H:\DATA-2018\heruonan\20181022\2.raw]
4		gi|303297110	endoglucanase I [Trichoderma reesei]	1611	49390	83	56	6	5	27.9	10746	1	0	1	6.953.145	13.886.145	2	13.886.096	0.0049	257	269	0	51.05	3.20E-05	K	SYYGPGDTVDTSK	T					15176: Scan 15772 (rt=26.0251) [H:\DATA-2018\heruonan\20181022\2.raw]
4		gi|303297110	endoglucanase I [Trichoderma reesei]	1611	49390	83	56	6	5	27.9	10747	1	0	1	6.953.146	13.886.146	2	13.886.096	0.005	257	269	0	55.3	1.20E-05	K	SYYGPGDTVDTSK	T					12578: Scan 13236 (rt=22.8941) [H:\DATA-2018\heruonan\20181022\2.raw]
4		gi|303297110	endoglucanase I [Trichoderma reesei]	1611	49390	83	56	6	5	27.9	10748	1	0	1	6.953.147	13.886.148	2	13.886.096	0.0052	257	269	0	55.85	1.10E-05	K	SYYGPGDTVDTSK	T					13310: Scan 13931 (rt=23.7284) [H:\DATA-2018\heruonan\20181022\2.raw]
4		gi|303297110	endoglucanase I [Trichoderma reesei]	1611	49390	83	56	6	5	27.9	10749	1	0	1	6.953.147	13.886.148	2	13.886.096	0.0052	257	269	0	35.41	0.0012	K	SYYGPGDTVDTSK	T					12987: Scan 13644 (rt=23.3893) [H:\DATA-2018\heruonan\20181022\2.raw]
4		gi|303297110	endoglucanase I [Trichoderma reesei]	1611	49390	83	56	6	5	27.9	10750	1	0	1	6.953.147	13.886.148	2	13.886.096	0.0052	257	269	0	49.07	5.10E-05	K	SYYGPGDTVDTSK	T					14336: Scan 14921 (rt=24.9128) [H:\DATA-2018\heruonan\20181022\2.raw]
4		gi|303297110	endoglucanase I [Trichoderma reesei]	1611	49390	83	56	6	5	27.9	10751	1	0	1	6.953.148	1.388.615	2	13.886.096	0.0054	257	269	0	51.11	3.20E-05	K	SYYGPGDTVDTSK	T					14654: Scan 15228 (rt=25.3156) [H:\DATA-2018\heruonan\20181022\2.raw]
4		gi|303297110	endoglucanase I [Trichoderma reesei]	1611	49390	83	56	6	5	27.9	10752	1	0	1	6.953.148	1.388.615	2	13.886.096	0.0054	257	269	0	57.63	7.30E-06	K	SYYGPGDTVDTSK	T					11644: Scan 12328 (rt=21.6892) [H:\DATA-2018\heruonan\20181022\2.raw]
4		gi|303297110	endoglucanase I [Trichoderma reesei]	1611	49390	83	56	6	5	27.9	10753	1	0	1	6.953.148	1.388.615	2	13.886.096	0.0054	257	269	0	31.44	0.0032	K	SYYGPGDTVDTSK	T					16332: Scan 16906 (rt=27.4281) [H:\DATA-2018\heruonan\20181022\2.raw]
4		gi|303297110	endoglucanase I [Trichoderma reesei]	1611	49390	83	56	6	5	27.9	10755	1	0	1	6.953.153	13.886.161	2	13.886.096	0.0065	257	269	0	25.43	0.013	K	SYYGPGDTVDTSK	T					19956: Scan 20073 (rt=30.9248) [H:\DATA-2018\heruonan\20181022\2.raw]
4		gi|303297110	endoglucanase I [Trichoderma reesei]	1611	49390	83	56	6	5	27.9	10756	1	0	1	6.953.163	1.388.618	2	13.886.096	0.0084	257	269	0	22.91	0.024	K	SYYGPGDTVDTSK	T					20473: Scan 20524 (rt=31.4155) [H:\DATA-2018\heruonan\20181022\2.raw]
4		gi|303297110	endoglucanase I [Trichoderma reesei]	1611	49390	83	56	6	5	27.9	10757	1	0	1	6.953.169	13.886.192	2	13.886.096	0.0096	257	269	0	31.84	0.0033	K	SYYGPGDTVDTSK	T					20808: Scan 20805 (rt=31.7206) [H:\DATA-2018\heruonan\20181022\2.raw]
4		gi|303297110	endoglucanase I [Trichoderma reesei]	1611	49390	83	56	6	5	27.9	17560	1	0	1	8.299.227	16.578.308	2	16.578.273	0.0035	131	144	0	16.79	0.28	R	LYLLDSDGEYVMLK	L					46675: Scan 40514 (rt=52.9801) [H:\DATA-2018\heruonan\20181022\2.raw]
4		gi|303297110	endoglucanase I [Trichoderma reesei]	1611	49390	83	56	6	5	27.9	17561	1	0	1	8.299.229	16.578.313	2	16.578.273	0.004	131	144	0	23.9	0.053	R	LYLLDSDGEYVMLK	L					45501: Scan 39683 (rt=52.0526) [H:\DATA-2018\heruonan\20181022\2.raw]
4		gi|303297110	endoglucanase I [Trichoderma reesei]	1611	49390	83	56	6	5	27.9	17562	1	0	1	5.536.179	1.657.832	3	16.578.273	0.0047	131	144	0	34.64	0.0045	R	LYLLDSDGEYVMLK	L					40756: Scan 36379 (rt=48.4128) [H:\DATA-2018\heruonan\20181022\2.raw]
4		gi|303297110	endoglucanase I [Trichoderma reesei]	1611	49390	83	56	6	5	27.9	17564	1	0	1	8.299.235	16.578.324	2	16.578.273	0.0052	131	144	0	52.97	6.50E-05	R	LYLLDSDGEYVMLK	L					43340: Scan 38190 (rt=50.4078) [H:\DATA-2018\heruonan\20181022\2.raw]
4		gi|303297110	endoglucanase I [Trichoderma reesei]	1611	49390	83	56	6	5	27.9	17565	1	0	1	8.299.235	16.578.325	2	16.578.273	0.0052	131	144	0	33.34	0.0059	R	LYLLDSDGEYVMLK	L					40593: Scan 36261 (rt=48.282) [H:\DATA-2018\heruonan\20181022\2.raw]
4		gi|303297110	endoglucanase I [Trichoderma reesei]	1611	49390	83	56	6	5	27.9	17566	1	0	1	5.536.181	16.578.325	3	16.578.273	0.0052	131	144	0	52.37	7.40E-05	R	LYLLDSDGEYVMLK	L					40322: Scan 36068 (rt=48.0676) [H:\DATA-2018\heruonan\20181022\2.raw]
4		gi|303297110	endoglucanase I [Trichoderma reesei]	1611	49390	83	56	6	5	27.9	17567	1	0	1	8.299.236	16.578.326	2	16.578.273	0.0053	131	144	0	14.11	0.49	R	LYLLDSDGEYVMLK	L					49197: Scan 42300 (rt=54.9121) [H:\DATA-2018\heruonan\20181022\2.raw]
4		gi|303297110	endoglucanase I [Trichoderma reesei]	1611	49390	83	56	6	5	27.9	17568	1	0	1	8.299.237	16.578.329	2	16.578.273	0.0056	131	144	0	9.99	1.3	R	LYLLDSDGEYVMLK	L					55269: Scan 46581 (rt=59.5692) [H:\DATA-2018\heruonan\20181022\2.raw]
4		gi|303297110	endoglucanase I [Trichoderma reesei]	1611	49390	83	56	6	5	27.9	17569	1	0	1	8.299.238	16.578.331	2	16.578.273	0.0058	131	144	0	48.52	0.00018	R	LYLLDSDGEYVMLK	L					40153: Scan 35951 (rt=47.94) [H:\DATA-2018\heruonan\20181022\2.raw]
4		gi|303297110	endoglucanase I [Trichoderma reesei]	1611	49390	83	56	6	5	27.9	17570	1	0	1	8.299.238	16.578.331	2	16.578.273	0.0058	131	144	0	1.99	8.1	R	LYLLDSDGEYVMLK	L					52321: Sum of 2 scans in range 44496 (rt=57.2676) to 44526 (rt=57.3015) [H:\DATA-2018\heruonan\20181022\2.raw]
4		gi|303297110	endoglucanase I [Trichoderma reesei]	1611	49390	83	56	6	5	27.9	17571	1	0	1	8.299.238	16.578.331	2	16.578.273	0.0058	131	144	0	68.47	1.80E-06	R	LYLLDSDGEYVMLK	L					42415: Scan 37552 (rt=49.7002) [H:\DATA-2018\heruonan\20181022\2.raw]
4		gi|303297110	endoglucanase I [Trichoderma reesei]	1611	49390	83	56	6	5	27.9	17572	1	0	1	8.299.239	16.578.332	2	16.578.273	0.0059	131	144	0	45.84	0.00035	R	LYLLDSDGEYVMLK	L					42883: Scan 37868 (rt=50.0577) [H:\DATA-2018\heruonan\20181022\2.raw]
4		gi|303297110	endoglucanase I [Trichoderma reesei]	1611	49390	83	56	6	5	27.9	17573	1	0	1	8.299.239	16.578.332	2	16.578.273	0.006	131	144	0	62.33	8.00E-06	R	LYLLDSDGEYVMLK	L					41051: Scan 36581 (rt=48.6337) [H:\DATA-2018\heruonan\20181022\2.raw]
4		gi|303297110	endoglucanase I [Trichoderma reesei]	1611	49390	83	56	6	5	27.9	17574	1	0	1	8.299.239	16.578.333	2	16.578.273	0.006	131	144	0	49.48	0.00015	R	LYLLDSDGEYVMLK	L					41514: Scan 36913 (rt=48.9989) [H:\DATA-2018\heruonan\20181022\2.raw]
4		gi|303297110	endoglucanase I [Trichoderma reesei]	1611	49390	83	56	6	5	27.9	17575	1	0	1	8.299.241	16.578.337	2	16.578.273	0.0064	131	144	0	51.24	0.0001	R	LYLLDSDGEYVMLK	L					41955: Scan 37229 (rt=49.3422) [H:\DATA-2018\heruonan\20181022\2.raw]
4		gi|303297110	endoglucanase I [Trichoderma reesei]	1611	49390	83	56	6	5	27.9	17576	1	0	1	8.299.243	16.578.341	2	16.578.273	0.0068	131	144	0	14.69	0.45	R	LYLLDSDGEYVMLK	L					53684: Scan 45453 (rt=58.3101) [H:\DATA-2018\heruonan\20181022\2.raw]
4		gi|303297110	endoglucanase I [Trichoderma reesei]	1611	49390	83	56	6	5	27.9	17577	1	0	1	8.299.244	16.578.342	2	16.578.273	0.0069	131	144	0	25.95	0.033	R	LYLLDSDGEYVMLK	L					43817: Scan 38515 (rt=50.7672) [H:\DATA-2018\heruonan\20181022\2.raw]
4		gi|303297110	endoglucanase I [Trichoderma reesei]	1611	49390	83	56	6	5	27.9	17578	1	0	1	5.536.189	16.578.349	3	16.578.273	0.0076	131	144	0	22.11	0.083	R	LYLLDSDGEYVMLK	L					41959: Scan 37232 (rt=49.3445) [H:\DATA-2018\heruonan\20181022\2.raw]
4		gi|303297110	endoglucanase I [Trichoderma reesei]	1611	49390	83	56	6	5	27.9	17934	1	0	1	8.379.202	16.738.259	2	16.738.222	0.0037	131	144	0	32.19	0.0077	R	LYLLDSDGEYVMLK	L	Oxidation (M)	0.00000000000100.0			40892: Scan 36480 (rt=48.5238) [H:\DATA-2018\heruonan\20181022\2.raw]
4		gi|303297110	endoglucanase I [Trichoderma reesei]	1611	49390	83	56	6	5	27.9	17936	1	0	1	8.379.208	1.673.827	2	16.738.222	0.0048	131	144	0	8.39	1.8	R	LYLLDSDGEYVMLK	L	Oxidation (M)	0.00000000000100.0			41532: Scan 36928 (rt=49.0138) [H:\DATA-2018\heruonan\20181022\2.raw]
4		gi|303297110	endoglucanase I [Trichoderma reesei]	1611	49390	83	56	6	5	27.9	17937	1	0	1	8.379.213	16.738.281	2	16.738.222	0.0059	131	144	0	43.6	0.00055	R	LYLLDSDGEYVMLK	L	Oxidation (M)	0.00000000000100.0			34861: Scan 32059 (rt=43.6932) [H:\DATA-2018\heruonan\20181022\2.raw]
4		gi|303297110	endoglucanase I [Trichoderma reesei]	1611	49390	83	56	6	5	27.9	17938	1	0	1	8.379.214	16.738.283	2	16.738.222	0.0061	131	144	0	59.63	1.40E-05	R	LYLLDSDGEYVMLK	L	Oxidation (M)	0.00000000000100.0			35269: Scan 32376 (rt=44.0337) [H:\DATA-2018\heruonan\20181022\2.raw]
4		gi|303297110	endoglucanase I [Trichoderma reesei]	1611	49390	83	56	6	5	27.9	17939	1	0	1	8.379.216	16.738.286	2	16.738.222	0.0064	131	144	0	43.59	0.00056	R	LYLLDSDGEYVMLK	L	Oxidation (M)	0.00000000000100.0			35726: Scan 32718 (rt=44.396) [H:\DATA-2018\heruonan\20181022\2.raw]
4		gi|303297110	endoglucanase I [Trichoderma reesei]	1611	49390	83	56	6	5	27.9	17940	1	0	1	8.379.219	16.738.292	2	16.738.222	0.007	131	144	0	55.99	3.10E-05	R	LYLLDSDGEYVMLK	L	Oxidation (M)	0.00000000000100.0			36631: Scan 33387 (rt=45.1172) [H:\DATA-2018\heruonan\20181022\2.raw]
4		gi|303297110	endoglucanase I [Trichoderma reesei]	1611	49390	83	56	6	5	27.9	17941	1	0	1	8.379.219	16.738.292	2	16.738.222	0.007	131	144	0	60.06	1.20E-05	R	LYLLDSDGEYVMLK	L	Oxidation (M)	0.00000000000100.0			36164: Scan 33045 (rt=44.7541) [H:\DATA-2018\heruonan\20181022\2.raw]
4		gi|303297110	endoglucanase I [Trichoderma reesei]	1611	49390	83	56	6	5	27.9	17943	1	0	1	8.379.219	16.738.292	2	16.738.222	0.007	131	144	0	62.51	7.00E-06	R	LYLLDSDGEYVMLK	L	Oxidation (M)	0.00000000000100.0			37488: Scan 34026 (rt=45.8203) [H:\DATA-2018\heruonan\20181022\2.raw]
4		gi|303297110	endoglucanase I [Trichoderma reesei]	1611	49390	83	56	6	5	27.9	17944	1	0	1	8.379.219	16.738.293	2	16.738.222	0.0071	131	144	0	37.33	0.0023	R	LYLLDSDGEYVMLK	L	Oxidation (M)	0.00000000000100.0			37896: Scan 34335 (rt=46.1611) [H:\DATA-2018\heruonan\20181022\2.raw]
4		gi|303297110	endoglucanase I [Trichoderma reesei]	1611	49390	83	56	6	5	27.9	17945	1	0	1	837.922	16.738.295	2	16.738.222	0.0073	131	144	0	59.45	1.40E-05	R	LYLLDSDGEYVMLK	L	Oxidation (M)	0.00000000000100.0			37080: Scan 33722 (rt=45.4796) [H:\DATA-2018\heruonan\20181022\2.raw]
4		gi|303297110	endoglucanase I [Trichoderma reesei]	1611	49390	83	56	6	5	27.9	17946	1	0	1	8.379.222	16.738.299	2	16.738.222	0.0077	131	144	0	34.72	0.0043	R	LYLLDSDGEYVMLK	L	Oxidation (M)	0.00000000000100.0			39883: Scan 35756 (rt=47.7263) [H:\DATA-2018\heruonan\20181022\2.raw]
4		gi|303297110	endoglucanase I [Trichoderma reesei]	1611	49390	83	56	6	5	27.9	17947	1	0	1	8.379.225	16.738.304	2	16.738.222	0.0082	131	144	0	33.93	0.0051	R	LYLLDSDGEYVMLK	L	Oxidation (M)	0.00000000000100.0			38357: Scan 34650 (rt=46.5163) [H:\DATA-2018\heruonan\20181022\2.raw]
4		gi|303297110	endoglucanase I [Trichoderma reesei]	1611	49390	83	56	6	5	27.9	17948	1	0	1	8.379.226	16.738.306	2	16.738.222	0.0084	131	144	0	15.51	0.37	R	LYLLDSDGEYVMLK	L	Oxidation (M)	0.00000000000100.0			33955: Sum of 2 scans in range 31375 (rt=42.9541) to 31415 (rt=42.997) [H:\DATA-2018\heruonan\20181022\2.raw]
4		gi|303297110	endoglucanase I [Trichoderma reesei]	1611	49390	83	56	6	5	27.9	17949	1	0	1	8.379.231	16.738.316	2	16.738.222	0.0094	131	144	0	2.54	7.3	R	LYLLDSDGEYVMLK	L	Oxidation (M)	0.00000000000100.0			55396: Scan 46674 (rt=59.6727) [H:\DATA-2018\heruonan\20181022\2.raw]
4		gi|303297110	endoglucanase I [Trichoderma reesei]	1611	49390	83	56	6	5	27.9	17951	1	0	1	8.379.237	16.738.329	2	16.738.222	0.0107	131	144	0	33.63	0.0059	R	LYLLDSDGEYVMLK	L	Oxidation (M)	0.00000000000100.0			38817: Scan 34980 (rt=46.876) [H:\DATA-2018\heruonan\20181022\2.raw]
4		gi|303297110	endoglucanase I [Trichoderma reesei]	1611	49390	83	56	6	5	27.9	17952	1	0	1	8.379.243	1.673.834	2	16.738.222	0.0118	131	144	0	24.16	0.052	R	LYLLDSDGEYVMLK	L	Oxidation (M)	0.00000000000100.0			40436: Scan 36155 (rt=48.1632) [H:\DATA-2018\heruonan\20181022\2.raw]
4		gi|303297110	endoglucanase I [Trichoderma reesei]	1611	49390	83	56	6	5	27.9	26184	1	0	1	10.139.701	20.259.256	2	20.259.215	0.0042	44	61	0	15.27	0.2	K	SGGCVAQDTSVVLDWNYR	W					40400: Scan 36127 (rt=48.1322) [H:\DATA-2018\heruonan\20181022\2.raw]
4		gi|303297110	endoglucanase I [Trichoderma reesei]	1611	49390	83	56	6	5	27.9	26186	1	0	1	676.316	2.025.926	3	20.259.215	0.0046	44	61	0	3.72	2.8	K	SGGCVAQDTSVVLDWNYR	W					39211: Scan 35271 (rt=47.192) [H:\DATA-2018\heruonan\20181022\2.raw]
4		gi|303297110	endoglucanase I [Trichoderma reesei]	1611	49390	83	56	6	5	27.9	26205	1	0	1	10.139.715	20.259.284	2	20.259.215	0.007	44	61	0	4.59	2.3	K	SGGCVAQDTSVVLDWNYR	W					37859: Scan 34307 (rt=46.1282) [H:\DATA-2018\heruonan\20181022\2.raw]
4		gi|303297110	endoglucanase I [Trichoderma reesei]	1611	49390	83	56	6	5	27.9	26211	2	0	1	6.763.169	20.259.288	3	20.259.215	0.0074	44	61	0	3.58	3	K	SGGCVAQDTSVVLDWNYR	W					37474: Scan 34015 (rt=45.808) [H:\DATA-2018\heruonan\20181022\2.raw]
4		gi|303297110	endoglucanase I [Trichoderma reesei]	1611	49390	83	56	6	5	27.9	26217	1	0	1	6.763.175	20.259.307	3	20.259.215	0.0092	44	61	0	10.66	0.61	K	SGGCVAQDTSVVLDWNYR	W					38747: Scan 34930 (rt=46.8215) [H:\DATA-2018\heruonan\20181022\2.raw]
4		gi|303297110	endoglucanase I [Trichoderma reesei]	1611	49390	83	56	6	5	27.9	26218	1	0	1	10.139.734	20.259.322	2	20.259.215	0.0108	44	61	0	5.57	2	K	SGGCVAQDTSVVLDWNYR	W					37011: Scan 33674 (rt=45.427) [H:\DATA-2018\heruonan\20181022\2.raw]
4		gi|303297110	endoglucanase I [Trichoderma reesei]	1611	49390	83	56	6	5	27.9	32921	1	0	1	11.549.468	2.307.879	2	23.078.719	0.0072	441	459	0	32.07	0.00062	K	TCTSGTTCQYSNDYYSQCL	-					22857: Sum of 2 scans in range 22580 (rt=33.5933) to 22640 (rt=33.6567) [H:\DATA-2018\heruonan\20181022\2.raw]
4		gi|303297110	endoglucanase I [Trichoderma reesei]	1611	49390	83	56	6	5	27.9	38338	1	0	1	8.617.737	25.822.994	3	25.822.977	0.0017	270	293	0	58.4	1.80E-05	K	TFTIITQFNTDNGSPSGNLVSITR	K					45031: Scan 39356 (rt=51.6917) [H:\DATA-2018\heruonan\20181022\2.raw]
4		gi|303297110	endoglucanase I [Trichoderma reesei]	1611	49390	83	56	6	5	27.9	38339	1	0	1	861.774	25.823.001	3	25.822.977	0.0025	270	293	0	7.56	2.1	K	TFTIITQFNTDNGSPSGNLVSITR	K					53648: Scan 45429 (rt=58.2847) [H:\DATA-2018\heruonan\20181022\2.raw]
4		gi|303297110	endoglucanase I [Trichoderma reesei]	1611	49390	83	56	6	5	27.9	38340	1	0	1	12.921.595	25.823.044	2	25.822.977	0.0068	270	293	0	49.75	0.00013	K	TFTIITQFNTDNGSPSGNLVSITR	K					44470: Scan 38970 (rt=51.2679) [H:\DATA-2018\heruonan\20181022\2.raw]
4		gi|303297110	endoglucanase I [Trichoderma reesei]	1611	49390	83	56	6	5	27.9	38341	1	0	1	8.617.756	25.823.049	3	25.822.977	0.0072	270	293	0	25.85	0.033	K	TFTIITQFNTDNGSPSGNLVSITR	K					46043: Scan 40075 (rt=52.4937) [H:\DATA-2018\heruonan\20181022\2.raw]
4		gi|303297110	endoglucanase I [Trichoderma reesei]	1611	49390	83	56	6	5	27.9	38342	1	0	1	8.617.758	25.823.057	3	25.822.977	0.008	270	293	0	41.71	0.00085	K	TFTIITQFNTDNGSPSGNLVSITR	K					44576: Scan 39040 (rt=51.3431) [H:\DATA-2018\heruonan\20181022\2.raw]
4		gi|303297110	endoglucanase I [Trichoderma reesei]	1611	49390	83	56	6	5	27.9	38344	1	0	1	8.617.766	25.823.081	3	25.822.977	0.0104	270	293	0	15.47	0.35	K	TFTIITQFNTDNGSPSGNLVSITR	K					38743: Scan 34927 (rt=46.8169) [H:\DATA-2018\heruonan\20181022\2.raw]
4		gi|303297110	endoglucanase I [Trichoderma reesei]	1611	49390	83	56	6	5	27.9	54778	1	0	1	13.846.161	41.508.265	3	41.508.194	0.007	91	130	0	12.78	0.079	K	NCFIEGVDYAASGVTTSGSSLTMNQYMPSSSGGYSSVSPR	L					44288: Sum of 2 scans in range 38841 (rt=51.1194) to 38860 (rt=51.1423) [H:\DATA-2018\heruonan\20181022\2.raw]
4		gi|303297110	endoglucanase I [Trichoderma reesei]	1611	49390	83	56	6	5	27.9	54779	1	0	1	13.846.169	41.508.289	3	41.508.194	0.0094	91	130	0	2.98	0.83	K	NCFIEGVDYAASGVTTSGSSLTMNQYMPSSSGGYSSVSPR	L					44784: Scan 39183 (rt=51.4973) [H:\DATA-2018\heruonan\20181022\2.raw]
4		gi|303297110	endoglucanase I [Trichoderma reesei]	1611	49390	83	56	6	5	27.9	54808	1	0	1	13.899.475	41.668.207	3	41.668.144	0.0063	91	130	0	25.48	0.0038	K	NCFIEGVDYAASGVTTSGSSLTMNQYMPSSSGGYSSVSPR	L	Oxidation (M)	0.0000000000000000000000100000000000000000.0			40687: Sum of 2 scans in range 36329 (rt=48.3566) to 36418 (rt=48.454) [H:\DATA-2018\heruonan\20181022\2.raw]
4		gi|303297110	endoglucanase I [Trichoderma reesei]	1611	49390	83	56	6	5	27.9	54809	1	0	1	10.427.129	41.668.225	4	41.668.144	0.0081	91	130	0	49.69	1.40E-05	K	NCFIEGVDYAASGVTTSGSSLTMNQYMPSSSGGYSSVSPR	L	Oxidation (M)	0.0000000000000000000000000010000000000000.0			39914: Scan 35779 (rt=47.7518) [H:\DATA-2018\heruonan\20181022\2.raw]
4		gi|303297110	endoglucanase I [Trichoderma reesei]	1611	49390	83	56	6	5	27.9	54810	1	0	1	1.389.949	41.668.252	3	41.668.144	0.0108	91	130	0	16.02	0.034	K	NCFIEGVDYAASGVTTSGSSLTMNQYMPSSSGGYSSVSPR	L	Oxidation (M)	0.0000000000000000000000000010000000000000.0			40210: Scan 35991 (rt=47.9838) [H:\DATA-2018\heruonan\20181022\2.raw]
4		gi|303297110	endoglucanase I [Trichoderma reesei]	1611	49390	83	56	6	5	27.9	54811	1	0	1	10.427.149	41.668.305	4	41.668.144	0.0161	91	130	0	49.45	1.50E-05	K	NCFIEGVDYAASGVTTSGSSLTMNQYMPSSSGGYSSVSPR	L	Oxidation (M)	0.0000000000000000000000100000000000000000.0			40564: Scan 36242 (rt=48.2598) [H:\DATA-2018\heruonan\20181022\2.raw]
4		gi|303297110	endoglucanase I [Trichoderma reesei]	1611	49390	83	56	6	5	27.9	54812	1	0	1	10.427.152	41.668.317	4	41.668.144	0.0173	91	130	0	65.97	3.40E-07	K	NCFIEGVDYAASGVTTSGSSLTMNQYMPSSSGGYSSVSPR	L	Oxidation (M)	0.0000000000000000000000000010000000000000.0			40102: Scan 35911 (rt=47.8957) [H:\DATA-2018\heruonan\20181022\2.raw]
4		gi|303297110	endoglucanase I [Trichoderma reesei]	1611	49390	83	56	6	5	27.9	54813	1	0	1	13.899.569	41.668.489	3	41.668.144	0.0345	91	130	0	34.26	0.00054	K	NCFIEGVDYAASGVTTSGSSLTMNQYMPSSSGGYSSVSPR	L	Oxidation (M)	0.0000000000000000000000100000000000000000.0			44198: Scan 38780 (rt=51.0542) [H:\DATA-2018\heruonan\20181022\2.raw]
4		gi|303297110	endoglucanase I [Trichoderma reesei]	1611	49390	83	56	6	5	27.9	54854	1	0	1	13.952.721	41.827.945	3	41.828.093	-0.0148	91	130	0	2.71	0.56	K	NCFIEGVDYAASGVTTSGSSLTMNQYMPSSSGGYSSVSPR	L	2 Oxidation (M)	0.0000000000000000000000100010000000000000.0			39494: Scan 35478 (rt=47.4193) [H:\DATA-2018\heruonan\20181022\2.raw]
4		gi|303297110	endoglucanase I [Trichoderma reesei]	1611	49390	83	56	6	5	27.9	54855	1	0	1	13.952.792	41.828.158	3	41.828.093	0.0065	91	130	0	33.87	0.00055	K	NCFIEGVDYAASGVTTSGSSLTMNQYMPSSSGGYSSVSPR	L	2 Oxidation (M)	0.0000000000000000000000100010000000000000.0			37122: Sum of 2 scans in range 33750 (rt=45.5093) to 33788 (rt=45.5562) [H:\DATA-2018\heruonan\20181022\2.raw]
4		gi|303297110	endoglucanase I [Trichoderma reesei]	1611	49390	83	56	6	5	27.9	54856	1	0	1	10.467.127	41.828.217	4	41.828.093	0.0124	91	130	0	64.82	4.40E-07	K	NCFIEGVDYAASGVTTSGSSLTMNQYMPSSSGGYSSVSPR	L	2 Oxidation (M)	0.0000000000000000000000100010000000000000.0			37069: Scan 33713 (rt=45.4698) [H:\DATA-2018\heruonan\20181022\2.raw]
4		gi|303297110	endoglucanase I [Trichoderma reesei]	1611	49390	83	56	6	5	27.9	54857	1	0	1	13.952.813	41.828.221	3	41.828.093	0.0128	91	130	0	70.04	1.30E-07	K	NCFIEGVDYAASGVTTSGSSLTMNQYMPSSSGGYSSVSPR	L	2 Oxidation (M)	0.0000000000000000000000100010000000000000.0			36673: Scan 33421 (rt=45.1515) [H:\DATA-2018\heruonan\20181022\2.raw]
4		gi|507043000	Chain A, Solution Structure Of The Cellulose-binding Domain Of Endoglucanase I From Trichoderma Reesei And Its Interaction With Cello-oligosaccharides	32	4433	1	1	1	1	50	32921	1	0	1	11.549.468	2.307.879	2	23.078.719	0.0072	20	38	0	32.07	0.00062	K	TCTSGTTCQYSNDYYSQCL	-					22857: Sum of 2 scans in range 22580 (rt=33.5933) to 22640 (rt=33.6567) [H:\DATA-2018\heruonan\20181022\2.raw]
5	1	gi|340518458	glycoside hydrolase family 55 [Trichoderma reesei QM6a]	1574	83604	51	42	17	16	31.3	1581	1	1	1	4.237.513	8.454.879	2	8.454.858	0.0021	611	618	0	27.25	0.012	R	GLLVESTK	G					12347: Scan 13027 (rt=22.628) [H:\DATA-2018\heruonan\20181022\2.raw]
5	1	gi|340518458	glycoside hydrolase family 55 [Trichoderma reesei QM6a]	1574	83604	51	42	17	16	31.3	1582	1	1	1	4.237.516	8.454.886	2	8.454.858	0.0028	611	618	0	19.75	0.096	R	GLLVESTK	G					12586: Scan 13245 (rt=22.9046) [H:\DATA-2018\heruonan\20181022\2.raw]
5	1	gi|340518458	glycoside hydrolase family 55 [Trichoderma reesei QM6a]	1574	83604	51	42	17	16	31.3	1800	1	1	1	4.337.241	8.654.336	2	8.654.294	0.0042	67	74	0	26.77	0.026	R	NVQSYGAK	G					4726: Scan 4908 (rt=10.1341) [H:\DATA-2018\heruonan\20181022\2.raw]
5	1	gi|340518458	glycoside hydrolase family 55 [Trichoderma reesei QM6a]	1574	83604	51	42	17	16	31.3	2073	1	1	1	8.934.754	8.924.682	1	8.924.654	0.0027	663	670	0	22.31	0.093	R	VPYTSQAK	Y					5759: Scan 6063 (rt=11.9914) [H:\DATA-2018\heruonan\20181022\2.raw]
5	1	gi|340518458	glycoside hydrolase family 55 [Trichoderma reesei QM6a]	1574	83604	51	42	17	16	31.3	2074	1	1	1	4.472.416	8.924.687	2	8.924.654	0.0032	663	670	0	24.91	0.051	R	VPYTSQAK	Y					5579: Scan 5870 (rt=11.7192) [H:\DATA-2018\heruonan\20181022\2.raw]
5	1	gi|340518458	glycoside hydrolase family 55 [Trichoderma reesei QM6a]	1574	83604	51	42	17	16	31.3	8046	1	1	1	4.199.116	12.567.129	3	12.567.088	0.004	380	393	0	37.41	0.0019	R	AAVSKPAALTSGGK	F					7970: Scan 8509 (rt=16.2555) [H:\DATA-2018\heruonan\20181022\2.raw]
5	1	gi|340518458	glycoside hydrolase family 55 [Trichoderma reesei QM6a]	1574	83604	51	42	17	16	31.3	8047	1	1	1	4.199.116	12.567.129	3	12.567.088	0.004	380	393	0	56.77	2.20E-05	R	AAVSKPAALTSGGK	F					8180: Scan 8725 (rt=16.5962) [H:\DATA-2018\heruonan\20181022\2.raw]
5	1	gi|340518458	glycoside hydrolase family 55 [Trichoderma reesei QM6a]	1574	83604	51	42	17	16	31.3	8048	1	1	1	6.293.638	12.567.131	2	12.567.088	0.0043	380	393	0	63.9	4.20E-06	R	AAVSKPAALTSGGK	F					8090: Scan 8627 (rt=16.4358) [H:\DATA-2018\heruonan\20181022\2.raw]
5	1	gi|340518458	glycoside hydrolase family 55 [Trichoderma reesei QM6a]	1574	83604	51	42	17	16	31.3	8050	1	1	1	629.364	12.567.134	2	12.567.088	0.0046	380	393	0	63.31	4.90E-06	R	AAVSKPAALTSGGK	F					7872: Scan 8402 (rt=16.0978) [H:\DATA-2018\heruonan\20181022\2.raw]
5	1	gi|340518458	glycoside hydrolase family 55 [Trichoderma reesei QM6a]	1574	83604	51	42	17	16	31.3	8051	1	1	1	6.293.644	12.567.143	2	12.567.088	0.0055	380	393	0	28.36	0.015	R	AAVSKPAALTSGGK	F					8160: Scan 8703 (rt=16.5608) [H:\DATA-2018\heruonan\20181022\2.raw]
5	1	gi|340518458	glycoside hydrolase family 55 [Trichoderma reesei QM6a]	1574	83604	51	42	17	16	31.3	9395	1	1	1	6.613.142	13.206.138	2	13.206.092	0.0046	540	552	0	67.47	1.50E-06	R	IGGTAGTQMQSDR	C					7128: Scan 7625 (rt=14.8996) [H:\DATA-2018\heruonan\20181022\2.raw]
5	1	gi|340518458	glycoside hydrolase family 55 [Trichoderma reesei QM6a]	1574	83604	51	42	17	16	31.3	9706	1	1	1	669.307	13.365.994	2	13.366.041	-0.0047	540	552	0	20.61	0.046	R	IGGTAGTQMQSDR	C	Oxidation (M)	0.0000000010000.0			4689: Scan 4866 (rt=10.0681) [H:\DATA-2018\heruonan\20181022\2.raw]
5	1	gi|340518458	glycoside hydrolase family 55 [Trichoderma reesei QM6a]	1574	83604	51	42	17	16	31.3	9708	1	1	1	6.693.112	13.366.079	2	13.366.041	0.0037	540	552	0	59.95	6.40E-06	R	IGGTAGTQMQSDR	C	Oxidation (M)	0.0000000010000.0			4480: Scan 4637 (rt=9.68108) [H:\DATA-2018\heruonan\20181022\2.raw]
5	1	gi|340518458	glycoside hydrolase family 55 [Trichoderma reesei QM6a]	1574	83604	51	42	17	16	31.3	9710	1	1	1	6.693.117	13.366.089	2	13.366.041	0.0047	540	552	0	3.37	2.9	R	IGGTAGTQMQSDR	C	Oxidation (M)	0.0000000010000.0			3194: Scan 3240 (rt=7.19541) [H:\DATA-2018\heruonan\20181022\2.raw]
5	1	gi|340518458	glycoside hydrolase family 55 [Trichoderma reesei QM6a]	1574	83604	51	42	17	16	31.3	9711	1	1	1	6.693.118	1.336.609	2	13.366.041	0.0049	540	552	0	36.72	0.0013	R	IGGTAGTQMQSDR	C	Oxidation (M)	0.0000000010000.0			4286: Scan 4410 (rt=9.3385) [H:\DATA-2018\heruonan\20181022\2.raw]
5	1	gi|340518458	glycoside hydrolase family 55 [Trichoderma reesei QM6a]	1574	83604	51	42	17	16	31.3	10238	1	1	1	4.555.715	13.636.926	3	13.636.885	0.0042	732	743	0	41.47	0.0012	R	NSQVHFFGISTK	A					23456: Scan 23107 (rt=34.1487) [H:\DATA-2018\heruonan\20181022\2.raw]
5	1	gi|340518458	glycoside hydrolase family 55 [Trichoderma reesei QM6a]	1574	83604	51	42	17	16	31.3	10239	1	1	1	6.828.541	13.636.936	2	13.636.885	0.0052	732	743	0	71.76	1.20E-06	R	NSQVHFFGISTK	A					23425: Scan 23078 (rt=34.1185) [H:\DATA-2018\heruonan\20181022\2.raw]
5	1	gi|340518458	glycoside hydrolase family 55 [Trichoderma reesei QM6a]	1574	83604	51	42	17	16	31.3	10240	1	1	1	6.828.545	13.636.944	2	13.636.885	0.006	732	743	0	36.17	0.004	R	NSQVHFFGISTK	A					23805: Scan 23407 (rt=34.4599) [H:\DATA-2018\heruonan\20181022\2.raw]
5	1	gi|340518458	glycoside hydrolase family 55 [Trichoderma reesei QM6a]	1574	83604	51	42	17	16	31.3	12649	1	1	1	7.338.489	14.656.833	2	1.465.691	-0.0076	366	379	0	1.19	5.7	R	AYTNSNGQAVQGTR	A					11150: Scan 11832 (rt=21.0336) [H:\DATA-2018\heruonan\20181022\2.raw]
5	1	gi|340518458	glycoside hydrolase family 55 [Trichoderma reesei QM6a]	1574	83604	51	42	17	16	31.3	12650	1	1	1	7.338.554	14.656.962	2	1.465.691	0.0053	366	379	0	97.37	1.80E-09	R	AYTNSNGQAVQGTR	A					5847: Scan 6175 (rt=12.2328) [H:\DATA-2018\heruonan\20181022\2.raw]
5	1	gi|340518458	glycoside hydrolase family 55 [Trichoderma reesei QM6a]	1574	83604	51	42	17	16	31.3	14294	1	1	1	7.644.125	15.268.104	2	15.268.053	0.0052	174	188	0	61.02	9.20E-06	K	IDVSGQPLNTGTGIR	W					19626: Scan 19789 (rt=30.6147) [H:\DATA-2018\heruonan\20181022\2.raw]
5	1	gi|340518458	glycoside hydrolase family 55 [Trichoderma reesei QM6a]	1574	83604	51	42	17	16	31.3	14295	1	1	1	7.644.127	15.268.109	2	15.268.053	0.0056	174	188	0	37.71	0.0019	K	IDVSGQPLNTGTGIR	W					17017: Scan 17498 (rt=28.0976) [H:\DATA-2018\heruonan\20181022\2.raw]
5	1	gi|340518458	glycoside hydrolase family 55 [Trichoderma reesei QM6a]	1574	83604	51	42	17	16	31.3	14296	1	1	1	764.413	15.268.114	2	15.268.053	0.0061	174	188	0	69.15	1.30E-06	K	IDVSGQPLNTGTGIR	W					19241: Scan 19461 (rt=30.2632) [H:\DATA-2018\heruonan\20181022\2.raw]
5	1	gi|340518458	glycoside hydrolase family 55 [Trichoderma reesei QM6a]	1574	83604	51	42	17	16	31.3	16144	1	1	1	5.336.389	1.597.895	3	15.978.902	0.0048	464	478	0	25.3	0.021	K	IVGEIWPLIMVGGSK	F					52665: Scan 44721 (rt=57.5089) [H:\DATA-2018\heruonan\20181022\2.raw]
5	1	gi|340518458	glycoside hydrolase family 55 [Trichoderma reesei QM6a]	1574	83604	51	42	17	16	31.3	16145	1	1	1	7.999.552	15.978.959	2	15.978.902	0.0057	464	478	0	51.94	4.50E-05	K	IVGEIWPLIMVGGSK	F					52548: Scan 44647 (rt=57.4301) [H:\DATA-2018\heruonan\20181022\2.raw]
5	1	gi|340518458	glycoside hydrolase family 55 [Trichoderma reesei QM6a]	1574	83604	51	42	17	16	31.3	16507	1	1	1	5.389.706	1613.89	3	16.138.851	0.0049	464	478	0	30.79	0.0066	K	IVGEIWPLIMVGGSK	F	Oxidation (M)	0.000000000100000.0			47664: Scan 41222 (rt=53.7573) [H:\DATA-2018\heruonan\20181022\2.raw]
5	1	gi|340518458	glycoside hydrolase family 55 [Trichoderma reesei QM6a]	1574	83604	51	42	17	16	31.3	16508	1	1	1	8.079.525	16.138.905	2	16.138.851	0.0054	464	478	0	28.05	0.012	K	IVGEIWPLIMVGGSK	F	Oxidation (M)	0.000000000100000.0			47927: Scan 41405 (rt=53.9578) [H:\DATA-2018\heruonan\20181022\2.raw]
5	1	gi|340518458	glycoside hydrolase family 55 [Trichoderma reesei QM6a]	1574	83604	51	42	17	16	31.3	20885	1	1	1	9.039.657	18.059.169	2	18.059.094	0.0075	744	760	0	33.2	0.0064	K	ASINMITLNGQGAVFDR	D					35078: Scan 32228 (rt=43.8735) [H:\DATA-2018\heruonan\20181022\2.raw]
5	1	gi|340518458	glycoside hydrolase family 55 [Trichoderma reesei QM6a]	1574	83604	51	42	17	16	31.3	21262	1	1	1	9.119.621	18.219.097	2	18.219.043	0.0054	744	760	0	78.48	1.80E-07	K	ASINMITLNGQGAVFDR	D	Oxidation (M)	0.00001000000000000.0			28823: Scan 27449 (rt=38.7621) [H:\DATA-2018\heruonan\20181022\2.raw]
5	1	gi|340518458	glycoside hydrolase family 55 [Trichoderma reesei QM6a]	1574	83604	51	42	17	16	31.3	21745	1	1	1	9.234.674	18.449.203	2	18.449.129	0.0073	347	365	0	82.97	6.20E-08	R	SGATVLGGNANIASWSQGR	A					27256: Scan 26212 (rt=37.453) [H:\DATA-2018\heruonan\20181022\2.raw]
5	1	gi|340518458	glycoside hydrolase family 55 [Trichoderma reesei QM6a]	1574	83604	51	42	17	16	31.3	21746	1	1	1	9.234.675	18.449.204	2	18.449.129	0.0075	347	365	0	70.47	1.10E-06	R	SGATVLGGNANIASWSQGR	A					27717: Scan 26602 (rt=37.8714) [H:\DATA-2018\heruonan\20181022\2.raw]
5	1	gi|340518458	glycoside hydrolase family 55 [Trichoderma reesei QM6a]	1574	83604	51	42	17	16	31.3	22123	1	1	1	9.309.475	18.598.803	2	18.598.802	0.0001	50	66	0	60.45	6.30E-06	R	QGTVPYSNAGSGYQIYR	N					24534: Scan 24008 (rt=35.0989) [H:\DATA-2018\heruonan\20181022\2.raw]
5	1	gi|340518458	glycoside hydrolase family 55 [Trichoderma reesei QM6a]	1574	83604	51	42	17	16	31.3	22124	1	1	1	6.209.694	18.598.863	3	18.598.802	0.0061	50	66	0	53.92	3.20E-05	R	QGTVPYSNAGSGYQIYR	N					21185: Scan 21127 (rt=32.0607) [H:\DATA-2018\heruonan\20181022\2.raw]
5	1	gi|340518458	glycoside hydrolase family 55 [Trichoderma reesei QM6a]	1574	83604	51	42	17	16	31.3	22740	1	1	1	6.302.996	18.878.769	3	18.878.922	-0.0153	75	94	0	2.26	3.4	K	GDGVTDDTAAINAAISAGNR	C					30122: Scan 28442 (rt=39.815) [H:\DATA-2018\heruonan\20181022\2.raw]
5	1	gi|340518458	glycoside hydrolase family 55 [Trichoderma reesei QM6a]	1574	83604	51	42	17	16	31.3	22742	1	1	1	9.449.467	18.878.789	2	18.878.922	-0.0134	75	94	0	4.31	2.2	K	GDGVTDDTAAINAAISAGNR	C					30112: Scan 28432 (rt=39.8033) [H:\DATA-2018\heruonan\20181022\2.raw]
5	1	gi|340518458	glycoside hydrolase family 55 [Trichoderma reesei QM6a]	1574	83604	51	42	17	16	31.3	22744	1	1	1	9.449.565	18.878.985	2	18.878.922	0.0062	75	94	0	81.17	7.50E-08	K	GDGVTDDTAAINAAISAGNR	C					24877: Scan 24305 (rt=35.4124) [H:\DATA-2018\heruonan\20181022\2.raw]
5	1	gi|340518458	glycoside hydrolase family 55 [Trichoderma reesei QM6a]	1574	83604	51	42	17	16	31.3	22745	1	1	1	9.449.569	18.878.991	2	18.878.922	0.0069	75	94	0	93.16	5.00E-09	K	GDGVTDDTAAINAAISAGNR	C					25708: Scan 24963 (rt=36.1034) [H:\DATA-2018\heruonan\20181022\2.raw]
5	1	gi|340518458	glycoside hydrolase family 55 [Trichoderma reesei QM6a]	1574	83604	51	42	17	16	31.3	22746	1	1	1	630.307	18.878.993	3	18.878.922	0.007	75	94	0	60.36	9.60E-06	K	GDGVTDDTAAINAAISAGNR	C					26122: Scan 25304 (rt=36.4573) [H:\DATA-2018\heruonan\20181022\2.raw]
5	1	gi|340518458	glycoside hydrolase family 55 [Trichoderma reesei QM6a]	1574	83604	51	42	17	16	31.3	22747	1	1	1	630.307	18.878.993	3	18.878.922	0.007	75	94	0	63.21	5.00E-06	K	GDGVTDDTAAINAAISAGNR	C					25713: Scan 24967 (rt=36.1074) [H:\DATA-2018\heruonan\20181022\2.raw]
5	1	gi|340518458	glycoside hydrolase family 55 [Trichoderma reesei QM6a]	1574	83604	51	42	17	16	31.3	22748	1	1	1	6.303.071	18.878.994	3	18.878.922	0.0071	75	94	0	32.06	0.0065	K	GDGVTDDTAAINAAISAGNR	C					26535: Scan 25639 (rt=36.815) [H:\DATA-2018\heruonan\20181022\2.raw]
5	1	gi|340518458	glycoside hydrolase family 55 [Trichoderma reesei QM6a]	1574	83604	51	42	17	16	31.3	22749	1	1	1	9.449.575	18.879.004	2	18.878.922	0.0081	75	94	0	81.85	7.20E-08	K	GDGVTDDTAAINAAISAGNR	C					26534: Scan 25638 (rt=36.814) [H:\DATA-2018\heruonan\20181022\2.raw]
5	1	gi|340518458	glycoside hydrolase family 55 [Trichoderma reesei QM6a]	1574	83604	51	42	17	16	31.3	22750	1	1	1	9.449.578	18.879.011	2	18.878.922	0.0089	75	94	0	125.58	3.00E-12	K	GDGVTDDTAAINAAISAGNR	C					26133: Scan 25311 (rt=36.4646) [H:\DATA-2018\heruonan\20181022\2.raw]
5	1	gi|340518458	glycoside hydrolase family 55 [Trichoderma reesei QM6a]	1574	83604	51	42	17	16	31.3	22751	1	1	1	9.449.601	18.879.056	2	18.878.922	0.0133	75	94	0	8.98	1.3	K	GDGVTDDTAAINAAISAGNR	C					29143: Scan 27699 (rt=39.0265) [H:\DATA-2018\heruonan\20181022\2.raw]
5	1	gi|340518458	glycoside hydrolase family 55 [Trichoderma reesei QM6a]	1574	83604	51	42	17	16	31.3	23467	1	1	1	9.593.938	19.167.731	2	19.167.669	0.0062	671	686	0	36.3	0.00023	K	YADPDWSTCTDSLCAR	T					23104: Scan 22794 (rt=33.8217) [H:\DATA-2018\heruonan\20181022\2.raw]
5	1	gi|340518458	glycoside hydrolase family 55 [Trichoderma reesei QM6a]	1574	83604	51	42	17	16	31.3	30243	1	1	1	7.313.697	21.910.874	3	21.910.804	0.007	744	763	1	36.21	0.0028	K	ASINMITLNGQGAVFDRDNR	N					30492: Scan 28726 (rt=40.1142) [H:\DATA-2018\heruonan\20181022\2.raw]
5	1	gi|340518458	glycoside hydrolase family 55 [Trichoderma reesei QM6a]	1574	83604	51	42	17	16	31.3	34097	1	1	1	11.836.143	2.365.214	2	23.652.067	0.0074	394	414	0	40.53	0.0011	K	FATHTRPQYETVPASSFVSIK	S					24532: Scan 24005 (rt=35.0955) [H:\DATA-2018\heruonan\20181022\2.raw]
5	1	gi|340518458	glycoside hydrolase family 55 [Trichoderma reesei QM6a]	1574	83604	51	42	17	16	31.3	34098	1	1	1	7.894.121	23.652.145	3	23.652.067	0.0078	394	414	0	38.43	0.0018	K	FATHTRPQYETVPASSFVSIK	S					24529: Scan 24001 (rt=35.0919) [H:\DATA-2018\heruonan\20181022\2.raw]
5	1	gi|340518458	glycoside hydrolase family 55 [Trichoderma reesei QM6a]	1574	83604	51	42	17	16	31.3	34099	1	1	1	7.894.122	23.652.149	3	23.652.067	0.0082	394	414	0	51.99	7.90E-05	K	FATHTRPQYETVPASSFVSIK	S					24930: Scan 24349 (rt=35.459) [H:\DATA-2018\heruonan\20181022\2.raw]
5	1	gi|340518458	glycoside hydrolase family 55 [Trichoderma reesei QM6a]	1574	83604	51	42	17	16	31.3	34100	1	1	1	7.894.126	23.652.159	3	23.652.067	0.0093	394	414	0	2.24	7.1	K	FATHTRPQYETVPASSFVSIK	S					20829: Scan 20823 (rt=31.7402) [H:\DATA-2018\heruonan\20181022\2.raw]
5	1	gi|340518458	glycoside hydrolase family 55 [Trichoderma reesei QM6a]	1574	83604	51	42	17	16	31.3	36452	1	1	1	8.277.427	24.802.063	3	24.801.965	0.0098	191	213	0	46.71	0.00023	R	VAQATSIQNVQFIMNGDTSTNNK	Q					29587: Scan 28031 (rt=39.3818) [H:\DATA-2018\heruonan\20181022\2.raw]
5	1	gi|340518458	glycoside hydrolase family 55 [Trichoderma reesei QM6a]	1574	83604	51	42	17	16	31.3	36774	1	1	1	833.074	24.962.002	3	24.961.915	0.0087	191	213	0	49.61	9.40E-05	R	VAQATSIQNVQFIMNGDTSTNNK	Q	Oxidation (M)	0.00000000000001000000000.0			22467: Scan 22238 (rt=33.2289) [H:\DATA-2018\heruonan\20181022\2.raw]
6	1	gi|340521563	glycoside hydrolase family 54 [Trichoderma reesei QM6a]	1379	53664	50	42	15	14	48.4	563	1	1	1	3.822.404	7.624.662	2	762.464	0.0022	254	260	0	33.35	0.0027	R	FVTAVVK	G					13274: Scan 13899 (rt=23.6902) [H:\DATA-2018\heruonan\20181022\2.raw]
6	1	gi|340521563	glycoside hydrolase family 54 [Trichoderma reesei QM6a]	1379	53664	50	42	15	14	48.4	564	1	1	1	3.822.406	7.624.666	2	762.464	0.0027	254	260	0	35.6	0.0016	R	FVTAVVK	G					12944: Scan 13602 (rt=23.34) [H:\DATA-2018\heruonan\20181022\2.raw]
6	1	gi|340521563	glycoside hydrolase family 54 [Trichoderma reesei QM6a]	1379	53664	50	42	15	14	48.4	1956	1	1	1	4.397.229	8.774.313	2	8.774.294	0.0019	420	427	0	41.17	0.00092	R	DSPGSFIR	H					14957: Scan 15520 (rt=25.6729) [H:\DATA-2018\heruonan\20181022\2.raw]
6	1	gi|340521563	glycoside hydrolase family 54 [Trichoderma reesei QM6a]	1379	53664	50	42	15	14	48.4	2110	1	1	0	448.718	8.954.214	2	8.954.188	0.0026	465	471	0	16.32	0.2	R	SWSYPTR	Y					14767: Scan 15322 (rt=25.4348) [H:\DATA-2018\heruonan\20181022\2.raw]
6	1	gi|340521563	glycoside hydrolase family 54 [Trichoderma reesei QM6a]	1379	53664	50	42	15	14	48.4	2980	1	1	0	4.882.557	9.744.968	2	9.744.934	0.0034	398	405	0	53.56	6.30E-05	K	QQASWTVR	T					12352: Scan 13031 (rt=22.6317) [H:\DATA-2018\heruonan\20181022\2.raw]
6	1	gi|340521563	glycoside hydrolase family 54 [Trichoderma reesei QM6a]	1379	53664	50	42	15	14	48.4	3537	1	1	1	10.135.181	10.125.108	1	1.012.509	0.0018	261	269	0	10.54	0.67	K	GEPGQWAIR	G					18310: Scan 18633 (rt=29.3534) [H:\DATA-2018\heruonan\20181022\2.raw]
6	1	gi|340521563	glycoside hydrolase family 54 [Trichoderma reesei QM6a]	1379	53664	50	42	15	14	48.4	3538	1	1	1	5.072.636	10.125.127	2	1.012.509	0.0037	261	269	0	42.97	0.0003	K	GEPGQWAIR	G					18554: Scan 18855 (rt=29.591) [H:\DATA-2018\heruonan\20181022\2.raw]
6	1	gi|340521563	glycoside hydrolase family 54 [Trichoderma reesei QM6a]	1379	53664	50	42	15	14	48.4	3539	1	1	1	5.072.638	10.125.129	2	1.012.509	0.0039	261	269	0	38.71	0.00086	K	GEPGQWAIR	G					18178: Sum of 2 scans in range 18518 (rt=29.2296) to 18531 (rt=29.2436) [H:\DATA-2018\heruonan\20181022\2.raw]
6	1	gi|340521563	glycoside hydrolase family 54 [Trichoderma reesei QM6a]	1379	53664	50	42	15	14	48.4	12499	1	1	1	7.313.822	14.607.498	2	14.607.452	0.0046	144	156	0	34.64	0.0052	K	AYGVFIAPFTGYR	N					43273: Scan 38145 (rt=50.3594) [H:\DATA-2018\heruonan\20181022\2.raw]
6	1	gi|340521563	glycoside hydrolase family 54 [Trichoderma reesei QM6a]	1379	53664	50	42	15	14	48.4	12500	1	1	1	7.313.824	14.607.503	2	14.607.452	0.005	144	156	0	33.9	0.0061	K	AYGVFIAPFTGYR	N					42817: Scan 37826 (rt=50.0125) [H:\DATA-2018\heruonan\20181022\2.raw]
6	1	gi|340521563	glycoside hydrolase family 54 [Trichoderma reesei QM6a]	1379	53664	50	42	15	14	48.4	13177	1	1	1	7.433.877	14.847.609	2	14.847.583	0.0026	297	311	0	41.16	0.00079	K	EGAIILGIGGDNSNR	A					25207: Scan 24560 (rt=35.6784) [H:\DATA-2018\heruonan\20181022\2.raw]
6	1	gi|340521563	glycoside hydrolase family 54 [Trichoderma reesei QM6a]	1379	53664	50	42	15	14	48.4	13178	1	1	1	7.433.888	1.484.763	2	14.847.583	0.0047	297	311	0	57.81	1.70E-05	K	EGAIILGIGGDNSNR	A					24284: Scan 23795 (rt=34.8731) [H:\DATA-2018\heruonan\20181022\2.raw]
6	1	gi|340521563	glycoside hydrolase family 54 [Trichoderma reesei QM6a]	1379	53664	50	42	15	14	48.4	13179	1	1	1	7.433.889	14.847.632	2	14.847.583	0.0049	297	311	0	62.75	5.50E-06	K	EGAIILGIGGDNSNR	A					24687: Scan 24139 (rt=35.2386) [H:\DATA-2018\heruonan\20181022\2.raw]
6	1	gi|340521563	glycoside hydrolase family 54 [Trichoderma reesei QM6a]	1379	53664	50	42	15	14	48.4	14402	1	1	1	7.668.459	15.316.772	2	15.316.725	0.0047	406	419	0	79.31	3.90E-08	R	TGLGNSACFSFESR	D					24546: Scan 24019 (rt=35.1113) [H:\DATA-2018\heruonan\20181022\2.raw]
6	1	gi|340521563	glycoside hydrolase family 54 [Trichoderma reesei QM6a]	1379	53664	50	42	15	14	48.4	14403	1	1	1	7.668.461	15.316.776	2	15.316.725	0.005	406	419	0	86.2	7.30E-09	R	TGLGNSACFSFESR	D					24153: Scan 23683 (rt=34.7561) [H:\DATA-2018\heruonan\20181022\2.raw]
6	1	gi|340521563	glycoside hydrolase family 54 [Trichoderma reesei QM6a]	1379	53664	50	42	15	14	48.4	14404	1	1	1	7.668.462	15.316.778	2	15.316.725	0.0053	406	419	0	17.87	0.05	R	TGLGNSACFSFESR	D					26340: Scan 25484 (rt=36.6477) [H:\DATA-2018\heruonan\20181022\2.raw]
6	1	gi|340521563	glycoside hydrolase family 54 [Trichoderma reesei QM6a]	1379	53664	50	42	15	14	48.4	14405	1	1	1	7.668.465	15.316.784	2	15.316.725	0.0058	406	419	0	73.35	1.40E-07	R	TGLGNSACFSFESR	D					24932: Scan 24351 (rt=35.4603) [H:\DATA-2018\heruonan\20181022\2.raw]
6	1	gi|340521563	glycoside hydrolase family 54 [Trichoderma reesei QM6a]	1379	53664	50	42	15	14	48.4	17224	1	1	1	8.229.253	16.438.361	2	16.438.307	0.0054	48	62	0	61.06	1.00E-05	R	ALYGAYSGPLYQVSR	G					28772: Scan 27408 (rt=38.7183) [H:\DATA-2018\heruonan\20181022\2.raw]
6	1	gi|340521563	glycoside hydrolase family 54 [Trichoderma reesei QM6a]	1379	53664	50	42	15	14	48.4	17225	1	1	1	8.229.256	16.438.366	2	16.438.307	0.0059	48	62	0	64.14	5.00E-06	R	ALYGAYSGPLYQVSR	G					29191: Scan 27739 (rt=39.0697) [H:\DATA-2018\heruonan\20181022\2.raw]
6	1	gi|340521563	glycoside hydrolase family 54 [Trichoderma reesei QM6a]	1379	53664	50	42	15	14	48.4	17226	1	1	1	8.229.256	16.438.366	2	16.438.307	0.0059	48	62	0	12.64	0.69	R	ALYGAYSGPLYQVSR	G					32398: Scan 30208 (rt=41.6912) [H:\DATA-2018\heruonan\20181022\2.raw]
6	1	gi|340521563	glycoside hydrolase family 54 [Trichoderma reesei QM6a]	1379	53664	50	42	15	14	48.4	17227	1	1	1	8.229.259	16.438.373	2	16.438.307	0.0065	48	62	0	30.83	0.011	R	ALYGAYSGPLYQVSR	G					30111: Scan 28431 (rt=39.8023) [H:\DATA-2018\heruonan\20181022\2.raw]
6	1	gi|340521563	glycoside hydrolase family 54 [Trichoderma reesei QM6a]	1379	53664	50	42	15	14	48.4	17228	1	1	1	8.229.267	16.438.389	2	16.438.307	0.0082	48	62	0	55.51	3.90E-05	R	ALYGAYSGPLYQVSR	G					29650: Scan 28080 (rt=39.4321) [H:\DATA-2018\heruonan\20181022\2.raw]
6	1	gi|340521563	glycoside hydrolase family 54 [Trichoderma reesei QM6a]	1379	53664	50	42	15	14	48.4	19137	1	1	1	5.789.356	1.733.785	3	17.337.791	0.0059	428	442	0	45.2	0.0002	R	HSNYQLMVNANDNSK	L					14656: Scan 15229 (rt=25.3166) [H:\DATA-2018\heruonan\20181022\2.raw]
6	1	gi|340521563	glycoside hydrolase family 54 [Trichoderma reesei QM6a]	1379	53664	50	42	15	14	48.4	19138	1	1	1	8.679.003	17.337.861	2	17.337.791	0.007	428	442	0	79.67	6.70E-08	R	HSNYQLMVNANDNSK	L					14299: Scan 14880 (rt=24.8662) [H:\DATA-2018\heruonan\20181022\2.raw]
6	1	gi|340521563	glycoside hydrolase family 54 [Trichoderma reesei QM6a]	1379	53664	50	42	15	14	48.4	19139	1	1	1	8.679.008	17.337.871	2	17.337.791	0.008	428	442	0	71.83	4.30E-07	R	HSNYQLMVNANDNSK	L					14563: Scan 15145 (rt=25.2098) [H:\DATA-2018\heruonan\20181022\2.raw]
6	1	gi|340521563	glycoside hydrolase family 54 [Trichoderma reesei QM6a]	1379	53664	50	42	15	14	48.4	19496	1	1	1	8.758.954	17.497.762	2	1.749.774	0.0022	428	442	0	56.58	1.10E-05	R	HSNYQLMVNANDNSK	L	Oxidation (M)	0.000000100000000.0			11170: Scan 11855 (rt=21.0706) [H:\DATA-2018\heruonan\20181022\2.raw]
6	1	gi|340521563	glycoside hydrolase family 54 [Trichoderma reesei QM6a]	1379	53664	50	42	15	14	48.4	19497	1	1	1	8.758.959	17.497.772	2	1.749.774	0.0032	428	442	0	15.65	0.13	R	HSNYQLMVNANDNSK	L	Oxidation (M)	0.000000100000000.0			10660: Scan 11333 (rt=20.3904) [H:\DATA-2018\heruonan\20181022\2.raw]
6	1	gi|340521563	glycoside hydrolase family 54 [Trichoderma reesei QM6a]	1379	53664	50	42	15	14	48.4	19498	1	1	1	8.758.963	1.749.778	2	1.749.774	0.004	428	442	0	38.46	0.00068	R	HSNYQLMVNANDNSK	L	Oxidation (M)	0.000000100000000.0			11430: Scan 12115 (rt=21.4125) [H:\DATA-2018\heruonan\20181022\2.raw]
6	1	gi|340521563	glycoside hydrolase family 54 [Trichoderma reesei QM6a]	1379	53664	50	42	15	14	48.4	19499	1	1	1	5.842.671	17.497.794	3	1.749.774	0.0054	428	442	0	42.24	0.00028	R	HSNYQLMVNANDNSK	L	Oxidation (M)	0.000000100000000.0			11165: Scan 11850 (rt=21.0618) [H:\DATA-2018\heruonan\20181022\2.raw]
6	1	gi|340521563	glycoside hydrolase family 54 [Trichoderma reesei QM6a]	1379	53664	50	42	15	14	48.4	19500	1	1	1	8.758.971	17.497.797	2	1.749.774	0.0057	428	442	0	101.66	3.20E-10	R	HSNYQLMVNANDNSK	L	Oxidation (M)	0.000000100000000.0			10916: Scan 11587 (rt=20.7293) [H:\DATA-2018\heruonan\20181022\2.raw]
6	1	gi|340521563	glycoside hydrolase family 54 [Trichoderma reesei QM6a]	1379	53664	50	42	15	14	48.4	19501	1	1	1	5.842.673	1749.78	3	1.749.774	0.0059	428	442	0	58.52	6.60E-06	R	HSNYQLMVNANDNSK	L	Oxidation (M)	0.000000100000000.0			10899: Scan 11572 (rt=20.7105) [H:\DATA-2018\heruonan\20181022\2.raw]
6	1	gi|340521563	glycoside hydrolase family 54 [Trichoderma reesei QM6a]	1379	53664	50	42	15	14	48.4	19502	1	1	1	5.842.676	17.497.809	3	1.749.774	0.0069	428	442	0	29.8	0.0048	R	HSNYQLMVNANDNSK	L	Oxidation (M)	0.000000100000000.0			11488: Scan 12172 (rt=21.4927) [H:\DATA-2018\heruonan\20181022\2.raw]
6	1	gi|340521563	glycoside hydrolase family 54 [Trichoderma reesei QM6a]	1379	53664	50	42	15	14	48.4	33197	1	1	1	7.747.377	23.211.913	3	23.211.863	0.005	375	397	0	29.52	0.011	R	YIAHTGATVNTQVVSSSSSTALK	Q					18771: Scan 19042 (rt=29.7874) [H:\DATA-2018\heruonan\20181022\2.raw]
6	1	gi|340521563	glycoside hydrolase family 54 [Trichoderma reesei QM6a]	1379	53664	50	42	15	14	48.4	33198	1	1	1	7.747.379	2.321.192	3	23.211.863	0.0057	375	397	0	53.3	4.50E-05	R	YIAHTGATVNTQVVSSSSSTALK	Q					18238: Scan 18571 (rt=29.2865) [H:\DATA-2018\heruonan\20181022\2.raw]
6	1	gi|340521563	glycoside hydrolase family 54 [Trichoderma reesei QM6a]	1379	53664	50	42	15	14	48.4	33199	1	1	1	7.747.387	23.211.944	3	23.211.863	0.0081	375	397	0	3.41	4.5	R	YIAHTGATVNTQVVSSSSSTALK	Q					14292: Scan 14872 (rt=24.8566) [H:\DATA-2018\heruonan\20181022\2.raw]
6	1	gi|340521563	glycoside hydrolase family 54 [Trichoderma reesei QM6a]	1379	53664	50	42	15	14	48.4	33200	1	1	1	11.616.045	23.211.944	2	23.211.863	0.0081	375	397	0	26.97	0.02	R	YIAHTGATVNTQVVSSSSSTALK	Q					17872: Scan 18243 (rt=28.9294) [H:\DATA-2018\heruonan\20181022\2.raw]
6	1	gi|340521563	glycoside hydrolase family 54 [Trichoderma reesei QM6a]	1379	53664	50	42	15	14	48.4	33201	1	1	1	11.616.045	23.211.944	2	23.211.863	0.0081	375	397	0	96.7	2.10E-09	R	YIAHTGATVNTQVVSSSSSTALK	Q					17504: Scan 17928 (rt=28.5714) [H:\DATA-2018\heruonan\20181022\2.raw]
6	1	gi|340521563	glycoside hydrolase family 54 [Trichoderma reesei QM6a]	1379	53664	50	42	15	14	48.4	33202	1	1	1	7.747.389	23.211.948	3	23.211.863	0.0085	375	397	0	53.89	4.00E-05	R	YIAHTGATVNTQVVSSSSSTALK	Q					18389: Scan 18707 (rt=29.4333) [H:\DATA-2018\heruonan\20181022\2.raw]
6	1	gi|340521563	glycoside hydrolase family 54 [Trichoderma reesei QM6a]	1379	53664	50	42	15	14	48.4	33203	1	1	1	7.747.391	23.211.956	3	23.211.863	0.0093	375	397	0	1.61	6.8	R	YIAHTGATVNTQVVSSSSSTALK	Q					15109: Scan 15694 (rt=25.9304) [H:\DATA-2018\heruonan\20181022\2.raw]
6	1	gi|340521563	glycoside hydrolase family 54 [Trichoderma reesei QM6a]	1379	53664	50	42	15	14	48.4	36151	1	1	1	8.227.081	24.651.026	3	24.651.183	-0.0157	443	464	0	2.98	2.7	K	LFHEDATFCPQAGLNGQGNSFR	S					27443: Scan 26377 (rt=37.6224) [H:\DATA-2018\heruonan\20181022\2.raw]
6	1	gi|340521563	glycoside hydrolase family 54 [Trichoderma reesei QM6a]	1379	53664	50	42	15	14	48.4	36152	1	1	1	822.713	24.651.171	3	24.651.183	-0.0011	443	464	0	52.08	3.30E-05	K	LFHEDATFCPQAGLNGQGNSFR	S					26942: Scan 25964 (rt=37.185) [H:\DATA-2018\heruonan\20181022\2.raw]
6	1	gi|340521563	glycoside hydrolase family 54 [Trichoderma reesei QM6a]	1379	53664	50	42	15	14	48.4	36154	1	1	1	12.335.701	24.651.256	2	24.651.183	0.0074	443	464	0	27.42	0.01	K	LFHEDATFCPQAGLNGQGNSFR	S					26731: Scan 25795 (rt=36.9929) [H:\DATA-2018\heruonan\20181022\2.raw]
6	1	gi|340521563	glycoside hydrolase family 54 [Trichoderma reesei QM6a]	1379	53664	50	42	15	14	48.4	41840	1	1	1	9.220.953	27.632.642	3	27.632.559	0.0083	270	296	0	27.75	0.013	R	GGDATSGTLSTFYSGQRPANGYNPMSK	E					25133: Scan 24503 (rt=35.6191) [H:\DATA-2018\heruonan\20181022\2.raw]
6	1	gi|340521563	glycoside hydrolase family 54 [Trichoderma reesei QM6a]	1379	53664	50	42	15	14	48.4	42092	1	1	1	9.274.274	27.792.603	3	27.792.508	0.0096	270	296	0	34.9	0.0017	R	GGDATSGTLSTFYSGQRPANGYNPMSK	E	Oxidation (M)	0.000000000000000000000000100.0			21329: Scan 21266 (rt=32.205) [H:\DATA-2018\heruonan\20181022\2.raw]
6	1	gi|340521563	glycoside hydrolase family 54 [Trichoderma reesei QM6a]	1379	53664	50	42	15	14	48.4	47804	1	1	1	789.643	31.545.428	4	31.545.544	-0.0116	106	138	0	40.73	0.00077	R	GNHLTQAPPGGAASGPQPNGYDNLASAIGAPVR	L					29192: Scan 27740 (rt=39.0698) [H:\DATA-2018\heruonan\20181022\2.raw]
6	1	gi|340521563	glycoside hydrolase family 54 [Trichoderma reesei QM6a]	1379	53664	50	42	15	14	48.4	47805	1	1	1	7.896.456	31.545.534	4	31.545.544	-0.001	106	138	0	71.83	6.10E-07	R	GNHLTQAPPGGAASGPQPNGYDNLASAIGAPVR	L					28520: Scan 27216 (rt=38.511) [H:\DATA-2018\heruonan\20181022\2.raw]
6	1	gi|340521563	glycoside hydrolase family 54 [Trichoderma reesei QM6a]	1379	53664	50	42	15	14	48.4	47806	1	1	1	10.525.265	31.545.577	3	31.545.544	0.0033	106	138	0	53.6	3.40E-05	R	GNHLTQAPPGGAASGPQPNGYDNLASAIGAPVR	L					28880: Scan 27493 (rt=38.8103) [H:\DATA-2018\heruonan\20181022\2.raw]
6	1	gi|340521563	glycoside hydrolase family 54 [Trichoderma reesei QM6a]	1379	53664	50	42	15	14	48.4	48520	1	1	1	10.695.062	32.054.968	3	32.054.874	0.0094	312	342	0	47.38	0.00012	R	AQGTFYEGVMTSGYPSDSTENAVQANLVAAK	Y					36802: Scan 33518 (rt=45.2546) [H:\DATA-2018\heruonan\20181022\2.raw]
6	1	gi|340521563	glycoside hydrolase family 54 [Trichoderma reesei QM6a]	1379	53664	50	42	15	14	48.4	48521	1	1	1	1.069.507	32.054.992	3	32.054.874	0.0118	312	342	0	11.01	0.53	R	AQGTFYEGVMTSGYPSDSTENAVQANLVAAK	Y					36326: Scan 33167 (rt=44.8832) [H:\DATA-2018\heruonan\20181022\2.raw]
6	1	gi|340521563	glycoside hydrolase family 54 [Trichoderma reesei QM6a]	1379	53664	50	42	15	14	48.4	48708	1	1	1	10.748.384	32.214.934	3	32.214.823	0.0111	312	342	0	22.81	0.025	R	AQGTFYEGVMTSGYPSDSTENAVQANLVAAK	Y	Oxidation (M)	0.0000000001000000000000000000000.0			31095: Sum of 2 scans in range 29210 (rt=40.6215) to 29237 (rt=40.6487) [H:\DATA-2018\heruonan\20181022\2.raw]
6	2	gi|1580814	alpha-L-arabinofuranosidase [Trichoderma reesei]	237	51711	12	8	9	7	25.8	398	1	0	1	3.752.326	7.484.507	2	7.484.483	0.0024	245	251	0	19.12	0.047	R	FVTAAIK	G					13050: Scan 13705 (rt=23.4574) [H:\DATA-2018\heruonan\20181022\2.raw]
6	2	gi|1580814	alpha-L-arabinofuranosidase [Trichoderma reesei]	237	51711	12	8	9	7	25.8	399	1	0	1	7.494.582	7.484.509	1	7.484.483	0.0026	245	251	0	30.65	0.0033	R	FVTAAIK	G					13108: Scan 13755 (rt=23.5136) [H:\DATA-2018\heruonan\20181022\2.raw]
6	2	gi|1580814	alpha-L-arabinofuranosidase [Trichoderma reesei]	237	51711	12	8	9	7	25.8	2110	1	0	0	448.718	8.954.214	2	8.954.188	0.0026	455	461	0	16.32	0.2	R	SWSYPTR	Y					14767: Scan 15322 (rt=25.4348) [H:\DATA-2018\heruonan\20181022\2.raw]
6	2	gi|1580814	alpha-L-arabinofuranosidase [Trichoderma reesei]	237	51711	12	8	9	7	25.8	2980	1	0	0	4.882.557	9.744.968	2	9.744.934	0.0034	388	395	0	53.56	6.30E-05	K	QQASWTVR	A					12352: Scan 13031 (rt=22.6317) [H:\DATA-2018\heruonan\20181022\2.raw]
6	2	gi|1580814	alpha-L-arabinofuranosidase [Trichoderma reesei]	237	51711	12	8	9	7	25.8	10412	1	0	1	687.349	13.726.834	2	13.726.776	0.0058	137	149	0	41.9	0.00081	K	AYGVFVSPGTGYR	N					23679: Scan 23306 (rt=34.3506) [H:\DATA-2018\heruonan\20181022\2.raw]
6	2	gi|1580814	alpha-L-arabinofuranosidase [Trichoderma reesei]	237	51711	12	8	9	7	25.8	14695	1	0	1	7.723.534	15.426.923	2	15.426.885	0.0038	396	409	0	51.8	3.30E-05	R	AGLANNACFSFESR	D					24192: Scan 23714 (rt=34.7879) [H:\DATA-2018\heruonan\20181022\2.raw]
6	2	gi|1580814	alpha-L-arabinofuranosidase [Trichoderma reesei]	237	51711	12	8	9	7	25.8	15060	1	0	1	7.794.218	15.568.291	2	15.568.239	0.0052	43	56	0	15.97	0.3	R	ALFSAYTGPLYQVK	R					38439: Scan 34709 (rt=46.5803) [H:\DATA-2018\heruonan\20181022\2.raw]
6	2	gi|1580814	alpha-L-arabinofuranosidase [Trichoderma reesei]	237	51711	12	8	9	7	25.8	15061	1	0	1	7.794.224	15.568.303	2	15.568.239	0.0064	43	56	0	30.94	0.01	R	ALFSAYTGPLYQVK	R					37979: Scan 34388 (rt=46.2219) [H:\DATA-2018\heruonan\20181022\2.raw]
6	2	gi|1580814	alpha-L-arabinofuranosidase [Trichoderma reesei]	237	51711	12	8	9	7	25.8	15453	1	0	1	7.868.951	15.717.757	2	15.717.692	0.0065	418	432	0	102.1	9.10E-10	R	HSNFGLVLNANDGSK	L					20927: Scan 20897 (rt=31.8187) [H:\DATA-2018\heruonan\20181022\2.raw]
6	2	gi|1580814	alpha-L-arabinofuranosidase [Trichoderma reesei]	237	51711	12	8	9	7	25.8	32914	1	0	1	11.545.967	23.071.788	2	23.071.707	0.0082	365	387	0	25.26	0.041	R	YIAHSGSTVNTQVVSSSSATALK	Q					17361: Scan 17806 (rt=28.4373) [H:\DATA-2018\heruonan\20181022\2.raw]
6	2	gi|1580814	alpha-L-arabinofuranosidase [Trichoderma reesei]	237	51711	12	8	9	7	25.8	42526	1	0	1	9.364.439	28.063.099	3	2.806.298	0.0119	261	288	0	12.44	0.4	R	GGNAASGSLSTFYSGARPQVSGYNPMSK	E	Oxidation (M)	0.0000000000000000000000000100.0			24373: Scan 23871 (rt=34.9524) [H:\DATA-2018\heruonan\20181022\2.raw]
6	2	gi|1580814	alpha-L-arabinofuranosidase [Trichoderma reesei]	237	51711	12	8	9	7	25.8	42532	1	0	1	7.025.872	28.063.197	4	2.806.298	0.0216	261	288	0	0.57	7.1	R	GGNAASGSLSTFYSGARPQVSGYNPMSK	E	Oxidation (M)	0.0000000000000000000000000100.0			30079: Scan 28405 (rt=39.7743) [H:\DATA-2018\heruonan\20181022\2.raw]
7	1	gi|31747160	Cel74a [Trichoderma reesei]	1375	87307	63	40	24	17	42.2	541	1	1	1	3.812.018	7.603.891	2	7.603.868	0.0023	163	169	0	30.42	0.02	R	SGNGLWK	S					12872: Scan 13538 (rt=23.2681) [H:\DATA-2018\heruonan\20181022\2.raw]
7	1	gi|31747160	Cel74a [Trichoderma reesei]	1375	87307	63	40	24	17	42.2	645	1	1	1	3.877.281	7.734.417	2	7.734.395	0.0022	620	627	0	9.29	2	K	LGSAGTIR	D					7152: Scan 7652 (rt=14.9563) [H:\DATA-2018\heruonan\20181022\2.raw]
7	1	gi|31747160	Cel74a [Trichoderma reesei]	1375	87307	63	40	24	17	42.2	646	2	1	1	3.877.283	773.442	2	7.734.395	0.0024	620	627	0	13.28	0.81	K	LGSAGTIR	D					6997: Scan 7476 (rt=14.613) [H:\DATA-2018\heruonan\20181022\2.raw]
7	1	gi|31747160	Cel74a [Trichoderma reesei]	1375	87307	63	40	24	17	42.2	649	1	1	1	3.877.283	7.734.421	2	7.734.395	0.0026	620	627	0	2.07	11	K	LGSAGTIR	D					8881: Scan 9483 (rt=17.7071) [H:\DATA-2018\heruonan\20181022\2.raw]
7	1	gi|31747160	Cel74a [Trichoderma reesei]	1375	87307	63	40	24	17	42.2	650	1	1	1	3.877.283	7.734.421	2	7.734.395	0.0026	620	627	0	17.03	0.34	K	LGSAGTIR	D					6877: Scan 7328 (rt=14.2744) [H:\DATA-2018\heruonan\20181022\2.raw]
7	1	gi|31747160	Cel74a [Trichoderma reesei]	1375	87307	63	40	24	17	42.2	652	1	1	1	3.877.289	7.734.433	2	7.734.395	0.0037	620	627	0	20.63	0.2	K	LGSAGTIR	D					4412: Scan 4560 (rt=9.56781) [H:\DATA-2018\heruonan\20181022\2.raw]
7	1	gi|31747160	Cel74a [Trichoderma reesei]	1375	87307	63	40	24	17	42.2	789	1	1	1	3.941.985	7.863.824	2	7.863.807	0.0018	134	141	0	18.13	0.076	K	VGGNMPGR	G					5820: Scan 6142 (rt=12.1562) [H:\DATA-2018\heruonan\20181022\2.raw]
7	1	gi|31747160	Cel74a [Trichoderma reesei]	1375	87307	63	40	24	17	42.2	790	1	1	1	3.941.992	7.863.838	2	7.863.807	0.0031	134	141	0	26.53	0.012	K	VGGNMPGR	G					5433: Scan 5702 (rt=11.4407) [H:\DATA-2018\heruonan\20181022\2.raw]
7	1	gi|31747160	Cel74a [Trichoderma reesei]	1375	87307	63	40	24	17	42.2	990	1	1	1	4.021.962	8.023.778	2	8.023.756	0.0022	134	141	0	29.9	0.0065	K	VGGNMPGR	G	Oxidation (M)	0.00001000.0			1627: Scan 1919 (rt=5.26211) [H:\DATA-2018\heruonan\20181022\2.raw]
7	1	gi|31747160	Cel74a [Trichoderma reesei]	1375	87307	63	40	24	17	42.2	991	1	1	1	8.033.855	8.023.783	1	8.023.756	0.0027	134	141	0	13	0.33	K	VGGNMPGR	G	Oxidation (M)	0.00001000.0			1489: Scan 1814 (rt=5.11495) [H:\DATA-2018\heruonan\20181022\2.raw]
7	1	gi|31747160	Cel74a [Trichoderma reesei]	1375	87307	63	40	24	17	42.2	1853	1	1	1	4.357.026	8.693.907	2	8.693.879	0.0028	609	616	0	53.42	1.50E-05	K	DTGSSFTR	G					5799: Scan 6112 (rt=12.0976) [H:\DATA-2018\heruonan\20181022\2.raw]
7	1	gi|31747160	Cel74a [Trichoderma reesei]	1375	87307	63	40	24	17	42.2	1854	1	1	1	4.357.027	8.693.908	2	8.693.879	0.0029	609	616	0	43.12	0.00016	K	DTGSSFTR	G					5969: Scan 6324 (rt=12.5622) [H:\DATA-2018\heruonan\20181022\2.raw]
7	1	gi|31747160	Cel74a [Trichoderma reesei]	1375	87307	63	40	24	17	42.2	2087	1	1	1	4.477.391	8.934.635	2	8.934.607	0.0029	52	59	0	39.58	0.0017	R	TDIGGLYR	L					15808: Scan 16394 (rt=26.8037) [H:\DATA-2018\heruonan\20181022\2.raw]
7	1	gi|31747160	Cel74a [Trichoderma reesei]	1375	87307	63	40	24	17	42.2	3311	1	1	1	998.482	9.974.748	1	9.974.717	0.0031	170	179	0	50.72	5.80E-05	K	STDGGVTFSK	V					9013: Scan 9644 (rt=17.9793) [H:\DATA-2018\heruonan\20181022\2.raw]
7	1	gi|31747160	Cel74a [Trichoderma reesei]	1375	87307	63	40	24	17	42.2	3312	1	1	1	4.997.447	9.974.748	2	9.974.717	0.0031	170	179	0	63.38	3.10E-06	K	STDGGVTFSK	V					9054: Scan 9701 (rt=18.1049) [H:\DATA-2018\heruonan\20181022\2.raw]
7	1	gi|31747160	Cel74a [Trichoderma reesei]	1375	87307	63	40	24	17	42.2	3313	1	1	1	4.997.447	9.974.749	2	9.974.717	0.0032	170	179	0	44.23	0.00026	K	STDGGVTFSK	V					8916: Scan 9522 (rt=17.7715) [H:\DATA-2018\heruonan\20181022\2.raw]
7	1	gi|31747160	Cel74a [Trichoderma reesei]	1375	87307	63	40	24	17	42.2	3314	1	1	1	4.997.448	9.974.751	2	9.974.717	0.0034	170	179	0	32.16	0.004	K	STDGGVTFSK	V					9257: Scan 9917 (rt=18.4453) [H:\DATA-2018\heruonan\20181022\2.raw]
7	1	gi|31747160	Cel74a [Trichoderma reesei]	1375	87307	63	40	24	17	42.2	3315	1	1	1	4.997.448	9.974.751	2	9.974.717	0.0035	170	179	0	43.91	0.0002	K	STDGGVTFSK	V					8411: Scan 8978 (rt=16.9729) [H:\DATA-2018\heruonan\20181022\2.raw]
7	1	gi|31747160	Cel74a [Trichoderma reesei]	1375	87307	63	40	24	17	42.2	3316	1	1	1	4.997.449	9.974.753	2	9.974.717	0.0037	170	179	0	24.7	0.017	K	STDGGVTFSK	V					9506: Scan 10174 (rt=18.7976) [H:\DATA-2018\heruonan\20181022\2.raw]
7	1	gi|31747160	Cel74a [Trichoderma reesei]	1375	87307	63	40	24	17	42.2	3479	1	1	1	5.057.525	10.094.905	2	10.094.869	0.0036	292	300	0	37.71	0.0013	R	YDIAGGTWK	D					20074: Scan 20172 (rt=31.0352) [H:\DATA-2018\heruonan\20181022\2.raw]
7	1	gi|31747160	Cel74a [Trichoderma reesei]	1375	87307	63	40	24	17	42.2	7914	1	1	1	6.267.526	12.514.906	2	12.514.866	0.0039	830	838	0	9.47	0.11	K	QNDYYYQCV	-					20788: Sum of 2 scans in range 20788 (rt=31.7031) to 20818 (rt=31.7353) [H:\DATA-2018\heruonan\20181022\2.raw]
7	1	gi|31747160	Cel74a [Trichoderma reesei]	1375	87307	63	40	24	17	42.2	10295	1	1	1	6.848.537	13.676.928	2	13.676.874	0.0055	122	133	0	46.95	0.00024	R	GATWSFTNLPFK	V					45689: Scan 39816 (rt=52.198) [H:\DATA-2018\heruonan\20181022\2.raw]
7	1	gi|31747160	Cel74a [Trichoderma reesei]	1375	87307	63	40	24	17	42.2	10296	1	1	1	6.848.538	1.367.693	2	13.676.874	0.0056	122	133	0	37.48	0.0021	R	GATWSFTNLPFK	V					46129: Scan 40135 (rt=52.5581) [H:\DATA-2018\heruonan\20181022\2.raw]
7	1	gi|31747160	Cel74a [Trichoderma reesei]	1375	87307	63	40	24	17	42.2	14948	1	1	1	5.182.943	15.518.611	3	15.518.562	0.0049	28	43	0	36.67	0.0014	K	LGGGGGFVPGIIFHPK	T					35502: Scan 32554 (rt=44.2232) [H:\DATA-2018\heruonan\20181022\2.raw]
7	1	gi|31747160	Cel74a [Trichoderma reesei]	1375	87307	63	40	24	17	42.2	14949	1	1	1	776.938	15.518.613	2	15.518.562	0.0051	28	43	0	48.98	8.00E-05	K	LGGGGGFVPGIIFHPK	T					35479: Scan 32538 (rt=44.2062) [H:\DATA-2018\heruonan\20181022\2.raw]
7	1	gi|31747160	Cel74a [Trichoderma reesei]	1375	87307	63	40	24	17	42.2	14950	1	1	1	5.182.946	1.551.862	3	15.518.562	0.0058	28	43	0	17.96	0.11	K	LGGGGGFVPGIIFHPK	T					35072: Scan 32223 (rt=43.8692) [H:\DATA-2018\heruonan\20181022\2.raw]
7	1	gi|31747160	Cel74a [Trichoderma reesei]	1375	87307	63	40	24	17	42.2	14951	1	1	1	7.769.383	1.551.862	2	15.518.562	0.0058	28	43	0	26.32	0.016	K	LGGGGGFVPGIIFHPK	T					35057: Scan 32210 (rt=43.8554) [H:\DATA-2018\heruonan\20181022\2.raw]
7	1	gi|31747160	Cel74a [Trichoderma reesei]	1375	87307	63	40	24	17	42.2	18052	1	1	1	8.409.142	16.798.138	2	16.798.227	-0.0089	721	738	0	53.77	4.80E-05	K	VAGSGSTAGQVYVGTNGR	G					11059: Scan 11730 (rt=20.8908) [H:\DATA-2018\heruonan\20181022\2.raw]
7	1	gi|31747160	Cel74a [Trichoderma reesei]	1375	87307	63	40	24	17	42.2	18059	1	1	1	8.409.214	16.798.282	2	16.798.227	0.0055	721	738	0	75.32	3.60E-07	K	VAGSGSTAGQVYVGTNGR	G					10952: Scan 11628 (rt=20.7771) [H:\DATA-2018\heruonan\20181022\2.raw]
7	1	gi|31747160	Cel74a [Trichoderma reesei]	1375	87307	63	40	24	17	42.2	18873	1	1	1	5.743.069	17.198.988	3	17.198.944	0.0044	147	162	0	45.64	0.00036	R	LAVDPANSNIIYFGAR	S					34230: Scan 31572 (rt=43.1643) [H:\DATA-2018\heruonan\20181022\2.raw]
7	1	gi|31747160	Cel74a [Trichoderma reesei]	1375	87307	63	40	24	17	42.2	18875	1	1	1	8.609.579	17.199.013	2	17.198.944	0.0069	147	162	0	76.43	2.90E-07	R	LAVDPANSNIIYFGAR	S					34696: Scan 31932 (rt=43.5563) [H:\DATA-2018\heruonan\20181022\2.raw]
7	1	gi|31747160	Cel74a [Trichoderma reesei]	1375	87307	63	40	24	17	42.2	18877	1	1	1	8.609.582	17.199.018	2	17.198.944	0.0074	147	162	0	120.57	1.10E-11	R	LAVDPANSNIIYFGAR	S					34156: Sum of 2 scans in range 31520 (rt=43.1079) to 31615 (rt=43.2102) [H:\DATA-2018\heruonan\20181022\2.raw]
7	1	gi|31747160	Cel74a [Trichoderma reesei]	1375	87307	63	40	24	17	42.2	18878	1	1	1	8.609.584	17.199.021	2	17.198.944	0.0078	147	162	0	47.52	0.00022	R	LAVDPANSNIIYFGAR	S					35119: Scan 32259 (rt=43.9064) [H:\DATA-2018\heruonan\20181022\2.raw]
7	1	gi|31747160	Cel74a [Trichoderma reesei]	1375	87307	63	40	24	17	42.2	21080	1	1	1	9.079.348	18.138.551	2	18.138.523	0.0028	592	608	0	9.94	0.77	K	TNSVFYAGSGSTFYVSK	D					28568: Scan 27253 (rt=38.5503) [H:\DATA-2018\heruonan\20181022\2.raw]
7	1	gi|31747160	Cel74a [Trichoderma reesei]	1375	87307	63	40	24	17	42.2	21081	1	1	1	9.079.361	18.138.576	2	18.138.523	0.0053	592	608	0	51.07	6.10E-05	K	TNSVFYAGSGSTFYVSK	D					28099: Scan 26899 (rt=38.1787) [H:\DATA-2018\heruonan\20181022\2.raw]
7	1	gi|31747160	Cel74a [Trichoderma reesei]	1375	87307	63	40	24	17	42.2	21082	1	1	1	9.079.364	18.138.583	2	18.138.523	0.006	592	608	0	73.65	3.40E-07	K	TNSVFYAGSGSTFYVSK	D					27589: Scan 26502 (rt=37.7646) [H:\DATA-2018\heruonan\20181022\2.raw]
7	1	gi|31747160	Cel74a [Trichoderma reesei]	1375	87307	63	40	24	17	42.2	21083	1	1	1	9.079.366	18.138.585	2	18.138.523	0.0063	592	608	0	9.08	0.93	K	TNSVFYAGSGSTFYVSK	D					29417: Scan 27911 (rt=39.2537) [H:\DATA-2018\heruonan\20181022\2.raw]
7	1	gi|31747160	Cel74a [Trichoderma reesei]	1375	87307	63	40	24	17	42.2	21086	1	1	1	9.079.371	18.138.595	2	18.138.523	0.0073	592	608	0	52.46	4.30E-05	K	TNSVFYAGSGSTFYVSK	D					27221: Scan 26184 (rt=37.4233) [H:\DATA-2018\heruonan\20181022\2.raw]
7	1	gi|31747160	Cel74a [Trichoderma reesei]	1375	87307	63	40	24	17	42.2	21533	1	1	1	9.184.574	18.349.002	2	18.348.949	0.0053	379	395	0	78.51	1.60E-07	K	NNFIDVTSESPSDGLIK	R					29095: Scan 27666 (rt=38.9919) [H:\DATA-2018\heruonan\20181022\2.raw]
7	1	gi|31747160	Cel74a [Trichoderma reesei]	1375	87307	63	40	24	17	42.2	21534	1	1	1	9.184.585	18.349.025	2	18.348.949	0.0077	379	395	0	98.01	2.00E-09	K	NNFIDVTSESPSDGLIK	R					30507: Scan 28737 (rt=40.1276) [H:\DATA-2018\heruonan\20181022\2.raw]
7	1	gi|31747160	Cel74a [Trichoderma reesei]	1375	87307	63	40	24	17	42.2	21535	1	1	1	9.184.594	18.349.042	2	18.348.949	0.0093	379	395	0	79.14	1.50E-07	K	NNFIDVTSESPSDGLIK	R					30936: Scan 29086 (rt=40.4907) [H:\DATA-2018\heruonan\20181022\2.raw]
7	1	gi|31747160	Cel74a [Trichoderma reesei]	1375	87307	63	40	24	17	42.2	24137	1	1	1	6.483.249	19.419.529	3	19.419.472	0.0057	591	608	1	34.6	0.0039	K	KTNSVFYAGSGSTFYVSK	D					23993: Scan 23551 (rt=34.6159) [H:\DATA-2018\heruonan\20181022\2.raw]
7	1	gi|31747160	Cel74a [Trichoderma reesei]	1375	87307	63	40	24	17	42.2	24138	1	1	1	9.719.845	19.419.544	2	19.419.472	0.0072	591	608	1	24.57	0.043	K	KTNSVFYAGSGSTFYVSK	D					23977: Scan 23534 (rt=34.5986) [H:\DATA-2018\heruonan\20181022\2.raw]
7	1	gi|31747160	Cel74a [Trichoderma reesei]	1375	87307	63	40	24	17	42.2	30577	1	1	1	11.035.107	22.050.068	2	22.050.009	0.006	204	224	0	4.3	2.6	K	QGLMWVTFDSTSSTTGGATSR	I	Oxidation (M)	0.000100000000000000000.0			39910: Scan 35777 (rt=47.7491) [H:\DATA-2018\heruonan\20181022\2.raw]
7	1	gi|31747160	Cel74a [Trichoderma reesei]	1375	87307	63	40	24	17	42.2	30578	1	1	1	1.103.511	22.050.074	2	22.050.009	0.0066	204	224	0	14.58	0.24	K	QGLMWVTFDSTSSTTGGATSR	I	Oxidation (M)	0.000100000000000000000.0			32232: Scan 30083 (rt=41.557) [H:\DATA-2018\heruonan\20181022\2.raw]
7	1	gi|31747160	Cel74a [Trichoderma reesei]	1375	87307	63	40	24	17	42.2	30579	1	1	1	736.011	22.050.113	3	22.050.009	0.0104	204	224	0	15.61	0.19	K	QGLMWVTFDSTSSTTGGATSR	I	Oxidation (M)	0.000100000000000000000.0			32231: Scan 30082 (rt=41.556) [H:\DATA-2018\heruonan\20181022\2.raw]
7	1	gi|31747160	Cel74a [Trichoderma reesei]	1375	87307	63	40	24	17	42.2	31770	1	1	1	11.275.749	22.531.352	2	22.531.277	0.0075	568	590	0	54.67	4.50E-05	R	SQFQGSFASVSSLPAGAVIASDK	K					35535: Scan 32581 (rt=44.2494) [H:\DATA-2018\heruonan\20181022\2.raw]
7	1	gi|31747160	Cel74a [Trichoderma reesei]	1375	87307	63	40	24	17	42.2	31771	1	1	1	11.275.749	22.531.352	2	22.531.277	0.0075	568	590	0	48.1	0.00021	R	SQFQGSFASVSSLPAGAVIASDK	K					35982: Scan 32909 (rt=44.6027) [H:\DATA-2018\heruonan\20181022\2.raw]
7	1	gi|31747160	Cel74a [Trichoderma reesei]	1375	87307	63	40	24	17	42.2	31772	1	1	1	7.520.526	22.531.361	3	22.531.277	0.0084	568	590	0	63.81	5.70E-06	R	SQFQGSFASVSSLPAGAVIASDK	K					35951: Scan 32886 (rt=44.5792) [H:\DATA-2018\heruonan\20181022\2.raw]
7	1	gi|31747160	Cel74a [Trichoderma reesei]	1375	87307	63	40	24	17	42.2	32791	1	1	1	7.677.048	23.000.927	3	23.000.896	0.0031	97	117	0	15.48	0.3	K	VYAAVGMYTNSWDPSNGAIIR	S	Oxidation (M)	0.000000100000000000000.0			33252: Scan 30860 (rt=42.3878) [H:\DATA-2018\heruonan\20181022\2.raw]
7	1	gi|31747160	Cel74a [Trichoderma reesei]	1375	87307	63	40	24	17	42.2	32859	1	1	1	769.068	23.041.823	3	2.304.175	0.0073	628	649	0	18.32	0.23	R	DIAAHPTTAGTLYVSTDVGIFR	S					38734: Scan 34919 (rt=46.8086) [H:\DATA-2018\heruonan\20181022\2.raw]
7	1	gi|31747160	Cel74a [Trichoderma reesei]	1375	87307	63	40	24	17	42.2	32860	1	1	1	7.690.681	23.041.824	3	2.304.175	0.0073	628	649	0	49.07	0.0002	R	DIAAHPTTAGTLYVSTDVGIFR	S					36907: Scan 33600 (rt=45.3431) [H:\DATA-2018\heruonan\20181022\2.raw]
7	1	gi|31747160	Cel74a [Trichoderma reesei]	1375	87307	63	40	24	17	42.2	32861	1	1	1	7.690.686	23.041.839	3	2.304.175	0.0088	628	649	0	35.33	0.0046	R	DIAAHPTTAGTLYVSTDVGIFR	S					37353: Sum of 2 scans in range 33924 (rt=45.705) to 33928 (rt=45.7106) [H:\DATA-2018\heruonan\20181022\2.raw]
7	1	gi|31747160	Cel74a [Trichoderma reesei]	1375	87307	63	40	24	17	42.2	34390	1	1	1	11.916.221	23.812.296	2	23.812.227	0.007	568	591	1	12.45	0.67	R	SQFQGSFASVSSLPAGAVIASDKK	T					31578: Scan 29577 (rt=41.0109) [H:\DATA-2018\heruonan\20181022\2.raw]
7	1	gi|31747160	Cel74a [Trichoderma reesei]	1375	87307	63	40	24	17	42.2	34391	1	1	1	7.947.509	23.812.308	3	23.812.227	0.0081	568	591	1	53.1	5.70E-05	R	SQFQGSFASVSSLPAGAVIASDKK	T					31979: Scan 29883 (rt=41.3426) [H:\DATA-2018\heruonan\20181022\2.raw]
7	1	gi|31747160	Cel74a [Trichoderma reesei]	1375	87307	63	40	24	17	42.2	34392	1	1	1	794.751	23.812.312	3	23.812.227	0.0085	568	591	1	50.39	0.0001	R	SQFQGSFASVSSLPAGAVIASDKK	T					31551: Scan 29557 (rt=40.9903) [H:\DATA-2018\heruonan\20181022\2.raw]
7	1	gi|31747160	Cel74a [Trichoderma reesei]	1375	87307	63	40	24	17	42.2	34568	1	1	1	11.965.794	23.911.442	2	23.911.383	0.0059	270	291	0	5.75	2.3	K	ALYLTYSDGTGPYDGTLGSVWR	Y					46089: Scan 40108 (rt=52.5284) [H:\DATA-2018\heruonan\20181022\2.raw]
7	1	gi|31747160	Cel74a [Trichoderma reesei]	1375	87307	63	40	24	17	42.2	34569	1	1	1	7.980.565	23.911.476	3	23.911.383	0.0093	270	291	0	21.64	0.062	K	ALYLTYSDGTGPYDGTLGSVWR	Y					46125: Sum of 2 scans in range 40130 (rt=52.5514) to 40192 (rt=52.6242) [H:\DATA-2018\heruonan\20181022\2.raw]
7	1	gi|31747160	Cel74a [Trichoderma reesei]	1375	87307	63	40	24	17	42.2	37305	1	1	1	8.417.136	2.522.119	3	25.221.085	0.0105	180	203	0	11.46	0.26	K	VSSFTATGTYIPDPSDSNGYNSDK	Q					24415: Scan 23907 (rt=34.9892) [H:\DATA-2018\heruonan\20181022\2.raw]
7	1	gi|31747160	Cel74a [Trichoderma reesei]	1375	87307	63	40	24	17	42.2	41392	1	1	1	13.681.306	27.342.466	2	27.342.359	0.0108	694	720	0	19.8	0.071	R	LYASGDSGASWTDIQGSQGFGSIDSTK	V					32495: Scan 30280 (rt=41.7685) [H:\DATA-2018\heruonan\20181022\2.raw]
7	1	gi|31747160	Cel74a [Trichoderma reesei]	1375	87307	63	40	24	17	42.2	41393	1	1	1	912.423	27.342.472	3	27.342.359	0.0113	694	720	0	27.64	0.012	R	LYASGDSGASWTDIQGSQGFGSIDSTK	V					32546: Scan 30319 (rt=41.8105) [H:\DATA-2018\heruonan\20181022\2.raw]
7	1	gi|31747160	Cel74a [Trichoderma reesei]	1375	87307	63	40	24	17	42.2	47773	1	1	1	10.521.729	31.534.969	3	31.534.891	0.0078	479	508	0	10.42	0.97	R	NDLGTSPQTVWATPTWATSTSVDYAGNSVK	S					40358: Scan 36095 (rt=48.0952) [H:\DATA-2018\heruonan\20181022\2.raw]
7	1	gi|31747160	Cel74a [Trichoderma reesei]	1375	87307	63	40	24	17	42.2	47774	1	1	1	10.521.733	31.534.981	3	31.534.891	0.009	479	508	0	15.63	0.3	R	NDLGTSPQTVWATPTWATSTSVDYAGNSVK	S					40791: Scan 36409 (rt=48.4454) [H:\DATA-2018\heruonan\20181022\2.raw]
8	1	gi|340522459	predicted protein [Trichoderma reesei QM6a]	1298	61385	47	34	17	16	38.3	396	1	1	1	3.751.943	7.483.741	2	7.483.715	0.0026	555	561	0	31.55	0.0074	R	TTVGSER	W					2832: Scan 2874 (rt=6.56188) [H:\DATA-2018\heruonan\20181022\2.raw]
8	1	gi|340522459	predicted protein [Trichoderma reesei QM6a]	1298	61385	47	34	17	16	38.3	866	1	1	1	3.977.251	7.934.357	2	7.934.334	0.0023	146	152	0	10.22	0.65	K	TLAFSQK	K					10616: Scan 11286 (rt=20.3256) [H:\DATA-2018\heruonan\20181022\2.raw]
8	1	gi|340522459	predicted protein [Trichoderma reesei QM6a]	1298	61385	47	34	17	16	38.3	867	1	1	1	3.977.251	7.934.357	2	7.934.334	0.0023	146	152	0	26.38	0.016	K	TLAFSQK	K					10857: Scan 11529 (rt=20.6612) [H:\DATA-2018\heruonan\20181022\2.raw]
8	1	gi|340522459	predicted protein [Trichoderma reesei QM6a]	1298	61385	47	34	17	16	38.3	869	1	1	1	7.944.434	7.934.361	1	7.934.334	0.0027	146	152	0	45.85	0.00018	K	TLAFSQK	K					10664: Scan 11338 (rt=20.3982) [H:\DATA-2018\heruonan\20181022\2.raw]
8	1	gi|340522459	predicted protein [Trichoderma reesei QM6a]	1298	61385	47	34	17	16	38.3	3894	1	1	1	5.177.509	10.334.872	2	10.334.828	0.0044	562	569	1	39.56	0.0012	R	WAETEDKR	L					5651: Scan 5948 (rt=11.8428) [H:\DATA-2018\heruonan\20181022\2.raw]
8	1	gi|340522459	predicted protein [Trichoderma reesei QM6a]	1298	61385	47	34	17	16	38.3	3922	1	1	1	5.197.376	10.374.605	2	10.374.567	0.0039	161	169	0	45.07	0.00017	R	NTGHDYFGK	S					8747: Scan 9336 (rt=17.5031) [H:\DATA-2018\heruonan\20181022\2.raw]
8	1	gi|340522459	predicted protein [Trichoderma reesei QM6a]	1298	61385	47	34	17	16	38.3	4153	1	1	1	3.521.672	10.534.798	3	10.534.767	0.0031	185	192	0	10.72	0.46	K	TYDIHDYK	S					10875: Scan 11549 (rt=20.6841) [H:\DATA-2018\heruonan\20181022\2.raw]
8	1	gi|340522459	predicted protein [Trichoderma reesei QM6a]	1298	61385	47	34	17	16	38.3	4154	1	1	1	5.277.474	10.534.802	2	10.534.767	0.0035	185	192	0	39.77	0.00054	K	TYDIHDYK	S					10887: Scan 11560 (rt=20.6971) [H:\DATA-2018\heruonan\20181022\2.raw]
8	1	gi|340522459	predicted protein [Trichoderma reesei QM6a]	1298	61385	47	34	17	16	38.3	11616	1	1	1	7.128.361	14.236.577	2	14.236.521	0.0056	543	554	0	55.95	2.10E-05	K	DVYDPNGVFWGR	T					31927: Scan 29840 (rt=41.2966) [H:\DATA-2018\heruonan\20181022\2.raw]
8	1	gi|340522459	predicted protein [Trichoderma reesei QM6a]	1298	61385	47	34	17	16	38.3	12970	1	1	1	4.932.637	14.767.694	3	14.767.646	0.0047	367	379	0	10.23	1.2	K	ATMDSIFQPVLQK	L					34995: Scan 32163 (rt=43.8065) [H:\DATA-2018\heruonan\20181022\2.raw]
8	1	gi|340522459	predicted protein [Trichoderma reesei QM6a]	1298	61385	47	34	17	16	38.3	12971	1	1	1	7.393.925	14.767.704	2	14.767.646	0.0058	367	379	0	48.45	0.00018	K	ATMDSIFQPVLQK	L					35241: Scan 32350 (rt=44.0054) [H:\DATA-2018\heruonan\20181022\2.raw]
8	1	gi|340522459	predicted protein [Trichoderma reesei QM6a]	1298	61385	47	34	17	16	38.3	12972	1	1	1	7.393.926	14.767.707	2	14.767.646	0.0061	367	379	0	64.76	4.10E-06	K	ATMDSIFQPVLQK	L					34818: Scan 32026 (rt=43.6574) [H:\DATA-2018\heruonan\20181022\2.raw]
8	1	gi|340522459	predicted protein [Trichoderma reesei QM6a]	1298	61385	47	34	17	16	38.3	13431	2	1	1	7.473.887	14.927.629	2	14.927.596	0.0033	367	379	0	1.4	9.7	K	ATMDSIFQPVLQK	L	Oxidation (M)	0.0010000000000.0			28345: Scan 27081 (rt=38.3705) [H:\DATA-2018\heruonan\20181022\2.raw]
8	1	gi|340522459	predicted protein [Trichoderma reesei QM6a]	1298	61385	47	34	17	16	38.3	13433	1	1	1	7.473.896	14.927.646	2	14.927.596	0.005	367	379	0	12.8	0.65	K	ATMDSIFQPVLQK	L	Oxidation (M)	0.0010000000000.0			27239: Scan 26197 (rt=37.4363) [H:\DATA-2018\heruonan\20181022\2.raw]
8	1	gi|340522459	predicted protein [Trichoderma reesei QM6a]	1298	61385	47	34	17	16	38.3	13434	1	1	1	4.985.956	14.927.649	3	14.927.596	0.0054	367	379	0	7.59	2.2	K	ATMDSIFQPVLQK	L	Oxidation (M)	0.0010000000000.0			26696: Sum of 2 scans in range 25763 (rt=36.9571) to 25793 (rt=36.991) [H:\DATA-2018\heruonan\20181022\2.raw]
8	1	gi|340522459	predicted protein [Trichoderma reesei QM6a]	1298	61385	47	34	17	16	38.3	13435	1	1	1	7.473.899	14.927.651	2	14.927.596	0.0056	367	379	0	45.21	0.00037	K	ATMDSIFQPVLQK	L	Oxidation (M)	0.0010000000000.0			26585: Scan 25679 (rt=36.8643) [H:\DATA-2018\heruonan\20181022\2.raw]
8	1	gi|340522459	predicted protein [Trichoderma reesei QM6a]	1298	61385	47	34	17	16	38.3	13436	1	1	1	7.473.899	14.927.652	2	14.927.596	0.0056	367	379	0	58.23	1.90E-05	K	ATMDSIFQPVLQK	L	Oxidation (M)	0.0010000000000.0			26983: Scan 25997 (rt=37.2219) [H:\DATA-2018\heruonan\20181022\2.raw]
8	1	gi|340522459	predicted protein [Trichoderma reesei QM6a]	1298	61385	47	34	17	16	38.3	14659	1	1	1	7.714.011	15.407.877	2	1.540.782	0.0057	170	184	0	59.83	1.00E-05	K	STGAGGLGLWMHNLK	T					33886: Scan 31326 (rt=42.9) [H:\DATA-2018\heruonan\20181022\2.raw]
8	1	gi|340522459	predicted protein [Trichoderma reesei QM6a]	1298	61385	47	34	17	16	38.3	14660	1	1	1	7.714.017	15.407.887	2	1.540.782	0.0067	170	184	0	56	2.70E-05	K	STGAGGLGLWMHNLK	T					33419: Sum of 2 scans in range 30982 (rt=42.5188) to 31003 (rt=42.5429) [H:\DATA-2018\heruonan\20181022\2.raw]
8	1	gi|340522459	predicted protein [Trichoderma reesei QM6a]	1298	61385	47	34	17	16	38.3	15058	1	1	1	7.793.983	15.567.821	2	15.567.769	0.0052	170	184	0	55.04	3.80E-05	K	STGAGGLGLWMHNLK	T	Oxidation (M)	0.000000000010000.0			24604: Scan 24064 (rt=35.162) [H:\DATA-2018\heruonan\20181022\2.raw]
8	1	gi|340522459	predicted protein [Trichoderma reesei QM6a]	1298	61385	47	34	17	16	38.3	17040	1	1	1	8.194.008	1.636.787	2	16.367.845	0.0024	423	437	0	13.23	0.43	R	SDFTGNPDGFIQAIR	G					37734: Scan 34214 (rt=46.0251) [H:\DATA-2018\heruonan\20181022\2.raw]
8	1	gi|340522459	predicted protein [Trichoderma reesei QM6a]	1298	61385	47	34	17	16	38.3	17041	1	1	1	5.466.038	16.367.896	3	16.367.845	0.0051	423	437	0	39.18	0.0012	R	SDFTGNPDGFIQAIR	G					35198: Scan 32317 (rt=43.97) [H:\DATA-2018\heruonan\20181022\2.raw]
8	1	gi|340522459	predicted protein [Trichoderma reesei QM6a]	1298	61385	47	34	17	16	38.3	17043	1	1	1	8.194.024	16.367.902	2	16.367.845	0.0057	423	437	0	94.11	4.00E-09	R	SDFTGNPDGFIQAIR	G					30456: Scan 28700 (rt=40.0871) [H:\DATA-2018\heruonan\20181022\2.raw]
8	1	gi|340522459	predicted protein [Trichoderma reesei QM6a]	1298	61385	47	34	17	16	38.3	17044	1	1	1	8.194.025	16.367.904	2	16.367.845	0.0058	423	437	0	61.03	7.90E-06	R	SDFTGNPDGFIQAIR	G					35478: Scan 32537 (rt=44.206) [H:\DATA-2018\heruonan\20181022\2.raw]
8	1	gi|340522459	predicted protein [Trichoderma reesei QM6a]	1298	61385	47	34	17	16	38.3	17046	1	1	1	819.403	16.367.915	2	16.367.845	0.007	423	437	0	89.26	1.20E-08	R	SDFTGNPDGFIQAIR	G					35060: Scan 32213 (rt=43.8574) [H:\DATA-2018\heruonan\20181022\2.raw]
8	1	gi|340522459	predicted protein [Trichoderma reesei QM6a]	1298	61385	47	34	17	16	38.3	17050	1	1	1	8.194.044	16.367.943	2	16.367.845	0.0097	423	437	0	10.15	1.1	R	SDFTGNPDGFIQAIR	G					49697: Scan 42657 (rt=55.2865) [H:\DATA-2018\heruonan\20181022\2.raw]
8	1	gi|340522459	predicted protein [Trichoderma reesei QM6a]	1298	61385	47	34	17	16	38.3	17051	1	1	1	8.194.044	16.367.943	2	16.367.845	0.0097	423	437	0	7.92	1.8	R	SDFTGNPDGFIQAIR	G					54952: Scan 46353 (rt=59.3112) [H:\DATA-2018\heruonan\20181022\2.raw]
8	1	gi|340522459	predicted protein [Trichoderma reesei QM6a]	1298	61385	47	34	17	16	38.3	20248	1	1	1	8.909.519	17.798.893	2	17.798.825	0.0068	200	218	0	86.52	2.40E-08	K	AVTMGAGIQAGESAATAFK	Q					30088: Scan 28411 (rt=39.7817) [H:\DATA-2018\heruonan\20181022\2.raw]
8	1	gi|340522459	predicted protein [Trichoderma reesei QM6a]	1298	61385	47	34	17	16	38.3	20249	1	1	1	5.943.041	17.798.905	3	17.798.825	0.0079	200	218	0	74.82	3.50E-07	K	AVTMGAGIQAGESAATAFK	Q					30107: Scan 28427 (rt=39.7984) [H:\DATA-2018\heruonan\20181022\2.raw]
8	1	gi|340522459	predicted protein [Trichoderma reesei QM6a]	1298	61385	47	34	17	16	38.3	20547	1	1	1	897.453	17.928.914	2	17.928.857	0.0058	422	437	1	66.83	2.50E-06	K	RSDFTGNPDGFIQAIR	G					30857: Scan 29023 (rt=40.4259) [H:\DATA-2018\heruonan\20181022\2.raw]
8	1	gi|340522459	predicted protein [Trichoderma reesei QM6a]	1298	61385	47	34	17	16	38.3	20548	1	1	1	598.638	17.928.921	3	17.928.857	0.0065	422	437	1	39.92	0.0012	K	RSDFTGNPDGFIQAIR	G					30839: Scan 29011 (rt=40.4122) [H:\DATA-2018\heruonan\20181022\2.raw]
8	1	gi|340522459	predicted protein [Trichoderma reesei QM6a]	1298	61385	47	34	17	16	38.3	20623	1	1	1	5.996.349	1.795.883	3	17.958.774	0.0056	200	218	0	38.85	0.0014	K	AVTMGAGIQAGESAATAFK	Q	Oxidation (M)	0.0001000000000000000.0			21977: Scan 21831 (rt=32.7902) [H:\DATA-2018\heruonan\20181022\2.raw]
8	1	gi|340522459	predicted protein [Trichoderma reesei QM6a]	1298	61385	47	34	17	16	38.3	20624	1	1	1	898.949	17.958.834	2	17.958.774	0.006	200	218	0	102.52	6.20E-10	K	AVTMGAGIQAGESAATAFK	Q	Oxidation (M)	0.0001000000000000000.0			21903: Scan 21765 (rt=32.7193) [H:\DATA-2018\heruonan\20181022\2.raw]
8	1	gi|340522459	predicted protein [Trichoderma reesei QM6a]	1298	61385	47	34	17	16	38.3	20625	1	1	1	5.996.352	17.958.837	3	17.958.774	0.0063	200	218	0	21.12	0.086	K	AVTMGAGIQAGESAATAFK	Q	Oxidation (M)	0.0001000000000000000.0			22387: Scan 22174 (rt=33.1605) [H:\DATA-2018\heruonan\20181022\2.raw]
8	1	gi|340522459	predicted protein [Trichoderma reesei QM6a]	1298	61385	47	34	17	16	38.3	20626	1	1	1	8.989.496	17.958.847	2	17.958.774	0.0072	200	218	0	92.77	5.80E-09	K	AVTMGAGIQAGESAATAFK	Q	Oxidation (M)	0.0001000000000000000.0			22291: Scan 22098 (rt=33.0794) [H:\DATA-2018\heruonan\20181022\2.raw]
8	1	gi|340522459	predicted protein [Trichoderma reesei QM6a]	1298	61385	47	34	17	16	38.3	22410	1	1	1	9.374.263	1.872.838	2	18.728.319	0.0061	523	537	0	13.87	0.17	R	EPGWQQVFYGENYEK	L					34634: Scan 31884 (rt=43.505) [H:\DATA-2018\heruonan\20181022\2.raw]
8	1	gi|340522459	predicted protein [Trichoderma reesei QM6a]	1298	61385	47	34	17	16	38.3	22411	1	1	1	6.252.866	18.728.381	3	18.728.319	0.0062	523	537	0	20.7	0.036	R	EPGWQQVFYGENYEK	L					34531: Scan 31808 (rt=43.4238) [H:\DATA-2018\heruonan\20181022\2.raw]
8	1	gi|340522459	predicted protein [Trichoderma reesei QM6a]	1298	61385	47	34	17	16	38.3	28045	1	1	1	10.515.415	21.010.684	2	21.010.626	0.0058	65	84	0	61.39	9.70E-06	R	LIATVPLGSVCHGTTYDAAR	C					24210: Scan 23731 (rt=34.8076) [H:\DATA-2018\heruonan\20181022\2.raw]
8	1	gi|340522459	predicted protein [Trichoderma reesei QM6a]	1298	61385	47	34	17	16	38.3	28046	1	1	1	7.013.637	21.010.694	3	21.010.626	0.0067	65	84	0	62.16	7.80E-06	R	LIATVPLGSVCHGTTYDAAR	C					24255: Scan 23766 (rt=34.8432) [H:\DATA-2018\heruonan\20181022\2.raw]
8	1	gi|340522459	predicted protein [Trichoderma reesei QM6a]	1298	61385	47	34	17	16	38.3	36337	2	1	1	825.747	24.742.191	3	24.742.111	0.008	193	218	1	0.72	9.6	K	SAAYTGKAVTMGAGIQAGESAATAFK	Q	Oxidation (M)	0.00000000001000000000000000.0			45733: Scan 39845 (rt=52.2304) [H:\DATA-2018\heruonan\20181022\2.raw]
8	1	gi|340522459	predicted protein [Trichoderma reesei QM6a]	1298	61385	47	34	17	16	38.3	45697	1	1	1	10.012.009	30.005.809	3	30.005.703	0.0106	219	249	0	71.71	3.90E-07	K	QGLTIVSGICPTVGLAGGYTQGGGLGPLTTR	Y					48360: Scan 41720 (rt=54.2977) [H:\DATA-2018\heruonan\20181022\2.raw]
8	1	gi|340522459	predicted protein [Trichoderma reesei QM6a]	1298	61385	47	34	17	16	38.3	49401	1	1	1	10.982.228	32.916.466	3	32.916.484	-0.0018	438	469	0	5.94	2.4	R	GIADQGGLVTGASYQLSSSLQHPPNSVNPELR	K					37677: Scan 34165 (rt=45.9713) [H:\DATA-2018\heruonan\20181022\2.raw]
8	1	gi|340522459	predicted protein [Trichoderma reesei QM6a]	1298	61385	47	34	17	16	38.3	49403	1	1	1	10.982.253	32.916.541	3	32.916.484	0.0057	438	469	0	25.88	0.026	R	GIADQGGLVTGASYQLSSSLQHPPNSVNPELR	K					35682: Scan 32689 (rt=44.3637) [H:\DATA-2018\heruonan\20181022\2.raw]
8	1	gi|340522459	predicted protein [Trichoderma reesei QM6a]	1298	61385	47	34	17	16	38.3	49405	1	1	1	10.982.268	32.916.586	3	32.916.484	0.0102	438	469	0	45.18	0.00029	R	GIADQGGLVTGASYQLSSSLQHPPNSVNPELR	K					36565: Scan 33342 (rt=45.0702) [H:\DATA-2018\heruonan\20181022\2.raw]
8	1	gi|340522459	predicted protein [Trichoderma reesei QM6a]	1298	61385	47	34	17	16	38.3	49406	1	1	1	10.982.269	32.916.589	3	32.916.484	0.0105	438	469	0	28.41	0.014	R	GIADQGGLVTGASYQLSSSLQHPPNSVNPELR	K					36072: Sum of 2 scans in range 32978 (rt=44.681) to 33012 (rt=44.7185) [H:\DATA-2018\heruonan\20181022\2.raw]
8	1	gi|340522459	predicted protein [Trichoderma reesei QM6a]	1298	61385	47	34	17	16	38.3	50563	1	1	1	11.409.258	34.197.556	3	34.197.433	0.0122	438	470	1	31.44	0.0059	R	GIADQGGLVTGASYQLSSSLQHPPNSVNPELRK	S					32654: Scan 30404 (rt=41.9025) [H:\DATA-2018\heruonan\20181022\2.raw]
8	1	gi|340522459	predicted protein [Trichoderma reesei QM6a]	1298	61385	47	34	17	16	38.3	50564	1	1	1	8.559.465	3.419.757	4	34.197.433	0.0137	438	470	1	43.96	0.00034	R	GIADQGGLVTGASYQLSSSLQHPPNSVNPELRK	S					32713: Scan 30449 (rt=41.9527) [H:\DATA-2018\heruonan\20181022\2.raw]
9	1	gi|83318620	aspartic protease pro-precursor [Trichoderma reesei]	1294	42776	51	35	11	10	44.7	9	1	1	1	3.517.008	7.013.871	2	701.386	0.001	402	407	0	14.35	1.3	R	LGWAQK	-					11722: Scan 12406 (rt=21.7908) [H:\DATA-2018\heruonan\20181022\2.raw]
9	1	gi|83318620	aspartic protease pro-precursor [Trichoderma reesei]	1294	42776	51	35	11	10	44.7	10	1	1	1	7.023.959	7.013.886	1	701.386	0.0026	402	407	0	33.84	0.014	R	LGWAQK	-					11739: Scan 12424 (rt=21.8129) [H:\DATA-2018\heruonan\20181022\2.raw]
9	1	gi|83318620	aspartic protease pro-precursor [Trichoderma reesei]	1294	42776	51	35	11	10	44.7	7071	1	1	1	6.033.242	12.046.339	2	12.046.452	-0.0113	53	63	1	4.18	4.7	R	KYGAPISDNLK	S					17677: Scan 18076 (rt=28.7425) [H:\DATA-2018\heruonan\20181022\2.raw]
9	1	gi|83318620	aspartic protease pro-precursor [Trichoderma reesei]	1294	42776	51	35	11	10	44.7	9006	1	1	1	6.523.548	13.026.951	2	13.026.932	0.0019	390	401	0	45	0.00051	K	AALVVFDLGNER	L					36893: Scan 33588 (rt=45.3297) [H:\DATA-2018\heruonan\20181022\2.raw]
9	1	gi|83318620	aspartic protease pro-precursor [Trichoderma reesei]	1294	42776	51	35	11	10	44.7	9007	1	1	1	6.523.551	13.026.957	2	13.026.932	0.0025	390	401	0	16.97	0.31	K	AALVVFDLGNER	L					39528: Scan 35500 (rt=47.444) [H:\DATA-2018\heruonan\20181022\2.raw]
9	1	gi|83318620	aspartic protease pro-precursor [Trichoderma reesei]	1294	42776	51	35	11	10	44.7	9008	1	1	1	4.352.398	13.026.977	3	13.026.932	0.0045	390	401	0	33.15	0.0073	K	AALVVFDLGNER	L					35985: Scan 32912 (rt=44.6053) [H:\DATA-2018\heruonan\20181022\2.raw]
9	1	gi|83318620	aspartic protease pro-precursor [Trichoderma reesei]	1294	42776	51	35	11	10	44.7	9009	1	1	1	6.523.562	13.026.978	2	13.026.932	0.0046	390	401	0	59.18	1.80E-05	K	AALVVFDLGNER	L					35550: Scan 32594 (rt=44.264) [H:\DATA-2018\heruonan\20181022\2.raw]
9	1	gi|83318620	aspartic protease pro-precursor [Trichoderma reesei]	1294	42776	51	35	11	10	44.7	9010	1	1	1	4.352.399	1.302.698	3	13.026.932	0.0048	390	401	0	28.47	0.021	K	AALVVFDLGNER	L					35391: Scan 32468 (rt=44.1306) [H:\DATA-2018\heruonan\20181022\2.raw]
9	1	gi|83318620	aspartic protease pro-precursor [Trichoderma reesei]	1294	42776	51	35	11	10	44.7	9011	1	1	1	6.523.563	1.302.698	2	13.026.932	0.0049	390	401	0	46.07	0.00037	K	AALVVFDLGNER	L					36005: Scan 32929 (rt=44.6238) [H:\DATA-2018\heruonan\20181022\2.raw]
9	1	gi|83318620	aspartic protease pro-precursor [Trichoderma reesei]	1294	42776	51	35	11	10	44.7	9012	1	1	1	6.523.565	13.026.985	2	13.026.932	0.0053	390	401	0	26.71	0.031	K	AALVVFDLGNER	L					40646: Scan 36301 (rt=48.3249) [H:\DATA-2018\heruonan\20181022\2.raw]
9	1	gi|83318620	aspartic protease pro-precursor [Trichoderma reesei]	1294	42776	51	35	11	10	44.7	9013	1	1	1	6.523.567	13.026.989	2	13.026.932	0.0057	390	401	0	42.71	0.00084	K	AALVVFDLGNER	L					35118: Scan 32258 (rt=43.9055) [H:\DATA-2018\heruonan\20181022\2.raw]
9	1	gi|83318620	aspartic protease pro-precursor [Trichoderma reesei]	1294	42776	51	35	11	10	44.7	9014	1	1	1	6.523.569	13.026.992	2	13.026.932	0.0061	390	401	0	48.39	0.00023	K	AALVVFDLGNER	L					36448: Scan 33258 (rt=44.9813) [H:\DATA-2018\heruonan\20181022\2.raw]
9	1	gi|83318620	aspartic protease pro-precursor [Trichoderma reesei]	1294	42776	51	35	11	10	44.7	9016	1	1	1	6.523.576	13.027.007	2	13.026.932	0.0075	390	401	0	50.93	0.00012	K	AALVVFDLGNER	L					38132: Scan 34496 (rt=46.3437) [H:\DATA-2018\heruonan\20181022\2.raw]
9	1	gi|83318620	aspartic protease pro-precursor [Trichoderma reesei]	1294	42776	51	35	11	10	44.7	9017	1	1	1	6.523.593	13.027.041	2	13.026.932	0.0109	390	401	0	16.2	0.34	K	AALVVFDLGNER	L					39047: Sum of 2 scans in range 35148 (rt=47.057) to 35154 (rt=47.0643) [H:\DATA-2018\heruonan\20181022\2.raw]
9	1	gi|83318620	aspartic protease pro-precursor [Trichoderma reesei]	1294	42776	51	35	11	10	44.7	9346	1	1	1	4.405.592	13.186.558	3	13.186.517	0.0041	129	141	0	45.75	0.00036	K	SSATGHAIYTPSK	S					8435: Scan 9002 (rt=17.01) [H:\DATA-2018\heruonan\20181022\2.raw]
9	1	gi|83318620	aspartic protease pro-precursor [Trichoderma reesei]	1294	42776	51	35	11	10	44.7	9350	1	1	1	6.603.354	13.186.562	2	13.186.517	0.0045	129	141	0	0.65	12	K	SSATGHAIYTPSK	S					8890: Scan 9491 (rt=17.7164) [H:\DATA-2018\heruonan\20181022\2.raw]
9	1	gi|83318620	aspartic protease pro-precursor [Trichoderma reesei]	1294	42776	51	35	11	10	44.7	9351	1	1	1	4.405.594	13.186.563	3	13.186.517	0.0046	129	141	0	37.01	0.0027	K	SSATGHAIYTPSK	S					8230: Scan 8779 (rt=16.6747) [H:\DATA-2018\heruonan\20181022\2.raw]
9	1	gi|83318620	aspartic protease pro-precursor [Trichoderma reesei]	1294	42776	51	35	11	10	44.7	9352	1	1	1	6.603.354	13.186.563	2	13.186.517	0.0046	129	141	0	56.98	2.70E-05	K	SSATGHAIYTPSK	S					7954: Scan 8488 (rt=16.2184) [H:\DATA-2018\heruonan\20181022\2.raw]
9	1	gi|83318620	aspartic protease pro-precursor [Trichoderma reesei]	1294	42776	51	35	11	10	44.7	9353	1	1	1	4.405.594	13.186.564	3	13.186.517	0.0047	129	141	0	21.5	0.096	K	SSATGHAIYTPSK	S					6943: Scan 7410 (rt=14.4661) [H:\DATA-2018\heruonan\20181022\2.raw]
9	1	gi|83318620	aspartic protease pro-precursor [Trichoderma reesei]	1294	42776	51	35	11	10	44.7	9354	1	1	1	6.603.356	13.186.566	2	13.186.517	0.0049	129	141	0	14.11	0.53	K	SSATGHAIYTPSK	S					7110: Scan 7601 (rt=14.845) [H:\DATA-2018\heruonan\20181022\2.raw]
9	1	gi|83318620	aspartic protease pro-precursor [Trichoderma reesei]	1294	42776	51	35	11	10	44.7	9355	1	1	1	6.603.356	13.186.566	2	13.186.517	0.0049	129	141	0	97.22	2.60E-09	K	SSATGHAIYTPSK	S					8157: Scan 8700 (rt=16.5585) [H:\DATA-2018\heruonan\20181022\2.raw]
9	1	gi|83318620	aspartic protease pro-precursor [Trichoderma reesei]	1294	42776	51	35	11	10	44.7	9356	1	1	1	6.603.357	13.186.569	2	13.186.517	0.0052	129	141	0	43.44	0.00062	K	SSATGHAIYTPSK	S					8773: Sum of 2 scans in range 9363 (rt=17.5428) to 9396 (rt=17.5864) [H:\DATA-2018\heruonan\20181022\2.raw]
9	1	gi|83318620	aspartic protease pro-precursor [Trichoderma reesei]	1294	42776	51	35	11	10	44.7	9357	1	1	1	4.405.596	13.186.569	3	13.186.517	0.0052	129	141	0	42.21	0.00082	K	SSATGHAIYTPSK	S					8036: Scan 8570 (rt=16.3384) [H:\DATA-2018\heruonan\20181022\2.raw]
9	1	gi|83318620	aspartic protease pro-precursor [Trichoderma reesei]	1294	42776	51	35	11	10	44.7	9359	1	1	1	6.603.359	13.186.571	2	13.186.517	0.0054	129	141	0	13.49	0.6	K	SSATGHAIYTPSK	S					6959: Scan 7430 (rt=14.5046) [H:\DATA-2018\heruonan\20181022\2.raw]
9	1	gi|83318620	aspartic protease pro-precursor [Trichoderma reesei]	1294	42776	51	35	11	10	44.7	9360	1	1	1	660.336	13.186.574	2	13.186.517	0.0057	129	141	0	81.91	9.20E-08	K	SSATGHAIYTPSK	S					8579: Scan 9166 (rt=17.2448) [H:\DATA-2018\heruonan\20181022\2.raw]
9	1	gi|83318620	aspartic protease pro-precursor [Trichoderma reesei]	1294	42776	51	35	11	10	44.7	9361	1	1	1	660.336	13.186.575	2	13.186.517	0.0057	129	141	0	78.47	2.00E-07	K	SSATGHAIYTPSK	S					8376: Scan 8934 (rt=16.9053) [H:\DATA-2018\heruonan\20181022\2.raw]
9	1	gi|83318620	aspartic protease pro-precursor [Trichoderma reesei]	1294	42776	51	35	11	10	44.7	9362	1	1	1	6.603.362	13.186.578	2	13.186.517	0.0061	129	141	0	20.09	0.14	K	SSATGHAIYTPSK	S					9297: Scan 9958 (rt=18.5091) [H:\DATA-2018\heruonan\20181022\2.raw]
9	1	gi|83318620	aspartic protease pro-precursor [Trichoderma reesei]	1294	42776	51	35	11	10	44.7	9364	1	1	1	6.603.363	1.318.658	2	13.186.517	0.0063	129	141	0	23.36	0.066	K	SSATGHAIYTPSK	S					9838: Scan 10527 (rt=19.3177) [H:\DATA-2018\heruonan\20181022\2.raw]
9	1	gi|83318620	aspartic protease pro-precursor [Trichoderma reesei]	1294	42776	51	35	11	10	44.7	21263	1	1	1	9.119.705	18.219.264	2	18.219.221	0.0042	172	189	0	6.24	3.2	K	VTIGGFSVNTQGVESATR	V					35207: Scan 32324 (rt=43.9785) [H:\DATA-2018\heruonan\20181022\2.raw]
9	1	gi|83318620	aspartic protease pro-precursor [Trichoderma reesei]	1294	42776	51	35	11	10	44.7	21264	1	1	1	9.119.712	18.219.278	2	18.219.221	0.0056	172	189	0	96.42	3.10E-09	K	VTIGGFSVNTQGVESATR	V					31655: Scan 29640 (rt=41.0776) [H:\DATA-2018\heruonan\20181022\2.raw]
9	1	gi|83318620	aspartic protease pro-precursor [Trichoderma reesei]	1294	42776	51	35	11	10	44.7	21265	1	1	1	6.083.167	18.219.282	3	18.219.221	0.0061	172	189	0	57.42	2.40E-05	K	VTIGGFSVNTQGVESATR	V					31777: Scan 29728 (rt=41.1735) [H:\DATA-2018\heruonan\20181022\2.raw]
9	1	gi|83318620	aspartic protease pro-precursor [Trichoderma reesei]	1294	42776	51	35	11	10	44.7	21266	1	1	1	9.119.714	18.219.283	2	18.219.221	0.0062	172	189	0	102.88	6.90E-10	K	VTIGGFSVNTQGVESATR	V					32071: Scan 29962 (rt=41.428) [H:\DATA-2018\heruonan\20181022\2.raw]
9	1	gi|83318620	aspartic protease pro-precursor [Trichoderma reesei]	1294	42776	51	35	11	10	44.7	24446	1	1	1	9.794.544	19.568.942	2	19.568.966	-0.0024	241	258	0	55.88	1.80E-05	R	HGQNGSYNFGYIDTSVAK	G					23532: Scan 23168 (rt=34.2095) [H:\DATA-2018\heruonan\20181022\2.raw]
9	1	gi|83318620	aspartic protease pro-precursor [Trichoderma reesei]	1294	42776	51	35	11	10	44.7	24448	1	1	1	9.794.589	19.569.033	2	19.568.966	0.0067	241	258	0	68.69	1.10E-06	R	HGQNGSYNFGYIDTSVAK	G					23125: Scan 22812 (rt=33.839) [H:\DATA-2018\heruonan\20181022\2.raw]
9	1	gi|83318620	aspartic protease pro-precursor [Trichoderma reesei]	1294	42776	51	35	11	10	44.7	24449	1	1	1	6.533.086	19.569.041	3	19.568.966	0.0075	241	258	0	75.5	2.20E-07	R	HGQNGSYNFGYIDTSVAK	G					23132: Scan 22819 (rt=33.8471) [H:\DATA-2018\heruonan\20181022\2.raw]
9	1	gi|83318620	aspartic protease pro-precursor [Trichoderma reesei]	1294	42776	51	35	11	10	44.7	30388	1	1	1	5.500.303	21.960.922	4	21.960.851	0.0071	221	240	0	29.55	0.013	K	TWFSNAASSLAEPLFTADLR	H					54795: Scan 46239 (rt=59.1834) [H:\DATA-2018\heruonan\20181022\2.raw]
9	1	gi|83318620	aspartic protease pro-precursor [Trichoderma reesei]	1294	42776	51	35	11	10	44.7	30389	1	1	1	10.990.534	21.960.922	2	21.960.851	0.0071	221	240	0	65.8	3.10E-06	K	TWFSNAASSLAEPLFTADLR	H					54829: Scan 46264 (rt=59.2118) [H:\DATA-2018\heruonan\20181022\2.raw]
9	1	gi|83318620	aspartic protease pro-precursor [Trichoderma reesei]	1294	42776	51	35	11	10	44.7	30390	1	1	1	733.038	21.960.923	3	21.960.851	0.0071	221	240	0	63.71	5.10E-06	K	TWFSNAASSLAEPLFTADLR	H					54682: Scan 46153 (rt=59.0902) [H:\DATA-2018\heruonan\20181022\2.raw]
9	1	gi|83318620	aspartic protease pro-precursor [Trichoderma reesei]	1294	42776	51	35	11	10	44.7	30391	1	1	1	7.330.383	2.196.093	3	21.960.851	0.0078	221	240	0	42.09	0.00074	K	TWFSNAASSLAEPLFTADLR	H					55109: Scan 46465 (rt=59.438) [H:\DATA-2018\heruonan\20181022\2.raw]
9	1	gi|83318620	aspartic protease pro-precursor [Trichoderma reesei]	1294	42776	51	35	11	10	44.7	34957	1	1	1	8.046.898	24.110.477	3	24.110.401	0.0075	148	171	0	14.2	0.11	K	VSGASWSISYGDGSSSSGDVYTDK	V					25213: Scan 24565 (rt=35.683) [H:\DATA-2018\heruonan\20181022\2.raw]
9	1	gi|83318620	aspartic protease pro-precursor [Trichoderma reesei]	1294	42776	51	35	11	10	44.7	34958	1	1	1	12.065.316	24.110.486	2	24.110.401	0.0085	148	171	0	26.32	0.0065	K	VSGASWSISYGDGSSSSGDVYTDK	V					25178: Sum of 2 scans in range 24537 (rt=35.6544) to 24635 (rt=35.7572) [H:\DATA-2018\heruonan\20181022\2.raw]
9	1	gi|83318620	aspartic protease pro-precursor [Trichoderma reesei]	1294	42776	51	35	11	10	44.7	37589	1	1	1	1.270.579	25.391.434	2	25.391.351	0.0084	147	171	1	13.27	0.18	K	KVSGASWSISYGDGSSSSGDVYTDK	V					22936: Scan 22650 (rt=33.6693) [H:\DATA-2018\heruonan\20181022\2.raw]
9	1	gi|83318620	aspartic protease pro-precursor [Trichoderma reesei]	1294	42776	51	35	11	10	44.7	37590	1	1	1	8.473.886	2.539.144	3	25.391.351	0.009	147	171	1	6.07	1.1	K	KVSGASWSISYGDGSSSSGDVYTDK	V					24547: Scan 24020 (rt=35.1123) [H:\DATA-2018\heruonan\20181022\2.raw]
9	1	gi|83318620	aspartic protease pro-precursor [Trichoderma reesei]	1294	42776	51	35	11	10	44.7	37591	1	1	1	8.473.889	2.539.145	3	25.391.351	0.0099	147	171	1	35.18	0.0014	K	KVSGASWSISYGDGSSSSGDVYTDK	V					23141: Scan 22828 (rt=33.8556) [H:\DATA-2018\heruonan\20181022\2.raw]
9	1	gi|83318620	aspartic protease pro-precursor [Trichoderma reesei]	1294	42776	51	35	11	10	44.7	43675	1	1	1	960.118	28.773.321	3	28.773.246	0.0074	259	286	0	12.6	0.34	K	GPVAYTPVDNSQGFWEFTASGYSVGGGK	L					48338: Scan 41705 (rt=54.2829) [H:\DATA-2018\heruonan\20181022\2.raw]
9	1	gi|83318620	aspartic protease pro-precursor [Trichoderma reesei]	1294	42776	51	35	11	10	44.7	43676	1	1	1	9.601.186	28.773.339	3	28.773.246	0.0093	259	286	0	66.73	1.40E-06	K	GPVAYTPVDNSQGFWEFTASGYSVGGGK	L					45401: Sum of 2 scans in range 39606 (rt=51.9676) to 39628 (rt=51.9915) [H:\DATA-2018\heruonan\20181022\2.raw]
9	1	gi|83318620	aspartic protease pro-precursor [Trichoderma reesei]	1294	42776	51	35	11	10	44.7	43677	1	1	1	14.396.745	28.773.344	2	28.773.246	0.0098	259	286	0	34.7	0.0022	K	GPVAYTPVDNSQGFWEFTASGYSVGGGK	L					45504: Scan 39685 (rt=52.0547) [H:\DATA-2018\heruonan\20181022\2.raw]
9	1	gi|83318620	aspartic protease pro-precursor [Trichoderma reesei]	1294	42776	51	35	11	10	44.7	49694	1	1	1	1.109.246	33.247.162	3	33.247.103	0.0059	190	220	0	1	6.8	R	VSTEFVQDTVISGLVGLAFDSGNQVRPHPQK	T					54691: Scan 46158 (rt=59.0951) [H:\DATA-2018\heruonan\20181022\2.raw]
9	1	gi|83318620	aspartic protease pro-precursor [Trichoderma reesei]	1294	42776	51	35	11	10	44.7	49696	1	1	1	8.321.874	33.247.207	4	33.247.103	0.0104	190	220	0	50.05	8.70E-05	R	VSTEFVQDTVISGLVGLAFDSGNQVRPHPQK	T					55476: Scan 46724 (rt=59.7285) [H:\DATA-2018\heruonan\20181022\2.raw]
9	1	gi|83318620	aspartic protease pro-precursor [Trichoderma reesei]	1294	42776	51	35	11	10	44.7	49697	1	1	1	11.092.478	33.247.216	3	33.247.103	0.0113	190	220	0	27.27	0.017	R	VSTEFVQDTVISGLVGLAFDSGNQVRPHPQK	T					55129: Scan 46481 (rt=59.4554) [H:\DATA-2018\heruonan\20181022\2.raw]
9	1	gi|83318620	aspartic protease pro-precursor [Trichoderma reesei]	1294	42776	51	35	11	10	44.7	49698	1	1	1	8.321.878	3.324.722	4	33.247.103	0.0117	190	220	0	82.51	5.00E-08	R	VSTEFVQDTVISGLVGLAFDSGNQVRPHPQK	T					55043: Scan 46419 (rt=59.3844) [H:\DATA-2018\heruonan\20181022\2.raw]
10	1	gi|121855	RecName: Full=Exoglucanase 2; AltName: Full=1,4-beta-cellobiohydrolase; AltName: Full=Exocellobiohydrolase II; Short=CBHII; AltName: Full=Exoglucanase II; Flags: Precursor	1138	50306	46	33	10	8	21.4	2088	1	1	1	8.944.712	893.464	1	8.934.607	0.0033	221	227	0	22.24	0.091	K	NYIDTIR	Q					16381: Scan 16952 (rt=27.4799) [H:\DATA-2018\heruonan\20181022\2.raw]
10	1	gi|121855	RecName: Full=Exoglucanase 2; AltName: Full=1,4-beta-cellobiohydrolase; AltName: Full=Exocellobiohydrolase II; Short=CBHII; AltName: Full=Exoglucanase II; Flags: Precursor	1138	50306	46	33	10	8	21.4	6767	1	1	1	5.933.186	11.846.227	2	11.846.189	0.0037	219	227	1	36.51	0.003	K	YKNYIDTIR	Q					17792: Scan 18176 (rt=28.8547) [H:\DATA-2018\heruonan\20181022\2.raw]
10	1	gi|121855	RecName: Full=Exoglucanase 2; AltName: Full=1,4-beta-cellobiohydrolase; AltName: Full=Exocellobiohydrolase II; Short=CBHII; AltName: Full=Exoglucanase II; Flags: Precursor	1138	50306	46	33	10	8	21.4	7315	1	1	1	6.113.282	12.206.418	2	12.206.401	0.0017	228	237	0	1.81	9.4	R	QIVVEYSDIR	T					22914: Scan 22630 (rt=33.647) [H:\DATA-2018\heruonan\20181022\2.raw]
10	1	gi|121855	RecName: Full=Exoglucanase 2; AltName: Full=1,4-beta-cellobiohydrolase; AltName: Full=Exocellobiohydrolase II; Short=CBHII; AltName: Full=Exoglucanase II; Flags: Precursor	1138	50306	46	33	10	8	21.4	7316	1	1	1	6.113.292	12.206.439	2	12.206.401	0.0038	228	237	0	31.84	0.0095	R	QIVVEYSDIR	T					21825: Scan 21700 (rt=32.6537) [H:\DATA-2018\heruonan\20181022\2.raw]
10	1	gi|121855	RecName: Full=Exoglucanase 2; AltName: Full=1,4-beta-cellobiohydrolase; AltName: Full=Exocellobiohydrolase II; Short=CBHII; AltName: Full=Exoglucanase II; Flags: Precursor	1138	50306	46	33	10	8	21.4	7317	1	1	1	6.113.295	12.206.444	2	12.206.401	0.0044	228	237	0	63.4	6.60E-06	R	QIVVEYSDIR	T					21427: Scan 21355 (rt=32.2956) [H:\DATA-2018\heruonan\20181022\2.raw]
10	1	gi|121855	RecName: Full=Exoglucanase 2; AltName: Full=1,4-beta-cellobiohydrolase; AltName: Full=Exocellobiohydrolase II; Short=CBHII; AltName: Full=Exoglucanase II; Flags: Precursor	1138	50306	46	33	10	8	21.4	10677	1	1	1	6.943.686	13.867.227	2	13.867.177	0.005	166	177	0	82.05	8.10E-08	K	TPLMEQTLADIR	T					34171: Scan 31530 (rt=43.1196) [H:\DATA-2018\heruonan\20181022\2.raw]
10	1	gi|121855	RecName: Full=Exoglucanase 2; AltName: Full=1,4-beta-cellobiohydrolase; AltName: Full=Exocellobiohydrolase II; Short=CBHII; AltName: Full=Exoglucanase II; Flags: Precursor	1138	50306	46	33	10	8	21.4	10678	1	1	1	6.943.687	13.867.229	2	13.867.177	0.0052	166	177	0	64.04	5.80E-06	K	TPLMEQTLADIR	T					33726: Scan 31201 (rt=42.764) [H:\DATA-2018\heruonan\20181022\2.raw]
10	1	gi|121855	RecName: Full=Exoglucanase 2; AltName: Full=1,4-beta-cellobiohydrolase; AltName: Full=Exocellobiohydrolase II; Short=CBHII; AltName: Full=Exoglucanase II; Flags: Precursor	1138	50306	46	33	10	8	21.4	10679	1	1	1	6.943.688	13.867.231	2	13.867.177	0.0054	166	177	0	86.18	3.50E-08	K	TPLMEQTLADIR	T					34602: Scan 31860 (rt=43.4801) [H:\DATA-2018\heruonan\20181022\2.raw]
10	1	gi|121855	RecName: Full=Exoglucanase 2; AltName: Full=1,4-beta-cellobiohydrolase; AltName: Full=Exocellobiohydrolase II; Short=CBHII; AltName: Full=Exoglucanase II; Flags: Precursor	1138	50306	46	33	10	8	21.4	10680	1	1	1	6.943.688	13.867.231	2	13.867.177	0.0054	166	177	0	70.29	1.40E-06	K	TPLMEQTLADIR	T					33276: Scan 30880 (rt=42.4112) [H:\DATA-2018\heruonan\20181022\2.raw]
10	1	gi|121855	RecName: Full=Exoglucanase 2; AltName: Full=1,4-beta-cellobiohydrolase; AltName: Full=Exocellobiohydrolase II; Short=CBHII; AltName: Full=Exoglucanase II; Flags: Precursor	1138	50306	46	33	10	8	21.4	10681	1	1	1	694.369	13.867.235	2	13.867.177	0.0058	166	177	0	21.39	0.11	K	TPLMEQTLADIR	T					38366: Scan 34656 (rt=46.5221) [H:\DATA-2018\heruonan\20181022\2.raw]
10	1	gi|121855	RecName: Full=Exoglucanase 2; AltName: Full=1,4-beta-cellobiohydrolase; AltName: Full=Exocellobiohydrolase II; Short=CBHII; AltName: Full=Exoglucanase II; Flags: Precursor	1138	50306	46	33	10	8	21.4	10682	1	1	1	6.943.691	13.867.237	2	13.867.177	0.006	166	177	0	50.27	0.00014	K	TPLMEQTLADIR	T					37663: Scan 34156 (rt=45.962) [H:\DATA-2018\heruonan\20181022\2.raw]
10	1	gi|121855	RecName: Full=Exoglucanase 2; AltName: Full=1,4-beta-cellobiohydrolase; AltName: Full=Exocellobiohydrolase II; Short=CBHII; AltName: Full=Exoglucanase II; Flags: Precursor	1138	50306	46	33	10	8	21.4	10683	1	1	1	6.943.693	1.386.724	2	13.867.177	0.0063	166	177	0	36.65	0.0032	K	TPLMEQTLADIR	T					35760: Sum of 2 scans in range 32743 (rt=44.4216) to 32750 (rt=44.4297) [H:\DATA-2018\heruonan\20181022\2.raw]
10	1	gi|121855	RecName: Full=Exoglucanase 2; AltName: Full=1,4-beta-cellobiohydrolase; AltName: Full=Exocellobiohydrolase II; Short=CBHII; AltName: Full=Exoglucanase II; Flags: Precursor	1138	50306	46	33	10	8	21.4	10684	1	1	1	6.943.695	13.867.245	2	13.867.177	0.0068	166	177	0	24.16	0.048	K	TPLMEQTLADIR	T					37135: Scan 33760 (rt=45.5208) [H:\DATA-2018\heruonan\20181022\2.raw]
10	1	gi|121855	RecName: Full=Exoglucanase 2; AltName: Full=1,4-beta-cellobiohydrolase; AltName: Full=Exocellobiohydrolase II; Short=CBHII; AltName: Full=Exoglucanase II; Flags: Precursor	1138	50306	46	33	10	8	21.4	11122	1	1	1	7.023.658	1.402.717	2	14.027.126	0.0044	166	177	0	22.66	0.088	K	TPLMEQTLADIR	T	Oxidation (M)	0.000100000000.0			31934: Scan 29845 (rt=41.3021) [H:\DATA-2018\heruonan\20181022\2.raw]
10	1	gi|121855	RecName: Full=Exoglucanase 2; AltName: Full=1,4-beta-cellobiohydrolase; AltName: Full=Exocellobiohydrolase II; Short=CBHII; AltName: Full=Exoglucanase II; Flags: Precursor	1138	50306	46	33	10	8	21.4	11123	1	1	1	4.685.797	14.027.172	3	14.027.126	0.0046	166	177	0	55.89	4.20E-05	K	TPLMEQTLADIR	T	Oxidation (M)	0.000100000000.0			23128: Sum of 2 scans in range 22815 (rt=33.8419) to 22844 (rt=33.8711) [H:\DATA-2018\heruonan\20181022\2.raw]
10	1	gi|121855	RecName: Full=Exoglucanase 2; AltName: Full=1,4-beta-cellobiohydrolase; AltName: Full=Exocellobiohydrolase II; Short=CBHII; AltName: Full=Exoglucanase II; Flags: Precursor	1138	50306	46	33	10	8	21.4	11124	1	1	1	702.366	14.027.175	2	14.027.126	0.0049	166	177	0	83.77	6.80E-08	K	TPLMEQTLADIR	T	Oxidation (M)	0.000100000000.0			23996: Scan 23556 (rt=34.6217) [H:\DATA-2018\heruonan\20181022\2.raw]
10	1	gi|121855	RecName: Full=Exoglucanase 2; AltName: Full=1,4-beta-cellobiohydrolase; AltName: Full=Exocellobiohydrolase II; Short=CBHII; AltName: Full=Exoglucanase II; Flags: Precursor	1138	50306	46	33	10	8	21.4	11125	1	1	1	7.023.661	14.027.176	2	14.027.126	0.005	166	177	0	39.13	0.002	K	TPLMEQTLADIR	T	Oxidation (M)	0.000100000000.0			25175: Scan 24535 (rt=35.6525) [H:\DATA-2018\heruonan\20181022\2.raw]
10	1	gi|121855	RecName: Full=Exoglucanase 2; AltName: Full=1,4-beta-cellobiohydrolase; AltName: Full=Exocellobiohydrolase II; Short=CBHII; AltName: Full=Exoglucanase II; Flags: Precursor	1138	50306	46	33	10	8	21.4	11126	1	1	1	7.023.661	14.027.177	2	14.027.126	0.0051	166	177	0	75.03	5.30E-07	K	TPLMEQTLADIR	T	Oxidation (M)	0.000100000000.0			23389: Scan 23048 (rt=34.0879) [H:\DATA-2018\heruonan\20181022\2.raw]
10	1	gi|121855	RecName: Full=Exoglucanase 2; AltName: Full=1,4-beta-cellobiohydrolase; AltName: Full=Exocellobiohydrolase II; Short=CBHII; AltName: Full=Exoglucanase II; Flags: Precursor	1138	50306	46	33	10	8	21.4	11128	1	1	1	7.023.671	14.027.196	2	14.027.126	0.007	166	177	0	33.99	0.0064	K	TPLMEQTLADIR	T	Oxidation (M)	0.000100000000.0			26848: Sum of 2 scans in range 25887 (rt=37.0996) to 25971 (rt=37.192) [H:\DATA-2018\heruonan\20181022\2.raw]
10	1	gi|121855	RecName: Full=Exoglucanase 2; AltName: Full=1,4-beta-cellobiohydrolase; AltName: Full=Exocellobiohydrolase II; Short=CBHII; AltName: Full=Exoglucanase II; Flags: Precursor	1138	50306	46	33	10	8	21.4	11129	1	1	1	7.023.674	14.027.202	2	14.027.126	0.0076	166	177	0	39.85	0.0017	K	TPLMEQTLADIR	T	Oxidation (M)	0.000100000000.0			28344: Scan 27080 (rt=38.3695) [H:\DATA-2018\heruonan\20181022\2.raw]
10	1	gi|121855	RecName: Full=Exoglucanase 2; AltName: Full=1,4-beta-cellobiohydrolase; AltName: Full=Exocellobiohydrolase II; Short=CBHII; AltName: Full=Exoglucanase II; Flags: Precursor	1138	50306	46	33	10	8	21.4	11131	1	1	1	7.023.702	14.027.259	2	14.027.126	0.0133	166	177	0	14.17	0.65	K	TPLMEQTLADIR	T	Oxidation (M)	0.000100000000.0			26190: Scan 25363 (rt=36.5181) [H:\DATA-2018\heruonan\20181022\2.raw]
10	1	gi|121855	RecName: Full=Exoglucanase 2; AltName: Full=1,4-beta-cellobiohydrolase; AltName: Full=Exocellobiohydrolase II; Short=CBHII; AltName: Full=Exoglucanase II; Flags: Precursor	1138	50306	46	33	10	8	21.4	12274	1	1	1	7.263.673	14.507.199	2	14.507.166	0.0033	154	165	0	11.13	1	K	VPSFMWLDTLDK	T					51598: Scan 44010 (rt=56.7324) [H:\DATA-2018\heruonan\20181022\2.raw]
10	1	gi|121855	RecName: Full=Exoglucanase 2; AltName: Full=1,4-beta-cellobiohydrolase; AltName: Full=Exocellobiohydrolase II; Short=CBHII; AltName: Full=Exoglucanase II; Flags: Precursor	1138	50306	46	33	10	8	21.4	12275	1	1	1	7.263.683	14.507.221	2	14.507.166	0.0055	154	165	0	55.07	4.80E-05	K	VPSFMWLDTLDK	T					50598: Scan 43294 (rt=55.9744) [H:\DATA-2018\heruonan\20181022\2.raw]
10	1	gi|121855	RecName: Full=Exoglucanase 2; AltName: Full=1,4-beta-cellobiohydrolase; AltName: Full=Exocellobiohydrolase II; Short=CBHII; AltName: Full=Exoglucanase II; Flags: Precursor	1138	50306	46	33	10	8	21.4	12276	1	1	1	7.263.687	14.507.228	2	14.507.166	0.0061	154	165	0	48.55	0.00021	K	VPSFMWLDTLDK	T					51081: Scan 43629 (rt=56.3239) [H:\DATA-2018\heruonan\20181022\2.raw]
10	1	gi|121855	RecName: Full=Exoglucanase 2; AltName: Full=1,4-beta-cellobiohydrolase; AltName: Full=Exocellobiohydrolase II; Short=CBHII; AltName: Full=Exoglucanase II; Flags: Precursor	1138	50306	46	33	10	8	21.4	12672	1	1	1	7.343.655	14.667.164	2	14.667.116	0.0049	154	165	0	29.46	0.015	K	VPSFMWLDTLDK	T	Oxidation (M)	0.000010000000.0			48687: Scan 41953 (rt=54.5447) [H:\DATA-2018\heruonan\20181022\2.raw]
10	1	gi|121855	RecName: Full=Exoglucanase 2; AltName: Full=1,4-beta-cellobiohydrolase; AltName: Full=Exocellobiohydrolase II; Short=CBHII; AltName: Full=Exoglucanase II; Flags: Precursor	1138	50306	46	33	10	8	21.4	12673	1	1	1	7.343.655	14.667.164	2	14.667.116	0.0049	154	165	0	74.42	4.80E-07	K	VPSFMWLDTLDK	T	Oxidation (M)	0.000010000000.0			46896: Scan 40678 (rt=53.1578) [H:\DATA-2018\heruonan\20181022\2.raw]
10	1	gi|121855	RecName: Full=Exoglucanase 2; AltName: Full=1,4-beta-cellobiohydrolase; AltName: Full=Exocellobiohydrolase II; Short=CBHII; AltName: Full=Exoglucanase II; Flags: Precursor	1138	50306	46	33	10	8	21.4	22637	1	1	1	9.429.509	18.838.872	2	18.838.802	0.0069	182	198	0	98.98	1.30E-09	K	NGGNYAGQFVVYDLPDR	D					32633: Scan 30390 (rt=41.8884) [H:\DATA-2018\heruonan\20181022\2.raw]
10	1	gi|121855	RecName: Full=Exoglucanase 2; AltName: Full=1,4-beta-cellobiohydrolase; AltName: Full=Exocellobiohydrolase II; Short=CBHII; AltName: Full=Exoglucanase II; Flags: Precursor	1138	50306	46	33	10	8	21.4	22638	1	1	1	9.429.511	18.838.876	2	18.838.802	0.0074	182	198	0	54.85	3.60E-05	K	NGGNYAGQFVVYDLPDR	D					33090: Scan 30738 (rt=42.263) [H:\DATA-2018\heruonan\20181022\2.raw]
10	1	gi|121855	RecName: Full=Exoglucanase 2; AltName: Full=1,4-beta-cellobiohydrolase; AltName: Full=Exocellobiohydrolase II; Short=CBHII; AltName: Full=Exoglucanase II; Flags: Precursor	1138	50306	46	33	10	8	21.4	24684	1	1	1	9.849.491	19.678.836	2	19.678.894	-0.0058	199	218	0	23.3	0.032	R	DCAALASNGEYSIADGGVAK	Y					20187: Scan 20271 (rt=31.1448) [H:\DATA-2018\heruonan\20181022\2.raw]
10	1	gi|121855	RecName: Full=Exoglucanase 2; AltName: Full=1,4-beta-cellobiohydrolase; AltName: Full=Exocellobiohydrolase II; Short=CBHII; AltName: Full=Exoglucanase II; Flags: Precursor	1138	50306	46	33	10	8	21.4	24687	1	1	1	9.849.555	19.678.965	2	19.678.894	0.0071	199	218	0	79.77	7.40E-08	R	DCAALASNGEYSIADGGVAK	Y					20992: Scan 20950 (rt=31.8766) [H:\DATA-2018\heruonan\20181022\2.raw]
10	1	gi|121855	RecName: Full=Exoglucanase 2; AltName: Full=1,4-beta-cellobiohydrolase; AltName: Full=Exocellobiohydrolase II; Short=CBHII; AltName: Full=Exoglucanase II; Flags: Precursor	1138	50306	46	33	10	8	21.4	24688	1	1	1	6.569.728	19.678.967	3	19.678.894	0.0072	199	218	0	67.44	1.30E-06	R	DCAALASNGEYSIADGGVAK	Y					20994: Scan 20952 (rt=31.8775) [H:\DATA-2018\heruonan\20181022\2.raw]
10	1	gi|121855	RecName: Full=Exoglucanase 2; AltName: Full=1,4-beta-cellobiohydrolase; AltName: Full=Exocellobiohydrolase II; Short=CBHII; AltName: Full=Exoglucanase II; Flags: Precursor	1138	50306	46	33	10	8	21.4	30615	1	1	1	11.046.305	22.072.464	2	22.072.413	0.0052	238	258	0	10.11	0.44	R	TLLVIEPDSLANLVTNLGTPK	C					53387: Scan 45243 (rt=58.0797) [H:\DATA-2018\heruonan\20181022\2.raw]
10	1	gi|121855	RecName: Full=Exoglucanase 2; AltName: Full=1,4-beta-cellobiohydrolase; AltName: Full=Exocellobiohydrolase II; Short=CBHII; AltName: Full=Exoglucanase II; Flags: Precursor	1138	50306	46	33	10	8	21.4	30616	1	1	1	11.046.307	22.072.468	2	22.072.413	0.0056	238	258	0	23.32	0.021	R	TLLVIEPDSLANLVTNLGTPK	C					55833: Scan 46971 (rt=60.0072) [H:\DATA-2018\heruonan\20181022\2.raw]
10	1	gi|121855	RecName: Full=Exoglucanase 2; AltName: Full=1,4-beta-cellobiohydrolase; AltName: Full=Exocellobiohydrolase II; Short=CBHII; AltName: Full=Exoglucanase II; Flags: Precursor	1138	50306	46	33	10	8	21.4	30617	2	1	1	7.367.565	22.072.477	3	22.072.413	0.0064	238	258	0	1.06	3.3	R	TLLVIEPDSLANLVTNLGTPK	C					54456: Scan 45991 (rt=58.9116) [H:\DATA-2018\heruonan\20181022\2.raw]
10	1	gi|121855	RecName: Full=Exoglucanase 2; AltName: Full=1,4-beta-cellobiohydrolase; AltName: Full=Exocellobiohydrolase II; Short=CBHII; AltName: Full=Exoglucanase II; Flags: Precursor	1138	50306	46	33	10	8	21.4	30618	1	1	1	11.046.314	22.072.482	2	22.072.413	0.007	238	258	0	14.18	0.16	R	TLLVIEPDSLANLVTNLGTPK	C					54942: Scan 46346 (rt=59.3039) [H:\DATA-2018\heruonan\20181022\2.raw]
10	1	gi|121855	RecName: Full=Exoglucanase 2; AltName: Full=1,4-beta-cellobiohydrolase; AltName: Full=Exocellobiohydrolase II; Short=CBHII; AltName: Full=Exoglucanase II; Flags: Precursor	1138	50306	46	33	10	8	21.4	30619	1	1	1	11.046.318	2.207.249	2	22.072.413	0.0078	238	258	0	37.89	0.00069	R	TLLVIEPDSLANLVTNLGTPK	C					55380: Scan 46660 (rt=59.6575) [H:\DATA-2018\heruonan\20181022\2.raw]
10	1	gi|121855	RecName: Full=Exoglucanase 2; AltName: Full=1,4-beta-cellobiohydrolase; AltName: Full=Exocellobiohydrolase II; Short=CBHII; AltName: Full=Exoglucanase II; Flags: Precursor	1138	50306	46	33	10	8	21.4	30620	1	1	1	736.757	22.072.492	3	22.072.413	0.0079	238	258	0	48.31	6.30E-05	R	TLLVIEPDSLANLVTNLGTPK	C					55387: Scan 46667 (rt=59.6658) [H:\DATA-2018\heruonan\20181022\2.raw]
10	1	gi|121855	RecName: Full=Exoglucanase 2; AltName: Full=1,4-beta-cellobiohydrolase; AltName: Full=Exocellobiohydrolase II; Short=CBHII; AltName: Full=Exoglucanase II; Flags: Precursor	1138	50306	46	33	10	8	21.4	30622	1	1	1	11.046.323	2207.25	2	22.072.413	0.0088	238	258	0	2.05	2.5	R	TLLVIEPDSLANLVTNLGTPK	C					54411: Scan 45961 (rt=58.8787) [H:\DATA-2018\heruonan\20181022\2.raw]
10	1	gi|121855	RecName: Full=Exoglucanase 2; AltName: Full=1,4-beta-cellobiohydrolase; AltName: Full=Exocellobiohydrolase II; Short=CBHII; AltName: Full=Exoglucanase II; Flags: Precursor	1138	50306	46	33	10	8	21.4	30623	1	1	1	7.367.575	22.072.507	3	22.072.413	0.0094	238	258	0	30.5	0.0035	R	TLLVIEPDSLANLVTNLGTPK	C					54961: Scan 46360 (rt=59.3195) [H:\DATA-2018\heruonan\20181022\2.raw]
10	1	gi|121855	RecName: Full=Exoglucanase 2; AltName: Full=1,4-beta-cellobiohydrolase; AltName: Full=Exocellobiohydrolase II; Short=CBHII; AltName: Full=Exoglucanase II; Flags: Precursor	1138	50306	46	33	10	8	21.4	42994	1	1	1	9.461.497	28.354.273	3	28.354.187	0.0086	154	177	1	17.03	0.27	K	VPSFMWLDTLDKTPLMEQTLADIR	T	Oxidation (M)	0.000010000000000000000000.0			55138: Scan 46487 (rt=59.461) [H:\DATA-2018\heruonan\20181022\2.raw]
10	1	gi|121855	RecName: Full=Exoglucanase 2; AltName: Full=1,4-beta-cellobiohydrolase; AltName: Full=Exocellobiohydrolase II; Short=CBHII; AltName: Full=Exoglucanase II; Flags: Precursor	1138	50306	46	33	10	8	21.4	42995	1	1	1	946.15	28.354.281	3	28.354.187	0.0095	154	177	1	25.19	0.04	K	VPSFMWLDTLDKTPLMEQTLADIR	T	Oxidation (M)	0.000000000000000100000000.0			52810: Scan 44823 (rt=57.6182) [H:\DATA-2018\heruonan\20181022\2.raw]
10	1	gi|121855	RecName: Full=Exoglucanase 2; AltName: Full=1,4-beta-cellobiohydrolase; AltName: Full=Exocellobiohydrolase II; Short=CBHII; AltName: Full=Exoglucanase II; Flags: Precursor	1138	50306	46	33	10	8	21.4	42996	1	1	1	9.461.504	28.354.295	3	28.354.187	0.0108	154	177	1	31.7	0.0088	K	VPSFMWLDTLDKTPLMEQTLADIR	T	Oxidation (M)	0.000010000000000000000000.0			55432: Scan 46696 (rt=59.6975) [H:\DATA-2018\heruonan\20181022\2.raw]
10	1	gi|121855	RecName: Full=Exoglucanase 2; AltName: Full=1,4-beta-cellobiohydrolase; AltName: Full=Exocellobiohydrolase II; Short=CBHII; AltName: Full=Exoglucanase II; Flags: Precursor	1138	50306	46	33	10	8	21.4	43291	1	1	1	9.514.815	28.514.227	3	28.514.136	0.0091	154	177	1	70.47	1.20E-06	K	VPSFMWLDTLDKTPLMEQTLADIR	T	2 Oxidation (M)	0.000010000000000100000000.0			51642: Scan 44037 (rt=56.7606) [H:\DATA-2018\heruonan\20181022\2.raw]
10	1	gi|121855	RecName: Full=Exoglucanase 2; AltName: Full=1,4-beta-cellobiohydrolase; AltName: Full=Exocellobiohydrolase II; Short=CBHII; AltName: Full=Exoglucanase II; Flags: Precursor	1138	50306	46	33	10	8	21.4	43292	1	1	1	7.138.629	28.514.227	4	28.514.136	0.0091	154	177	1	49.93	0.00014	K	VPSFMWLDTLDKTPLMEQTLADIR	T	2 Oxidation (M)	0.000010000000000100000000.0			51721: Scan 44093 (rt=56.8238) [H:\DATA-2018\heruonan\20181022\2.raw]
10	1	gi|121855	RecName: Full=Exoglucanase 2; AltName: Full=1,4-beta-cellobiohydrolase; AltName: Full=Exocellobiohydrolase II; Short=CBHII; AltName: Full=Exoglucanase II; Flags: Precursor	1138	50306	46	33	10	8	21.4	53477	1	1	1	12.789.254	38.337.544	3	38.337.591	-0.0048	182	218	1	2.17	3.3	K	NGGNYAGQFVVYDLPDRDCAALASNGEYSIADGGVAK	Y					39235: Scan 35289 (rt=47.2114) [H:\DATA-2018\heruonan\20181022\2.raw]
10	1	gi|121855	RecName: Full=Exoglucanase 2; AltName: Full=1,4-beta-cellobiohydrolase; AltName: Full=Exocellobiohydrolase II; Short=CBHII; AltName: Full=Exoglucanase II; Flags: Precursor	1138	50306	46	33	10	8	21.4	53478	1	1	1	12.789.255	38.337.547	3	38.337.591	-0.0045	182	218	1	11.61	0.39	K	NGGNYAGQFVVYDLPDRDCAALASNGEYSIADGGVAK	Y					38793: Scan 34961 (rt=46.8543) [H:\DATA-2018\heruonan\20181022\2.raw]
10		gi|18655911	Chain A, Cel6a D221a Mutant	1073	39306	38	29	9	7	21.9	2088	1	0	1	8.944.712	893.464	1	8.934.607	0.0033	115	121	0	22.24	0.091	K	NYIDTIR	Q					16381: Scan 16952 (rt=27.4799) [H:\DATA-2018\heruonan\20181022\2.raw]
10		gi|18655911	Chain A, Cel6a D221a Mutant	1073	39306	38	29	9	7	21.9	6767	1	0	1	5.933.186	11.846.227	2	11.846.189	0.0037	113	121	1	36.51	0.003	K	YKNYIDTIR	Q					17792: Scan 18176 (rt=28.8547) [H:\DATA-2018\heruonan\20181022\2.raw]
10		gi|18655911	Chain A, Cel6a D221a Mutant	1073	39306	38	29	9	7	21.9	7315	1	0	1	6.113.282	12.206.418	2	12.206.401	0.0017	122	131	0	1.81	9.4	R	QIVVEYSDIR	T					22914: Scan 22630 (rt=33.647) [H:\DATA-2018\heruonan\20181022\2.raw]
10		gi|18655911	Chain A, Cel6a D221a Mutant	1073	39306	38	29	9	7	21.9	7316	1	0	1	6.113.292	12.206.439	2	12.206.401	0.0038	122	131	0	31.84	0.0095	R	QIVVEYSDIR	T					21825: Scan 21700 (rt=32.6537) [H:\DATA-2018\heruonan\20181022\2.raw]
10		gi|18655911	Chain A, Cel6a D221a Mutant	1073	39306	38	29	9	7	21.9	7317	1	0	1	6.113.295	12.206.444	2	12.206.401	0.0044	122	131	0	63.4	6.60E-06	R	QIVVEYSDIR	T					21427: Scan 21355 (rt=32.2956) [H:\DATA-2018\heruonan\20181022\2.raw]
10		gi|18655911	Chain A, Cel6a D221a Mutant	1073	39306	38	29	9	7	21.9	10677	1	0	1	6.943.686	13.867.227	2	13.867.177	0.005	60	71	0	82.05	8.10E-08	K	TPLMEQTLADIR	T					34171: Scan 31530 (rt=43.1196) [H:\DATA-2018\heruonan\20181022\2.raw]
10		gi|18655911	Chain A, Cel6a D221a Mutant	1073	39306	38	29	9	7	21.9	10678	1	0	1	6.943.687	13.867.229	2	13.867.177	0.0052	60	71	0	64.04	5.80E-06	K	TPLMEQTLADIR	T					33726: Scan 31201 (rt=42.764) [H:\DATA-2018\heruonan\20181022\2.raw]
10		gi|18655911	Chain A, Cel6a D221a Mutant	1073	39306	38	29	9	7	21.9	10679	1	0	1	6.943.688	13.867.231	2	13.867.177	0.0054	60	71	0	86.18	3.50E-08	K	TPLMEQTLADIR	T					34602: Scan 31860 (rt=43.4801) [H:\DATA-2018\heruonan\20181022\2.raw]
10		gi|18655911	Chain A, Cel6a D221a Mutant	1073	39306	38	29	9	7	21.9	10680	1	0	1	6.943.688	13.867.231	2	13.867.177	0.0054	60	71	0	70.29	1.40E-06	K	TPLMEQTLADIR	T					33276: Scan 30880 (rt=42.4112) [H:\DATA-2018\heruonan\20181022\2.raw]
10		gi|18655911	Chain A, Cel6a D221a Mutant	1073	39306	38	29	9	7	21.9	10681	1	0	1	694.369	13.867.235	2	13.867.177	0.0058	60	71	0	21.39	0.11	K	TPLMEQTLADIR	T					38366: Scan 34656 (rt=46.5221) [H:\DATA-2018\heruonan\20181022\2.raw]
10		gi|18655911	Chain A, Cel6a D221a Mutant	1073	39306	38	29	9	7	21.9	10682	1	0	1	6.943.691	13.867.237	2	13.867.177	0.006	60	71	0	50.27	0.00014	K	TPLMEQTLADIR	T					37663: Scan 34156 (rt=45.962) [H:\DATA-2018\heruonan\20181022\2.raw]
10		gi|18655911	Chain A, Cel6a D221a Mutant	1073	39306	38	29	9	7	21.9	10683	1	0	1	6.943.693	1.386.724	2	13.867.177	0.0063	60	71	0	36.65	0.0032	K	TPLMEQTLADIR	T					35760: Sum of 2 scans in range 32743 (rt=44.4216) to 32750 (rt=44.4297) [H:\DATA-2018\heruonan\20181022\2.raw]
10		gi|18655911	Chain A, Cel6a D221a Mutant	1073	39306	38	29	9	7	21.9	10684	1	0	1	6.943.695	13.867.245	2	13.867.177	0.0068	60	71	0	24.16	0.048	K	TPLMEQTLADIR	T					37135: Scan 33760 (rt=45.5208) [H:\DATA-2018\heruonan\20181022\2.raw]
10		gi|18655911	Chain A, Cel6a D221a Mutant	1073	39306	38	29	9	7	21.9	11122	1	0	1	7.023.658	1.402.717	2	14.027.126	0.0044	60	71	0	22.66	0.088	K	TPLMEQTLADIR	T	Oxidation (M)	0.000100000000.0			31934: Scan 29845 (rt=41.3021) [H:\DATA-2018\heruonan\20181022\2.raw]
10		gi|18655911	Chain A, Cel6a D221a Mutant	1073	39306	38	29	9	7	21.9	11123	1	0	1	4.685.797	14.027.172	3	14.027.126	0.0046	60	71	0	55.89	4.20E-05	K	TPLMEQTLADIR	T	Oxidation (M)	0.000100000000.0			23128: Sum of 2 scans in range 22815 (rt=33.8419) to 22844 (rt=33.8711) [H:\DATA-2018\heruonan\20181022\2.raw]
10		gi|18655911	Chain A, Cel6a D221a Mutant	1073	39306	38	29	9	7	21.9	11124	1	0	1	702.366	14.027.175	2	14.027.126	0.0049	60	71	0	83.77	6.80E-08	K	TPLMEQTLADIR	T	Oxidation (M)	0.000100000000.0			23996: Scan 23556 (rt=34.6217) [H:\DATA-2018\heruonan\20181022\2.raw]
10		gi|18655911	Chain A, Cel6a D221a Mutant	1073	39306	38	29	9	7	21.9	11125	1	0	1	7.023.661	14.027.176	2	14.027.126	0.005	60	71	0	39.13	0.002	K	TPLMEQTLADIR	T	Oxidation (M)	0.000100000000.0			25175: Scan 24535 (rt=35.6525) [H:\DATA-2018\heruonan\20181022\2.raw]
10		gi|18655911	Chain A, Cel6a D221a Mutant	1073	39306	38	29	9	7	21.9	11126	1	0	1	7.023.661	14.027.177	2	14.027.126	0.0051	60	71	0	75.03	5.30E-07	K	TPLMEQTLADIR	T	Oxidation (M)	0.000100000000.0			23389: Scan 23048 (rt=34.0879) [H:\DATA-2018\heruonan\20181022\2.raw]
10		gi|18655911	Chain A, Cel6a D221a Mutant	1073	39306	38	29	9	7	21.9	11128	1	0	1	7.023.671	14.027.196	2	14.027.126	0.007	60	71	0	33.99	0.0064	K	TPLMEQTLADIR	T	Oxidation (M)	0.000100000000.0			26848: Sum of 2 scans in range 25887 (rt=37.0996) to 25971 (rt=37.192) [H:\DATA-2018\heruonan\20181022\2.raw]
10		gi|18655911	Chain A, Cel6a D221a Mutant	1073	39306	38	29	9	7	21.9	11129	1	0	1	7.023.674	14.027.202	2	14.027.126	0.0076	60	71	0	39.85	0.0017	K	TPLMEQTLADIR	T	Oxidation (M)	0.000100000000.0			28344: Scan 27080 (rt=38.3695) [H:\DATA-2018\heruonan\20181022\2.raw]
10		gi|18655911	Chain A, Cel6a D221a Mutant	1073	39306	38	29	9	7	21.9	11131	1	0	1	7.023.702	14.027.259	2	14.027.126	0.0133	60	71	0	14.17	0.65	K	TPLMEQTLADIR	T	Oxidation (M)	0.000100000000.0			26190: Scan 25363 (rt=36.5181) [H:\DATA-2018\heruonan\20181022\2.raw]
10		gi|18655911	Chain A, Cel6a D221a Mutant	1073	39306	38	29	9	7	21.9	12274	1	0	1	7.263.673	14.507.199	2	14.507.166	0.0033	48	59	0	11.13	1	K	VPSFMWLDTLDK	T					51598: Scan 44010 (rt=56.7324) [H:\DATA-2018\heruonan\20181022\2.raw]
10		gi|18655911	Chain A, Cel6a D221a Mutant	1073	39306	38	29	9	7	21.9	12275	1	0	1	7.263.683	14.507.221	2	14.507.166	0.0055	48	59	0	55.07	4.80E-05	K	VPSFMWLDTLDK	T					50598: Scan 43294 (rt=55.9744) [H:\DATA-2018\heruonan\20181022\2.raw]
10		gi|18655911	Chain A, Cel6a D221a Mutant	1073	39306	38	29	9	7	21.9	12276	1	0	1	7.263.687	14.507.228	2	14.507.166	0.0061	48	59	0	48.55	0.00021	K	VPSFMWLDTLDK	T					51081: Scan 43629 (rt=56.3239) [H:\DATA-2018\heruonan\20181022\2.raw]
10		gi|18655911	Chain A, Cel6a D221a Mutant	1073	39306	38	29	9	7	21.9	12672	1	0	1	7.343.655	14.667.164	2	14.667.116	0.0049	48	59	0	29.46	0.015	K	VPSFMWLDTLDK	T	Oxidation (M)	0.000010000000.0			48687: Scan 41953 (rt=54.5447) [H:\DATA-2018\heruonan\20181022\2.raw]
10		gi|18655911	Chain A, Cel6a D221a Mutant	1073	39306	38	29	9	7	21.9	12673	1	0	1	7.343.655	14.667.164	2	14.667.116	0.0049	48	59	0	74.42	4.80E-07	K	VPSFMWLDTLDK	T	Oxidation (M)	0.000010000000.0			46896: Scan 40678 (rt=53.1578) [H:\DATA-2018\heruonan\20181022\2.raw]
10		gi|18655911	Chain A, Cel6a D221a Mutant	1073	39306	38	29	9	7	21.9	22637	1	0	1	9.429.509	18.838.872	2	18.838.802	0.0069	76	92	0	98.98	1.30E-09	K	NGGNYAGQFVVYDLPDR	D					32633: Scan 30390 (rt=41.8884) [H:\DATA-2018\heruonan\20181022\2.raw]
10		gi|18655911	Chain A, Cel6a D221a Mutant	1073	39306	38	29	9	7	21.9	22638	1	0	1	9.429.511	18.838.876	2	18.838.802	0.0074	76	92	0	54.85	3.60E-05	K	NGGNYAGQFVVYDLPDR	D					33090: Scan 30738 (rt=42.263) [H:\DATA-2018\heruonan\20181022\2.raw]
10		gi|18655911	Chain A, Cel6a D221a Mutant	1073	39306	38	29	9	7	21.9	24684	1	0	1	9.849.491	19.678.836	2	19.678.894	-0.0058	93	112	0	23.3	0.032	R	DCAALASNGEYSIADGGVAK	Y					20187: Scan 20271 (rt=31.1448) [H:\DATA-2018\heruonan\20181022\2.raw]
10		gi|18655911	Chain A, Cel6a D221a Mutant	1073	39306	38	29	9	7	21.9	24687	1	0	1	9.849.555	19.678.965	2	19.678.894	0.0071	93	112	0	79.77	7.40E-08	R	DCAALASNGEYSIADGGVAK	Y					20992: Scan 20950 (rt=31.8766) [H:\DATA-2018\heruonan\20181022\2.raw]
10		gi|18655911	Chain A, Cel6a D221a Mutant	1073	39306	38	29	9	7	21.9	24688	1	0	1	6.569.728	19.678.967	3	19.678.894	0.0072	93	112	0	67.44	1.30E-06	R	DCAALASNGEYSIADGGVAK	Y					20994: Scan 20952 (rt=31.8775) [H:\DATA-2018\heruonan\20181022\2.raw]
10		gi|18655911	Chain A, Cel6a D221a Mutant	1073	39306	38	29	9	7	21.9	42994	1	0	1	9.461.497	28.354.273	3	28.354.187	0.0086	48	71	1	17.03	0.27	K	VPSFMWLDTLDKTPLMEQTLADIR	T	Oxidation (M)	0.000010000000000000000000.0			55138: Scan 46487 (rt=59.461) [H:\DATA-2018\heruonan\20181022\2.raw]
10		gi|18655911	Chain A, Cel6a D221a Mutant	1073	39306	38	29	9	7	21.9	42995	1	0	1	946.15	28.354.281	3	28.354.187	0.0095	48	71	1	25.19	0.04	K	VPSFMWLDTLDKTPLMEQTLADIR	T	Oxidation (M)	0.000000000000000100000000.0			52810: Scan 44823 (rt=57.6182) [H:\DATA-2018\heruonan\20181022\2.raw]
10		gi|18655911	Chain A, Cel6a D221a Mutant	1073	39306	38	29	9	7	21.9	42996	1	0	1	9.461.504	28.354.295	3	28.354.187	0.0108	48	71	1	31.7	0.0088	K	VPSFMWLDTLDKTPLMEQTLADIR	T	Oxidation (M)	0.000010000000000000000000.0			55432: Scan 46696 (rt=59.6975) [H:\DATA-2018\heruonan\20181022\2.raw]
10		gi|18655911	Chain A, Cel6a D221a Mutant	1073	39306	38	29	9	7	21.9	43291	1	0	1	9.514.815	28.514.227	3	28.514.136	0.0091	48	71	1	70.47	1.20E-06	K	VPSFMWLDTLDKTPLMEQTLADIR	T	2 Oxidation (M)	0.000010000000000100000000.0			51642: Scan 44037 (rt=56.7606) [H:\DATA-2018\heruonan\20181022\2.raw]
10		gi|18655911	Chain A, Cel6a D221a Mutant	1073	39306	38	29	9	7	21.9	43292	1	0	1	7.138.629	28.514.227	4	28.514.136	0.0091	48	71	1	49.93	0.00014	K	VPSFMWLDTLDKTPLMEQTLADIR	T	2 Oxidation (M)	0.000010000000000100000000.0			51721: Scan 44093 (rt=56.8238) [H:\DATA-2018\heruonan\20181022\2.raw]
10		gi|18655911	Chain A, Cel6a D221a Mutant	1073	39306	38	29	9	7	21.9	53477	1	0	1	12.789.254	38.337.544	3	38.337.591	-0.0048	76	112	1	2.17	3.3	K	NGGNYAGQFVVYDLPDRDCAALASNGEYSIADGGVAK	Y					39235: Scan 35289 (rt=47.2114) [H:\DATA-2018\heruonan\20181022\2.raw]
10		gi|18655911	Chain A, Cel6a D221a Mutant	1073	39306	38	29	9	7	21.9	53478	1	0	1	12.789.255	38.337.547	3	38.337.591	-0.0045	76	112	1	11.61	0.39	K	NGGNYAGQFVVYDLPDRDCAALASNGEYSIADGGVAK	Y					38793: Scan 34961 (rt=46.8543) [H:\DATA-2018\heruonan\20181022\2.raw]
10		gi|1827706	Chain A, Cellobiohydrolase Ii, Catalytic Domain, Mutant Y169f	1020	39334	42	31	8	7	23	2088	1	0	1	8.944.712	893.464	1	8.934.607	0.0033	115	121	0	22.24	0.091	K	NYIDTIR	Q					16381: Scan 16952 (rt=27.4799) [H:\DATA-2018\heruonan\20181022\2.raw]
10		gi|1827706	Chain A, Cellobiohydrolase Ii, Catalytic Domain, Mutant Y169f	1020	39334	42	31	8	7	23	6767	1	0	1	5.933.186	11.846.227	2	11.846.189	0.0037	113	121	1	36.51	0.003	K	YKNYIDTIR	Q					17792: Scan 18176 (rt=28.8547) [H:\DATA-2018\heruonan\20181022\2.raw]
10		gi|1827706	Chain A, Cellobiohydrolase Ii, Catalytic Domain, Mutant Y169f	1020	39334	42	31	8	7	23	7315	1	0	1	6.113.282	12.206.418	2	12.206.401	0.0017	122	131	0	1.81	9.4	R	QIVVEYSDIR	T					22914: Scan 22630 (rt=33.647) [H:\DATA-2018\heruonan\20181022\2.raw]
10		gi|1827706	Chain A, Cellobiohydrolase Ii, Catalytic Domain, Mutant Y169f	1020	39334	42	31	8	7	23	7316	1	0	1	6.113.292	12.206.439	2	12.206.401	0.0038	122	131	0	31.84	0.0095	R	QIVVEYSDIR	T					21825: Scan 21700 (rt=32.6537) [H:\DATA-2018\heruonan\20181022\2.raw]
10		gi|1827706	Chain A, Cellobiohydrolase Ii, Catalytic Domain, Mutant Y169f	1020	39334	42	31	8	7	23	7317	1	0	1	6.113.295	12.206.444	2	12.206.401	0.0044	122	131	0	63.4	6.60E-06	R	QIVVEYSDIR	T					21427: Scan 21355 (rt=32.2956) [H:\DATA-2018\heruonan\20181022\2.raw]
10		gi|1827706	Chain A, Cellobiohydrolase Ii, Catalytic Domain, Mutant Y169f	1020	39334	42	31	8	7	23	10677	1	0	1	6.943.686	13.867.227	2	13.867.177	0.005	60	71	0	82.05	8.10E-08	K	TPLMEQTLADIR	T					34171: Scan 31530 (rt=43.1196) [H:\DATA-2018\heruonan\20181022\2.raw]
10		gi|1827706	Chain A, Cellobiohydrolase Ii, Catalytic Domain, Mutant Y169f	1020	39334	42	31	8	7	23	10678	1	0	1	6.943.687	13.867.229	2	13.867.177	0.0052	60	71	0	64.04	5.80E-06	K	TPLMEQTLADIR	T					33726: Scan 31201 (rt=42.764) [H:\DATA-2018\heruonan\20181022\2.raw]
10		gi|1827706	Chain A, Cellobiohydrolase Ii, Catalytic Domain, Mutant Y169f	1020	39334	42	31	8	7	23	10679	1	0	1	6.943.688	13.867.231	2	13.867.177	0.0054	60	71	0	86.18	3.50E-08	K	TPLMEQTLADIR	T					34602: Scan 31860 (rt=43.4801) [H:\DATA-2018\heruonan\20181022\2.raw]
10		gi|1827706	Chain A, Cellobiohydrolase Ii, Catalytic Domain, Mutant Y169f	1020	39334	42	31	8	7	23	10680	1	0	1	6.943.688	13.867.231	2	13.867.177	0.0054	60	71	0	70.29	1.40E-06	K	TPLMEQTLADIR	T					33276: Scan 30880 (rt=42.4112) [H:\DATA-2018\heruonan\20181022\2.raw]
10		gi|1827706	Chain A, Cellobiohydrolase Ii, Catalytic Domain, Mutant Y169f	1020	39334	42	31	8	7	23	10681	1	0	1	694.369	13.867.235	2	13.867.177	0.0058	60	71	0	21.39	0.11	K	TPLMEQTLADIR	T					38366: Scan 34656 (rt=46.5221) [H:\DATA-2018\heruonan\20181022\2.raw]
10		gi|1827706	Chain A, Cellobiohydrolase Ii, Catalytic Domain, Mutant Y169f	1020	39334	42	31	8	7	23	10682	1	0	1	6.943.691	13.867.237	2	13.867.177	0.006	60	71	0	50.27	0.00014	K	TPLMEQTLADIR	T					37663: Scan 34156 (rt=45.962) [H:\DATA-2018\heruonan\20181022\2.raw]
10		gi|1827706	Chain A, Cellobiohydrolase Ii, Catalytic Domain, Mutant Y169f	1020	39334	42	31	8	7	23	10683	1	0	1	6.943.693	1.386.724	2	13.867.177	0.0063	60	71	0	36.65	0.0032	K	TPLMEQTLADIR	T					35760: Sum of 2 scans in range 32743 (rt=44.4216) to 32750 (rt=44.4297) [H:\DATA-2018\heruonan\20181022\2.raw]
10		gi|1827706	Chain A, Cellobiohydrolase Ii, Catalytic Domain, Mutant Y169f	1020	39334	42	31	8	7	23	10684	1	0	1	6.943.695	13.867.245	2	13.867.177	0.0068	60	71	0	24.16	0.048	K	TPLMEQTLADIR	T					37135: Scan 33760 (rt=45.5208) [H:\DATA-2018\heruonan\20181022\2.raw]
10		gi|1827706	Chain A, Cellobiohydrolase Ii, Catalytic Domain, Mutant Y169f	1020	39334	42	31	8	7	23	11122	1	0	1	7.023.658	1.402.717	2	14.027.126	0.0044	60	71	0	22.66	0.088	K	TPLMEQTLADIR	T	Oxidation (M)	0.000100000000.0			31934: Scan 29845 (rt=41.3021) [H:\DATA-2018\heruonan\20181022\2.raw]
10		gi|1827706	Chain A, Cellobiohydrolase Ii, Catalytic Domain, Mutant Y169f	1020	39334	42	31	8	7	23	11123	1	0	1	4.685.797	14.027.172	3	14.027.126	0.0046	60	71	0	55.89	4.20E-05	K	TPLMEQTLADIR	T	Oxidation (M)	0.000100000000.0			23128: Sum of 2 scans in range 22815 (rt=33.8419) to 22844 (rt=33.8711) [H:\DATA-2018\heruonan\20181022\2.raw]
10		gi|1827706	Chain A, Cellobiohydrolase Ii, Catalytic Domain, Mutant Y169f	1020	39334	42	31	8	7	23	11124	1	0	1	702.366	14.027.175	2	14.027.126	0.0049	60	71	0	83.77	6.80E-08	K	TPLMEQTLADIR	T	Oxidation (M)	0.000100000000.0			23996: Scan 23556 (rt=34.6217) [H:\DATA-2018\heruonan\20181022\2.raw]
10		gi|1827706	Chain A, Cellobiohydrolase Ii, Catalytic Domain, Mutant Y169f	1020	39334	42	31	8	7	23	11125	1	0	1	7.023.661	14.027.176	2	14.027.126	0.005	60	71	0	39.13	0.002	K	TPLMEQTLADIR	T	Oxidation (M)	0.000100000000.0			25175: Scan 24535 (rt=35.6525) [H:\DATA-2018\heruonan\20181022\2.raw]
10		gi|1827706	Chain A, Cellobiohydrolase Ii, Catalytic Domain, Mutant Y169f	1020	39334	42	31	8	7	23	11126	1	0	1	7.023.661	14.027.177	2	14.027.126	0.0051	60	71	0	75.03	5.30E-07	K	TPLMEQTLADIR	T	Oxidation (M)	0.000100000000.0			23389: Scan 23048 (rt=34.0879) [H:\DATA-2018\heruonan\20181022\2.raw]
10		gi|1827706	Chain A, Cellobiohydrolase Ii, Catalytic Domain, Mutant Y169f	1020	39334	42	31	8	7	23	11128	1	0	1	7.023.671	14.027.196	2	14.027.126	0.007	60	71	0	33.99	0.0064	K	TPLMEQTLADIR	T	Oxidation (M)	0.000100000000.0			26848: Sum of 2 scans in range 25887 (rt=37.0996) to 25971 (rt=37.192) [H:\DATA-2018\heruonan\20181022\2.raw]
10		gi|1827706	Chain A, Cellobiohydrolase Ii, Catalytic Domain, Mutant Y169f	1020	39334	42	31	8	7	23	11129	1	0	1	7.023.674	14.027.202	2	14.027.126	0.0076	60	71	0	39.85	0.0017	K	TPLMEQTLADIR	T	Oxidation (M)	0.000100000000.0			28344: Scan 27080 (rt=38.3695) [H:\DATA-2018\heruonan\20181022\2.raw]
10		gi|1827706	Chain A, Cellobiohydrolase Ii, Catalytic Domain, Mutant Y169f	1020	39334	42	31	8	7	23	11131	1	0	1	7.023.702	14.027.259	2	14.027.126	0.0133	60	71	0	14.17	0.65	K	TPLMEQTLADIR	T	Oxidation (M)	0.000100000000.0			26190: Scan 25363 (rt=36.5181) [H:\DATA-2018\heruonan\20181022\2.raw]
10		gi|1827706	Chain A, Cellobiohydrolase Ii, Catalytic Domain, Mutant Y169f	1020	39334	42	31	8	7	23	12274	1	0	1	7.263.673	14.507.199	2	14.507.166	0.0033	48	59	0	11.13	1	K	VPSFMWLDTLDK	T					51598: Scan 44010 (rt=56.7324) [H:\DATA-2018\heruonan\20181022\2.raw]
10		gi|1827706	Chain A, Cellobiohydrolase Ii, Catalytic Domain, Mutant Y169f	1020	39334	42	31	8	7	23	12275	1	0	1	7.263.683	14.507.221	2	14.507.166	0.0055	48	59	0	55.07	4.80E-05	K	VPSFMWLDTLDK	T					50598: Scan 43294 (rt=55.9744) [H:\DATA-2018\heruonan\20181022\2.raw]
10		gi|1827706	Chain A, Cellobiohydrolase Ii, Catalytic Domain, Mutant Y169f	1020	39334	42	31	8	7	23	12276	1	0	1	7.263.687	14.507.228	2	14.507.166	0.0061	48	59	0	48.55	0.00021	K	VPSFMWLDTLDK	T					51081: Scan 43629 (rt=56.3239) [H:\DATA-2018\heruonan\20181022\2.raw]
10		gi|1827706	Chain A, Cellobiohydrolase Ii, Catalytic Domain, Mutant Y169f	1020	39334	42	31	8	7	23	12672	1	0	1	7.343.655	14.667.164	2	14.667.116	0.0049	48	59	0	29.46	0.015	K	VPSFMWLDTLDK	T	Oxidation (M)	0.000010000000.0			48687: Scan 41953 (rt=54.5447) [H:\DATA-2018\heruonan\20181022\2.raw]
10		gi|1827706	Chain A, Cellobiohydrolase Ii, Catalytic Domain, Mutant Y169f	1020	39334	42	31	8	7	23	12673	1	0	1	7.343.655	14.667.164	2	14.667.116	0.0049	48	59	0	74.42	4.80E-07	K	VPSFMWLDTLDK	T	Oxidation (M)	0.000010000000.0			46896: Scan 40678 (rt=53.1578) [H:\DATA-2018\heruonan\20181022\2.raw]
10		gi|1827706	Chain A, Cellobiohydrolase Ii, Catalytic Domain, Mutant Y169f	1020	39334	42	31	8	7	23	24684	1	0	1	9.849.491	19.678.836	2	19.678.894	-0.0058	93	112	0	23.3	0.032	R	DCAALASNGEYSIADGGVAK	Y					20187: Scan 20271 (rt=31.1448) [H:\DATA-2018\heruonan\20181022\2.raw]
10		gi|1827706	Chain A, Cellobiohydrolase Ii, Catalytic Domain, Mutant Y169f	1020	39334	42	31	8	7	23	24687	1	0	1	9.849.555	19.678.965	2	19.678.894	0.0071	93	112	0	79.77	7.40E-08	R	DCAALASNGEYSIADGGVAK	Y					20992: Scan 20950 (rt=31.8766) [H:\DATA-2018\heruonan\20181022\2.raw]
10		gi|1827706	Chain A, Cellobiohydrolase Ii, Catalytic Domain, Mutant Y169f	1020	39334	42	31	8	7	23	24688	1	0	1	6.569.728	19.678.967	3	19.678.894	0.0072	93	112	0	67.44	1.30E-06	R	DCAALASNGEYSIADGGVAK	Y					20994: Scan 20952 (rt=31.8775) [H:\DATA-2018\heruonan\20181022\2.raw]
10		gi|1827706	Chain A, Cellobiohydrolase Ii, Catalytic Domain, Mutant Y169f	1020	39334	42	31	8	7	23	30615	1	0	1	11.046.305	22.072.464	2	22.072.413	0.0052	132	152	0	10.11	0.44	R	TLLVIEPDSLANLVTNLGTPK	C					53387: Scan 45243 (rt=58.0797) [H:\DATA-2018\heruonan\20181022\2.raw]
10		gi|1827706	Chain A, Cellobiohydrolase Ii, Catalytic Domain, Mutant Y169f	1020	39334	42	31	8	7	23	30616	1	0	1	11.046.307	22.072.468	2	22.072.413	0.0056	132	152	0	23.32	0.021	R	TLLVIEPDSLANLVTNLGTPK	C					55833: Scan 46971 (rt=60.0072) [H:\DATA-2018\heruonan\20181022\2.raw]
10		gi|1827706	Chain A, Cellobiohydrolase Ii, Catalytic Domain, Mutant Y169f	1020	39334	42	31	8	7	23	30617	2	0	1	7.367.565	22.072.477	3	22.072.413	0.0064	132	152	0	1.06	3.3	R	TLLVIEPDSLANLVTNLGTPK	C					54456: Scan 45991 (rt=58.9116) [H:\DATA-2018\heruonan\20181022\2.raw]
10		gi|1827706	Chain A, Cellobiohydrolase Ii, Catalytic Domain, Mutant Y169f	1020	39334	42	31	8	7	23	30618	1	0	1	11.046.314	22.072.482	2	22.072.413	0.007	132	152	0	14.18	0.16	R	TLLVIEPDSLANLVTNLGTPK	C					54942: Scan 46346 (rt=59.3039) [H:\DATA-2018\heruonan\20181022\2.raw]
10		gi|1827706	Chain A, Cellobiohydrolase Ii, Catalytic Domain, Mutant Y169f	1020	39334	42	31	8	7	23	30619	1	0	1	11.046.318	2.207.249	2	22.072.413	0.0078	132	152	0	37.89	0.00069	R	TLLVIEPDSLANLVTNLGTPK	C					55380: Scan 46660 (rt=59.6575) [H:\DATA-2018\heruonan\20181022\2.raw]
10		gi|1827706	Chain A, Cellobiohydrolase Ii, Catalytic Domain, Mutant Y169f	1020	39334	42	31	8	7	23	30620	1	0	1	736.757	22.072.492	3	22.072.413	0.0079	132	152	0	48.31	6.30E-05	R	TLLVIEPDSLANLVTNLGTPK	C					55387: Scan 46667 (rt=59.6658) [H:\DATA-2018\heruonan\20181022\2.raw]
10		gi|1827706	Chain A, Cellobiohydrolase Ii, Catalytic Domain, Mutant Y169f	1020	39334	42	31	8	7	23	30622	1	0	1	11.046.323	2207.25	2	22.072.413	0.0088	132	152	0	2.05	2.5	R	TLLVIEPDSLANLVTNLGTPK	C					54411: Scan 45961 (rt=58.8787) [H:\DATA-2018\heruonan\20181022\2.raw]
10		gi|1827706	Chain A, Cellobiohydrolase Ii, Catalytic Domain, Mutant Y169f	1020	39334	42	31	8	7	23	30623	1	0	1	7.367.575	22.072.507	3	22.072.413	0.0094	132	152	0	30.5	0.0035	R	TLLVIEPDSLANLVTNLGTPK	C					54961: Scan 46360 (rt=59.3195) [H:\DATA-2018\heruonan\20181022\2.raw]
10		gi|1827706	Chain A, Cellobiohydrolase Ii, Catalytic Domain, Mutant Y169f	1020	39334	42	31	8	7	23	42994	1	0	1	9.461.497	28.354.273	3	28.354.187	0.0086	48	71	1	17.03	0.27	K	VPSFMWLDTLDKTPLMEQTLADIR	T	Oxidation (M)	0.000010000000000000000000.0			55138: Scan 46487 (rt=59.461) [H:\DATA-2018\heruonan\20181022\2.raw]
10		gi|1827706	Chain A, Cellobiohydrolase Ii, Catalytic Domain, Mutant Y169f	1020	39334	42	31	8	7	23	42995	1	0	1	946.15	28.354.281	3	28.354.187	0.0095	48	71	1	25.19	0.04	K	VPSFMWLDTLDKTPLMEQTLADIR	T	Oxidation (M)	0.000000000000000100000000.0			52810: Scan 44823 (rt=57.6182) [H:\DATA-2018\heruonan\20181022\2.raw]
10		gi|1827706	Chain A, Cellobiohydrolase Ii, Catalytic Domain, Mutant Y169f	1020	39334	42	31	8	7	23	42996	1	0	1	9.461.504	28.354.295	3	28.354.187	0.0108	48	71	1	31.7	0.0088	K	VPSFMWLDTLDKTPLMEQTLADIR	T	Oxidation (M)	0.000010000000000000000000.0			55432: Scan 46696 (rt=59.6975) [H:\DATA-2018\heruonan\20181022\2.raw]
10		gi|1827706	Chain A, Cellobiohydrolase Ii, Catalytic Domain, Mutant Y169f	1020	39334	42	31	8	7	23	43291	1	0	1	9.514.815	28.514.227	3	28.514.136	0.0091	48	71	1	70.47	1.20E-06	K	VPSFMWLDTLDKTPLMEQTLADIR	T	2 Oxidation (M)	0.000010000000000100000000.0			51642: Scan 44037 (rt=56.7606) [H:\DATA-2018\heruonan\20181022\2.raw]
10		gi|1827706	Chain A, Cellobiohydrolase Ii, Catalytic Domain, Mutant Y169f	1020	39334	42	31	8	7	23	43292	1	0	1	7.138.629	28.514.227	4	28.514.136	0.0091	48	71	1	49.93	0.00014	K	VPSFMWLDTLDKTPLMEQTLADIR	T	2 Oxidation (M)	0.000010000000000100000000.0			51721: Scan 44093 (rt=56.8238) [H:\DATA-2018\heruonan\20181022\2.raw]
10		gi|18655909	Chain A, Cel6a D175a Mutant	1016	39306	41	30	8	7	22.2	2088	1	0	1	8.944.712	893.464	1	8.934.607	0.0033	115	121	0	22.24	0.091	K	NYIDTIR	Q					16381: Scan 16952 (rt=27.4799) [H:\DATA-2018\heruonan\20181022\2.raw]
10		gi|18655909	Chain A, Cel6a D175a Mutant	1016	39306	41	30	8	7	22.2	6767	1	0	1	5.933.186	11.846.227	2	11.846.189	0.0037	113	121	1	36.51	0.003	K	YKNYIDTIR	Q					17792: Scan 18176 (rt=28.8547) [H:\DATA-2018\heruonan\20181022\2.raw]
10		gi|18655909	Chain A, Cel6a D175a Mutant	1016	39306	41	30	8	7	22.2	7315	1	0	1	6.113.282	12.206.418	2	12.206.401	0.0017	122	131	0	1.81	9.4	R	QIVVEYSDIR	T					22914: Scan 22630 (rt=33.647) [H:\DATA-2018\heruonan\20181022\2.raw]
10		gi|18655909	Chain A, Cel6a D175a Mutant	1016	39306	41	30	8	7	22.2	7316	1	0	1	6.113.292	12.206.439	2	12.206.401	0.0038	122	131	0	31.84	0.0095	R	QIVVEYSDIR	T					21825: Scan 21700 (rt=32.6537) [H:\DATA-2018\heruonan\20181022\2.raw]
10		gi|18655909	Chain A, Cel6a D175a Mutant	1016	39306	41	30	8	7	22.2	7317	1	0	1	6.113.295	12.206.444	2	12.206.401	0.0044	122	131	0	63.4	6.60E-06	R	QIVVEYSDIR	T					21427: Scan 21355 (rt=32.2956) [H:\DATA-2018\heruonan\20181022\2.raw]
10		gi|18655909	Chain A, Cel6a D175a Mutant	1016	39306	41	30	8	7	22.2	10677	1	0	1	6.943.686	13.867.227	2	13.867.177	0.005	60	71	0	82.05	8.10E-08	K	TPLMEQTLADIR	T					34171: Scan 31530 (rt=43.1196) [H:\DATA-2018\heruonan\20181022\2.raw]
10		gi|18655909	Chain A, Cel6a D175a Mutant	1016	39306	41	30	8	7	22.2	10678	1	0	1	6.943.687	13.867.229	2	13.867.177	0.0052	60	71	0	64.04	5.80E-06	K	TPLMEQTLADIR	T					33726: Scan 31201 (rt=42.764) [H:\DATA-2018\heruonan\20181022\2.raw]
10		gi|18655909	Chain A, Cel6a D175a Mutant	1016	39306	41	30	8	7	22.2	10679	1	0	1	6.943.688	13.867.231	2	13.867.177	0.0054	60	71	0	86.18	3.50E-08	K	TPLMEQTLADIR	T					34602: Scan 31860 (rt=43.4801) [H:\DATA-2018\heruonan\20181022\2.raw]
10		gi|18655909	Chain A, Cel6a D175a Mutant	1016	39306	41	30	8	7	22.2	10680	1	0	1	6.943.688	13.867.231	2	13.867.177	0.0054	60	71	0	70.29	1.40E-06	K	TPLMEQTLADIR	T					33276: Scan 30880 (rt=42.4112) [H:\DATA-2018\heruonan\20181022\2.raw]
10		gi|18655909	Chain A, Cel6a D175a Mutant	1016	39306	41	30	8	7	22.2	10681	1	0	1	694.369	13.867.235	2	13.867.177	0.0058	60	71	0	21.39	0.11	K	TPLMEQTLADIR	T					38366: Scan 34656 (rt=46.5221) [H:\DATA-2018\heruonan\20181022\2.raw]
10		gi|18655909	Chain A, Cel6a D175a Mutant	1016	39306	41	30	8	7	22.2	10682	1	0	1	6.943.691	13.867.237	2	13.867.177	0.006	60	71	0	50.27	0.00014	K	TPLMEQTLADIR	T					37663: Scan 34156 (rt=45.962) [H:\DATA-2018\heruonan\20181022\2.raw]
10		gi|18655909	Chain A, Cel6a D175a Mutant	1016	39306	41	30	8	7	22.2	10683	1	0	1	6.943.693	1.386.724	2	13.867.177	0.0063	60	71	0	36.65	0.0032	K	TPLMEQTLADIR	T					35760: Sum of 2 scans in range 32743 (rt=44.4216) to 32750 (rt=44.4297) [H:\DATA-2018\heruonan\20181022\2.raw]
10		gi|18655909	Chain A, Cel6a D175a Mutant	1016	39306	41	30	8	7	22.2	10684	1	0	1	6.943.695	13.867.245	2	13.867.177	0.0068	60	71	0	24.16	0.048	K	TPLMEQTLADIR	T					37135: Scan 33760 (rt=45.5208) [H:\DATA-2018\heruonan\20181022\2.raw]
10		gi|18655909	Chain A, Cel6a D175a Mutant	1016	39306	41	30	8	7	22.2	11122	1	0	1	7.023.658	1.402.717	2	14.027.126	0.0044	60	71	0	22.66	0.088	K	TPLMEQTLADIR	T	Oxidation (M)	0.000100000000.0			31934: Scan 29845 (rt=41.3021) [H:\DATA-2018\heruonan\20181022\2.raw]
10		gi|18655909	Chain A, Cel6a D175a Mutant	1016	39306	41	30	8	7	22.2	11123	1	0	1	4.685.797	14.027.172	3	14.027.126	0.0046	60	71	0	55.89	4.20E-05	K	TPLMEQTLADIR	T	Oxidation (M)	0.000100000000.0			23128: Sum of 2 scans in range 22815 (rt=33.8419) to 22844 (rt=33.8711) [H:\DATA-2018\heruonan\20181022\2.raw]
10		gi|18655909	Chain A, Cel6a D175a Mutant	1016	39306	41	30	8	7	22.2	11124	1	0	1	702.366	14.027.175	2	14.027.126	0.0049	60	71	0	83.77	6.80E-08	K	TPLMEQTLADIR	T	Oxidation (M)	0.000100000000.0			23996: Scan 23556 (rt=34.6217) [H:\DATA-2018\heruonan\20181022\2.raw]
10		gi|18655909	Chain A, Cel6a D175a Mutant	1016	39306	41	30	8	7	22.2	11125	1	0	1	7.023.661	14.027.176	2	14.027.126	0.005	60	71	0	39.13	0.002	K	TPLMEQTLADIR	T	Oxidation (M)	0.000100000000.0			25175: Scan 24535 (rt=35.6525) [H:\DATA-2018\heruonan\20181022\2.raw]
10		gi|18655909	Chain A, Cel6a D175a Mutant	1016	39306	41	30	8	7	22.2	11126	1	0	1	7.023.661	14.027.177	2	14.027.126	0.0051	60	71	0	75.03	5.30E-07	K	TPLMEQTLADIR	T	Oxidation (M)	0.000100000000.0			23389: Scan 23048 (rt=34.0879) [H:\DATA-2018\heruonan\20181022\2.raw]
10		gi|18655909	Chain A, Cel6a D175a Mutant	1016	39306	41	30	8	7	22.2	11128	1	0	1	7.023.671	14.027.196	2	14.027.126	0.007	60	71	0	33.99	0.0064	K	TPLMEQTLADIR	T	Oxidation (M)	0.000100000000.0			26848: Sum of 2 scans in range 25887 (rt=37.0996) to 25971 (rt=37.192) [H:\DATA-2018\heruonan\20181022\2.raw]
10		gi|18655909	Chain A, Cel6a D175a Mutant	1016	39306	41	30	8	7	22.2	11129	1	0	1	7.023.674	14.027.202	2	14.027.126	0.0076	60	71	0	39.85	0.0017	K	TPLMEQTLADIR	T	Oxidation (M)	0.000100000000.0			28344: Scan 27080 (rt=38.3695) [H:\DATA-2018\heruonan\20181022\2.raw]
10		gi|18655909	Chain A, Cel6a D175a Mutant	1016	39306	41	30	8	7	22.2	11131	1	0	1	7.023.702	14.027.259	2	14.027.126	0.0133	60	71	0	14.17	0.65	K	TPLMEQTLADIR	T	Oxidation (M)	0.000100000000.0			26190: Scan 25363 (rt=36.5181) [H:\DATA-2018\heruonan\20181022\2.raw]
10		gi|18655909	Chain A, Cel6a D175a Mutant	1016	39306	41	30	8	7	22.2	12274	1	0	1	7.263.673	14.507.199	2	14.507.166	0.0033	48	59	0	11.13	1	K	VPSFMWLDTLDK	T					51598: Scan 44010 (rt=56.7324) [H:\DATA-2018\heruonan\20181022\2.raw]
10		gi|18655909	Chain A, Cel6a D175a Mutant	1016	39306	41	30	8	7	22.2	12275	1	0	1	7.263.683	14.507.221	2	14.507.166	0.0055	48	59	0	55.07	4.80E-05	K	VPSFMWLDTLDK	T					50598: Scan 43294 (rt=55.9744) [H:\DATA-2018\heruonan\20181022\2.raw]
10		gi|18655909	Chain A, Cel6a D175a Mutant	1016	39306	41	30	8	7	22.2	12276	1	0	1	7.263.687	14.507.228	2	14.507.166	0.0061	48	59	0	48.55	0.00021	K	VPSFMWLDTLDK	T					51081: Scan 43629 (rt=56.3239) [H:\DATA-2018\heruonan\20181022\2.raw]
10		gi|18655909	Chain A, Cel6a D175a Mutant	1016	39306	41	30	8	7	22.2	12672	1	0	1	7.343.655	14.667.164	2	14.667.116	0.0049	48	59	0	29.46	0.015	K	VPSFMWLDTLDK	T	Oxidation (M)	0.000010000000.0			48687: Scan 41953 (rt=54.5447) [H:\DATA-2018\heruonan\20181022\2.raw]
10		gi|18655909	Chain A, Cel6a D175a Mutant	1016	39306	41	30	8	7	22.2	12673	1	0	1	7.343.655	14.667.164	2	14.667.116	0.0049	48	59	0	74.42	4.80E-07	K	VPSFMWLDTLDK	T	Oxidation (M)	0.000010000000.0			46896: Scan 40678 (rt=53.1578) [H:\DATA-2018\heruonan\20181022\2.raw]
10		gi|18655909	Chain A, Cel6a D175a Mutant	1016	39306	41	30	8	7	22.2	22637	1	0	1	9.429.509	18.838.872	2	18.838.802	0.0069	76	92	0	98.98	1.30E-09	K	NGGNYAGQFVVYDLPDR	A					32633: Scan 30390 (rt=41.8884) [H:\DATA-2018\heruonan\20181022\2.raw]
10		gi|18655909	Chain A, Cel6a D175a Mutant	1016	39306	41	30	8	7	22.2	22638	1	0	1	9.429.511	18.838.876	2	18.838.802	0.0074	76	92	0	54.85	3.60E-05	K	NGGNYAGQFVVYDLPDR	A					33090: Scan 30738 (rt=42.263) [H:\DATA-2018\heruonan\20181022\2.raw]
10		gi|18655909	Chain A, Cel6a D175a Mutant	1016	39306	41	30	8	7	22.2	30615	1	0	1	11.046.305	22.072.464	2	22.072.413	0.0052	132	152	0	10.11	0.44	R	TLLVIEPDSLANLVTNLGTPK	C					53387: Scan 45243 (rt=58.0797) [H:\DATA-2018\heruonan\20181022\2.raw]
10		gi|18655909	Chain A, Cel6a D175a Mutant	1016	39306	41	30	8	7	22.2	30616	1	0	1	11.046.307	22.072.468	2	22.072.413	0.0056	132	152	0	23.32	0.021	R	TLLVIEPDSLANLVTNLGTPK	C					55833: Scan 46971 (rt=60.0072) [H:\DATA-2018\heruonan\20181022\2.raw]
10		gi|18655909	Chain A, Cel6a D175a Mutant	1016	39306	41	30	8	7	22.2	30617	2	0	1	7.367.565	22.072.477	3	22.072.413	0.0064	132	152	0	1.06	3.3	R	TLLVIEPDSLANLVTNLGTPK	C					54456: Scan 45991 (rt=58.9116) [H:\DATA-2018\heruonan\20181022\2.raw]
10		gi|18655909	Chain A, Cel6a D175a Mutant	1016	39306	41	30	8	7	22.2	30618	1	0	1	11.046.314	22.072.482	2	22.072.413	0.007	132	152	0	14.18	0.16	R	TLLVIEPDSLANLVTNLGTPK	C					54942: Scan 46346 (rt=59.3039) [H:\DATA-2018\heruonan\20181022\2.raw]
10		gi|18655909	Chain A, Cel6a D175a Mutant	1016	39306	41	30	8	7	22.2	30619	1	0	1	11.046.318	2.207.249	2	22.072.413	0.0078	132	152	0	37.89	0.00069	R	TLLVIEPDSLANLVTNLGTPK	C					55380: Scan 46660 (rt=59.6575) [H:\DATA-2018\heruonan\20181022\2.raw]
10		gi|18655909	Chain A, Cel6a D175a Mutant	1016	39306	41	30	8	7	22.2	30620	1	0	1	736.757	22.072.492	3	22.072.413	0.0079	132	152	0	48.31	6.30E-05	R	TLLVIEPDSLANLVTNLGTPK	C					55387: Scan 46667 (rt=59.6658) [H:\DATA-2018\heruonan\20181022\2.raw]
10		gi|18655909	Chain A, Cel6a D175a Mutant	1016	39306	41	30	8	7	22.2	30622	1	0	1	11.046.323	2207.25	2	22.072.413	0.0088	132	152	0	2.05	2.5	R	TLLVIEPDSLANLVTNLGTPK	C					54411: Scan 45961 (rt=58.8787) [H:\DATA-2018\heruonan\20181022\2.raw]
10		gi|18655909	Chain A, Cel6a D175a Mutant	1016	39306	41	30	8	7	22.2	30623	1	0	1	7.367.575	22.072.507	3	22.072.413	0.0094	132	152	0	30.5	0.0035	R	TLLVIEPDSLANLVTNLGTPK	C					54961: Scan 46360 (rt=59.3195) [H:\DATA-2018\heruonan\20181022\2.raw]
10		gi|18655909	Chain A, Cel6a D175a Mutant	1016	39306	41	30	8	7	22.2	42994	1	0	1	9.461.497	28.354.273	3	28.354.187	0.0086	48	71	1	17.03	0.27	K	VPSFMWLDTLDKTPLMEQTLADIR	T	Oxidation (M)	0.000010000000000000000000.0			55138: Scan 46487 (rt=59.461) [H:\DATA-2018\heruonan\20181022\2.raw]
10		gi|18655909	Chain A, Cel6a D175a Mutant	1016	39306	41	30	8	7	22.2	42995	1	0	1	946.15	28.354.281	3	28.354.187	0.0095	48	71	1	25.19	0.04	K	VPSFMWLDTLDKTPLMEQTLADIR	T	Oxidation (M)	0.000000000000000100000000.0			52810: Scan 44823 (rt=57.6182) [H:\DATA-2018\heruonan\20181022\2.raw]
10		gi|18655909	Chain A, Cel6a D175a Mutant	1016	39306	41	30	8	7	22.2	42996	1	0	1	9.461.504	28.354.295	3	28.354.187	0.0108	48	71	1	31.7	0.0088	K	VPSFMWLDTLDKTPLMEQTLADIR	T	Oxidation (M)	0.000010000000000000000000.0			55432: Scan 46696 (rt=59.6975) [H:\DATA-2018\heruonan\20181022\2.raw]
10		gi|18655909	Chain A, Cel6a D175a Mutant	1016	39306	41	30	8	7	22.2	43291	1	0	1	9.514.815	28.514.227	3	28.514.136	0.0091	48	71	1	70.47	1.20E-06	K	VPSFMWLDTLDKTPLMEQTLADIR	T	2 Oxidation (M)	0.000010000000000100000000.0			51642: Scan 44037 (rt=56.7606) [H:\DATA-2018\heruonan\20181022\2.raw]
10		gi|18655909	Chain A, Cel6a D175a Mutant	1016	39306	41	30	8	7	22.2	43292	1	0	1	7.138.629	28.514.227	4	28.514.136	0.0091	48	71	1	49.93	0.00014	K	VPSFMWLDTLDKTPLMEQTLADIR	T	2 Oxidation (M)	0.000010000000000100000000.0			51721: Scan 44093 (rt=56.8238) [H:\DATA-2018\heruonan\20181022\2.raw]
11	1	gi|383089	endo beta-1,4-xylanase:ISOTYPE=1	1068	24215	40	27	4	2	28.8	630	1	1	1	387.202	7.723.894	2	7.723.868	0.0026	82	88	0	15.99	0.24	K	GWQPGTK	N					7698: Scan 8221 (rt=15.8313) [H:\DATA-2018\heruonan\20181022\2.raw]
11	1	gi|383089	endo beta-1,4-xylanase:ISOTYPE=1	1068	24215	40	27	4	2	28.8	17887	1	1	1	8.374.055	16.727.964	2	16.727.944	0.0019	137	151	0	77.41	2.00E-07	K	LGEVTSDGSVYDIYR	T					25945: Scan 25161 (rt=36.3094) [H:\DATA-2018\heruonan\20181022\2.raw]
11	1	gi|383089	endo beta-1,4-xylanase:ISOTYPE=1	1068	24215	40	27	4	2	28.8	17888	1	1	1	8.374.056	16.727.967	2	16.727.944	0.0023	137	151	0	10.05	1.1	K	LGEVTSDGSVYDIYR	T					53714: Scan 45472 (rt=58.331) [H:\DATA-2018\heruonan\20181022\2.raw]
11	1	gi|383089	endo beta-1,4-xylanase:ISOTYPE=1	1068	24215	40	27	4	2	28.8	17889	1	1	1	8.374.058	1.672.797	2	16.727.944	0.0026	137	151	0	45.64	0.0003	K	LGEVTSDGSVYDIYR	T					28773: Sum of 2 scans in range 27409 (rt=38.7191) to 27507 (rt=38.8233) [H:\DATA-2018\heruonan\20181022\2.raw]
11	1	gi|383089	endo beta-1,4-xylanase:ISOTYPE=1	1068	24215	40	27	4	2	28.8	17890	1	1	1	8.374.059	16.727.972	2	16.727.944	0.0028	137	151	0	74.31	4.10E-07	K	LGEVTSDGSVYDIYR	T					33781: Scan 31244 (rt=42.8087) [H:\DATA-2018\heruonan\20181022\2.raw]
11	1	gi|383089	endo beta-1,4-xylanase:ISOTYPE=1	1068	24215	40	27	4	2	28.8	17891	1	1	1	837.406	16.727.975	2	16.727.944	0.0031	137	151	0	74.18	4.10E-07	K	LGEVTSDGSVYDIYR	T					20682: Scan 20691 (rt=31.5961) [H:\DATA-2018\heruonan\20181022\2.raw]
11	1	gi|383089	endo beta-1,4-xylanase:ISOTYPE=1	1068	24215	40	27	4	2	28.8	17894	1	1	1	8.374.065	16.727.984	2	16.727.944	0.004	137	151	0	19.44	0.12	K	LGEVTSDGSVYDIYR	T					55702: Scan 46878 (rt=59.9029) [H:\DATA-2018\heruonan\20181022\2.raw]
11	1	gi|383089	endo beta-1,4-xylanase:ISOTYPE=1	1068	24215	40	27	4	2	28.8	17896	1	1	1	8.374.067	16.727.988	2	16.727.944	0.0044	137	151	0	56.84	2.20E-05	K	LGEVTSDGSVYDIYR	T					31441: Sum of 2 scans in range 29476 (rt=40.9015) to 29582 (rt=41.0157) [H:\DATA-2018\heruonan\20181022\2.raw]
11	1	gi|383089	endo beta-1,4-xylanase:ISOTYPE=1	1068	24215	40	27	4	2	28.8	17897	1	1	1	8.374.069	16.727.992	2	16.727.944	0.0048	137	151	0	63.5	4.80E-06	K	LGEVTSDGSVYDIYR	T					30574: Scan 28796 (rt=40.1858) [H:\DATA-2018\heruonan\20181022\2.raw]
11	1	gi|383089	endo beta-1,4-xylanase:ISOTYPE=1	1068	24215	40	27	4	2	28.8	17898	1	1	1	837.407	16.727.995	2	16.727.944	0.0051	137	151	0	41.05	0.00085	K	LGEVTSDGSVYDIYR	T					30035: Scan 28373 (rt=39.7432) [H:\DATA-2018\heruonan\20181022\2.raw]
11	1	gi|383089	endo beta-1,4-xylanase:ISOTYPE=1	1068	24215	40	27	4	2	28.8	17899	1	1	1	837.407	16.727.995	2	16.727.944	0.0051	137	151	0	41.1	0.00084	K	LGEVTSDGSVYDIYR	T					43188: Scan 38090 (rt=50.2985) [H:\DATA-2018\heruonan\20181022\2.raw]
11	1	gi|383089	endo beta-1,4-xylanase:ISOTYPE=1	1068	24215	40	27	4	2	28.8	17900	1	1	1	8.374.071	16.727.996	2	16.727.944	0.0052	137	151	0	79.36	1.30E-07	K	LGEVTSDGSVYDIYR	T					30995: Scan 29135 (rt=40.5422) [H:\DATA-2018\heruonan\20181022\2.raw]
11	1	gi|383089	endo beta-1,4-xylanase:ISOTYPE=1	1068	24215	40	27	4	2	28.8	17901	1	1	1	8.374.071	16.727.997	2	16.727.944	0.0052	137	151	0	18.49	0.15	K	LGEVTSDGSVYDIYR	T					27462: Scan 26397 (rt=37.6449) [H:\DATA-2018\heruonan\20181022\2.raw]
11	1	gi|383089	endo beta-1,4-xylanase:ISOTYPE=1	1068	24215	40	27	4	2	28.8	17902	1	1	1	8.374.072	16.727.999	2	16.727.944	0.0055	137	151	0	15.09	0.33	K	LGEVTSDGSVYDIYR	T					44447: Scan 38955 (rt=51.2496) [H:\DATA-2018\heruonan\20181022\2.raw]
11	1	gi|383089	endo beta-1,4-xylanase:ISOTYPE=1	1068	24215	40	27	4	2	28.8	17903	1	1	1	8.374.073	1672.8	2	16.727.944	0.0056	137	151	0	81.85	7.10E-08	K	LGEVTSDGSVYDIYR	T					25518: Scan 24811 (rt=35.9428) [H:\DATA-2018\heruonan\20181022\2.raw]
11	1	gi|383089	endo beta-1,4-xylanase:ISOTYPE=1	1068	24215	40	27	4	2	28.8	17904	1	1	1	8.374.074	16.728.003	2	16.727.944	0.0058	137	151	0	67.8	1.90E-06	K	LGEVTSDGSVYDIYR	T					27169: Scan 26142 (rt=37.3798) [H:\DATA-2018\heruonan\20181022\2.raw]
11	1	gi|383089	endo beta-1,4-xylanase:ISOTYPE=1	1068	24215	40	27	4	2	28.8	17905	1	1	1	8.374.076	16.728.006	2	16.727.944	0.0062	137	151	0	12.99	0.57	K	LGEVTSDGSVYDIYR	T					32325: Scan 30151 (rt=41.6296) [H:\DATA-2018\heruonan\20181022\2.raw]
11	1	gi|383089	endo beta-1,4-xylanase:ISOTYPE=1	1068	24215	40	27	4	2	28.8	17906	1	1	1	8.374.076	16.728.006	2	16.727.944	0.0062	137	151	0	67.51	2.00E-06	K	LGEVTSDGSVYDIYR	T					29357: Scan 27868 (rt=39.2068) [H:\DATA-2018\heruonan\20181022\2.raw]
11	1	gi|383089	endo beta-1,4-xylanase:ISOTYPE=1	1068	24215	40	27	4	2	28.8	17907	1	1	1	8.374.076	16.728.007	2	16.727.944	0.0062	137	151	0	86.24	2.60E-08	K	LGEVTSDGSVYDIYR	T					26359: Scan 25497 (rt=36.6625) [H:\DATA-2018\heruonan\20181022\2.raw]
11	1	gi|383089	endo beta-1,4-xylanase:ISOTYPE=1	1068	24215	40	27	4	2	28.8	17908	1	1	1	8.374.077	16.728.008	2	16.727.944	0.0063	137	151	0	9.58	1.2	K	LGEVTSDGSVYDIYR	T					31851: Scan 29782 (rt=41.2326) [H:\DATA-2018\heruonan\20181022\2.raw]
11	1	gi|383089	endo beta-1,4-xylanase:ISOTYPE=1	1068	24215	40	27	4	2	28.8	17909	1	1	1	5.586.076	1.672.801	3	16.727.944	0.0066	137	151	0	63.58	4.90E-06	K	LGEVTSDGSVYDIYR	T					25638: Scan 24907 (rt=36.0436) [H:\DATA-2018\heruonan\20181022\2.raw]
11	1	gi|383089	endo beta-1,4-xylanase:ISOTYPE=1	1068	24215	40	27	4	2	28.8	17910	1	1	1	8.374.078	1.672.801	2	16.727.944	0.0066	137	151	0	37.76	0.0019	K	LGEVTSDGSVYDIYR	T					23286: Scan 22958 (rt=33.9924) [H:\DATA-2018\heruonan\20181022\2.raw]
11	1	gi|383089	endo beta-1,4-xylanase:ISOTYPE=1	1068	24215	40	27	4	2	28.8	17911	1	1	1	837.408	16.728.014	2	16.727.944	0.007	137	151	0	98.76	1.50E-09	K	LGEVTSDGSVYDIYR	T					26746: Scan 25805 (rt=37.005) [H:\DATA-2018\heruonan\20181022\2.raw]
11	1	gi|383089	endo beta-1,4-xylanase:ISOTYPE=1	1068	24215	40	27	4	2	28.8	17912	1	1	1	837.408	16.728.015	2	16.727.944	0.0071	137	151	0	33.56	0.0049	K	LGEVTSDGSVYDIYR	T					29594: Scan 28037 (rt=39.3881) [H:\DATA-2018\heruonan\20181022\2.raw]
11	1	gi|383089	endo beta-1,4-xylanase:ISOTYPE=1	1068	24215	40	27	4	2	28.8	17913	1	1	1	8.374.081	16.728.017	2	16.727.944	0.0073	137	151	0	26.32	0.026	K	LGEVTSDGSVYDIYR	T					41754: Scan 37083 (rt=49.1826) [H:\DATA-2018\heruonan\20181022\2.raw]
11	1	gi|383089	endo beta-1,4-xylanase:ISOTYPE=1	1068	24215	40	27	4	2	28.8	17914	1	1	1	8.374.085	16.728.025	2	16.727.944	0.0081	137	151	0	54.77	3.70E-05	K	LGEVTSDGSVYDIYR	T					27941: Scan 26777 (rt=38.0553) [H:\DATA-2018\heruonan\20181022\2.raw]
11	1	gi|383089	endo beta-1,4-xylanase:ISOTYPE=1	1068	24215	40	27	4	2	28.8	17915	1	1	1	8.374.086	16.728.027	2	16.727.944	0.0083	137	151	0	26.75	0.023	K	LGEVTSDGSVYDIYR	T					34270: Scan 31602 (rt=43.196) [H:\DATA-2018\heruonan\20181022\2.raw]
11	1	gi|383089	endo beta-1,4-xylanase:ISOTYPE=1	1068	24215	40	27	4	2	28.8	17916	1	1	1	8.374.087	16.728.028	2	16.727.944	0.0083	137	151	0	38.88	0.0014	K	LGEVTSDGSVYDIYR	T					33195: Sum of 2 scans in range 30813 (rt=42.3413) to 30851 (rt=42.3796) [H:\DATA-2018\heruonan\20181022\2.raw]
11	1	gi|383089	endo beta-1,4-xylanase:ISOTYPE=1	1068	24215	40	27	4	2	28.8	17917	1	1	1	8.374.094	16.728.042	2	16.727.944	0.0097	137	151	0	5.17	3.4	K	LGEVTSDGSVYDIYR	T					45989: Scan 40039 (rt=52.4507) [H:\DATA-2018\heruonan\20181022\2.raw]
11	1	gi|383089	endo beta-1,4-xylanase:ISOTYPE=1	1068	24215	40	27	4	2	28.8	17918	1	1	1	8.374.097	16.728.048	2	16.727.944	0.0104	137	151	0	24.34	0.039	K	LGEVTSDGSVYDIYR	T					52631: Scan 44702 (rt=57.4883) [H:\DATA-2018\heruonan\20181022\2.raw]
11	1	gi|383089	endo beta-1,4-xylanase:ISOTYPE=1	1068	24215	40	27	4	2	28.8	31154	1	1	1	11.155.709	22.291.272	2	22.291.219	0.0054	155	173	0	11.4	1	R	VNQPSIIGTATFYQYWSVR	R					51477: Scan 43921 (rt=56.6386) [H:\DATA-2018\heruonan\20181022\2.raw]
11	1	gi|383089	endo beta-1,4-xylanase:ISOTYPE=1	1068	24215	40	27	4	2	28.8	31156	1	1	1	11.155.718	2.229.129	2	22.291.219	0.0072	155	173	0	15.74	0.39	R	VNQPSIIGTATFYQYWSVR	R					50946: Sum of 2 scans in range 43537 (rt=56.2253) to 43575 (rt=56.2652) [H:\DATA-2018\heruonan\20181022\2.raw]
11	1	gi|383089	endo beta-1,4-xylanase:ISOTYPE=1	1068	24215	40	27	4	2	28.8	31157	1	1	1	7.440.506	22.291.299	3	22.291.219	0.008	155	173	0	23.15	0.069	R	VNQPSIIGTATFYQYWSVR	R					50869: Scan 43485 (rt=56.1713) [H:\DATA-2018\heruonan\20181022\2.raw]
11	1	gi|383089	endo beta-1,4-xylanase:ISOTYPE=1	1068	24215	40	27	4	2	28.8	31158	1	1	1	11.155.739	22.291.332	2	22.291.219	0.0114	155	173	0	8.56	2	R	VNQPSIIGTATFYQYWSVR	R					51956: Scan 44255 (rt=57.003) [H:\DATA-2018\heruonan\20181022\2.raw]
11	1	gi|383089	endo beta-1,4-xylanase:ISOTYPE=1	1068	24215	40	27	4	2	28.8	38504	1	1	1	8.644.286	25.902.641	3	25.902.591	0.005	114	136	0	18.42	0.2	R	NPLIEYYIVENFGTYNPSTGATK	L					52801: Scan 44817 (rt=57.6105) [H:\DATA-2018\heruonan\20181022\2.raw]
11	1	gi|383089	endo beta-1,4-xylanase:ISOTYPE=1	1068	24215	40	27	4	2	28.8	38505	1	1	1	8.644.298	25.902.674	3	25.902.591	0.0083	114	136	0	28.46	0.019	R	NPLIEYYIVENFGTYNPSTGATK	L					50381: Scan 43132 (rt=55.7937) [H:\DATA-2018\heruonan\20181022\2.raw]
11	1	gi|383089	endo beta-1,4-xylanase:ISOTYPE=1	1068	24215	40	27	4	2	28.8	38506	1	1	1	8.644.298	25.902.677	3	25.902.591	0.0086	114	136	0	42.11	0.00083	R	NPLIEYYIVENFGTYNPSTGATK	L					50830: Scan 43458 (rt=56.1439) [H:\DATA-2018\heruonan\20181022\2.raw]
11	1	gi|383089	endo beta-1,4-xylanase:ISOTYPE=1	1068	24215	40	27	4	2	28.8	38507	1	1	1	864.43	25.902.682	3	25.902.591	0.0091	114	136	0	43.89	0.00055	R	NPLIEYYIVENFGTYNPSTGATK	L					51655: Scan 44046 (rt=56.7711) [H:\DATA-2018\heruonan\20181022\2.raw]
11	1	gi|383089	endo beta-1,4-xylanase:ISOTYPE=1	1068	24215	40	27	4	2	28.8	38508	1	1	1	864.43	25.902.683	3	25.902.591	0.0092	114	136	0	46.84	0.00028	R	NPLIEYYIVENFGTYNPSTGATK	L					52114: Scan 44357 (rt=57.1164) [H:\DATA-2018\heruonan\20181022\2.raw]
11	1	gi|383089	endo beta-1,4-xylanase:ISOTYPE=1	1068	24215	40	27	4	2	28.8	38509	1	1	1	12.961.415	25.902.684	2	25.902.591	0.0093	114	136	0	43.72	0.00058	R	NPLIEYYIVENFGTYNPSTGATK	L					51763: Scan 44124 (rt=56.8578) [H:\DATA-2018\heruonan\20181022\2.raw]
11		gi|780816	beta-xylanase precursor [Trichoderma reesei]	933	23967	34	22	3	1	18.4	630	1	0	1	387.202	7.723.894	2	7.723.868	0.0026	83	89	0	15.99	0.24	K	GWQPGTK	N					7698: Scan 8221 (rt=15.8313) [H:\DATA-2018\heruonan\20181022\2.raw]
11		gi|780816	beta-xylanase precursor [Trichoderma reesei]	933	23967	34	22	3	1	18.4	17887	1	0	1	8.374.055	16.727.964	2	16.727.944	0.0019	138	152	0	77.41	2.00E-07	K	LGEVTSDGSVYDIYR	T					25945: Scan 25161 (rt=36.3094) [H:\DATA-2018\heruonan\20181022\2.raw]
11		gi|780816	beta-xylanase precursor [Trichoderma reesei]	933	23967	34	22	3	1	18.4	17888	1	0	1	8.374.056	16.727.967	2	16.727.944	0.0023	138	152	0	10.05	1.1	K	LGEVTSDGSVYDIYR	T					53714: Scan 45472 (rt=58.331) [H:\DATA-2018\heruonan\20181022\2.raw]
11		gi|780816	beta-xylanase precursor [Trichoderma reesei]	933	23967	34	22	3	1	18.4	17889	1	0	1	8.374.058	1.672.797	2	16.727.944	0.0026	138	152	0	45.64	0.0003	K	LGEVTSDGSVYDIYR	T					28773: Sum of 2 scans in range 27409 (rt=38.7191) to 27507 (rt=38.8233) [H:\DATA-2018\heruonan\20181022\2.raw]
11		gi|780816	beta-xylanase precursor [Trichoderma reesei]	933	23967	34	22	3	1	18.4	17890	1	0	1	8.374.059	16.727.972	2	16.727.944	0.0028	138	152	0	74.31	4.10E-07	K	LGEVTSDGSVYDIYR	T					33781: Scan 31244 (rt=42.8087) [H:\DATA-2018\heruonan\20181022\2.raw]
11		gi|780816	beta-xylanase precursor [Trichoderma reesei]	933	23967	34	22	3	1	18.4	17891	1	0	1	837.406	16.727.975	2	16.727.944	0.0031	138	152	0	74.18	4.10E-07	K	LGEVTSDGSVYDIYR	T					20682: Scan 20691 (rt=31.5961) [H:\DATA-2018\heruonan\20181022\2.raw]
11		gi|780816	beta-xylanase precursor [Trichoderma reesei]	933	23967	34	22	3	1	18.4	17894	1	0	1	8.374.065	16.727.984	2	16.727.944	0.004	138	152	0	19.44	0.12	K	LGEVTSDGSVYDIYR	T					55702: Scan 46878 (rt=59.9029) [H:\DATA-2018\heruonan\20181022\2.raw]
11		gi|780816	beta-xylanase precursor [Trichoderma reesei]	933	23967	34	22	3	1	18.4	17896	1	0	1	8.374.067	16.727.988	2	16.727.944	0.0044	138	152	0	56.84	2.20E-05	K	LGEVTSDGSVYDIYR	T					31441: Sum of 2 scans in range 29476 (rt=40.9015) to 29582 (rt=41.0157) [H:\DATA-2018\heruonan\20181022\2.raw]
11		gi|780816	beta-xylanase precursor [Trichoderma reesei]	933	23967	34	22	3	1	18.4	17897	1	0	1	8.374.069	16.727.992	2	16.727.944	0.0048	138	152	0	63.5	4.80E-06	K	LGEVTSDGSVYDIYR	T					30574: Scan 28796 (rt=40.1858) [H:\DATA-2018\heruonan\20181022\2.raw]
11		gi|780816	beta-xylanase precursor [Trichoderma reesei]	933	23967	34	22	3	1	18.4	17898	1	0	1	837.407	16.727.995	2	16.727.944	0.0051	138	152	0	41.05	0.00085	K	LGEVTSDGSVYDIYR	T					30035: Scan 28373 (rt=39.7432) [H:\DATA-2018\heruonan\20181022\2.raw]
11		gi|780816	beta-xylanase precursor [Trichoderma reesei]	933	23967	34	22	3	1	18.4	17899	1	0	1	837.407	16.727.995	2	16.727.944	0.0051	138	152	0	41.1	0.00084	K	LGEVTSDGSVYDIYR	T					43188: Scan 38090 (rt=50.2985) [H:\DATA-2018\heruonan\20181022\2.raw]
11		gi|780816	beta-xylanase precursor [Trichoderma reesei]	933	23967	34	22	3	1	18.4	17900	1	0	1	8.374.071	16.727.996	2	16.727.944	0.0052	138	152	0	79.36	1.30E-07	K	LGEVTSDGSVYDIYR	T					30995: Scan 29135 (rt=40.5422) [H:\DATA-2018\heruonan\20181022\2.raw]
11		gi|780816	beta-xylanase precursor [Trichoderma reesei]	933	23967	34	22	3	1	18.4	17901	1	0	1	8.374.071	16.727.997	2	16.727.944	0.0052	138	152	0	18.49	0.15	K	LGEVTSDGSVYDIYR	T					27462: Scan 26397 (rt=37.6449) [H:\DATA-2018\heruonan\20181022\2.raw]
11		gi|780816	beta-xylanase precursor [Trichoderma reesei]	933	23967	34	22	3	1	18.4	17902	1	0	1	8.374.072	16.727.999	2	16.727.944	0.0055	138	152	0	15.09	0.33	K	LGEVTSDGSVYDIYR	T					44447: Scan 38955 (rt=51.2496) [H:\DATA-2018\heruonan\20181022\2.raw]
11		gi|780816	beta-xylanase precursor [Trichoderma reesei]	933	23967	34	22	3	1	18.4	17903	1	0	1	8.374.073	1672.8	2	16.727.944	0.0056	138	152	0	81.85	7.10E-08	K	LGEVTSDGSVYDIYR	T					25518: Scan 24811 (rt=35.9428) [H:\DATA-2018\heruonan\20181022\2.raw]
11		gi|780816	beta-xylanase precursor [Trichoderma reesei]	933	23967	34	22	3	1	18.4	17904	1	0	1	8.374.074	16.728.003	2	16.727.944	0.0058	138	152	0	67.8	1.90E-06	K	LGEVTSDGSVYDIYR	T					27169: Scan 26142 (rt=37.3798) [H:\DATA-2018\heruonan\20181022\2.raw]
11		gi|780816	beta-xylanase precursor [Trichoderma reesei]	933	23967	34	22	3	1	18.4	17905	1	0	1	8.374.076	16.728.006	2	16.727.944	0.0062	138	152	0	12.99	0.57	K	LGEVTSDGSVYDIYR	T					32325: Scan 30151 (rt=41.6296) [H:\DATA-2018\heruonan\20181022\2.raw]
11		gi|780816	beta-xylanase precursor [Trichoderma reesei]	933	23967	34	22	3	1	18.4	17906	1	0	1	8.374.076	16.728.006	2	16.727.944	0.0062	138	152	0	67.51	2.00E-06	K	LGEVTSDGSVYDIYR	T					29357: Scan 27868 (rt=39.2068) [H:\DATA-2018\heruonan\20181022\2.raw]
11		gi|780816	beta-xylanase precursor [Trichoderma reesei]	933	23967	34	22	3	1	18.4	17907	1	0	1	8.374.076	16.728.007	2	16.727.944	0.0062	138	152	0	86.24	2.60E-08	K	LGEVTSDGSVYDIYR	T					26359: Scan 25497 (rt=36.6625) [H:\DATA-2018\heruonan\20181022\2.raw]
11		gi|780816	beta-xylanase precursor [Trichoderma reesei]	933	23967	34	22	3	1	18.4	17908	1	0	1	8.374.077	16.728.008	2	16.727.944	0.0063	138	152	0	9.58	1.2	K	LGEVTSDGSVYDIYR	T					31851: Scan 29782 (rt=41.2326) [H:\DATA-2018\heruonan\20181022\2.raw]
11		gi|780816	beta-xylanase precursor [Trichoderma reesei]	933	23967	34	22	3	1	18.4	17909	1	0	1	5.586.076	1.672.801	3	16.727.944	0.0066	138	152	0	63.58	4.90E-06	K	LGEVTSDGSVYDIYR	T					25638: Scan 24907 (rt=36.0436) [H:\DATA-2018\heruonan\20181022\2.raw]
11		gi|780816	beta-xylanase precursor [Trichoderma reesei]	933	23967	34	22	3	1	18.4	17910	1	0	1	8.374.078	1.672.801	2	16.727.944	0.0066	138	152	0	37.76	0.0019	K	LGEVTSDGSVYDIYR	T					23286: Scan 22958 (rt=33.9924) [H:\DATA-2018\heruonan\20181022\2.raw]
11		gi|780816	beta-xylanase precursor [Trichoderma reesei]	933	23967	34	22	3	1	18.4	17911	1	0	1	837.408	16.728.014	2	16.727.944	0.007	138	152	0	98.76	1.50E-09	K	LGEVTSDGSVYDIYR	T					26746: Scan 25805 (rt=37.005) [H:\DATA-2018\heruonan\20181022\2.raw]
11		gi|780816	beta-xylanase precursor [Trichoderma reesei]	933	23967	34	22	3	1	18.4	17912	1	0	1	837.408	16.728.015	2	16.727.944	0.0071	138	152	0	33.56	0.0049	K	LGEVTSDGSVYDIYR	T					29594: Scan 28037 (rt=39.3881) [H:\DATA-2018\heruonan\20181022\2.raw]
11		gi|780816	beta-xylanase precursor [Trichoderma reesei]	933	23967	34	22	3	1	18.4	17913	1	0	1	8.374.081	16.728.017	2	16.727.944	0.0073	138	152	0	26.32	0.026	K	LGEVTSDGSVYDIYR	T					41754: Scan 37083 (rt=49.1826) [H:\DATA-2018\heruonan\20181022\2.raw]
11		gi|780816	beta-xylanase precursor [Trichoderma reesei]	933	23967	34	22	3	1	18.4	17914	1	0	1	8.374.085	16.728.025	2	16.727.944	0.0081	138	152	0	54.77	3.70E-05	K	LGEVTSDGSVYDIYR	T					27941: Scan 26777 (rt=38.0553) [H:\DATA-2018\heruonan\20181022\2.raw]
11		gi|780816	beta-xylanase precursor [Trichoderma reesei]	933	23967	34	22	3	1	18.4	17915	1	0	1	8.374.086	16.728.027	2	16.727.944	0.0083	138	152	0	26.75	0.023	K	LGEVTSDGSVYDIYR	T					34270: Scan 31602 (rt=43.196) [H:\DATA-2018\heruonan\20181022\2.raw]
11		gi|780816	beta-xylanase precursor [Trichoderma reesei]	933	23967	34	22	3	1	18.4	17916	1	0	1	8.374.087	16.728.028	2	16.727.944	0.0083	138	152	0	38.88	0.0014	K	LGEVTSDGSVYDIYR	T					33195: Sum of 2 scans in range 30813 (rt=42.3413) to 30851 (rt=42.3796) [H:\DATA-2018\heruonan\20181022\2.raw]
11		gi|780816	beta-xylanase precursor [Trichoderma reesei]	933	23967	34	22	3	1	18.4	17917	1	0	1	8.374.094	16.728.042	2	16.727.944	0.0097	138	152	0	5.17	3.4	K	LGEVTSDGSVYDIYR	T					45989: Scan 40039 (rt=52.4507) [H:\DATA-2018\heruonan\20181022\2.raw]
11		gi|780816	beta-xylanase precursor [Trichoderma reesei]	933	23967	34	22	3	1	18.4	17918	1	0	1	8.374.097	16.728.048	2	16.727.944	0.0104	138	152	0	24.34	0.039	K	LGEVTSDGSVYDIYR	T					52631: Scan 44702 (rt=57.4883) [H:\DATA-2018\heruonan\20181022\2.raw]
11		gi|780816	beta-xylanase precursor [Trichoderma reesei]	933	23967	34	22	3	1	18.4	31154	1	0	1	11.155.709	22.291.272	2	22.291.219	0.0054	156	174	0	11.4	1	R	VNQPSIIGTATFYQYWSVR	R					51477: Scan 43921 (rt=56.6386) [H:\DATA-2018\heruonan\20181022\2.raw]
11		gi|780816	beta-xylanase precursor [Trichoderma reesei]	933	23967	34	22	3	1	18.4	31156	1	0	1	11.155.718	2.229.129	2	22.291.219	0.0072	156	174	0	15.74	0.39	R	VNQPSIIGTATFYQYWSVR	R					50946: Sum of 2 scans in range 43537 (rt=56.2253) to 43575 (rt=56.2652) [H:\DATA-2018\heruonan\20181022\2.raw]
11		gi|780816	beta-xylanase precursor [Trichoderma reesei]	933	23967	34	22	3	1	18.4	31157	1	0	1	7.440.506	22.291.299	3	22.291.219	0.008	156	174	0	23.15	0.069	R	VNQPSIIGTATFYQYWSVR	R					50869: Scan 43485 (rt=56.1713) [H:\DATA-2018\heruonan\20181022\2.raw]
11		gi|780816	beta-xylanase precursor [Trichoderma reesei]	933	23967	34	22	3	1	18.4	31158	1	0	1	11.155.739	22.291.332	2	22.291.219	0.0114	156	174	0	8.56	2	R	VNQPSIIGTATFYQYWSVR	R					51956: Scan 44255 (rt=57.003) [H:\DATA-2018\heruonan\20181022\2.raw]
12	1	gi|340519417	predicted protein [Trichoderma reesei QM6a]	1011	76233	50	35	18	13	28.1	879	1	1	1	3.982.228	7.944.311	2	7.944.286	0.0025	273	279	0	46.04	0.00016	K	ASSVIYR	M					8292: Scan 8839 (rt=16.7686) [H:\DATA-2018\heruonan\20181022\2.raw]
12	1	gi|340519417	predicted protein [Trichoderma reesei QM6a]	1011	76233	50	35	18	13	28.1	1004	1	1	1	4.027.355	8.034.564	2	8.034.541	0.0023	669	676	0	23.85	0.06	R	LVPYGGAK	V					9091: Scan 9737 (rt=18.1577) [H:\DATA-2018\heruonan\20181022\2.raw]
12	1	gi|340519417	predicted protein [Trichoderma reesei QM6a]	1011	76233	50	35	18	13	28.1	1005	1	1	1	4.027.358	803.457	2	8.034.541	0.0029	669	676	0	18.29	0.22	R	LVPYGGAK	V					8935: Scan 9545 (rt=17.816) [H:\DATA-2018\heruonan\20181022\2.raw]
12	1	gi|340519417	predicted protein [Trichoderma reesei QM6a]	1011	76233	50	35	18	13	28.1	1486	1	1	1	8.404.324	8.394.251	1	8.394.211	0.004	170	176	0	36.79	0.0015	R	FMTLANK	M	Oxidation (M)	0.0100000.0			8748: Scan 9337 (rt=17.5037) [H:\DATA-2018\heruonan\20181022\2.raw]
12	1	gi|340519417	predicted protein [Trichoderma reesei QM6a]	1011	76233	50	35	18	13	28.1	2874	1	1	1	4.852.284	9.684.423	2	9.684.392	0.0031	238	244	0	9.77	0.37	K	WADWYTK	G					23535: Sum of 2 scans in range 23171 (rt=34.2123) to 23198 (rt=34.2397) [H:\DATA-2018\heruonan\20181022\2.raw]
12	1	gi|340519417	predicted protein [Trichoderma reesei QM6a]	1011	76233	50	35	18	13	28.1	3023	1	1	1	4.902.144	9.784.142	2	9.784.117	0.0026	487	494	0	42.81	0.00016	R	MPEWSDSK	M					14052: Scan 14610 (rt=24.5105) [H:\DATA-2018\heruonan\20181022\2.raw]
12	1	gi|340519417	predicted protein [Trichoderma reesei QM6a]	1011	76233	50	35	18	13	28.1	3024	1	1	1	4.902.147	9.784.149	2	9.784.117	0.0033	487	494	0	31.44	0.0023	R	MPEWSDSK	M					14145: Scan 14718 (rt=24.6606) [H:\DATA-2018\heruonan\20181022\2.raw]
12	1	gi|340519417	predicted protein [Trichoderma reesei QM6a]	1011	76233	50	35	18	13	28.1	3072	1	1	1	490.77	9.795.255	2	9.795.273	-0.0018	169	176	1	11.24	0.85	R	RFMTLANK	M					13345: Scan 13964 (rt=23.767) [H:\DATA-2018\heruonan\20181022\2.raw]
12	1	gi|340519417	predicted protein [Trichoderma reesei QM6a]	1011	76233	50	35	18	13	28.1	3245	1	1	1	4.982.124	9.944.102	2	9.944.066	0.0036	487	494	0	26.33	0.005	R	MPEWSDSK	M	Oxidation (M)	0.10000000.0			8340: Scan 8896 (rt=16.8602) [H:\DATA-2018\heruonan\20181022\2.raw]
12	1	gi|340519417	predicted protein [Trichoderma reesei QM6a]	1011	76233	50	35	18	13	28.1	3285	1	1	1	4.987.701	9.955.256	2	9.955.222	0.0034	169	176	1	13.74	0.29	R	RFMTLANK	M	Oxidation (M)	0.00100000.0			8055: Scan 8592 (rt=16.3788) [H:\DATA-2018\heruonan\20181022\2.raw]
12	1	gi|340519417	predicted protein [Trichoderma reesei QM6a]	1011	76233	50	35	18	13	28.1	5874	1	1	1	5.708.095	11.396.044	2	11.396.009	0.0036	677	686	0	24.8	0.036	K	VHMSDLPTIK	F					19158: Scan 19393 (rt=30.1853) [H:\DATA-2018\heruonan\20181022\2.raw]
12	1	gi|340519417	predicted protein [Trichoderma reesei QM6a]	1011	76233	50	35	18	13	28.1	5875	1	1	1	3.808.755	11.396.047	3	11.396.009	0.0039	677	686	0	3.84	4.9	K	VHMSDLPTIK	F					19228: Scan 19451 (rt=30.2519) [H:\DATA-2018\heruonan\20181022\2.raw]
12	1	gi|340519417	predicted protein [Trichoderma reesei QM6a]	1011	76233	50	35	18	13	28.1	6051	1	1	1	5.767.695	11.515.244	2	11.515.202	0.0042	280	289	0	38.37	0.0011	R	MTGDEEMLVK	S					16670: Scan 17191 (rt=27.7545) [H:\DATA-2018\heruonan\20181022\2.raw]
12	1	gi|340519417	predicted protein [Trichoderma reesei QM6a]	1011	76233	50	35	18	13	28.1	6052	1	1	1	5.767.696	11.515.246	2	11.515.202	0.0044	280	289	0	34.16	0.0031	R	MTGDEEMLVK	S					17068: Scan 17547 (rt=28.1514) [H:\DATA-2018\heruonan\20181022\2.raw]
12	1	gi|340519417	predicted protein [Trichoderma reesei QM6a]	1011	76233	50	35	18	13	28.1	6053	1	1	1	5.767.699	11.515.252	2	11.515.202	0.0049	280	289	0	26.8	0.017	R	MTGDEEMLVK	S					16310: Scan 16888 (rt=27.4079) [H:\DATA-2018\heruonan\20181022\2.raw]
12	1	gi|340519417	predicted protein [Trichoderma reesei QM6a]	1011	76233	50	35	18	13	28.1	6149	1	1	1	5.788.071	11.555.997	2	11.555.958	0.0039	677	686	0	55.86	2.70E-05	K	VHMSDLPTIK	F	Oxidation (M)	0.0010000000.0			13410: Scan 14017 (rt=23.8294) [H:\DATA-2018\heruonan\20181022\2.raw]
12	1	gi|340519417	predicted protein [Trichoderma reesei QM6a]	1011	76233	50	35	18	13	28.1	6150	1	1	1	5.788.075	11.556.004	2	11.555.958	0.0046	677	686	0	16.44	0.19	K	VHMSDLPTIK	F	Oxidation (M)	0.0010000000.0			13084: Scan 13734 (rt=23.4901) [H:\DATA-2018\heruonan\20181022\2.raw]
12	1	gi|340519417	predicted protein [Trichoderma reesei QM6a]	1011	76233	50	35	18	13	28.1	6151	1	1	1	5.788.077	11.556.008	2	11.555.958	0.005	677	686	0	37.49	0.0015	K	VHMSDLPTIK	F	Oxidation (M)	0.0010000000.0			13580: Scan 14171 (rt=24.0055) [H:\DATA-2018\heruonan\20181022\2.raw]
12	1	gi|340519417	predicted protein [Trichoderma reesei QM6a]	1011	76233	50	35	18	13	28.1	6398	1	1	1	5.847.671	11.675.197	2	11.675.152	0.0046	280	289	0	48.43	6.20E-05	R	MTGDEEMLVK	S	Oxidation (M)	0.0000001000.0			11984: Scan 12670 (rt=22.1461) [H:\DATA-2018\heruonan\20181022\2.raw]
12	1	gi|340519417	predicted protein [Trichoderma reesei QM6a]	1011	76233	50	35	18	13	28.1	6725	1	1	1	5.927.648	1.183.515	2	11.835.101	0.0049	280	289	0	23.99	0.012	R	MTGDEEMLVK	S	2 Oxidation (M)	0.1000001000.0			9209: Scan 9868 (rt=18.3689) [H:\DATA-2018\heruonan\20181022\2.raw]
12	1	gi|340519417	predicted protein [Trichoderma reesei QM6a]	1011	76233	50	35	18	13	28.1	8782	1	1	1	6.468.849	12.917.552	2	1291.75	0.0052	528	539	0	6.04	0.71	K	TTITYVIVAGVR	T					33002: Scan 30674 (rt=42.1921) [H:\DATA-2018\heruonan\20181022\2.raw]
12	1	gi|340519417	predicted protein [Trichoderma reesei QM6a]	1011	76233	50	35	18	13	28.1	9004	1	1	1	4.352.301	13.026.683	3	13.026.642	0.0041	677	687	1	18.81	0.17	K	VHMSDLPTIKF	-	Oxidation (M)	0.00100000000.0			27197: Scan 26165 (rt=37.4043) [H:\DATA-2018\heruonan\20181022\2.raw]
12	1	gi|340519417	predicted protein [Trichoderma reesei QM6a]	1011	76233	50	35	18	13	28.1	9005	1	1	1	6.523.414	13.026.683	2	13.026.642	0.0041	677	687	1	44.63	0.00043	K	VHMSDLPTIKF	-	Oxidation (M)	0.00100000000.0			27088: Scan 26081 (rt=37.313) [H:\DATA-2018\heruonan\20181022\2.raw]
12	1	gi|340519417	predicted protein [Trichoderma reesei QM6a]	1011	76233	50	35	18	13	28.1	9199	1	1	1	6.568.137	13.116.128	2	13.116.089	0.0039	495	507	0	39.84	0.00065	K	MSTLSQSGASTSR	L					7176: Scan 7678 (rt=14.993) [H:\DATA-2018\heruonan\20181022\2.raw]
12	1	gi|340519417	predicted protein [Trichoderma reesei QM6a]	1011	76233	50	35	18	13	28.1	9200	1	1	1	6.568.141	13.116.137	2	13.116.089	0.0048	495	507	0	52.21	3.80E-05	K	MSTLSQSGASTSR	L					7032: Scan 7508 (rt=14.6527) [H:\DATA-2018\heruonan\20181022\2.raw]
12	1	gi|340519417	predicted protein [Trichoderma reesei QM6a]	1011	76233	50	35	18	13	28.1	9214	1	1	1	6.573.665	13.127.185	2	13.127.139	0.0046	578	590	0	37.43	0.0021	R	GPGISGLPFAELR	D					40278: Scan 36040 (rt=48.037) [H:\DATA-2018\heruonan\20181022\2.raw]
12	1	gi|340519417	predicted protein [Trichoderma reesei QM6a]	1011	76233	50	35	18	13	28.1	9215	1	1	1	6.573.666	13.127.186	2	13.127.139	0.0047	578	590	0	65.26	3.50E-06	R	GPGISGLPFAELR	D					39829: Scan 35712 (rt=47.678) [H:\DATA-2018\heruonan\20181022\2.raw]
12	1	gi|340519417	predicted protein [Trichoderma reesei QM6a]	1011	76233	50	35	18	13	28.1	9216	1	1	1	6.573.667	13.127.188	2	13.127.139	0.0049	578	590	0	53.78	4.90E-05	R	GPGISGLPFAELR	D					39304: Sum of 2 scans in range 35342 (rt=47.274) to 35394 (rt=47.3321) [H:\DATA-2018\heruonan\20181022\2.raw]
12	1	gi|340519417	predicted protein [Trichoderma reesei QM6a]	1011	76233	50	35	18	13	28.1	9217	1	1	1	6.573.676	13.127.207	2	13.127.139	0.0067	578	590	0	26.15	0.029	R	GPGISGLPFAELR	D					40840: Scan 36442 (rt=48.4813) [H:\DATA-2018\heruonan\20181022\2.raw]
12	1	gi|340519417	predicted protein [Trichoderma reesei QM6a]	1011	76233	50	35	18	13	28.1	9542	1	1	1	6.648.116	13.276.087	2	13.276.038	0.0049	495	507	0	57.88	1.00E-05	K	MSTLSQSGASTSR	L	Oxidation (M)	0.1000000000000.0			5203: Scan 5463 (rt=11.0516) [H:\DATA-2018\heruonan\20181022\2.raw]
12	1	gi|340519417	predicted protein [Trichoderma reesei QM6a]	1011	76233	50	35	18	13	28.1	9543	1	1	1	6.648.116	13.276.087	2	13.276.038	0.005	495	507	0	36.36	0.0015	K	MSTLSQSGASTSR	L	Oxidation (M)	0.1000000000000.0			5409: Scan 5673 (rt=11.3954) [H:\DATA-2018\heruonan\20181022\2.raw]
12	1	gi|340519417	predicted protein [Trichoderma reesei QM6a]	1011	76233	50	35	18	13	28.1	9544	1	1	1	6.648.119	13.276.092	2	13.276.038	0.0054	495	507	0	58.89	8.10E-06	K	MSTLSQSGASTSR	L	Oxidation (M)	0.1000000000000.0			5028: Scan 5247 (rt=10.7129) [H:\DATA-2018\heruonan\20181022\2.raw]
12	1	gi|340519417	predicted protein [Trichoderma reesei QM6a]	1011	76233	50	35	18	13	28.1	14978	1	1	1	7.774.078	15.528.011	2	1.552.796	0.0051	354	367	0	46.63	0.00022	R	TIFNAFPVMLTGDK	W					49852: Scan 42760 (rt=55.3986) [H:\DATA-2018\heruonan\20181022\2.raw]
12	1	gi|340519417	predicted protein [Trichoderma reesei QM6a]	1011	76233	50	35	18	13	28.1	14979	1	1	1	7.774.085	15.528.024	2	1.552.796	0.0065	354	367	0	96.8	2.20E-09	R	TIFNAFPVMLTGDK	W					49367: Scan 42422 (rt=55.0391) [H:\DATA-2018\heruonan\20181022\2.raw]
12	1	gi|340519417	predicted protein [Trichoderma reesei QM6a]	1011	76233	50	35	18	13	28.1	15388	1	1	1	7.854.052	15.687.959	2	15.687.909	0.005	354	367	0	38.21	0.0017	R	TIFNAFPVMLTGDK	W	Oxidation (M)	0.00000000100000.0			41245: Scan 36714 (rt=48.7833) [H:\DATA-2018\heruonan\20181022\2.raw]
12	1	gi|340519417	predicted protein [Trichoderma reesei QM6a]	1011	76233	50	35	18	13	28.1	15389	1	1	1	7.854.057	15.687.969	2	15.687.909	0.006	354	367	0	61.56	8.00E-06	R	TIFNAFPVMLTGDK	W	Oxidation (M)	0.00000000100000.0			41685: Scan 37035 (rt=49.1321) [H:\DATA-2018\heruonan\20181022\2.raw]
12	1	gi|340519417	predicted protein [Trichoderma reesei QM6a]	1011	76233	50	35	18	13	28.1	15390	1	1	1	785.406	15.687.975	2	15.687.909	0.0066	354	367	0	19.64	0.13	R	TIFNAFPVMLTGDK	W	Oxidation (M)	0.00000000100000.0			42135: Scan 37356 (rt=49.4816) [H:\DATA-2018\heruonan\20181022\2.raw]
12	1	gi|340519417	predicted protein [Trichoderma reesei QM6a]	1011	76233	50	35	18	13	28.1	15391	1	1	1	7.854.062	15.687.978	2	15.687.909	0.0069	354	367	0	13.58	0.55	R	TIFNAFPVMLTGDK	W	Oxidation (M)	0.00000000100000.0			42673: Scan 37734 (rt=49.9073) [H:\DATA-2018\heruonan\20181022\2.raw]
12	1	gi|340519417	predicted protein [Trichoderma reesei QM6a]	1011	76233	50	35	18	13	28.1	18749	1	1	1	8.584.519	17.148.892	2	17.149.043	-0.0151	473	486	0	23.29	0.065	R	YTVTADRPFTLYLR	M					33262: Sum of 2 scans in range 30869 (rt=42.3983) to 30911 (rt=42.4421) [H:\DATA-2018\heruonan\20181022\2.raw]
12	1	gi|340519417	predicted protein [Trichoderma reesei QM6a]	1011	76233	50	35	18	13	28.1	18751	1	1	1	5.726.442	17.149.107	3	17.149.043	0.0065	473	486	0	23.86	0.05	R	YTVTADRPFTLYLR	M					33405: Scan 30971 (rt=42.5087) [H:\DATA-2018\heruonan\20181022\2.raw]
12	1	gi|340519417	predicted protein [Trichoderma reesei QM6a]	1011	76233	50	35	18	13	28.1	18752	1	1	1	8.584.628	17.149.111	2	17.149.043	0.0069	473	486	0	14.01	0.45	R	YTVTADRPFTLYLR	M					33768: Scan 31233 (rt=42.7979) [H:\DATA-2018\heruonan\20181022\2.raw]
12	1	gi|340519417	predicted protein [Trichoderma reesei QM6a]	1011	76233	50	35	18	13	28.1	25522	1	1	1	10.014.971	20.009.796	2	20.009.725	0.0072	508	527	0	40.52	0.001	R	LTPDADPTTGMTSISVNPGK	T					22125: Scan 21951 (rt=32.9218) [H:\DATA-2018\heruonan\20181022\2.raw]
12	1	gi|340519417	predicted protein [Trichoderma reesei QM6a]	1011	76233	50	35	18	13	28.1	25987	1	1	1	1.009.494	20.169.734	2	20.169.674	0.006	508	527	0	52.59	5.20E-05	R	LTPDADPTTGMTSISVNPGK	T	Oxidation (M)	0.00000000001000000000.0			17012: Scan 17494 (rt=28.0933) [H:\DATA-2018\heruonan\20181022\2.raw]
12	1	gi|340519417	predicted protein [Trichoderma reesei QM6a]	1011	76233	50	35	18	13	28.1	25988	1	1	1	10.094.947	20.169.748	2	20.169.674	0.0074	508	527	0	45.6	0.00028	R	LTPDADPTTGMTSISVNPGK	T	Oxidation (M)	0.00000000001000000000.0			17377: Scan 17818 (rt=28.4513) [H:\DATA-2018\heruonan\20181022\2.raw]
12	1	gi|340519417	predicted protein [Trichoderma reesei QM6a]	1011	76233	50	35	18	13	28.1	25989	1	1	1	6.733.323	20.169.749	3	20.169.674	0.0075	508	527	0	41.94	0.00065	R	LTPDADPTTGMTSISVNPGK	T	Oxidation (M)	0.00000000001000000000.0			17067: Scan 17546 (rt=28.1504) [H:\DATA-2018\heruonan\20181022\2.raw]
12	1	gi|340519417	predicted protein [Trichoderma reesei QM6a]	1011	76233	50	35	18	13	28.1	32192	1	1	1	7.583.467	22.720.184	3	2272.01	0.0084	487	507	1	2.61	2.1	R	MPEWSDSKMSTLSQSGASTSR	L					12377: Scan 13054 (rt=22.6625) [H:\DATA-2018\heruonan\20181022\2.raw]
12	1	gi|340519417	predicted protein [Trichoderma reesei QM6a]	1011	76233	50	35	18	13	28.1	33658	1	1	1	11.730.447	23.440.748	2	23.440.682	0.0067	143	162	0	32.71	0.0034	R	TPFFMGLTQLVEADSSWEDR	V	Oxidation (M)	0.00001000000000000000.0			54765: Scan 46217 (rt=59.1597) [H:\DATA-2018\heruonan\20181022\2.raw]
12	1	gi|340519417	predicted protein [Trichoderma reesei QM6a]	1011	76233	50	35	18	13	28.1	33659	1	1	1	7.823.658	23.440.757	3	23.440.682	0.0075	143	162	0	1.53	4.5	R	TPFFMGLTQLVEADSSWEDR	V	Oxidation (M)	0.00001000000000000000.0			54413: Scan 45962 (rt=58.8796) [H:\DATA-2018\heruonan\20181022\2.raw]
12	1	gi|340519417	predicted protein [Trichoderma reesei QM6a]	1011	76233	50	35	18	13	28.1	33660	1	1	1	782.366	23.440.762	3	23.440.682	0.0081	143	162	0	60.62	5.40E-06	R	TPFFMGLTQLVEADSSWEDR	V	Oxidation (M)	0.00001000000000000000.0			54852: Scan 46281 (rt=59.2299) [H:\DATA-2018\heruonan\20181022\2.raw]
12	1	gi|340519417	predicted protein [Trichoderma reesei QM6a]	1011	76233	50	35	18	13	28.1	45905	1	1	1	10.051.597	30.124.573	3	30.124.465	0.0108	110	137	0	62.87	6.50E-06	K	AQIQEVADTVLDFQAPDGWIGPEVGDSR	N					52545: Scan 44644 (rt=57.4278) [H:\DATA-2018\heruonan\20181022\2.raw]
13	1	gi|340515404	glycoside hydrolase family 65 [Trichoderma reesei QM6a]	1011	116855	45	34	22	17	28.2	531	1	1	1	3.807.101	7.594.056	2	7.594.028	0.0028	179	184	0	29.15	0.027	K	TISHFR	S					6495: Scan 6895 (rt=13.5013) [H:\DATA-2018\heruonan\20181022\2.raw]
13	1	gi|340515404	glycoside hydrolase family 65 [Trichoderma reesei QM6a]	1011	116855	45	34	22	17	28.2	622	1	1	1	3.866.939	7.713.732	2	7.713.704	0.0028	792	796	0	17.93	0.073	R	TFYWR	G					21959: Scan 21814 (rt=32.7722) [H:\DATA-2018\heruonan\20181022\2.raw]
13	1	gi|340515404	glycoside hydrolase family 65 [Trichoderma reesei QM6a]	1011	116855	45	34	22	17	28.2	688	1	1	1	389.697	7.773.794	2	7.773.769	0.0024	74	80	0	31.9	0.0071	K	QGAFEAR	G					6263: Scan 6654 (rt=13.1376) [H:\DATA-2018\heruonan\20181022\2.raw]
13	1	gi|340515404	glycoside hydrolase family 65 [Trichoderma reesei QM6a]	1011	116855	45	34	22	17	28.2	1110	1	1	1	4.072.464	8.124.783	2	8.124.756	0.0027	851	858	0	24.77	0.015	K	GSVVIPNK	Q					8865: Scan 9468 (rt=17.6861) [H:\DATA-2018\heruonan\20181022\2.raw]
13	1	gi|340515404	glycoside hydrolase family 65 [Trichoderma reesei QM6a]	1011	116855	45	34	22	17	28.2	2171	1	1	1	4.517.235	9.014.325	2	9.014.294	0.0031	900	907	0	24.64	0.02	K	WQPASADK	V					7262: Scan 7762 (rt=15.1196) [H:\DATA-2018\heruonan\20181022\2.raw]
13	1	gi|340515404	glycoside hydrolase family 65 [Trichoderma reesei QM6a]	1011	116855	45	34	22	17	28.2	2626	1	1	1	4.727.286	9.434.426	2	9.434.399	0.0027	207	214	0	20.23	0.051	K	GSFDISYR	L					19736: Scan 19880 (rt=30.7134) [H:\DATA-2018\heruonan\20181022\2.raw]
13	1	gi|340515404	glycoside hydrolase family 65 [Trichoderma reesei QM6a]	1011	116855	45	34	22	17	28.2	2627	1	1	1	4.727.287	9.434.429	2	9.434.399	0.0029	207	214	0	22.05	0.031	K	GSFDISYR	L					19335: Scan 19531 (rt=30.3415) [H:\DATA-2018\heruonan\20181022\2.raw]
13	1	gi|340515404	glycoside hydrolase family 65 [Trichoderma reesei QM6a]	1011	116855	45	34	22	17	28.2	3484	1	1	1	5.057.708	10.095.271	2	10.095.233	0.0038	191	199	0	34.32	0.0029	K	AGVLSWSYK	W					26716: Scan 25781 (rt=36.9772) [H:\DATA-2018\heruonan\20181022\2.raw]
13	1	gi|340515404	glycoside hydrolase family 65 [Trichoderma reesei QM6a]	1011	116855	45	34	22	17	28.2	3485	1	1	1	5.057.708	10.095.271	2	10.095.233	0.0039	191	199	0	62.68	4.20E-06	K	AGVLSWSYK	W					26304: Scan 25454 (rt=36.6172) [H:\DATA-2018\heruonan\20181022\2.raw]
13	1	gi|340515404	glycoside hydrolase family 65 [Trichoderma reesei QM6a]	1011	116855	45	34	22	17	28.2	4058	1	1	1	5.247.995	10.475.845	2	10.475.812	0.0033	908	917	0	46.89	0.0002	K	VSSITVSLDK	E					17723: Scan 18118 (rt=28.7896) [H:\DATA-2018\heruonan\20181022\2.raw]
13	1	gi|340515404	glycoside hydrolase family 65 [Trichoderma reesei QM6a]	1011	116855	45	34	22	17	28.2	5033	1	1	1	5.502.763	1.098.538	2	10.985.346	0.0035	331	341	0	18.45	0.064	K	FVGAASSDAFK	N					16368: Scan 16939 (rt=27.4658) [H:\DATA-2018\heruonan\20181022\2.raw]
13	1	gi|340515404	glycoside hydrolase family 65 [Trichoderma reesei QM6a]	1011	116855	45	34	22	17	28.2	5034	1	1	1	5.502.763	10.985.381	2	10.985.346	0.0035	331	341	0	7.46	0.8	K	FVGAASSDAFK	N					16547: Scan 17093 (rt=27.6412) [H:\DATA-2018\heruonan\20181022\2.raw]
13	1	gi|340515404	glycoside hydrolase family 65 [Trichoderma reesei QM6a]	1011	116855	45	34	22	17	28.2	5035	1	1	1	5.502.763	10.985.381	2	10.985.346	0.0035	331	341	0	41.26	0.00033	K	FVGAASSDAFK	N					14889: Scan 15444 (rt=25.5773) [H:\DATA-2018\heruonan\20181022\2.raw]
13	1	gi|340515404	glycoside hydrolase family 65 [Trichoderma reesei QM6a]	1011	116855	45	34	22	17	28.2	5036	1	1	1	5.502.765	10.985.384	2	10.985.346	0.0038	331	341	0	80.29	5.00E-08	K	FVGAASSDAFK	N					15727: Scan 16313 (rt=26.7203) [H:\DATA-2018\heruonan\20181022\2.raw]
13	1	gi|340515404	glycoside hydrolase family 65 [Trichoderma reesei QM6a]	1011	116855	45	34	22	17	28.2	5037	1	1	1	5.502.765	10.985.384	2	10.985.346	0.0038	331	341	0	6.02	1.3	K	FVGAASSDAFK	N					16072: Scan 16657 (rt=27.1214) [H:\DATA-2018\heruonan\20181022\2.raw]
13	1	gi|340515404	glycoside hydrolase family 65 [Trichoderma reesei QM6a]	1011	116855	45	34	22	17	28.2	5503	1	1	1	5.622.928	1.122.571	2	11.225.669	0.0041	350	361	0	45.64	0.00026	K	AAAAGLSNGYTK	S					9055: Scan 9702 (rt=18.1057) [H:\DATA-2018\heruonan\20181022\2.raw]
13	1	gi|340515404	glycoside hydrolase family 65 [Trichoderma reesei QM6a]	1011	116855	45	34	22	17	28.2	5504	1	1	1	562.293	11.225.714	2	11.225.669	0.0045	350	361	0	54.34	3.60E-05	K	AAAAGLSNGYTK	S					8913: Scan 9520 (rt=17.7686) [H:\DATA-2018\heruonan\20181022\2.raw]
13	1	gi|340515404	glycoside hydrolase family 65 [Trichoderma reesei QM6a]	1011	116855	45	34	22	17	28.2	7423	1	1	1	6.148.182	12.276.219	2	12.276.207	0.0011	814	826	0	49.3	0.00013	R	AAGVAALEGADQR	F					14559: Scan 15141 (rt=25.2018) [H:\DATA-2018\heruonan\20181022\2.raw]
13	1	gi|340515404	glycoside hydrolase family 65 [Trichoderma reesei QM6a]	1011	116855	45	34	22	17	28.2	7908	1	1	1	6.263.405	12.506.664	2	12.506.619	0.0045	349	361	1	63.62	4.30E-06	K	KAAAAGLSNGYTK	S					7825: Scan 8354 (rt=16.0288) [H:\DATA-2018\heruonan\20181022\2.raw]
13	1	gi|340515404	glycoside hydrolase family 65 [Trichoderma reesei QM6a]	1011	116855	45	34	22	17	28.2	14077	1	1	1	7.598.927	15.177.709	2	1.517.766	0.0048	621	633	0	53.95	4.80E-05	K	TWNDMASNVLVLR	E					39689: Scan 35612 (rt=47.5642) [H:\DATA-2018\heruonan\20181022\2.raw]
13	1	gi|340515404	glycoside hydrolase family 65 [Trichoderma reesei QM6a]	1011	116855	45	34	22	17	28.2	14487	1	1	1	767.891	15.337.674	2	1.533.761	0.0065	621	633	0	82.08	9.60E-08	K	TWNDMASNVLVLR	E	Oxidation (M)	0.0000100000000.0			30062: Scan 28392 (rt=39.7623) [H:\DATA-2018\heruonan\20181022\2.raw]
13	1	gi|340515404	glycoside hydrolase family 65 [Trichoderma reesei QM6a]	1011	116855	45	34	22	17	28.2	14488	1	1	1	767.891	15.337.675	2	1.533.761	0.0065	621	633	0	78.1	2.40E-07	K	TWNDMASNVLVLR	E	Oxidation (M)	0.0000100000000.0			29624: Scan 28057 (rt=39.4082) [H:\DATA-2018\heruonan\20181022\2.raw]
13	1	gi|340515404	glycoside hydrolase family 65 [Trichoderma reesei QM6a]	1011	116855	45	34	22	17	28.2	19247	1	1	1	8.704.618	17.389.091	2	17.389.036	0.0055	220	235	0	92.35	7.00E-09	K	LHVNQAVVDMQVTASK	N					21297: Scan 21235 (rt=32.174) [H:\DATA-2018\heruonan\20181022\2.raw]
13	1	gi|340515404	glycoside hydrolase family 65 [Trichoderma reesei QM6a]	1011	116855	45	34	22	17	28.2	19248	1	1	1	580.644	17.389.101	3	17.389.036	0.0065	220	235	0	62.11	7.30E-06	K	LHVNQAVVDMQVTASK	N					21275: Scan 21209 (rt=32.1479) [H:\DATA-2018\heruonan\20181022\2.raw]
13	1	gi|340515404	glycoside hydrolase family 65 [Trichoderma reesei QM6a]	1011	116855	45	34	22	17	28.2	19610	1	1	1	8.784.591	17.549.035	2	17.548.985	0.005	220	235	0	38.51	0.0019	K	LHVNQAVVDMQVTASK	N	Oxidation (M)	0.0000000001000000.0			15252: Scan 15846 (rt=26.1219) [H:\DATA-2018\heruonan\20181022\2.raw]
13	1	gi|340515404	glycoside hydrolase family 65 [Trichoderma reesei QM6a]	1011	116855	45	34	22	17	28.2	19611	1	1	1	8.784.593	17.549.041	2	17.548.985	0.0055	220	235	0	46.65	0.00029	K	LHVNQAVVDMQVTASK	N	Oxidation (M)	0.0000000001000000.0			15511: Scan 16106 (rt=26.4636) [H:\DATA-2018\heruonan\20181022\2.raw]
13	1	gi|340515404	glycoside hydrolase family 65 [Trichoderma reesei QM6a]	1011	116855	45	34	22	17	28.2	20033	1	1	1	8.869.895	17.719.644	2	17.719.581	0.0063	236	252	0	56.23	2.60E-05	K	NVQASIVNVLDGFAAVR	T					54038: Scan 45692 (rt=58.5779) [H:\DATA-2018\heruonan\20181022\2.raw]
13	1	gi|340515404	glycoside hydrolase family 65 [Trichoderma reesei QM6a]	1011	116855	45	34	22	17	28.2	20034	1	1	1	5.916.621	17.719.645	3	17.719.581	0.0064	236	252	0	80.84	9.10E-08	K	NVQASIVNVLDGFAAVR	T					54045: Sum of 2 scans in range 45697 (rt=58.5828) to 45720 (rt=58.6094) [H:\DATA-2018\heruonan\20181022\2.raw]
13	1	gi|340515404	glycoside hydrolase family 65 [Trichoderma reesei QM6a]	1011	116855	45	34	22	17	28.2	20035	1	1	1	8.869.898	17.719.651	2	17.719.581	0.007	236	252	0	14.45	0.38	K	NVQASIVNVLDGFAAVR	T					54631: Sum of 2 scans in range 46116 (rt=59.0491) to 46122 (rt=59.0563) [H:\DATA-2018\heruonan\20181022\2.raw]
13	1	gi|340515404	glycoside hydrolase family 65 [Trichoderma reesei QM6a]	1011	116855	45	34	22	17	28.2	22887	1	1	1	9.474.974	18.929.803	2	18.929.744	0.0058	830	846	0	36.29	0.0026	R	KPITIHAGPEQDPTAYR	L					15195: Scan 15792 (rt=26.0495) [H:\DATA-2018\heruonan\20181022\2.raw]
13	1	gi|340515404	glycoside hydrolase family 65 [Trichoderma reesei QM6a]	1011	116855	45	34	22	17	28.2	22888	1	1	1	6.320.012	18.929.817	3	18.929.744	0.0073	830	846	0	38.47	0.0017	R	KPITIHAGPEQDPTAYR	L					15144: Scan 15734 (rt=25.9785) [H:\DATA-2018\heruonan\20181022\2.raw]
13	1	gi|340515404	glycoside hydrolase family 65 [Trichoderma reesei QM6a]	1011	116855	45	34	22	17	28.2	22889	1	1	1	6.320.014	18.929.824	3	18.929.744	0.0079	830	846	0	66.88	2.30E-06	R	KPITIHAGPEQDPTAYR	L					15406: Scan 16002 (rt=26.3203) [H:\DATA-2018\heruonan\20181022\2.raw]
13	1	gi|340515404	glycoside hydrolase family 65 [Trichoderma reesei QM6a]	1011	116855	45	34	22	17	28.2	23058	1	1	1	9.510.264	19.000.382	2	19.000.306	0.0076	1010	1027	0	42.64	0.00047	R	YASLLIVGNQGLDPVDVK	A					40506: Scan 36204 (rt=48.2175) [H:\DATA-2018\heruonan\20181022\2.raw]
13	1	gi|340515404	glycoside hydrolase family 65 [Trichoderma reesei QM6a]	1011	116855	45	34	22	17	28.2	31209	1	1	1	11.165.724	22.311.302	2	22.311.209	0.0093	965	984	0	12.75	0.71	K	YTTVTSLTNIELSDPYVSTK	D					37911: Sum of 2 scans in range 34344 (rt=46.1702) to 34399 (rt=46.2351) [H:\DATA-2018\heruonan\20181022\2.raw]
13	1	gi|340515404	glycoside hydrolase family 65 [Trichoderma reesei QM6a]	1011	116855	45	34	22	17	28.2	35433	1	1	1	8.113.766	24.311.081	3	24.311.002	0.0079	365	386	0	4.91	2	K	AHVEEWATVMPESSVDSFADPK	T					34340: Scan 31660 (rt=43.2559) [H:\DATA-2018\heruonan\20181022\2.raw]
13	1	gi|340515404	glycoside hydrolase family 65 [Trichoderma reesei QM6a]	1011	116855	45	34	22	17	28.2	35566	1	1	1	8.134.532	24.373.378	3	24.373.369	0.0009	769	789	0	15.07	0.14	R	LVPDDVIHIEPNLPPQIPYLR	Y					48928: Scan 42121 (rt=54.7212) [H:\DATA-2018\heruonan\20181022\2.raw]
13	1	gi|340515404	glycoside hydrolase family 65 [Trichoderma reesei QM6a]	1011	116855	45	34	22	17	28.2	35567	1	1	1	8.134.549	24.373.428	3	24.373.369	0.0058	769	789	0	28.26	0.0062	R	LVPDDVIHIEPNLPPQIPYLR	Y					49286: Scan 42367 (rt=54.9832) [H:\DATA-2018\heruonan\20181022\2.raw]
13	1	gi|340515404	glycoside hydrolase family 65 [Trichoderma reesei QM6a]	1011	116855	45	34	22	17	28.2	35568	1	1	1	8.134.556	24.373.449	3	24.373.369	0.008	769	789	0	25.66	0.011	R	LVPDDVIHIEPNLPPQIPYLR	Y					50256: Scan 43047 (rt=55.7066) [H:\DATA-2018\heruonan\20181022\2.raw]
13	1	gi|340515404	glycoside hydrolase family 65 [Trichoderma reesei QM6a]	1011	116855	45	34	22	17	28.2	35569	1	1	1	8.134.557	24.373.452	3	24.373.369	0.0083	769	789	0	25.02	0.012	R	LVPDDVIHIEPNLPPQIPYLR	Y					50502: Scan 43221 (rt=55.89) [H:\DATA-2018\heruonan\20181022\2.raw]
13	1	gi|340515404	glycoside hydrolase family 65 [Trichoderma reesei QM6a]	1011	116855	45	34	22	17	28.2	35570	1	1	1	8.134.557	24.373.453	3	24.373.369	0.0084	769	789	0	50.15	3.80E-05	R	LVPDDVIHIEPNLPPQIPYLR	Y					48440: Scan 41780 (rt=54.3615) [H:\DATA-2018\heruonan\20181022\2.raw]
13	1	gi|340515404	glycoside hydrolase family 65 [Trichoderma reesei QM6a]	1011	116855	45	34	22	17	28.2	35572	1	1	1	8.134.559	24.373.458	3	24.373.369	0.0088	769	789	0	32.4	0.0024	R	LVPDDVIHIEPNLPPQIPYLR	Y					47501: Scan 41114 (rt=53.6375) [H:\DATA-2018\heruonan\20181022\2.raw]
13	1	gi|340515404	glycoside hydrolase family 65 [Trichoderma reesei QM6a]	1011	116855	45	34	22	17	28.2	35573	1	1	1	8.134.559	24.373.459	3	24.373.369	0.009	769	789	0	26.83	0.0085	R	LVPDDVIHIEPNLPPQIPYLR	Y					47978: Scan 41442 (rt=53.9982) [H:\DATA-2018\heruonan\20181022\2.raw]
13	1	gi|340515404	glycoside hydrolase family 65 [Trichoderma reesei QM6a]	1011	116855	45	34	22	17	28.2	35598	1	1	1	814.063	24.391.672	3	24.391.594	0.0077	53	73	0	20.06	0.11	K	TDFAGVTWDEDNWLLSTTQLK	Q					52740: Scan 44776 (rt=57.5668) [H:\DATA-2018\heruonan\20181022\2.raw]
13	1	gi|340515404	glycoside hydrolase family 65 [Trichoderma reesei QM6a]	1011	116855	45	34	22	17	28.2	35599	1	1	1	12.205.917	24.391.688	2	24.391.594	0.0094	53	73	0	4.63	4.3	K	TDFAGVTWDEDNWLLSTTQLK	Q					52716: Scan 44759 (rt=57.5486) [H:\DATA-2018\heruonan\20181022\2.raw]
13	1	gi|340515404	glycoside hydrolase family 65 [Trichoderma reesei QM6a]	1011	116855	45	34	22	17	28.2	55109	1	1	1	10.630.172	42.480.397	4	42.480.182	0.0215	859	899	0	6.29	1.5	K	QIGSQQTYAGNLVQCHAASSPNDYVPGQFPIAAVDGATSTK	W					36883: Scan 33581 (rt=45.3208) [H:\DATA-2018\heruonan\20181022\2.raw]
14	1	gi|429544272	Chain A, Crystal Structure Of A Glycoside Hydrolase Family 3 Beta-glucosidase, Bgl1 From Hypocrea Jecorina At 2.1a Resolution.	907	75637	43	29	19	16	35.9	247	2	1	1	3.657.093	7.294.039	2	7.294.021	0.0019	23	28	0	16.5	0.37	K	LNLQDK	V					7705: Scan 8227 (rt=15.8388) [H:\DATA-2018\heruonan\20181022\2.raw]
14	1	gi|429544272	Chain A, Crystal Structure Of A Glycoside Hydrolase Family 3 Beta-glucosidase, Bgl1 From Hypocrea Jecorina At 2.1a Resolution.	907	75637	43	29	19	16	35.9	248	2	1	1	3.657.097	7.294.049	2	7.294.021	0.0028	23	28	0	19.72	0.18	K	LNLQDK	V					7484: Scan 7986 (rt=15.4863) [H:\DATA-2018\heruonan\20181022\2.raw]
14	1	gi|429544272	Chain A, Crystal Structure Of A Glycoside Hydrolase Family 3 Beta-glucosidase, Bgl1 From Hypocrea Jecorina At 2.1a Resolution.	907	75637	43	29	19	16	35.9	1037	1	1	1	4.042.534	8.064.923	2	8.064.902	0.0022	528	534	0	22.36	0.0064	K	LVYTIAK	S					14920: Scan 15478 (rt=25.6198) [H:\DATA-2018\heruonan\20181022\2.raw]
14	1	gi|429544272	Chain A, Crystal Structure Of A Glycoside Hydrolase Family 3 Beta-glucosidase, Bgl1 From Hypocrea Jecorina At 2.1a Resolution.	907	75637	43	29	19	16	35.9	1038	1	1	1	404.254	8.064.934	2	8.064.902	0.0033	528	534	0	22.18	0.011	K	LVYTIAK	S					15073: Scan 15658 (rt=25.8796) [H:\DATA-2018\heruonan\20181022\2.raw]
14	1	gi|429544272	Chain A, Crystal Structure Of A Glycoside Hydrolase Family 3 Beta-glucosidase, Bgl1 From Hypocrea Jecorina At 2.1a Resolution.	907	75637	43	29	19	16	35.9	1200	1	1	1	409.754	8.174.934	2	8.174.909	0.0025	587	594	0	41.65	0.00026	R	LSVLSTAK	S					13140: Scan 13785 (rt=23.5525) [H:\DATA-2018\heruonan\20181022\2.raw]
14	1	gi|429544272	Chain A, Crystal Structure Of A Glycoside Hydrolase Family 3 Beta-glucosidase, Bgl1 From Hypocrea Jecorina At 2.1a Resolution.	907	75637	43	29	19	16	35.9	1447	2	1	1	4.182.016	8.343.886	2	8.343.906	-0.002	285	291	0	1.73	5.6	R	VDDMVTR	I					6456: Scan 6856 (rt=13.4408) [H:\DATA-2018\heruonan\20181022\2.raw]
14	1	gi|429544272	Chain A, Crystal Structure Of A Glycoside Hydrolase Family 3 Beta-glucosidase, Bgl1 From Hypocrea Jecorina At 2.1a Resolution.	907	75637	43	29	19	16	35.9	1614	1	1	1	4.262.013	8.503.881	2	8.503.855	0.0027	285	291	0	26.36	0.015	R	VDDMVTR	I	Oxidation (M)	0.0001000.0			4567: Scan 4743 (rt=9.85648) [H:\DATA-2018\heruonan\20181022\2.raw]
14	1	gi|429544272	Chain A, Crystal Structure Of A Glycoside Hydrolase Family 3 Beta-glucosidase, Bgl1 From Hypocrea Jecorina At 2.1a Resolution.	907	75637	43	29	19	16	35.9	1615	1	1	1	851.396	8.503.887	1	8.503.855	0.0032	285	291	0	11.18	0.59	R	VDDMVTR	I	Oxidation (M)	0.0001000.0			4549: Scan 4719 (rt=9.80777) [H:\DATA-2018\heruonan\20181022\2.raw]
14	1	gi|429544272	Chain A, Crystal Structure Of A Glycoside Hydrolase Family 3 Beta-glucosidase, Bgl1 From Hypocrea Jecorina At 2.1a Resolution.	907	75637	43	29	19	16	35.9	3302	1	1	1	499.289	9.965.634	2	9.965.604	0.003	336	344	0	48.31	8.70E-05	K	NDANILPLK	K					21296: Scan 21233 (rt=32.1721) [H:\DATA-2018\heruonan\20181022\2.raw]
14	1	gi|429544272	Chain A, Crystal Structure Of A Glycoside Hydrolase Family 3 Beta-glucosidase, Bgl1 From Hypocrea Jecorina At 2.1a Resolution.	907	75637	43	29	19	16	35.9	3303	1	1	1	499.289	9.965.634	2	9.965.604	0.003	336	344	0	49.36	6.80E-05	K	NDANILPLK	K					20920: Scan 20891 (rt=31.8125) [H:\DATA-2018\heruonan\20181022\2.raw]
14	1	gi|429544272	Chain A, Crystal Structure Of A Glycoside Hydrolase Family 3 Beta-glucosidase, Bgl1 From Hypocrea Jecorina At 2.1a Resolution.	907	75637	43	29	19	16	35.9	3420	1	1	1	5.037.655	10.055.165	2	10.055.131	0.0034	94	102	0	20.14	0.16	R	GQFIGEEVK	A					15320: Scan 15918 (rt=26.215) [H:\DATA-2018\heruonan\20181022\2.raw]
14	1	gi|429544272	Chain A, Crystal Structure Of A Glycoside Hydrolase Family 3 Beta-glucosidase, Bgl1 From Hypocrea Jecorina At 2.1a Resolution.	907	75637	43	29	19	16	35.9	3421	1	1	1	5.037.656	10.055.166	2	10.055.131	0.0035	94	102	0	36.11	0.004	R	GQFIGEEVK	A					15072: Scan 15657 (rt=25.8786) [H:\DATA-2018\heruonan\20181022\2.raw]
14	1	gi|429544272	Chain A, Crystal Structure Of A Glycoside Hydrolase Family 3 Beta-glucosidase, Bgl1 From Hypocrea Jecorina At 2.1a Resolution.	907	75637	43	29	19	16	35.9	3423	1	1	1	10.065.243	1.005.517	1	10.055.131	0.0039	94	102	0	0.04	14	R	GQFIGEEVK	A					15389: Scan 15987 (rt=26.3023) [H:\DATA-2018\heruonan\20181022\2.raw]
14	1	gi|429544272	Chain A, Crystal Structure Of A Glycoside Hydrolase Family 3 Beta-glucosidase, Bgl1 From Hypocrea Jecorina At 2.1a Resolution.	907	75637	43	29	19	16	35.9	5691	1	1	1	5.672.585	11.325.024	2	11.324.996	0.0027	170	179	0	43.54	0.00018	R	ETISSNPDDR	T					5860: Scan 6191 (rt=12.2683) [H:\DATA-2018\heruonan\20181022\2.raw]
14	1	gi|429544272	Chain A, Crystal Structure Of A Glycoside Hydrolase Family 3 Beta-glucosidase, Bgl1 From Hypocrea Jecorina At 2.1a Resolution.	907	75637	43	29	19	16	35.9	5692	1	1	1	5.672.587	11.325.029	2	11.324.996	0.0033	170	179	0	6.65	0.88	R	ETISSNPDDR	T					5712: Scan 6017 (rt=11.9316) [H:\DATA-2018\heruonan\20181022\2.raw]
14	1	gi|429544272	Chain A, Crystal Structure Of A Glycoside Hydrolase Family 3 Beta-glucosidase, Bgl1 From Hypocrea Jecorina At 2.1a Resolution.	907	75637	43	29	19	16	35.9	5693	1	1	1	5.672.589	11.325.031	2	11.324.996	0.0035	170	179	0	49.9	4.10E-05	R	ETISSNPDDR	T					5515: Scan 5798 (rt=11.5954) [H:\DATA-2018\heruonan\20181022\2.raw]
14	1	gi|429544272	Chain A, Crystal Structure Of A Glycoside Hydrolase Family 3 Beta-glucosidase, Bgl1 From Hypocrea Jecorina At 2.1a Resolution.	907	75637	43	29	19	16	35.9	6761	1	1	1	5.932.881	11.845.616	2	11.845.574	0.0042	561	570	0	33.7	0.0028	K	HFDDANITPR	Y					11870: Scan 12549 (rt=21.9805) [H:\DATA-2018\heruonan\20181022\2.raw]
14	1	gi|429544272	Chain A, Crystal Structure Of A Glycoside Hydrolase Family 3 Beta-glucosidase, Bgl1 From Hypocrea Jecorina At 2.1a Resolution.	907	75637	43	29	19	16	35.9	6762	1	1	1	1.185.569	11.845.617	1	11.845.574	0.0043	561	570	0	12.85	0.34	K	HFDDANITPR	Y					11989: Scan 12676 (rt=22.1522) [H:\DATA-2018\heruonan\20181022\2.raw]
14	1	gi|429544272	Chain A, Crystal Structure Of A Glycoside Hydrolase Family 3 Beta-glucosidase, Bgl1 From Hypocrea Jecorina At 2.1a Resolution.	907	75637	43	29	19	16	35.9	6763	1	1	1	3.958.612	11.845.619	3	11.845.574	0.0045	561	570	0	22.36	0.038	K	HFDDANITPR	Y					11894: Scan 12575 (rt=22.0129) [H:\DATA-2018\heruonan\20181022\2.raw]
14	1	gi|429544272	Chain A, Crystal Structure Of A Glycoside Hydrolase Family 3 Beta-glucosidase, Bgl1 From Hypocrea Jecorina At 2.1a Resolution.	907	75637	43	29	19	16	35.9	9210	1	1	1	6.573.066	13.125.987	2	13.125.935	0.0052	675	685	0	52.25	4.30E-05	R	DLSYWDTASQK	W					21553: Scan 21461 (rt=32.4008) [H:\DATA-2018\heruonan\20181022\2.raw]
14	1	gi|429544272	Chain A, Crystal Structure Of A Glycoside Hydrolase Family 3 Beta-glucosidase, Bgl1 From Hypocrea Jecorina At 2.1a Resolution.	907	75637	43	29	19	16	35.9	11716	1	1	1	7.148.678	14.277.211	2	14.277.157	0.0054	159	169	0	48.48	0.00015	K	HYILNEQELNR	E					17520: Scan 17943 (rt=28.5879) [H:\DATA-2018\heruonan\20181022\2.raw]
14	1	gi|429544272	Chain A, Crystal Structure Of A Glycoside Hydrolase Family 3 Beta-glucosidase, Bgl1 From Hypocrea Jecorina At 2.1a Resolution.	907	75637	43	29	19	16	35.9	11718	1	1	1	7.148.687	14.277.229	2	14.277.157	0.0072	159	169	0	12.63	0.58	K	HYILNEQELNR	E					17963: Scan 18326 (rt=29.0181) [H:\DATA-2018\heruonan\20181022\2.raw]
14	1	gi|429544272	Chain A, Crystal Structure Of A Glycoside Hydrolase Family 3 Beta-glucosidase, Bgl1 From Hypocrea Jecorina At 2.1a Resolution.	907	75637	43	29	19	16	35.9	15079	1	1	1	7.799.006	15.577.866	2	15.577.828	0.0038	1	15	0	18.5	0.16	-	VVPPAGTPWGTAYDK	A					25018: Scan 24416 (rt=35.5284) [H:\DATA-2018\heruonan\20181022\2.raw]
14	1	gi|429544272	Chain A, Crystal Structure Of A Glycoside Hydrolase Family 3 Beta-glucosidase, Bgl1 From Hypocrea Jecorina At 2.1a Resolution.	907	75637	43	29	19	16	35.9	15080	1	1	1	7.799.015	15.577.884	2	15.577.828	0.0057	1	15	0	41.44	0.00083	-	VVPPAGTPWGTAYDK	A					23955: Scan 23519 (rt=34.5835) [H:\DATA-2018\heruonan\20181022\2.raw]
14	1	gi|429544272	Chain A, Crystal Structure Of A Glycoside Hydrolase Family 3 Beta-glucosidase, Bgl1 From Hypocrea Jecorina At 2.1a Resolution.	907	75637	43	29	19	16	35.9	15081	1	1	1	7.799.015	15.577.885	2	15.577.828	0.0057	1	15	0	84.98	3.70E-08	-	VVPPAGTPWGTAYDK	A					23564: Scan 23197 (rt=34.2391) [H:\DATA-2018\heruonan\20181022\2.raw]
14	1	gi|429544272	Chain A, Crystal Structure Of A Glycoside Hydrolase Family 3 Beta-glucosidase, Bgl1 From Hypocrea Jecorina At 2.1a Resolution.	907	75637	43	29	19	16	35.9	15813	1	1	1	7.934.779	15.849.412	2	15.849.352	0.006	103	119	0	36.73	0.00047	K	ASGIHVILGPVAGPLGK	T					31198: Scan 29289 (rt=40.7037) [H:\DATA-2018\heruonan\20181022\2.raw]
14	1	gi|429544272	Chain A, Crystal Structure Of A Glycoside Hydrolase Family 3 Beta-glucosidase, Bgl1 From Hypocrea Jecorina At 2.1a Resolution.	907	75637	43	29	19	16	35.9	15814	1	1	1	529.321	15.849.413	3	15.849.352	0.0061	103	119	0	33.77	0.00092	K	ASGIHVILGPVAGPLGK	T					31707: Scan 29676 (rt=41.1172) [H:\DATA-2018\heruonan\20181022\2.raw]
14	1	gi|429544272	Chain A, Crystal Structure Of A Glycoside Hydrolase Family 3 Beta-glucosidase, Bgl1 From Hypocrea Jecorina At 2.1a Resolution.	907	75637	43	29	19	16	35.9	15815	1	1	1	5.293.212	15.849.417	3	15.849.352	0.0065	103	119	0	48.64	3.00E-05	K	ASGIHVILGPVAGPLGK	T					31190: Sum of 2 scans in range 29283 (rt=40.6962) to 29347 (rt=40.7659) [H:\DATA-2018\heruonan\20181022\2.raw]
14	1	gi|429544272	Chain A, Crystal Structure Of A Glycoside Hydrolase Family 3 Beta-glucosidase, Bgl1 From Hypocrea Jecorina At 2.1a Resolution.	907	75637	43	29	19	16	35.9	18237	1	1	1	8.454.477	16.888.808	2	16.888.846	-0.0038	657	672	0	11.02	1.2	K	LNLTPGQSGTATFNIR	R					25114: Scan 24489 (rt=35.6042) [H:\DATA-2018\heruonan\20181022\2.raw]
14	1	gi|429544272	Chain A, Crystal Structure Of A Glycoside Hydrolase Family 3 Beta-glucosidase, Bgl1 From Hypocrea Jecorina At 2.1a Resolution.	907	75637	43	29	19	16	35.9	18238	1	1	1	845.451	16.888.874	2	16.888.846	0.0028	657	672	0	73.35	6.30E-07	K	LNLTPGQSGTATFNIR	R					27220: Scan 26183 (rt=37.4225) [H:\DATA-2018\heruonan\20181022\2.raw]
14	1	gi|429544272	Chain A, Crystal Structure Of A Glycoside Hydrolase Family 3 Beta-glucosidase, Bgl1 From Hypocrea Jecorina At 2.1a Resolution.	907	75637	43	29	19	16	35.9	18239	1	1	1	8.454.525	16.888.905	2	16.888.846	0.006	657	672	0	63.88	5.30E-06	K	LNLTPGQSGTATFNIR	R					27590: Scan 26503 (rt=37.7654) [H:\DATA-2018\heruonan\20181022\2.raw]
14	1	gi|429544272	Chain A, Crystal Structure Of A Glycoside Hydrolase Family 3 Beta-glucosidase, Bgl1 From Hypocrea Jecorina At 2.1a Resolution.	907	75637	43	29	19	16	35.9	20082	1	1	1	8.879.643	17.739.141	2	17.739.084	0.0058	52	67	0	49.32	0.00022	K	ISYPSLCLQDGPLGVR	Y					38464: Scan 34725 (rt=46.598) [H:\DATA-2018\heruonan\20181022\2.raw]
14	1	gi|429544272	Chain A, Crystal Structure Of A Glycoside Hydrolase Family 3 Beta-glucosidase, Bgl1 From Hypocrea Jecorina At 2.1a Resolution.	907	75637	43	29	19	16	35.9	20083	1	1	1	5.923.122	17.739.148	3	17.739.084	0.0064	52	67	0	46.18	0.00044	K	ISYPSLCLQDGPLGVR	Y					38770: Scan 34947 (rt=46.8401) [H:\DATA-2018\heruonan\20181022\2.raw]
14	1	gi|429544272	Chain A, Crystal Structure Of A Glycoside Hydrolase Family 3 Beta-glucosidase, Bgl1 From Hypocrea Jecorina At 2.1a Resolution.	907	75637	43	29	19	16	35.9	20084	1	1	1	887.965	17.739.155	2	17.739.084	0.0071	52	67	0	64.55	6.30E-06	K	ISYPSLCLQDGPLGVR	Y					38901: Scan 35042 (rt=46.9434) [H:\DATA-2018\heruonan\20181022\2.raw]
14	1	gi|429544272	Chain A, Crystal Structure Of A Glycoside Hydrolase Family 3 Beta-glucosidase, Bgl1 From Hypocrea Jecorina At 2.1a Resolution.	907	75637	43	29	19	16	35.9	21461	1	1	1	9.165.321	18.310.496	2	18.310.428	0.0069	345	363	0	84.72	1.50E-08	K	KPASIAVVGSAAIIGNHAR	N					21918: Scan 21781 (rt=32.7368) [H:\DATA-2018\heruonan\20181022\2.raw]
14	1	gi|429544272	Chain A, Crystal Structure Of A Glycoside Hydrolase Family 3 Beta-glucosidase, Bgl1 From Hypocrea Jecorina At 2.1a Resolution.	907	75637	43	29	19	16	35.9	21462	1	1	1	458.77	18.310.509	4	18.310.428	0.0081	345	363	0	49.52	4.40E-05	K	KPASIAVVGSAAIIGNHAR	N					21563: Scan 21472 (rt=32.4115) [H:\DATA-2018\heruonan\20181022\2.raw]
14	1	gi|429544272	Chain A, Crystal Structure Of A Glycoside Hydrolase Family 3 Beta-glucosidase, Bgl1 From Hypocrea Jecorina At 2.1a Resolution.	907	75637	43	29	19	16	35.9	23554	1	1	1	9.609.677	19.199.209	2	19.199.153	0.0056	543	560	0	13.99	0.42	R	IVSGGSDSFSEGLFIDYK	H					38595: Scan 34819 (rt=46.6974) [H:\DATA-2018\heruonan\20181022\2.raw]
14	1	gi|429544272	Chain A, Crystal Structure Of A Glycoside Hydrolase Family 3 Beta-glucosidase, Bgl1 From Hypocrea Jecorina At 2.1a Resolution.	907	75637	43	29	19	16	35.9	23555	1	1	1	9.609.687	19.199.229	2	19.199.153	0.0076	543	560	0	21.71	0.073	R	IVSGGSDSFSEGLFIDYK	H					39052: Sum of 2 scans in range 35153 (rt=47.0633) to 35227 (rt=47.1442) [H:\DATA-2018\heruonan\20181022\2.raw]
14	1	gi|429544272	Chain A, Crystal Structure Of A Glycoside Hydrolase Family 3 Beta-glucosidase, Bgl1 From Hypocrea Jecorina At 2.1a Resolution.	907	75637	43	29	19	16	35.9	26149	1	1	1	6.756.912	20.240.518	3	20.240.439	0.0079	266	284	0	22.84	0.057	R	LWGPALTNAVNSNQVPTSR	V					28549: Scan 27240 (rt=38.5378) [H:\DATA-2018\heruonan\20181022\2.raw]
14	1	gi|429544272	Chain A, Crystal Structure Of A Glycoside Hydrolase Family 3 Beta-glucosidase, Bgl1 From Hypocrea Jecorina At 2.1a Resolution.	907	75637	43	29	19	16	35.9	32996	1	1	1	11.560.431	23.100.716	2	23.100.684	0.0033	403	426	0	56.62	1.60E-05	R	ASSQGTQVTLSNTDNTSSGASAAR	G					10657: Scan 11329 (rt=20.3864) [H:\DATA-2018\heruonan\20181022\2.raw]
14	1	gi|429544272	Chain A, Crystal Structure Of A Glycoside Hydrolase Family 3 Beta-glucosidase, Bgl1 From Hypocrea Jecorina At 2.1a Resolution.	907	75637	43	29	19	16	35.9	32999	1	1	1	11.560.442	23.100.738	2	23.100.684	0.0055	403	426	0	28.57	0.011	R	ASSQGTQVTLSNTDNTSSGASAAR	G					10384: Sum of 2 scans in range 11059 (rt=20.0273) to 11072 (rt=20.0443) [H:\DATA-2018\heruonan\20181022\2.raw]
14	1	gi|429544272	Chain A, Crystal Structure Of A Glycoside Hydrolase Family 3 Beta-glucosidase, Bgl1 From Hypocrea Jecorina At 2.1a Resolution.	907	75637	43	29	19	16	35.9	33000	1	1	1	7.710.331	23.100.776	3	23.100.684	0.0092	403	426	0	56.93	1.70E-05	R	ASSQGTQVTLSNTDNTSSGASAAR	G					10424: Scan 11102 (rt=20.0855) [H:\DATA-2018\heruonan\20181022\2.raw]
14	1	gi|429544272	Chain A, Crystal Structure Of A Glycoside Hydrolase Family 3 Beta-glucosidase, Bgl1 From Hypocrea Jecorina At 2.1a Resolution.	907	75637	43	29	19	16	35.9	37630	1	1	1	8.480.933	2.541.258	3	2541.25	0.0081	68	91	0	40.21	0.0012	R	YSTGSTAFTPGVQAASTWDVNLIR	E					44759: Scan 39166 (rt=51.479) [H:\DATA-2018\heruonan\20181022\2.raw]
14		gi|227874	extracellular beta glucosidase	810	78727	40	27	18	15	32.4	247	2	0	1	3.657.093	7.294.039	2	7.294.021	0.0019	54	59	0	16.5	0.37	K	LNLQDK	V					7705: Scan 8227 (rt=15.8388) [H:\DATA-2018\heruonan\20181022\2.raw]
14		gi|227874	extracellular beta glucosidase	810	78727	40	27	18	15	32.4	248	2	0	1	3.657.097	7.294.049	2	7.294.021	0.0028	54	59	0	19.72	0.18	K	LNLQDK	V					7484: Scan 7986 (rt=15.4863) [H:\DATA-2018\heruonan\20181022\2.raw]
14		gi|227874	extracellular beta glucosidase	810	78727	40	27	18	15	32.4	1037	1	0	1	4.042.534	8.064.923	2	8.064.902	0.0022	559	565	0	22.36	0.0064	K	LVYTIAK	S					14920: Scan 15478 (rt=25.6198) [H:\DATA-2018\heruonan\20181022\2.raw]
14		gi|227874	extracellular beta glucosidase	810	78727	40	27	18	15	32.4	1038	1	0	1	404.254	8.064.934	2	8.064.902	0.0033	559	565	0	22.18	0.011	K	LVYTIAK	S					15073: Scan 15658 (rt=25.8796) [H:\DATA-2018\heruonan\20181022\2.raw]
14		gi|227874	extracellular beta glucosidase	810	78727	40	27	18	15	32.4	1200	1	0	1	409.754	8.174.934	2	8.174.909	0.0025	618	625	0	41.65	0.00026	R	LSVLSTAK	S					13140: Scan 13785 (rt=23.5525) [H:\DATA-2018\heruonan\20181022\2.raw]
14		gi|227874	extracellular beta glucosidase	810	78727	40	27	18	15	32.4	1447	2	0	1	4.182.016	8.343.886	2	8.343.906	-0.002	316	322	0	1.73	5.6	R	VDDMVTR	I					6456: Scan 6856 (rt=13.4408) [H:\DATA-2018\heruonan\20181022\2.raw]
14		gi|227874	extracellular beta glucosidase	810	78727	40	27	18	15	32.4	1614	1	0	1	4.262.013	8.503.881	2	8.503.855	0.0027	316	322	0	26.36	0.015	R	VDDMVTR	I	Oxidation (M)	0.0001000.0			4567: Scan 4743 (rt=9.85648) [H:\DATA-2018\heruonan\20181022\2.raw]
14		gi|227874	extracellular beta glucosidase	810	78727	40	27	18	15	32.4	1615	1	0	1	851.396	8.503.887	1	8.503.855	0.0032	316	322	0	11.18	0.59	R	VDDMVTR	I	Oxidation (M)	0.0001000.0			4549: Scan 4719 (rt=9.80777) [H:\DATA-2018\heruonan\20181022\2.raw]
14		gi|227874	extracellular beta glucosidase	810	78727	40	27	18	15	32.4	3302	1	0	1	499.289	9.965.634	2	9.965.604	0.003	367	375	0	48.31	8.70E-05	K	NDANILPLK	K					21296: Scan 21233 (rt=32.1721) [H:\DATA-2018\heruonan\20181022\2.raw]
14		gi|227874	extracellular beta glucosidase	810	78727	40	27	18	15	32.4	3303	1	0	1	499.289	9.965.634	2	9.965.604	0.003	367	375	0	49.36	6.80E-05	K	NDANILPLK	K					20920: Scan 20891 (rt=31.8125) [H:\DATA-2018\heruonan\20181022\2.raw]
14		gi|227874	extracellular beta glucosidase	810	78727	40	27	18	15	32.4	3420	1	0	1	5.037.655	10.055.165	2	10.055.131	0.0034	125	133	0	20.14	0.16	R	GQFIGEEVK	A					15320: Scan 15918 (rt=26.215) [H:\DATA-2018\heruonan\20181022\2.raw]
14		gi|227874	extracellular beta glucosidase	810	78727	40	27	18	15	32.4	3421	1	0	1	5.037.656	10.055.166	2	10.055.131	0.0035	125	133	0	36.11	0.004	R	GQFIGEEVK	A					15072: Scan 15657 (rt=25.8786) [H:\DATA-2018\heruonan\20181022\2.raw]
14		gi|227874	extracellular beta glucosidase	810	78727	40	27	18	15	32.4	3423	1	0	1	10.065.243	1.005.517	1	10.055.131	0.0039	125	133	0	0.04	14	R	GQFIGEEVK	A					15389: Scan 15987 (rt=26.3023) [H:\DATA-2018\heruonan\20181022\2.raw]
14		gi|227874	extracellular beta glucosidase	810	78727	40	27	18	15	32.4	5691	1	0	1	5.672.585	11.325.024	2	11.324.996	0.0027	201	210	0	43.54	0.00018	R	ETISSNPDDR	T					5860: Scan 6191 (rt=12.2683) [H:\DATA-2018\heruonan\20181022\2.raw]
14		gi|227874	extracellular beta glucosidase	810	78727	40	27	18	15	32.4	5692	1	0	1	5.672.587	11.325.029	2	11.324.996	0.0033	201	210	0	6.65	0.88	R	ETISSNPDDR	T					5712: Scan 6017 (rt=11.9316) [H:\DATA-2018\heruonan\20181022\2.raw]
14		gi|227874	extracellular beta glucosidase	810	78727	40	27	18	15	32.4	5693	1	0	1	5.672.589	11.325.031	2	11.324.996	0.0035	201	210	0	49.9	4.10E-05	R	ETISSNPDDR	T					5515: Scan 5798 (rt=11.5954) [H:\DATA-2018\heruonan\20181022\2.raw]
14		gi|227874	extracellular beta glucosidase	810	78727	40	27	18	15	32.4	6761	1	0	1	5.932.881	11.845.616	2	11.845.574	0.0042	592	601	0	33.7	0.0028	K	HFDDANITPR	Y					11870: Scan 12549 (rt=21.9805) [H:\DATA-2018\heruonan\20181022\2.raw]
14		gi|227874	extracellular beta glucosidase	810	78727	40	27	18	15	32.4	6762	1	0	1	1.185.569	11.845.617	1	11.845.574	0.0043	592	601	0	12.85	0.34	K	HFDDANITPR	Y					11989: Scan 12676 (rt=22.1522) [H:\DATA-2018\heruonan\20181022\2.raw]
14		gi|227874	extracellular beta glucosidase	810	78727	40	27	18	15	32.4	6763	1	0	1	3.958.612	11.845.619	3	11.845.574	0.0045	592	601	0	22.36	0.038	K	HFDDANITPR	Y					11894: Scan 12575 (rt=22.0129) [H:\DATA-2018\heruonan\20181022\2.raw]
14		gi|227874	extracellular beta glucosidase	810	78727	40	27	18	15	32.4	9210	1	0	1	6.573.066	13.125.987	2	13.125.935	0.0052	706	716	0	52.25	4.30E-05	R	DLSYWDTASQK	W					21553: Scan 21461 (rt=32.4008) [H:\DATA-2018\heruonan\20181022\2.raw]
14		gi|227874	extracellular beta glucosidase	810	78727	40	27	18	15	32.4	11716	1	0	1	7.148.678	14.277.211	2	14.277.157	0.0054	190	200	0	48.48	0.00015	K	HYILNEQELNR	E					17520: Scan 17943 (rt=28.5879) [H:\DATA-2018\heruonan\20181022\2.raw]
14		gi|227874	extracellular beta glucosidase	810	78727	40	27	18	15	32.4	11718	1	0	1	7.148.687	14.277.229	2	14.277.157	0.0072	190	200	0	12.63	0.58	K	HYILNEQELNR	E					17963: Scan 18326 (rt=29.0181) [H:\DATA-2018\heruonan\20181022\2.raw]
14		gi|227874	extracellular beta glucosidase	810	78727	40	27	18	15	32.4	15813	1	0	1	7.934.779	15.849.412	2	15.849.352	0.006	134	150	0	36.73	0.00047	K	ASGIHVILGPVAGPLGK	T					31198: Scan 29289 (rt=40.7037) [H:\DATA-2018\heruonan\20181022\2.raw]
14		gi|227874	extracellular beta glucosidase	810	78727	40	27	18	15	32.4	15814	1	0	1	529.321	15.849.413	3	15.849.352	0.0061	134	150	0	33.77	0.00092	K	ASGIHVILGPVAGPLGK	T					31707: Scan 29676 (rt=41.1172) [H:\DATA-2018\heruonan\20181022\2.raw]
14		gi|227874	extracellular beta glucosidase	810	78727	40	27	18	15	32.4	15815	1	0	1	5.293.212	15.849.417	3	15.849.352	0.0065	134	150	0	48.64	3.00E-05	K	ASGIHVILGPVAGPLGK	T					31190: Sum of 2 scans in range 29283 (rt=40.6962) to 29347 (rt=40.7659) [H:\DATA-2018\heruonan\20181022\2.raw]
14		gi|227874	extracellular beta glucosidase	810	78727	40	27	18	15	32.4	18237	1	0	1	8.454.477	16.888.808	2	16.888.846	-0.0038	688	703	0	11.02	1.2	K	LNLTPGQSGTATFNIR	R					25114: Scan 24489 (rt=35.6042) [H:\DATA-2018\heruonan\20181022\2.raw]
14		gi|227874	extracellular beta glucosidase	810	78727	40	27	18	15	32.4	18238	1	0	1	845.451	16.888.874	2	16.888.846	0.0028	688	703	0	73.35	6.30E-07	K	LNLTPGQSGTATFNIR	R					27220: Scan 26183 (rt=37.4225) [H:\DATA-2018\heruonan\20181022\2.raw]
14		gi|227874	extracellular beta glucosidase	810	78727	40	27	18	15	32.4	18239	1	0	1	8.454.525	16.888.905	2	16.888.846	0.006	688	703	0	63.88	5.30E-06	K	LNLTPGQSGTATFNIR	R					27590: Scan 26503 (rt=37.7654) [H:\DATA-2018\heruonan\20181022\2.raw]
14		gi|227874	extracellular beta glucosidase	810	78727	40	27	18	15	32.4	20082	1	0	1	8.879.643	17.739.141	2	17.739.084	0.0058	83	98	0	49.32	0.00022	K	ISYPSLCLQDGPLGVR	Y					38464: Scan 34725 (rt=46.598) [H:\DATA-2018\heruonan\20181022\2.raw]
14		gi|227874	extracellular beta glucosidase	810	78727	40	27	18	15	32.4	20083	1	0	1	5.923.122	17.739.148	3	17.739.084	0.0064	83	98	0	46.18	0.00044	K	ISYPSLCLQDGPLGVR	Y					38770: Scan 34947 (rt=46.8401) [H:\DATA-2018\heruonan\20181022\2.raw]
14		gi|227874	extracellular beta glucosidase	810	78727	40	27	18	15	32.4	20084	1	0	1	887.965	17.739.155	2	17.739.084	0.0071	83	98	0	64.55	6.30E-06	K	ISYPSLCLQDGPLGVR	Y					38901: Scan 35042 (rt=46.9434) [H:\DATA-2018\heruonan\20181022\2.raw]
14		gi|227874	extracellular beta glucosidase	810	78727	40	27	18	15	32.4	21461	1	0	1	9.165.321	18.310.496	2	18.310.428	0.0069	376	394	0	84.72	1.50E-08	K	KPASIAVVGSAAIIGNHAR	N					21918: Scan 21781 (rt=32.7368) [H:\DATA-2018\heruonan\20181022\2.raw]
14		gi|227874	extracellular beta glucosidase	810	78727	40	27	18	15	32.4	21462	1	0	1	458.77	18.310.509	4	18.310.428	0.0081	376	394	0	49.52	4.40E-05	K	KPASIAVVGSAAIIGNHAR	N					21563: Scan 21472 (rt=32.4115) [H:\DATA-2018\heruonan\20181022\2.raw]
14		gi|227874	extracellular beta glucosidase	810	78727	40	27	18	15	32.4	23554	1	0	1	9.609.677	19.199.209	2	19.199.153	0.0056	574	591	0	13.99	0.42	R	IVSGGSDSFSEGLFIDYK	H					38595: Scan 34819 (rt=46.6974) [H:\DATA-2018\heruonan\20181022\2.raw]
14		gi|227874	extracellular beta glucosidase	810	78727	40	27	18	15	32.4	23555	1	0	1	9.609.687	19.199.229	2	19.199.153	0.0076	574	591	0	21.71	0.073	R	IVSGGSDSFSEGLFIDYK	H					39052: Sum of 2 scans in range 35153 (rt=47.0633) to 35227 (rt=47.1442) [H:\DATA-2018\heruonan\20181022\2.raw]
14		gi|227874	extracellular beta glucosidase	810	78727	40	27	18	15	32.4	26149	1	0	1	6.756.912	20.240.518	3	20.240.439	0.0079	297	315	0	22.84	0.057	R	LWGPALTNAVNSNQVPTSR	V					28549: Scan 27240 (rt=38.5378) [H:\DATA-2018\heruonan\20181022\2.raw]
14		gi|227874	extracellular beta glucosidase	810	78727	40	27	18	15	32.4	32996	1	0	1	11.560.431	23.100.716	2	23.100.684	0.0033	434	457	0	56.62	1.60E-05	R	ASSQGTQVTLSNTDNTSSGASAAR	G					10657: Scan 11329 (rt=20.3864) [H:\DATA-2018\heruonan\20181022\2.raw]
14		gi|227874	extracellular beta glucosidase	810	78727	40	27	18	15	32.4	32999	1	0	1	11.560.442	23.100.738	2	23.100.684	0.0055	434	457	0	28.57	0.011	R	ASSQGTQVTLSNTDNTSSGASAAR	G					10384: Sum of 2 scans in range 11059 (rt=20.0273) to 11072 (rt=20.0443) [H:\DATA-2018\heruonan\20181022\2.raw]
14		gi|227874	extracellular beta glucosidase	810	78727	40	27	18	15	32.4	33000	1	0	1	7.710.331	23.100.776	3	23.100.684	0.0092	434	457	0	56.93	1.70E-05	R	ASSQGTQVTLSNTDNTSSGASAAR	G					10424: Scan 11102 (rt=20.0855) [H:\DATA-2018\heruonan\20181022\2.raw]
14		gi|227874	extracellular beta glucosidase	810	78727	40	27	18	15	32.4	37630	1	0	1	8.480.933	2.541.258	3	2541.25	0.0081	99	122	0	40.21	0.0012	R	YSTGSTAFTPGVQAASTWDVNLIR	E					44759: Scan 39166 (rt=51.479) [H:\DATA-2018\heruonan\20181022\2.raw]
15	1	gi|340520576	glycoside hydrolase family 20 [Trichoderma reesei QM6a]	880	64562	44	30	19	18	38.8	97	3	1	1	3.577.143	713.414	2	7.134.184	-0.0044	102	107	0	8.14	2	K	LALQNR	V					7407: Scan 7907 (rt=15.3464) [H:\DATA-2018\heruonan\20181022\2.raw]
15	1	gi|340520576	glycoside hydrolase family 20 [Trichoderma reesei QM6a]	880	64562	44	30	19	18	38.8	98	1	1	1	3.577.174	7.134.201	2	7.134.184	0.0018	102	107	0	23.12	0.038	K	LALQNR	V					7240: Scan 7742 (rt=15.0928) [H:\DATA-2018\heruonan\20181022\2.raw]
15	1	gi|340520576	glycoside hydrolase family 20 [Trichoderma reesei QM6a]	880	64562	44	30	19	18	38.8	99	1	1	1	3.577.177	7.134.208	2	7.134.184	0.0025	102	107	0	15.23	0.23	K	LALQNR	V					7066: Scan 7551 (rt=14.7497) [H:\DATA-2018\heruonan\20181022\2.raw]
15	1	gi|340520576	glycoside hydrolase family 20 [Trichoderma reesei QM6a]	880	64562	44	30	19	18	38.8	1447	1	0	1	4.182.016	8.343.886	2	8.343.872	0.0014	95	101	0	6.59	1.8	R	NSNFEPK	L					6456: Scan 6856 (rt=13.4408) [H:\DATA-2018\heruonan\20181022\2.raw]
15	1	gi|340520576	glycoside hydrolase family 20 [Trichoderma reesei QM6a]	880	64562	44	30	19	18	38.8	1448	1	1	1	4.182.024	8.343.902	2	8.343.872	0.0031	95	101	0	29.49	0.01	R	NSNFEPK	L					6220: Scan 6609 (rt=13.0558) [H:\DATA-2018\heruonan\20181022\2.raw]
15	1	gi|340520576	glycoside hydrolase family 20 [Trichoderma reesei QM6a]	880	64562	44	30	19	18	38.8	1673	1	1	1	428.715	8.554.155	2	8.554.086	0.0068	424	431	0	7.18	1.1	K	DLAESGHK	V					11601: Scan 12284 (rt=21.6398) [H:\DATA-2018\heruonan\20181022\2.raw]
15	1	gi|340520576	glycoside hydrolase family 20 [Trichoderma reesei QM6a]	880	64562	44	30	19	18	38.8	2202	1	1	1	4.527.512	9.034.879	2	9.034.848	0.0031	194	201	0	17.45	0.28	R	GIMLDLAR	N	Oxidation (M)	0.00100000.0			22469: Scan 22240 (rt=33.2302) [H:\DATA-2018\heruonan\20181022\2.raw]
15	1	gi|340520576	glycoside hydrolase family 20 [Trichoderma reesei QM6a]	880	64562	44	30	19	18	38.8	2203	1	1	1	4.527.513	903.488	2	9.034.848	0.0033	194	201	0	37.82	0.0026	R	GIMLDLAR	N	Oxidation (M)	0.00100000.0			22151: Scan 21973 (rt=32.9463) [H:\DATA-2018\heruonan\20181022\2.raw]
15	1	gi|340520576	glycoside hydrolase family 20 [Trichoderma reesei QM6a]	880	64562	44	30	19	18	38.8	2204	1	1	1	9.044.959	9.034.887	1	9.034.848	0.0039	194	201	0	18.79	0.21	R	GIMLDLAR	N	Oxidation (M)	0.00100000.0			22211: Scan 22024 (rt=33.0012) [H:\DATA-2018\heruonan\20181022\2.raw]
15	1	gi|340520576	glycoside hydrolase family 20 [Trichoderma reesei QM6a]	880	64562	44	30	19	18	38.8	2206	1	1	1	452.76	9.035.054	2	9.035.025	0.0029	142	150	0	61.25	7.60E-06	K	TGQVSITAK	S					7079: Scan 7567 (rt=14.781) [H:\DATA-2018\heruonan\20181022\2.raw]
15	1	gi|340520576	glycoside hydrolase family 20 [Trichoderma reesei QM6a]	880	64562	44	30	19	18	38.8	2411	1	1	1	9.275.291	9.265.219	1	9.265.185	0.0033	540	547	0	40.09	0.00072	R	SQLEVVPR	L					13998: Scan 14551 (rt=24.4468) [H:\DATA-2018\heruonan\20181022\2.raw]
15	1	gi|340520576	glycoside hydrolase family 20 [Trichoderma reesei QM6a]	880	64562	44	30	19	18	38.8	2622	1	1	1	4.722.712	9.425.278	2	9.425.247	0.0032	68	76	0	47.35	0.0003	R	QIVQGGVSR	A					6764: Scan 7198 (rt=13.9981) [H:\DATA-2018\heruonan\20181022\2.raw]
15	1	gi|340520576	glycoside hydrolase family 20 [Trichoderma reesei QM6a]	880	64562	44	30	19	18	38.8	2623	1	1	1	4.722.715	9.425.284	2	9.425.247	0.0037	68	76	0	46.9	0.00033	R	QIVQGGVSR	A					6598: Scan 7008 (rt=13.6606) [H:\DATA-2018\heruonan\20181022\2.raw]
15	1	gi|340520576	glycoside hydrolase family 20 [Trichoderma reesei QM6a]	880	64562	44	30	19	18	38.8	2650	1	1	1	4.742.599	9.465.053	2	9.465.025	0.0029	378	385	0	25.09	0.056	K	FLNFAHAK	I					18368: Scan 18690 (rt=29.4155) [H:\DATA-2018\heruonan\20181022\2.raw]
15	1	gi|340520576	glycoside hydrolase family 20 [Trichoderma reesei QM6a]	880	64562	44	30	19	18	38.8	3441	1	1	1	5.047.606	10.075.066	2	10.075.036	0.003	119	127	0	43.06	0.00059	K	DSASTFKPR	A					6403: Scan 6802 (rt=13.3681) [H:\DATA-2018\heruonan\20181022\2.raw]
15	1	gi|340520576	glycoside hydrolase family 20 [Trichoderma reesei QM6a]	880	64562	44	30	19	18	38.8	3442	1	1	1	5.047.607	10.075.069	2	10.075.036	0.0033	119	127	0	44.6	0.00041	K	DSASTFKPR	A					6626: Scan 7041 (rt=13.7138) [H:\DATA-2018\heruonan\20181022\2.raw]
15	1	gi|340520576	glycoside hydrolase family 20 [Trichoderma reesei QM6a]	880	64562	44	30	19	18	38.8	4400	1	1	1	5.332.558	1.064.497	2	10.644.961	0.0009	212	220	0	5.26	2.8	R	TIDAMSWNK	L					20288: Scan 20354 (rt=31.2356) [H:\DATA-2018\heruonan\20181022\2.raw]
15	1	gi|340520576	glycoside hydrolase family 20 [Trichoderma reesei QM6a]	880	64562	44	30	19	18	38.8	4591	1	1	1	5.412.545	10.804.945	2	1.080.491	0.0035	212	220	0	27.78	0.0079	R	TIDAMSWNK	L	Oxidation (M)	0.000010000.0			13347: Scan 13966 (rt=23.769) [H:\DATA-2018\heruonan\20181022\2.raw]
15	1	gi|340520576	glycoside hydrolase family 20 [Trichoderma reesei QM6a]	880	64562	44	30	19	18	38.8	6775	1	1	1	5.938.453	1.185.676	2	11.856.717	0.0043	108	118	0	23.93	0.059	R	VQTIAIQQTGK	D					11344: Scan 12031 (rt=21.2988) [H:\DATA-2018\heruonan\20181022\2.raw]
15	1	gi|340520576	glycoside hydrolase family 20 [Trichoderma reesei QM6a]	880	64562	44	30	19	18	38.8	6776	1	1	1	5.938.453	11.856.761	2	11.856.717	0.0043	108	118	0	42.96	0.00074	R	VQTIAIQQTGK	D					11602: Scan 12285 (rt=21.6407) [H:\DATA-2018\heruonan\20181022\2.raw]
15	1	gi|340520576	glycoside hydrolase family 20 [Trichoderma reesei QM6a]	880	64562	44	30	19	18	38.8	6777	1	1	1	11.866.842	11.856.769	1	11.856.717	0.0052	108	118	0	44.02	0.00058	R	VQTIAIQQTGK	D					11539: Scan 12226 (rt=21.561) [H:\DATA-2018\heruonan\20181022\2.raw]
15	1	gi|340520576	glycoside hydrolase family 20 [Trichoderma reesei QM6a]	880	64562	44	30	19	18	38.8	7906	1	1	1	6.263.216	12.506.287	2	12.506.255	0.0032	202	211	1	36.59	0.0023	R	NYQTVDDIKR	T					10001: Scan 10694 (rt=19.5332) [H:\DATA-2018\heruonan\20181022\2.raw]
15	1	gi|340520576	glycoside hydrolase family 20 [Trichoderma reesei QM6a]	880	64562	44	30	19	18	38.8	7907	1	1	1	4.178.841	12.506.304	3	12.506.255	0.0049	202	211	1	29.03	0.013	R	NYQTVDDIKR	T					10041: Scan 10731 (rt=19.585) [H:\DATA-2018\heruonan\20181022\2.raw]
15	1	gi|340520576	glycoside hydrolase family 20 [Trichoderma reesei QM6a]	880	64562	44	30	19	18	38.8	12769	1	1	1	7.358.519	14.696.892	2	14.696.886	0.0006	128	141	0	7.66	1.4	R	AGDVDESYSLTVSK	T					19030: Scan 19283 (rt=30.0632) [H:\DATA-2018\heruonan\20181022\2.raw]
15	1	gi|340520576	glycoside hydrolase family 20 [Trichoderma reesei QM6a]	880	64562	44	30	19	18	38.8	12772	1	1	1	7.358.544	14.696.942	2	14.696.886	0.0056	128	141	0	81.25	6.40E-08	R	AGDVDESYSLTVSK	T					17413: Scan 17850 (rt=28.4867) [H:\DATA-2018\heruonan\20181022\2.raw]
15	1	gi|340520576	glycoside hydrolase family 20 [Trichoderma reesei QM6a]	880	64562	44	30	19	18	38.8	12773	1	1	1	7.358.547	14.696.949	2	14.696.886	0.0063	128	141	0	50.4	7.80E-05	R	AGDVDESYSLTVSK	T					17028: Sum of 3 scans in range 17505 (rt=28.1045) to 17526 (rt=28.1288) [H:\DATA-2018\heruonan\20181022\2.raw]
15	1	gi|340520576	glycoside hydrolase family 20 [Trichoderma reesei QM6a]	880	64562	44	30	19	18	38.8	15937	1	1	1	7.959.299	15.898.452	2	15.898.413	0.0038	29	43	0	1.55	9	K	ISTGDGVLFIDQAVR	V					40709: Scan 36343 (rt=48.3724) [H:\DATA-2018\heruonan\20181022\2.raw]
15	1	gi|340520576	glycoside hydrolase family 20 [Trichoderma reesei QM6a]	880	64562	44	30	19	18	38.8	15938	1	1	1	530.956	1.589.846	3	15.898.413	0.0047	29	43	0	37.88	0.002	K	ISTGDGVLFIDQAVR	V					36663: Scan 33414 (rt=45.1446) [H:\DATA-2018\heruonan\20181022\2.raw]
15	1	gi|340520576	glycoside hydrolase family 20 [Trichoderma reesei QM6a]	880	64562	44	30	19	18	38.8	15939	1	1	1	7.959.308	1.589.847	2	15.898.413	0.0057	29	43	0	69.94	1.20E-06	K	ISTGDGVLFIDQAVR	V					36841: Scan 33548 (rt=45.2872) [H:\DATA-2018\heruonan\20181022\2.raw]
15	1	gi|340520576	glycoside hydrolase family 20 [Trichoderma reesei QM6a]	880	64562	44	30	19	18	38.8	15940	1	1	1	7.959.308	15.898.471	2	15.898.413	0.0058	29	43	0	58.86	1.60E-05	K	ISTGDGVLFIDQAVR	V					37703: Scan 34189 (rt=45.9971) [H:\DATA-2018\heruonan\20181022\2.raw]
15	1	gi|340520576	glycoside hydrolase family 20 [Trichoderma reesei QM6a]	880	64562	44	30	19	18	38.8	15941	1	1	1	7.959.309	15.898.472	2	15.898.413	0.0058	29	43	0	90.91	9.80E-09	K	ISTGDGVLFIDQAVR	V					37258: Scan 33852 (rt=45.6268) [H:\DATA-2018\heruonan\20181022\2.raw]
15	1	gi|340520576	glycoside hydrolase family 20 [Trichoderma reesei QM6a]	880	64562	44	30	19	18	38.8	17459	1	1	1	8.274.386	16.528.627	2	16.528.562	0.0065	77	90	0	33.1	0.0066	R	ALQSIFSTNYVPWK	L					46888: Sum of 2 scans in range 40671 (rt=53.1497) to 40748 (rt=53.2332) [H:\DATA-2018\heruonan\20181022\2.raw]
15	1	gi|340520576	glycoside hydrolase family 20 [Trichoderma reesei QM6a]	880	64562	44	30	19	18	38.8	19188	1	1	1	4.352.295	17.368.891	4	17.368.846	0.0045	476	492	0	17.08	0.17	R	LIYSHDPAAGISASHAK	N					14749: Scan 15306 (rt=25.4155) [H:\DATA-2018\heruonan\20181022\2.raw]
15	1	gi|340520576	glycoside hydrolase family 20 [Trichoderma reesei QM6a]	880	64562	44	30	19	18	38.8	19190	1	1	1	8.694.525	17.368.905	2	17.368.846	0.0059	476	492	0	49.3	0.00011	R	LIYSHDPAAGISASHAK	N					14973: Sum of 2 scans in range 15538 (rt=25.6959) to 15568 (rt=25.7393) [H:\DATA-2018\heruonan\20181022\2.raw]
15	1	gi|340520576	glycoside hydrolase family 20 [Trichoderma reesei QM6a]	880	64562	44	30	19	18	38.8	19191	1	1	1	5.799.709	17.368.908	3	17.368.846	0.0062	476	492	0	41.2	0.00066	R	LIYSHDPAAGISASHAK	N					14940: Scan 15502 (rt=25.6503) [H:\DATA-2018\heruonan\20181022\2.raw]
15	1	gi|340520576	glycoside hydrolase family 20 [Trichoderma reesei QM6a]	880	64562	44	30	19	18	38.8	19192	1	1	1	8.694.528	17.368.911	2	17.368.846	0.0066	476	492	0	36.88	0.0018	R	LIYSHDPAAGISASHAK	N					14702: Scan 15266 (rt=25.3606) [H:\DATA-2018\heruonan\20181022\2.raw]
15	1	gi|340520576	glycoside hydrolase family 20 [Trichoderma reesei QM6a]	880	64562	44	30	19	18	38.8	19194	1	1	1	5.799.724	17.368.954	3	17.368.846	0.0109	476	492	0	0.08	8.7	R	LIYSHDPAAGISASHAK	N					30261: Scan 28546 (rt=39.9248) [H:\DATA-2018\heruonan\20181022\2.raw]
15	1	gi|340520576	glycoside hydrolase family 20 [Trichoderma reesei QM6a]	880	64562	44	30	19	18	38.8	23356	1	1	1	9.574.248	19.128.351	2	19.128.302	0.0049	432	446	0	51.32	1.80E-05	K	VIDTDYNFYYLDCGR	G					34888: Scan 32078 (rt=43.7121) [H:\DATA-2018\heruonan\20181022\2.raw]
15	1	gi|340520576	glycoside hydrolase family 20 [Trichoderma reesei QM6a]	880	64562	44	30	19	18	38.8	32073	1	1	1	11.340.562	22.660.978	2	22.660.906	0.0072	169	189	0	65.54	3.40E-06	K	HSAGPFYYTTQAPVSITDSPK	Y					26514: Scan 25622 (rt=36.7976) [H:\DATA-2018\heruonan\20181022\2.raw]
15	1	gi|340520576	glycoside hydrolase family 20 [Trichoderma reesei QM6a]	880	64562	44	30	19	18	38.8	32074	1	1	1	11.340.569	22.660.992	2	22.660.906	0.0086	169	189	0	16.19	0.29	K	HSAGPFYYTTQAPVSITDSPK	Y					26107: Scan 25292 (rt=36.445) [H:\DATA-2018\heruonan\20181022\2.raw]
15	1	gi|340520576	glycoside hydrolase family 20 [Trichoderma reesei QM6a]	880	64562	44	30	19	18	38.8	32075	1	1	1	7.563.738	22.660.995	3	22.660.906	0.0088	169	189	0	67.73	2.00E-06	K	HSAGPFYYTTQAPVSITDSPK	Y					26418: Scan 25543 (rt=36.7109) [H:\DATA-2018\heruonan\20181022\2.raw]
15	1	gi|340520576	glycoside hydrolase family 20 [Trichoderma reesei QM6a]	880	64562	44	30	19	18	38.8	32076	1	1	1	7.563.739	22.660.998	3	22.660.906	0.0092	169	189	0	28.07	0.018	K	HSAGPFYYTTQAPVSITDSPK	Y					25988: Scan 25192 (rt=36.3396) [H:\DATA-2018\heruonan\20181022\2.raw]
15	1	gi|340520576	glycoside hydrolase family 20 [Trichoderma reesei QM6a]	880	64562	44	30	19	18	38.8	32077	1	1	1	11.340.578	2.266.101	2	22.660.906	0.0104	169	189	0	10.48	1.1	K	HSAGPFYYTTQAPVSITDSPK	Y					26940: Sum of 2 scans in range 25961 (rt=37.1801) to 25969 (rt=37.1896) [H:\DATA-2018\heruonan\20181022\2.raw]
15	1	gi|340520576	glycoside hydrolase family 20 [Trichoderma reesei QM6a]	880	64562	44	30	19	18	38.8	45039	1	1	1	9.891.823	2.964.525	3	29.645.134	0.0117	244	271	0	55.57	3.20E-05	K	LSQAGAYHPSLVYTPADLAGIFQYGVAR	G					52005: Scan 44286 (rt=57.0375) [H:\DATA-2018\heruonan\20181022\2.raw]
16	1	gi|274133970	unnamed protein product [Trichoderma reesei]	861	50830	49	32	10	9	24.1	820	1	1	1	3.957.152	7.894.159	2	7.894.133	0.0026	309	315	0	19.08	0.24	K	TWAGISR	G					13858: Scan 14431 (rt=24.3145) [H:\DATA-2018\heruonan\20181022\2.raw]
16	1	gi|274133970	unnamed protein product [Trichoderma reesei]	861	50830	49	32	10	9	24.1	822	1	1	1	395.716	7.894.175	2	7.894.133	0.0042	309	315	0	7.26	3.3	K	TWAGISR	G					14508: Scan 15093 (rt=25.1416) [H:\DATA-2018\heruonan\20181022\2.raw]
16	1	gi|274133970	unnamed protein product [Trichoderma reesei]	861	50830	49	32	10	9	24.1	2186	1	1	1	452.268	9.025.215	2	9.025.185	0.003	179	186	0	49.69	9.20E-05	R	TLTNSVIR	R					12778: Scan 13444 (rt=23.1574) [H:\DATA-2018\heruonan\20181022\2.raw]
16	1	gi|274133970	unnamed protein product [Trichoderma reesei]	861	50830	49	32	10	9	24.1	2187	1	1	1	4.522.681	9.025.216	2	9.025.185	0.0031	179	186	0	34	0.0034	R	TLTNSVIR	R					13107: Scan 13754 (rt=23.5128) [H:\DATA-2018\heruonan\20181022\2.raw]
16	1	gi|274133970	unnamed protein product [Trichoderma reesei]	861	50830	49	32	10	9	24.1	2188	1	1	1	4.522.681	9.025.216	2	9.025.185	0.0031	179	186	0	30.52	0.0076	R	TLTNSVIR	R					12495: Scan 13170 (rt=22.8188) [H:\DATA-2018\heruonan\20181022\2.raw]
16	1	gi|274133970	unnamed protein product [Trichoderma reesei]	861	50830	49	32	10	9	24.1	2228	1	1	1	453.712	9.054.095	2	9.054.065	0.003	370	376	0	35.53	0.0019	K	MEDVAWR	R					16707: Sum of 2 scans in range 17220 (rt=27.7879) to 17229 (rt=27.7987) [H:\DATA-2018\heruonan\20181022\2.raw]
16	1	gi|274133970	unnamed protein product [Trichoderma reesei]	861	50830	49	32	10	9	24.1	2385	1	1	1	4.617.109	9.214.072	2	9.214.014	0.0058	370	376	0	19.57	0.059	K	MEDVAWR	R	Oxidation (M)	0.1000000.0			12649: Scan 13309 (rt=22.9792) [H:\DATA-2018\heruonan\20181022\2.raw]
16	1	gi|274133970	unnamed protein product [Trichoderma reesei]	861	50830	49	32	10	9	24.1	3867	1	1	1	5.167.787	10.315.429	2	1031.54	0.0029	300	308	0	39.63	0.0018	K	NTAHVSYLK	T					9148: Scan 9804 (rt=18.2535) [H:\DATA-2018\heruonan\20181022\2.raw]
16	1	gi|274133970	unnamed protein product [Trichoderma reesei]	861	50830	49	32	10	9	24.1	3868	1	1	1	516.779	10.315.434	2	1031.54	0.0035	300	308	0	49.37	0.0002	K	NTAHVSYLK	T					8990: Scan 9617 (rt=17.9153) [H:\DATA-2018\heruonan\20181022\2.raw]
16	1	gi|274133970	unnamed protein product [Trichoderma reesei]	861	50830	49	32	10	9	24.1	3869	1	1	1	5.167.791	10.315.436	2	1031.54	0.0037	300	308	0	44.03	0.00067	K	NTAHVSYLK	T					10492: Scan 11163 (rt=20.1617) [H:\DATA-2018\heruonan\20181022\2.raw]
16	1	gi|274133970	unnamed protein product [Trichoderma reesei]	861	50830	49	32	10	9	24.1	3870	1	1	1	5.167.791	10.315.437	2	1031.54	0.0037	300	308	0	47.17	0.00032	K	NTAHVSYLK	T					9362: Scan 10029 (rt=18.5955) [H:\DATA-2018\heruonan\20181022\2.raw]
16	1	gi|274133970	unnamed protein product [Trichoderma reesei]	861	50830	49	32	10	9	24.1	9742	1	1	1	670.315	13.386.154	2	13.386.132	0.0023	285	294	0	16.18	0.16	R	YEYLENFYAK	N					43385: Scan 38220 (rt=50.4414) [H:\DATA-2018\heruonan\20181022\2.raw]
[truncated: 1,417 more rows]
