# Supplementary material for: Improved Production of Majority Cellulases in Trichoderma reesei by Integration of cbh1 Gene From Chaetomium thermophilum
Source: Front Microbiol. 2020 Jul 14;11:1633. doi: 10.3389/fmicb.2020.01633 (PMC7381231; doi:10.3389/fmicb.2020.01633)
Supplement: TABLE S1 — Primers used in this study. [file Data_Sheet_1.zip › Table S5.CSV]

Raw data of secretory protein analysis of Trichoderma reesei (Sample 2)
Header	--------------------------------------------------------
Search title	D:\mascot daemon\parameters\sst\Identification_T.Reesei_orbi_IT.par1.raw
Timestamp	2018-10-23T04:19:36Z
User
Email
Report URI	http://windows-dcdd8sz/mascot/cgi/master_results.pl?file=../data/20181023/F000749.dat
Peak list data path	H:\DATA-2018\heruonan\20181022\1.raw
Peak list format	Mascot generic
Search type	MIS
Mascot version	2.5.1
Database	trichoderma.reesei
Fasta file	trichoderma.reesei_20160711.fasta
Total sequences	28736
Total residues	13811319
Sequences after taxonomy filter	28736
Number of queries	56057
Decoy	--------------------------------------------------------
Number of matches above identity threshold in search of real database	1529
Number of matches above identity threshold in search of decoy database	18
Number of matches above homology threshold in search of real database	1776
Number of matches above homology threshold in search of decoy database	54
Fixed modifications	--------------------------------------------------------
Identifier	Name	Delta	Neutral loss
1	Carbamidomethyl (C)	57.021.464
Variable modifications	--------------------------------------------------------
Identifier	Name	Delta	Neutral loss(es)
1	Oxidation (M)	15.994.915	0	63.998.285
Search Parameters	--------------------------------------------------------
Taxonomy filter	All entries
Enzyme	Trypsin
Maximum Missed Cleavages	2
Fixed modifications	Carbamidomethyl (C)
Variable modifications	Oxidation (M)
Peptide Mass Tolerance	10
Peptide Mass Tolerance Units	ppm
Fragment Mass Tolerance	0.6
Fragment Mass Tolerance Units	Da
Mass values	Monoisotopic
Instrument type	ESI-TRAP
Decoy database also searched	1
_DISTILLER_MDRO_VERSION	2.5.0.0
_DISTILLER_RAWFILE	{1}H:\DATA-2018\heruonan\20181022\1.raw
Format parameters	--------------------------------------------------------
Significance threshold	0.05
Max. number of hits	0
Use MudPIT protein scoring	1
Ions score cut-off	0
Include same-set proteins	0
Include sub-set proteins	1
Include unassigned	0
Require bold red	0
Use homology threshold	0
Group protein families	1
Re-score using Percolator	0
Show duplicate peptides	1
Protein hits	--------------------------------------------------------
prot_hit_num	prot_family_member	prot_acc	prot_desc	prot_score	prot_mass	prot_matches	prot_matches_sig	prot_sequences	prot_sequences_sig	prot_cover	pep_query	pep_rank	pep_isbold	pep_isunique	pep_exp_mz	pep_exp_mr	pep_exp_z	pep_calc_mr	pep_delta	pep_start	pep_end	pep_miss	pep_score	pep_expect	pep_res_before	pep_seq	pep_res_after	pep_var_mod	pep_var_mod_pos	pep_summed_mod_pos	pep_local_mod_pos	pep_scan_title
1	1	gi|340520509	acid phosphatase-like protein [Trichoderma reesei QM6a]	2577	47872	113	79	17	14	40.2	388	1	1	1	3.782.558	754.497	2	7.544.953	0.0018	390	396	0	14.29	0.037	R	TILPAIK	K					23447: Scan 22242 (rt=33.1052) [H:\DATA-2018\heruonan\20181022\1.raw]
1	1	gi|340520509	acid phosphatase-like protein [Trichoderma reesei QM6a]	2577	47872	113	79	17	14	40.2	389	1	1	1	3.782.559	7.544.972	2	7.544.953	0.0019	390	396	0	24.17	0.0038	R	TILPAIK	K					23038: Scan 21898 (rt=32.7262) [H:\DATA-2018\heruonan\20181022\1.raw]
1	1	gi|340520509	acid phosphatase-like protein [Trichoderma reesei QM6a]	2577	47872	113	79	17	14	40.2	390	1	1	1	3.782.561	7.544.977	2	7.544.953	0.0025	390	396	0	31.48	0.00071	R	TILPAIK	K					22700: Scan 21595 (rt=32.3828) [H:\DATA-2018\heruonan\20181022\1.raw]
1	1	gi|340520509	acid phosphatase-like protein [Trichoderma reesei QM6a]	2577	47872	113	79	17	14	40.2	391	1	1	1	7.555.053	7.544.981	1	7.544.953	0.0028	390	396	0	23.69	0.0043	R	TILPAIK	K					23520: Scan 22314 (rt=33.1813) [H:\DATA-2018\heruonan\20181022\1.raw]
1	1	gi|340520509	acid phosphatase-like protein [Trichoderma reesei QM6a]	2577	47872	113	79	17	14	40.2	706	1	1	1	3.941.916	7.863.686	2	786.366	0.0026	398	403	0	1.53	2.4	K	TWEHSK	A					7390: Scan 6334 (rt=10.9483) [H:\DATA-2018\heruonan\20181022\1.raw]
1	1	gi|340520509	acid phosphatase-like protein [Trichoderma reesei QM6a]	2577	47872	113	79	17	14	40.2	707	1	1	1	3.941.918	786.369	2	786.366	0.0029	398	403	0	12.17	0.21	K	TWEHSK	A					7230: Scan 6149 (rt=10.6072) [H:\DATA-2018\heruonan\20181022\1.raw]
1	1	gi|340520509	acid phosphatase-like protein [Trichoderma reesei QM6a]	2577	47872	113	79	17	14	40.2	1777	1	1	1	437.21	8.724.054	2	8.724.028	0.0026	423	430	0	17.17	0.095	K	GYAPLHTD	-					12871: Scan 12459 (rt=21.3019) [H:\DATA-2018\heruonan\20181022\1.raw]
1	1	gi|340520509	acid phosphatase-like protein [Trichoderma reesei QM6a]	2577	47872	113	79	17	14	40.2	1778	1	1	1	437.21	8.724.054	2	8.724.028	0.0026	423	430	0	12.71	0.27	K	GYAPLHTD	-					13192: Scan 12783 (rt=21.7473) [H:\DATA-2018\heruonan\20181022\1.raw]
1	1	gi|340520509	acid phosphatase-like protein [Trichoderma reesei QM6a]	2577	47872	113	79	17	14	40.2	1780	1	1	1	873.413	8.724.058	1	8.724.028	0.0029	423	430	0	20.74	0.042	K	GYAPLHTD	-					13113: Scan 12706 (rt=21.6376) [H:\DATA-2018\heruonan\20181022\1.raw]
1	1	gi|340520509	acid phosphatase-like protein [Trichoderma reesei QM6a]	2577	47872	113	79	17	14	40.2	1909	1	1	1	8.836.007	8.825.934	1	8.825.902	0.0032	390	397	1	4.7	0.59	R	TILPAIKK	T					17925: Scan 17309 (rt=27.4783) [H:\DATA-2018\heruonan\20181022\1.raw]
1	1	gi|340520509	acid phosphatase-like protein [Trichoderma reesei QM6a]	2577	47872	113	79	17	14	40.2	1998	1	1	1	4.482.183	894.422	2	8.944.195	0.0025	172	179	0	57.42	1.50E-05	K	TGANDYVR	K					9723: Scan 9010 (rt=15.6992) [H:\DATA-2018\heruonan\20181022\1.raw]
1	1	gi|340520509	acid phosphatase-like protein [Trichoderma reesei QM6a]	2577	47872	113	79	17	14	40.2	1999	1	1	1	4.482.186	8.944.226	2	8.944.195	0.003	172	179	0	53.5	3.60E-05	K	TGANDYVR	K					9592: Scan 8847 (rt=15.3609) [H:\DATA-2018\heruonan\20181022\1.raw]
1	1	gi|340520509	acid phosphatase-like protein [Trichoderma reesei QM6a]	2577	47872	113	79	17	14	40.2	2285	1	1	1	9.184.452	9.174.379	1	9.174.355	0.0024	382	389	0	6.22	2.5	K	LDHSFSGR	T					10024: Scan 9388 (rt=16.4894) [H:\DATA-2018\heruonan\20181022\1.raw]
1	1	gi|340520509	acid phosphatase-like protein [Trichoderma reesei QM6a]	2577	47872	113	79	17	14	40.2	2286	1	1	1	4.597.264	9.174.382	2	9.174.355	0.0026	382	389	0	26.68	0.023	K	LDHSFSGR	T					10008: Scan 9370 (rt=16.462) [H:\DATA-2018\heruonan\20181022\1.raw]
1	1	gi|340520509	acid phosphatase-like protein [Trichoderma reesei QM6a]	2577	47872	113	79	17	14	40.2	2287	1	1	1	4.597.264	9.174.382	2	9.174.355	0.0027	382	389	0	29.68	0.011	K	LDHSFSGR	T					9881: Scan 9208 (rt=16.1234) [H:\DATA-2018\heruonan\20181022\1.raw]
1	1	gi|340520509	acid phosphatase-like protein [Trichoderma reesei QM6a]	2577	47872	113	79	17	14	40.2	2288	1	1	1	4.597.267	9.174.389	2	9.174.355	0.0034	382	389	0	14.83	0.35	K	LDHSFSGR	T					10191: Scan 9576 (rt=16.8346) [H:\DATA-2018\heruonan\20181022\1.raw]
1	1	gi|340520509	acid phosphatase-like protein [Trichoderma reesei QM6a]	2577	47872	113	79	17	14	40.2	2529	1	1	1	4.722.472	9.424.798	2	9.424.771	0.0027	55	63	0	32.52	0.0046	K	TSSPTSHVK	G					6768: Scan 5613 (rt=9.56686) [H:\DATA-2018\heruonan\20181022\1.raw]
1	1	gi|340520509	acid phosphatase-like protein [Trichoderma reesei QM6a]	2577	47872	113	79	17	14	40.2	2530	1	1	1	4.722.472	9.424.799	2	9.424.771	0.0028	55	63	0	28.61	0.011	K	TSSPTSHVK	G					6405: Scan 5228 (rt=8.89244) [H:\DATA-2018\heruonan\20181022\1.raw]
1	1	gi|340520509	acid phosphatase-like protein [Trichoderma reesei QM6a]	2577	47872	113	79	17	14	40.2	2531	1	1	1	4.722.473	9.424.799	2	9.424.771	0.0029	55	63	0	47.1	0.00015	K	TSSPTSHVK	G					6622: Scan 5442 (rt=9.22993) [H:\DATA-2018\heruonan\20181022\1.raw]
1	1	gi|340520509	acid phosphatase-like protein [Trichoderma reesei QM6a]	2577	47872	113	79	17	14	40.2	5747	1	1	1	5.648.063	11.275.981	2	11.275.935	0.0046	55	65	1	11.23	1.1	K	TSSPTSHVKGK	A					6211: Scan 5021 (rt=8.56605) [H:\DATA-2018\heruonan\20181022\1.raw]
1	1	gi|340520509	acid phosphatase-like protein [Trichoderma reesei QM6a]	2577	47872	113	79	17	14	40.2	6438	1	1	1	580.323	11.586.314	2	11.586.284	0.003	250	259	0	4.41	5.2	R	AFLEPLLDNK	N					39108: Sum of 2 scans in range 34740 (rt=46.7262) to 34759 (rt=46.7463) [H:\DATA-2018\heruonan\20181022\1.raw]
1	1	gi|340520509	acid phosphatase-like protein [Trichoderma reesei QM6a]	2577	47872	113	79	17	14	40.2	6439	1	1	1	5.803.231	11.586.316	2	11.586.284	0.0031	250	259	0	6.7	3.3	R	AFLEPLLDNK	N					34362: Sum of 2 scans in range 31123 (rt=42.7862) to 31164 (rt=42.8303) [H:\DATA-2018\heruonan\20181022\1.raw]
1	1	gi|340520509	acid phosphatase-like protein [Trichoderma reesei QM6a]	2577	47872	113	79	17	14	40.2	6440	1	1	1	5.803.233	1.158.632	2	11.586.284	0.0035	250	259	0	33.48	0.0069	R	AFLEPLLDNK	N					36041: Scan 32391 (rt=44.1635) [H:\DATA-2018\heruonan\20181022\1.raw]
1	1	gi|340520509	acid phosphatase-like protein [Trichoderma reesei QM6a]	2577	47872	113	79	17	14	40.2	6441	1	1	1	5.803.234	11.586.323	2	11.586.284	0.0039	250	259	0	42.45	0.00089	R	AFLEPLLDNK	N					35248: Scan 31807 (rt=43.5326) [H:\DATA-2018\heruonan\20181022\1.raw]
1	1	gi|340520509	acid phosphatase-like protein [Trichoderma reesei QM6a]	2577	47872	113	79	17	14	40.2	6442	1	1	1	5.803.235	11.586.324	2	11.586.284	0.0039	250	259	0	42.99	0.00078	R	AFLEPLLDNK	N					35682: Scan 32133 (rt=43.8823) [H:\DATA-2018\heruonan\20181022\1.raw]
1	1	gi|340520509	acid phosphatase-like protein [Trichoderma reesei QM6a]	2577	47872	113	79	17	14	40.2	6444	1	1	1	5.803.241	11.586.336	2	11.586.284	0.0051	250	259	0	42.16	0.00085	R	AFLEPLLDNK	N					34830: Scan 31484 (rt=43.177) [H:\DATA-2018\heruonan\20181022\1.raw]
1	1	gi|340520509	acid phosphatase-like protein [Trichoderma reesei QM6a]	2577	47872	113	79	17	14	40.2	6445	1	1	1	11.596.411	11.586.338	1	11.586.284	0.0054	250	259	0	19.65	0.15	R	AFLEPLLDNK	N					35414: Scan 31929 (rt=43.6612) [H:\DATA-2018\heruonan\20181022\1.raw]
1	1	gi|340520509	acid phosphatase-like protein [Trichoderma reesei QM6a]	2577	47872	113	79	17	14	40.2	9641	1	1	1	665.311	13.286.074	2	13.286.037	0.0037	83	94	0	32.27	0.0034	K	ADGDPNFTFFAK	K					35464: Scan 31967 (rt=43.7034) [H:\DATA-2018\heruonan\20181022\1.raw]
1	1	gi|340520509	acid phosphatase-like protein [Trichoderma reesei QM6a]	2577	47872	113	79	17	14	40.2	9642	1	1	1	665.311	13.286.074	2	13.286.037	0.0037	83	94	0	4.85	1.9	K	ADGDPNFTFFAK	K					24798: Scan 23418 (rt=34.3825) [H:\DATA-2018\heruonan\20181022\1.raw]
1	1	gi|340520509	acid phosphatase-like protein [Trichoderma reesei QM6a]	2577	47872	113	79	17	14	40.2	9643	1	1	1	6.653.112	13.286.079	2	13.286.037	0.0042	83	94	0	25.06	0.018	K	ADGDPNFTFFAK	K					34191: Scan 30987 (rt=42.6402) [H:\DATA-2018\heruonan\20181022\1.raw]
1	1	gi|340520509	acid phosphatase-like protein [Trichoderma reesei QM6a]	2577	47872	113	79	17	14	40.2	9644	1	1	1	6.653.114	13.286.082	2	13.286.037	0.0045	83	94	0	50.01	5.90E-05	K	ADGDPNFTFFAK	K					34600: Scan 31316 (rt=42.9949) [H:\DATA-2018\heruonan\20181022\1.raw]
1	1	gi|340520509	acid phosphatase-like protein [Trichoderma reesei QM6a]	2577	47872	113	79	17	14	40.2	9645	1	1	1	13.296.156	13.286.083	1	13.286.037	0.0046	83	94	0	20.5	0.053	K	ADGDPNFTFFAK	K					33976: Scan 30824 (rt=42.4594) [H:\DATA-2018\heruonan\20181022\1.raw]
1	1	gi|340520509	acid phosphatase-like protein [Trichoderma reesei QM6a]	2577	47872	113	79	17	14	40.2	9646	1	1	1	6.653.114	13.286.083	2	13.286.037	0.0046	83	94	0	67.26	1.10E-06	K	ADGDPNFTFFAK	K					33787: Scan 30674 (rt=42.2988) [H:\DATA-2018\heruonan\20181022\1.raw]
1	1	gi|340520509	acid phosphatase-like protein [Trichoderma reesei QM6a]	2577	47872	113	79	17	14	40.2	9647	1	1	1	6.653.116	13.286.086	2	13.286.037	0.0049	83	94	0	13.99	0.26	K	ADGDPNFTFFAK	K					36875: Scan 33024 (rt=44.8529) [H:\DATA-2018\heruonan\20181022\1.raw]
1	1	gi|340520509	acid phosphatase-like protein [Trichoderma reesei QM6a]	2577	47872	113	79	17	14	40.2	9648	1	1	1	6.653.117	13.286.088	2	13.286.037	0.005	83	94	0	54.93	2.10E-05	K	ADGDPNFTFFAK	K					35022: Scan 31636 (rt=43.3436) [H:\DATA-2018\heruonan\20181022\1.raw]
1	1	gi|340520509	acid phosphatase-like protein [Trichoderma reesei QM6a]	2577	47872	113	79	17	14	40.2	12789	1	1	1	4.902.793	14.678.161	3	14.678.119	0.0042	281	294	0	42.54	0.00052	R	NQIMGILLGDAVPK	H					49441: Scan 42092 (rt=54.8451) [H:\DATA-2018\heruonan\20181022\1.raw]
1	1	gi|340520509	acid phosphatase-like protein [Trichoderma reesei QM6a]	2577	47872	113	79	17	14	40.2	12790	1	1	1	7.349.155	14.678.165	2	14.678.119	0.0046	281	294	0	39.67	0.0011	R	NQIMGILLGDAVPK	H					49524: Scan 42149 (rt=54.9051) [H:\DATA-2018\heruonan\20181022\1.raw]
1	1	gi|340520509	acid phosphatase-like protein [Trichoderma reesei QM6a]	2577	47872	113	79	17	14	40.2	12791	1	1	1	4.902.795	14.678.167	3	14.678.119	0.0048	281	294	0	37.31	0.0019	R	NQIMGILLGDAVPK	H					48944: Scan 41737 (rt=54.4588) [H:\DATA-2018\heruonan\20181022\1.raw]
1	1	gi|340520509	acid phosphatase-like protein [Trichoderma reesei QM6a]	2577	47872	113	79	17	14	40.2	12792	1	1	1	7.349.157	14.678.168	2	14.678.119	0.0048	281	294	0	42.95	0.00052	R	NQIMGILLGDAVPK	H					49040: Scan 41804 (rt=54.5319) [H:\DATA-2018\heruonan\20181022\1.raw]
1	1	gi|340520509	acid phosphatase-like protein [Trichoderma reesei QM6a]	2577	47872	113	79	17	14	40.2	12793	1	1	1	7.349.157	14.678.169	2	14.678.119	0.0049	281	294	0	41.33	0.00075	R	NQIMGILLGDAVPK	H					50002: Sum of 2 scans in range 42482 (rt=55.2569) to 42584 (rt=55.3648) [H:\DATA-2018\heruonan\20181022\1.raw]
1	1	gi|340520509	acid phosphatase-like protein [Trichoderma reesei QM6a]	2577	47872	113	79	17	14	40.2	12794	1	1	1	7.349.158	1.467.817	2	14.678.119	0.005	281	294	0	64.3	3.80E-06	R	NQIMGILLGDAVPK	H					45329: Scan 39160 (rt=51.6134) [H:\DATA-2018\heruonan\20181022\1.raw]
1	1	gi|340520509	acid phosphatase-like protein [Trichoderma reesei QM6a]	2577	47872	113	79	17	14	40.2	13188	1	1	1	7.429.125	14.838.104	2	14.838.068	0.0035	281	294	0	49.29	0.00013	R	NQIMGILLGDAVPK	H	Oxidation (M)	0.00010000000000.0			36225: Scan 32539 (rt=44.3248) [H:\DATA-2018\heruonan\20181022\1.raw]
1	1	gi|340520509	acid phosphatase-like protein [Trichoderma reesei QM6a]	2577	47872	113	79	17	14	40.2	13189	1	1	1	7.429.127	14.838.109	2	14.838.068	0.0041	281	294	0	55.07	3.40E-05	R	NQIMGILLGDAVPK	H	Oxidation (M)	0.00010000000000.0			36067: Scan 32415 (rt=44.1884) [H:\DATA-2018\heruonan\20181022\1.raw]
1	1	gi|340520509	acid phosphatase-like protein [Trichoderma reesei QM6a]	2577	47872	113	79	17	14	40.2	13190	1	1	1	7.429.129	14.838.111	2	14.838.068	0.0043	281	294	0	45.97	0.0003	R	NQIMGILLGDAVPK	H	Oxidation (M)	0.00010000000000.0			39228: Scan 34826 (rt=46.8229) [H:\DATA-2018\heruonan\20181022\1.raw]
1	1	gi|340520509	acid phosphatase-like protein [Trichoderma reesei QM6a]	2577	47872	113	79	17	14	40.2	13191	1	1	1	7.429.131	14.838.117	2	14.838.068	0.0048	281	294	0	46.85	0.00025	R	NQIMGILLGDAVPK	H	Oxidation (M)	0.00010000000000.0			35127: Sum of 2 scans in range 31722 (rt=43.4384) to 31750 (rt=43.4691) [H:\DATA-2018\heruonan\20181022\1.raw]
1	1	gi|340520509	acid phosphatase-like protein [Trichoderma reesei QM6a]	2577	47872	113	79	17	14	40.2	13192	1	1	1	7.429.131	14.838.117	2	14.838.068	0.0049	281	294	0	52.79	6.30E-05	R	NQIMGILLGDAVPK	H	Oxidation (M)	0.00010000000000.0			35611: Scan 32080 (rt=43.8263) [H:\DATA-2018\heruonan\20181022\1.raw]
1	1	gi|340520509	acid phosphatase-like protein [Trichoderma reesei QM6a]	2577	47872	113	79	17	14	40.2	13193	1	1	1	7.429.132	14.838.119	2	14.838.068	0.005	281	294	0	17.69	0.2	R	NQIMGILLGDAVPK	H	Oxidation (M)	0.00010000000000.0			41946: Scan 36768 (rt=48.9727) [H:\DATA-2018\heruonan\20181022\1.raw]
1	1	gi|340520509	acid phosphatase-like protein [Trichoderma reesei QM6a]	2577	47872	113	79	17	14	40.2	13194	1	1	1	7.429.134	14.838.122	2	14.838.068	0.0053	281	294	0	59.12	1.50E-05	R	NQIMGILLGDAVPK	H	Oxidation (M)	0.00010000000000.0			38169: Scan 34035 (rt=45.9511) [H:\DATA-2018\heruonan\20181022\1.raw]
1	1	gi|340520509	acid phosphatase-like protein [Trichoderma reesei QM6a]	2577	47872	113	79	17	14	40.2	13195	1	1	1	7.429.134	14.838.122	2	14.838.068	0.0054	281	294	0	1.62	8.2	R	NQIMGILLGDAVPK	H	Oxidation (M)	0.00010000000000.0			46691: Scan 40134 (rt=52.6883) [H:\DATA-2018\heruonan\20181022\1.raw]
1	1	gi|340520509	acid phosphatase-like protein [Trichoderma reesei QM6a]	2577	47872	113	79	17	14	40.2	13196	1	1	1	7.429.135	14.838.125	2	14.838.068	0.0056	281	294	0	11.02	0.94	R	NQIMGILLGDAVPK	H	Oxidation (M)	0.00010000000000.0			41086: Sum of 2 scans in range 36162 (rt=48.3066) to 36175 (rt=48.3211) [H:\DATA-2018\heruonan\20181022\1.raw]
1	1	gi|340520509	acid phosphatase-like protein [Trichoderma reesei QM6a]	2577	47872	113	79	17	14	40.2	13197	1	1	1	7.429.137	14.838.128	2	14.838.068	0.006	281	294	0	14.37	0.43	R	NQIMGILLGDAVPK	H	Oxidation (M)	0.00010000000000.0			37415: Scan 33431 (rt=45.2924) [H:\DATA-2018\heruonan\20181022\1.raw]
1	1	gi|340520509	acid phosphatase-like protein [Trichoderma reesei QM6a]	2577	47872	113	79	17	14	40.2	16724	1	1	1	8.134.041	16.247.937	2	16.247.886	0.0052	326	339	0	18.82	0.16	R	WDVGANVYEFVAQK	T					53959: Scan 45295 (rt=58.3252) [H:\DATA-2018\heruonan\20181022\1.raw]
1	1	gi|340520509	acid phosphatase-like protein [Trichoderma reesei QM6a]	2577	47872	113	79	17	14	40.2	16725	1	1	1	8.134.042	16.247.939	2	16.247.886	0.0053	326	339	0	3.92	5	R	WDVGANVYEFVAQK	T					55089: Sum of 2 scans in range 46067 (rt=59.1977) to 46091 (rt=59.2233) [H:\DATA-2018\heruonan\20181022\1.raw]
1	1	gi|340520509	acid phosphatase-like protein [Trichoderma reesei QM6a]	2577	47872	113	79	17	14	40.2	16726	1	1	1	8.134.043	1.624.794	2	16.247.886	0.0054	326	339	0	44.3	0.00046	R	WDVGANVYEFVAQK	T					45128: Scan 39029 (rt=51.4717) [H:\DATA-2018\heruonan\20181022\1.raw]
1	1	gi|340520509	acid phosphatase-like protein [Trichoderma reesei QM6a]	2577	47872	113	79	17	14	40.2	16727	1	1	1	8.134.044	16.247.941	2	16.247.886	0.0056	326	339	0	60.23	1.20E-05	R	WDVGANVYEFVAQK	T					44193: Scan 38382 (rt=50.7566) [H:\DATA-2018\heruonan\20181022\1.raw]
1	1	gi|340520509	acid phosphatase-like protein [Trichoderma reesei QM6a]	2577	47872	113	79	17	14	40.2	16729	1	1	1	8.134.044	16.247.943	2	16.247.886	0.0057	326	339	0	52.77	6.60E-05	R	WDVGANVYEFVAQK	T					44648: Scan 38700 (rt=51.1077) [H:\DATA-2018\heruonan\20181022\1.raw]
1	1	gi|340520509	acid phosphatase-like protein [Trichoderma reesei QM6a]	2577	47872	113	79	17	14	40.2	16730	1	1	1	5.426.054	16.247.944	3	16.247.886	0.0058	326	339	0	26.1	0.031	R	WDVGANVYEFVAQK	T					44909: Scan 38876 (rt=51.3054) [H:\DATA-2018\heruonan\20181022\1.raw]
1	1	gi|340520509	acid phosphatase-like protein [Trichoderma reesei QM6a]	2577	47872	113	79	17	14	40.2	16731	1	1	1	8.134.045	16.247.945	2	16.247.886	0.0059	326	339	0	27.99	0.02	R	WDVGANVYEFVAQK	T					47538: Scan 40731 (rt=53.3433) [H:\DATA-2018\heruonan\20181022\1.raw]
1	1	gi|340520509	acid phosphatase-like protein [Trichoderma reesei QM6a]	2577	47872	113	79	17	14	40.2	16732	1	1	1	8.134.047	16.247.948	2	16.247.886	0.0062	326	339	0	60.54	1.10E-05	R	WDVGANVYEFVAQK	T					43981: Scan 38229 (rt=50.5856) [H:\DATA-2018\heruonan\20181022\1.raw]
1	1	gi|340520509	acid phosphatase-like protein [Trichoderma reesei QM6a]	2577	47872	113	79	17	14	40.2	16733	1	1	1	8.134.047	16.247.949	2	16.247.886	0.0064	326	339	0	18.84	0.16	R	WDVGANVYEFVAQK	T					48134: Sum of 2 scans in range 41163 (rt=53.8285) to 41173 (rt=53.8407) [H:\DATA-2018\heruonan\20181022\1.raw]
1	1	gi|340520509	acid phosphatase-like protein [Trichoderma reesei QM6a]	2577	47872	113	79	17	14	40.2	16735	1	1	1	5.426.056	1.624.795	3	16.247.886	0.0065	326	339	0	18.17	0.19	R	WDVGANVYEFVAQK	T					44019: Scan 38259 (rt=50.6197) [H:\DATA-2018\heruonan\20181022\1.raw]
1	1	gi|340520509	acid phosphatase-like protein [Trichoderma reesei QM6a]	2577	47872	113	79	17	14	40.2	16737	1	1	1	813.405	16.247.954	2	16.247.886	0.0068	326	339	0	22.59	0.069	R	WDVGANVYEFVAQK	T					54515: Scan 45672 (rt=58.7487) [H:\DATA-2018\heruonan\20181022\1.raw]
1	1	gi|340520509	acid phosphatase-like protein [Trichoderma reesei QM6a]	2577	47872	113	79	17	14	40.2	17689	1	1	1	8.329.041	16.637.937	2	16.637.882	0.0055	70	82	0	22.69	0.06	R	FVVVYFENQNYDK	A					37068: Scan 33170 (rt=45.0098) [H:\DATA-2018\heruonan\20181022\1.raw]
1	1	gi|340520509	acid phosphatase-like protein [Trichoderma reesei QM6a]	2577	47872	113	79	17	14	40.2	17690	1	1	1	8.329.042	16.637.938	2	16.637.882	0.0056	70	82	0	4.44	4	R	FVVVYFENQNYDK	A					38001: Scan 33905 (rt=45.8075) [H:\DATA-2018\heruonan\20181022\1.raw]
1	1	gi|340520509	acid phosphatase-like protein [Trichoderma reesei QM6a]	2577	47872	113	79	17	14	40.2	17691	1	1	1	8.329.042	16.637.939	2	16.637.882	0.0056	70	82	0	27.71	0.019	R	FVVVYFENQNYDK	A					36581: Scan 32797 (rt=44.6014) [H:\DATA-2018\heruonan\20181022\1.raw]
1	1	gi|340520509	acid phosphatase-like protein [Trichoderma reesei QM6a]	2577	47872	113	79	17	14	40.2	17692	1	1	1	8.329.043	16.637.941	2	16.637.882	0.0059	70	82	0	52.02	7.20E-05	R	FVVVYFENQNYDK	A					35194: Sum of 2 scans in range 31770 (rt=43.4914) to 31810 (rt=43.534) [H:\DATA-2018\heruonan\20181022\1.raw]
1	1	gi|340520509	acid phosphatase-like protein [Trichoderma reesei QM6a]	2577	47872	113	79	17	14	40.2	17693	1	1	1	8.329.044	16.637.941	2	16.637.882	0.0059	70	82	0	40.64	0.00099	R	FVVVYFENQNYDK	A					36123: Scan 32460 (rt=44.2384) [H:\DATA-2018\heruonan\20181022\1.raw]
1	1	gi|340520509	acid phosphatase-like protein [Trichoderma reesei QM6a]	2577	47872	113	79	17	14	40.2	17694	1	1	1	8.329.044	16.637.942	2	16.637.882	0.006	70	82	0	70.21	1.10E-06	R	FVVVYFENQNYDK	A					35681: Scan 32132 (rt=43.8818) [H:\DATA-2018\heruonan\20181022\1.raw]
1	1	gi|340520509	acid phosphatase-like protein [Trichoderma reesei QM6a]	2577	47872	113	79	17	14	40.2	17696	1	1	1	5.556.055	16.637.947	3	16.637.882	0.0065	70	82	0	8.07	1.7	R	FVVVYFENQNYDK	A					35595: Scan 32068 (rt=43.8135) [H:\DATA-2018\heruonan\20181022\1.raw]
1	1	gi|340520509	acid phosphatase-like protein [Trichoderma reesei QM6a]	2577	47872	113	79	17	14	40.2	21693	1	1	1	9.254.718	18.489.291	2	18.489.231	0.0061	181	196	0	92.03	9.00E-09	K	HNPAILANSVTHYEQR	L					20902: Scan 20012 (rt=30.5982) [H:\DATA-2018\heruonan\20181022\1.raw]
1	1	gi|340520509	acid phosphatase-like protein [Trichoderma reesei QM6a]	2577	47872	113	79	17	14	40.2	21694	1	1	1	6.173.171	18.489.295	3	18.489.231	0.0065	181	196	0	76.71	3.10E-07	K	HNPAILANSVTHYEQR	L					21003: Scan 20105 (rt=30.7011) [H:\DATA-2018\heruonan\20181022\1.raw]
1	1	gi|340520509	acid phosphatase-like protein [Trichoderma reesei QM6a]	2577	47872	113	79	17	14	40.2	21695	1	1	1	6.173.171	18.489.296	3	18.489.231	0.0066	181	196	0	57.47	2.60E-05	K	HNPAILANSVTHYEQR	L					20664: Scan 19800 (rt=30.3628) [H:\DATA-2018\heruonan\20181022\1.raw]
1	1	gi|340520509	acid phosphatase-like protein [Trichoderma reesei QM6a]	2577	47872	113	79	17	14	40.2	21696	1	1	1	9.254.722	18.489.298	2	18.489.231	0.0067	181	196	0	39.31	0.0017	K	HNPAILANSVTHYEQR	L					20540: Scan 19684 (rt=30.2343) [H:\DATA-2018\heruonan\20181022\1.raw]
1	1	gi|340520509	acid phosphatase-like protein [Trichoderma reesei QM6a]	2577	47872	113	79	17	14	40.2	21697	1	1	1	9.254.722	18.489.298	2	18.489.231	0.0068	181	196	0	65.37	4.20E-06	K	HNPAILANSVTHYEQR	L					21261: Sum of 2 scans in range 20329 (rt=30.9455) to 20414 (rt=31.0351) [H:\DATA-2018\heruonan\20181022\1.raw]
1	1	gi|340520509	acid phosphatase-like protein [Trichoderma reesei QM6a]	2577	47872	113	79	17	14	40.2	24750	1	1	1	9.895.123	19.770.101	2	1.977.018	-0.0079	180	196	1	17.58	0.27	R	KHNPAILANSVTHYEQR	L					20481: Scan 19640 (rt=30.1869) [H:\DATA-2018\heruonan\20181022\1.raw]
1	1	gi|340520509	acid phosphatase-like protein [Trichoderma reesei QM6a]	2577	47872	113	79	17	14	40.2	24751	1	1	1	9.895.166	19.770.187	2	1.977.018	0.0006	180	196	1	55.04	4.40E-05	R	KHNPAILANSVTHYEQR	L					20852: Scan 19967 (rt=30.5485) [H:\DATA-2018\heruonan\20181022\1.raw]
1	1	gi|340520509	acid phosphatase-like protein [Trichoderma reesei QM6a]	2577	47872	113	79	17	14	40.2	24752	1	1	1	9.895.176	19.770.206	2	1.977.018	0.0026	180	196	1	38.25	0.0019	R	KHNPAILANSVTHYEQR	L					19148: Scan 18445 (rt=28.8206) [H:\DATA-2018\heruonan\20181022\1.raw]
1	1	gi|340520509	acid phosphatase-like protein [Trichoderma reesei QM6a]	2577	47872	113	79	17	14	40.2	24753	1	1	1	4.952.626	19.770.214	4	1.977.018	0.0034	180	196	1	58.4	1.80E-05	R	KHNPAILANSVTHYEQR	L					19526: Scan 18791 (rt=29.2069) [H:\DATA-2018\heruonan\20181022\1.raw]
1	1	gi|340520509	acid phosphatase-like protein [Trichoderma reesei QM6a]	2577	47872	113	79	17	14	40.2	24754	1	1	1	9.895.182	19.770.219	2	1.977.018	0.0039	180	196	1	24.29	0.047	R	KHNPAILANSVTHYEQR	L					21264: Scan 20332 (rt=30.9485) [H:\DATA-2018\heruonan\20181022\1.raw]
1	1	gi|340520509	acid phosphatase-like protein [Trichoderma reesei QM6a]	2577	47872	113	79	17	14	40.2	24755	1	1	1	9.895.186	19.770.227	2	1.977.018	0.0047	180	196	1	10.52	1.1	R	KHNPAILANSVTHYEQR	L					21057: Scan 20153 (rt=30.7524) [H:\DATA-2018\heruonan\20181022\1.raw]
1	1	gi|340520509	acid phosphatase-like protein [Trichoderma reesei QM6a]	2577	47872	113	79	17	14	40.2	24756	1	1	1	6.600.152	19.770.239	3	1.977.018	0.0058	180	196	1	43.94	0.00051	R	KHNPAILANSVTHYEQR	L					21593: Scan 20641 (rt=31.3049) [H:\DATA-2018\heruonan\20181022\1.raw]
1	1	gi|340520509	acid phosphatase-like protein [Trichoderma reesei QM6a]	2577	47872	113	79	17	14	40.2	24757	1	1	1	4.952.633	19.770.241	4	1.977.018	0.0061	180	196	1	53.15	6.10E-05	R	KHNPAILANSVTHYEQR	L					19848: Scan 19085 (rt=29.5485) [H:\DATA-2018\heruonan\20181022\1.raw]
1	1	gi|340520509	acid phosphatase-like protein [Trichoderma reesei QM6a]	2577	47872	113	79	17	14	40.2	24758	1	1	1	9.895.194	19.770.241	2	1.977.018	0.0061	180	196	1	11.18	0.95	R	KHNPAILANSVTHYEQR	L					21713: Scan 20748 (rt=31.4326) [H:\DATA-2018\heruonan\20181022\1.raw]
1	1	gi|340520509	acid phosphatase-like protein [Trichoderma reesei QM6a]	2577	47872	113	79	17	14	40.2	24759	1	1	1	9.895.194	19.770.241	2	1.977.018	0.0061	180	196	1	79.98	1.30E-07	R	KHNPAILANSVTHYEQR	L					20159: Scan 19349 (rt=29.8581) [H:\DATA-2018\heruonan\20181022\1.raw]
1	1	gi|340520509	acid phosphatase-like protein [Trichoderma reesei QM6a]	2577	47872	113	79	17	14	40.2	24760	1	1	1	4.952.634	19.770.243	4	1.977.018	0.0063	180	196	1	55.93	3.20E-05	R	KHNPAILANSVTHYEQR	L					20203: Scan 19393 (rt=29.9063) [H:\DATA-2018\heruonan\20181022\1.raw]
1	1	gi|340520509	acid phosphatase-like protein [Trichoderma reesei QM6a]	2577	47872	113	79	17	14	40.2	24761	1	1	1	6.600.154	19.770.244	3	1.977.018	0.0064	180	196	1	63.54	5.50E-06	R	KHNPAILANSVTHYEQR	L					19199: Scan 18495 (rt=28.8737) [H:\DATA-2018\heruonan\20181022\1.raw]
1	1	gi|340520509	acid phosphatase-like protein [Trichoderma reesei QM6a]	2577	47872	113	79	17	14	40.2	24762	1	1	1	6.600.155	19.770.246	3	1.977.018	0.0065	180	196	1	72.34	7.30E-07	R	KHNPAILANSVTHYEQR	L					20218: Scan 19408 (rt=29.9224) [H:\DATA-2018\heruonan\20181022\1.raw]
1	1	gi|340520509	acid phosphatase-like protein [Trichoderma reesei QM6a]	2577	47872	113	79	17	14	40.2	24763	1	1	1	9.895.197	19.770.248	2	1.977.018	0.0068	180	196	1	86.17	3.00E-08	R	KHNPAILANSVTHYEQR	L					19486: Scan 18754 (rt=29.1667) [H:\DATA-2018\heruonan\20181022\1.raw]
1	1	gi|340520509	acid phosphatase-like protein [Trichoderma reesei QM6a]	2577	47872	113	79	17	14	40.2	24764	1	1	1	9.895.198	1.977.025	2	1.977.018	0.007	180	196	1	96.05	3.10E-09	R	KHNPAILANSVTHYEQR	L					19809: Scan 19051 (rt=29.5115) [H:\DATA-2018\heruonan\20181022\1.raw]
1	1	gi|340520509	acid phosphatase-like protein [Trichoderma reesei QM6a]	2577	47872	113	79	17	14	40.2	24765	1	1	1	6.600.159	19.770.258	3	1.977.018	0.0077	180	196	1	70.8	1.10E-06	R	KHNPAILANSVTHYEQR	L					19537: Scan 18802 (rt=29.2195) [H:\DATA-2018\heruonan\20181022\1.raw]
1	1	gi|340520509	acid phosphatase-like protein [Trichoderma reesei QM6a]	2577	47872	113	79	17	14	40.2	24766	1	1	1	660.016	19.770.262	3	1.977.018	0.0082	180	196	1	67.12	2.40E-06	R	KHNPAILANSVTHYEQR	L					20575: Scan 19719 (rt=30.2738) [H:\DATA-2018\heruonan\20181022\1.raw]
1	1	gi|340520509	acid phosphatase-like protein [Trichoderma reesei QM6a]	2577	47872	113	79	17	14	40.2	25547	1	1	1	6.703.348	20.079.825	3	20.079.789	0.0036	404	422	0	8.85	1.3	K	AATYYADTIEVADGLNPPK	G					37460: Scan 33470 (rt=45.335) [H:\DATA-2018\heruonan\20181022\1.raw]
1	1	gi|340520509	acid phosphatase-like protein [Trichoderma reesei QM6a]	2577	47872	113	79	17	14	40.2	25548	1	1	1	10.049.987	20.079.828	2	20.079.789	0.0039	404	422	0	46.85	0.00021	K	AATYYADTIEVADGLNPPK	G					28969: Scan 26825 (rt=38.1189) [H:\DATA-2018\heruonan\20181022\1.raw]
1	1	gi|340520509	acid phosphatase-like protein [Trichoderma reesei QM6a]	2577	47872	113	79	17	14	40.2	25549	1	1	1	10.049.989	20.079.832	2	20.079.789	0.0043	404	422	0	5.5	2.8	K	AATYYADTIEVADGLNPPK	G					39328: Scan 34899 (rt=46.9045) [H:\DATA-2018\heruonan\20181022\1.raw]
1	1	gi|340520509	acid phosphatase-like protein [Trichoderma reesei QM6a]	2577	47872	113	79	17	14	40.2	25551	1	1	1	1.004.999	20.079.834	2	20.079.789	0.0045	404	422	0	69.77	1.00E-06	K	AATYYADTIEVADGLNPPK	G					36337: Scan 32625 (rt=44.4179) [H:\DATA-2018\heruonan\20181022\1.raw]
1	1	gi|340520509	acid phosphatase-like protein [Trichoderma reesei QM6a]	2577	47872	113	79	17	14	40.2	25553	1	1	1	10.049.993	2.007.984	2	20.079.789	0.0051	404	422	0	35.46	0.0028	K	AATYYADTIEVADGLNPPK	G					37549: Scan 33542 (rt=45.412) [H:\DATA-2018\heruonan\20181022\1.raw]
1	1	gi|340520509	acid phosphatase-like protein [Trichoderma reesei QM6a]	2577	47872	113	79	17	14	40.2	25554	1	1	1	10.049.998	2.007.985	2	20.079.789	0.0061	404	422	0	70.05	9.80E-07	K	AATYYADTIEVADGLNPPK	G					35913: Scan 32297 (rt=44.0608) [H:\DATA-2018\heruonan\20181022\1.raw]
1	1	gi|340520509	acid phosphatase-like protein [Trichoderma reesei QM6a]	2577	47872	113	79	17	14	40.2	25555	1	1	1	10.049.998	2.007.985	2	20.079.789	0.0061	404	422	0	55.3	2.90E-05	K	AATYYADTIEVADGLNPPK	G					29370: Sum of 2 scans in range 27143 (rt=38.4736) to 27166 (rt=38.4979) [H:\DATA-2018\heruonan\20181022\1.raw]
1	1	gi|340520509	acid phosphatase-like protein [Trichoderma reesei QM6a]	2577	47872	113	79	17	14	40.2	25556	1	1	1	10.049.998	2.007.985	2	20.079.789	0.0061	404	422	0	24.23	0.037	K	AATYYADTIEVADGLNPPK	G					37802: Scan 33751 (rt=45.6379) [H:\DATA-2018\heruonan\20181022\1.raw]
1	1	gi|340520509	acid phosphatase-like protein [Trichoderma reesei QM6a]	2577	47872	113	79	17	14	40.2	25557	1	1	1	10.049.998	2.007.985	2	20.079.789	0.0061	404	422	0	78.17	1.50E-07	K	AATYYADTIEVADGLNPPK	G					34817: Scan 31470 (rt=43.1626) [H:\DATA-2018\heruonan\20181022\1.raw]
1	1	gi|340520509	acid phosphatase-like protein [Trichoderma reesei QM6a]	2577	47872	113	79	17	14	40.2	25558	1	1	1	10.049.998	2.007.985	2	20.079.789	0.0061	404	422	0	63.4	4.50E-06	K	AATYYADTIEVADGLNPPK	G					35217: Scan 31788 (rt=43.5125) [H:\DATA-2018\heruonan\20181022\1.raw]
1	1	gi|340520509	acid phosphatase-like protein [Trichoderma reesei QM6a]	2577	47872	113	79	17	14	40.2	25559	1	1	1	10.049.999	20.079.852	2	20.079.789	0.0063	404	422	0	61.68	6.40E-06	K	AATYYADTIEVADGLNPPK	G					34391: Scan 31147 (rt=42.8135) [H:\DATA-2018\heruonan\20181022\1.raw]
1	1	gi|340520509	acid phosphatase-like protein [Trichoderma reesei QM6a]	2577	47872	113	79	17	14	40.2	25560	1	1	1	6.703.357	20.079.854	3	20.079.789	0.0065	404	422	0	48.01	0.00016	K	AATYYADTIEVADGLNPPK	G					35703: Scan 32145 (rt=43.8943) [H:\DATA-2018\heruonan\20181022\1.raw]
1	1	gi|340520509	acid phosphatase-like protein [Trichoderma reesei QM6a]	2577	47872	113	79	17	14	40.2	25561	1	1	1	1005	20.079.854	2	20.079.789	0.0065	404	422	0	3.26	4.8	K	AATYYADTIEVADGLNPPK	G					33897: Scan 30762 (rt=42.393) [H:\DATA-2018\heruonan\20181022\1.raw]
1	1	gi|340520509	acid phosphatase-like protein [Trichoderma reesei QM6a]	2577	47872	113	79	17	14	40.2	25562	1	1	1	6.703.358	20.079.855	3	20.079.789	0.0065	404	422	0	36.42	0.0023	K	AATYYADTIEVADGLNPPK	G					34414: Scan 31167 (rt=42.8349) [H:\DATA-2018\heruonan\20181022\1.raw]
1	1	gi|340520509	acid phosphatase-like protein [Trichoderma reesei QM6a]	2577	47872	113	79	17	14	40.2	25563	1	1	1	6.703.359	20.079.858	3	20.079.789	0.0069	404	422	0	49.74	0.00011	K	AATYYADTIEVADGLNPPK	G					34828: Scan 31482 (rt=43.1758) [H:\DATA-2018\heruonan\20181022\1.raw]
1	1	gi|340520509	acid phosphatase-like protein [Trichoderma reesei QM6a]	2577	47872	113	79	17	14	40.2	25564	1	1	1	6.703.359	20.079.859	3	20.079.789	0.007	404	422	0	75.29	3.10E-07	K	AATYYADTIEVADGLNPPK	G					35249: Scan 31808 (rt=43.5327) [H:\DATA-2018\heruonan\20181022\1.raw]
1	1	gi|340520509	acid phosphatase-like protein [Trichoderma reesei QM6a]	2577	47872	113	79	17	14	40.2	25568	1	1	1	670.336	20.079.861	3	20.079.789	0.0072	404	422	0	24.24	0.039	K	AATYYADTIEVADGLNPPK	G					34242: Scan 31028 (rt=42.6832) [H:\DATA-2018\heruonan\20181022\1.raw]
1	1	gi|340520509	acid phosphatase-like protein [Trichoderma reesei QM6a]	2577	47872	113	79	17	14	40.2	25569	1	1	1	10.050.004	20.079.862	2	20.079.789	0.0073	404	422	0	27.58	0.018	K	AATYYADTIEVADGLNPPK	G					27779: Scan 25842 (rt=37.047) [H:\DATA-2018\heruonan\20181022\1.raw]
1	1	gi|340520509	acid phosphatase-like protein [Trichoderma reesei QM6a]	2577	47872	113	79	17	14	40.2	25571	1	1	1	6.703.361	20.079.866	3	20.079.789	0.0077	404	422	0	18.34	0.15	K	AATYYADTIEVADGLNPPK	G					27904: Scan 25935 (rt=37.147) [H:\DATA-2018\heruonan\20181022\1.raw]
1	1	gi|340520509	acid phosphatase-like protein [Trichoderma reesei QM6a]	2577	47872	113	79	17	14	40.2	25572	1	1	1	6.703.366	2.007.988	3	20.079.789	0.0091	404	422	0	14.87	0.33	K	AATYYADTIEVADGLNPPK	G					29191: Scan 27006 (rt=38.3232) [H:\DATA-2018\heruonan\20181022\1.raw]
1	1	gi|340520509	acid phosphatase-like protein [Trichoderma reesei QM6a]	2577	47872	113	79	17	14	40.2	44581	1	1	1	14.691.634	29.363.122	2	29.363.042	0.008	147	171	0	3.28	1.3	R	GISWGHYQEDQPYSGFEGFQYTNVK	T					40937: Scan 36050 (rt=48.1844) [H:\DATA-2018\heruonan\20181022\1.raw]
1	1	gi|340520509	acid phosphatase-like protein [Trichoderma reesei QM6a]	2577	47872	113	79	17	14	40.2	44582	1	1	1	9.797.783	29.363.131	3	29.363.042	0.0089	147	171	0	44.51	0.00011	R	GISWGHYQEDQPYSGFEGFQYTNVK	T					41149: Scan 36204 (rt=48.3531) [H:\DATA-2018\heruonan\20181022\1.raw]
2	1	gi|340518236	predicted protein [Trichoderma reesei QM6a]	2306	20272	93	67	9	9	75.8	2616	1	1	1	476.751	9.514.875	2	9.514.848	0.0027	27	34	0	33.7	0.0038	K	TFDVMALR	S					32107: Scan 29366 (rt=40.8892) [H:\DATA-2018\heruonan\20181022\1.raw]
2	1	gi|340518236	predicted protein [Trichoderma reesei QM6a]	2306	20272	93	67	9	9	75.8	2617	1	1	1	4.767.512	9.514.879	2	9.514.848	0.0031	27	34	0	24.21	0.033	K	TFDVMALR	S					32545: Scan 29701 (rt=41.2479) [H:\DATA-2018\heruonan\20181022\1.raw]
2	1	gi|340518236	predicted protein [Trichoderma reesei QM6a]	2306	20272	93	67	9	9	75.8	2618	1	1	1	4.767.513	951.488	2	9.514.848	0.0033	27	34	0	33.54	0.0039	K	TFDVMALR	S					31696: Scan 29046 (rt=40.5436) [H:\DATA-2018\heruonan\20181022\1.raw]
2	1	gi|340518236	predicted protein [Trichoderma reesei QM6a]	2306	20272	93	67	9	9	75.8	2817	1	1	1	4.847.481	9.674.817	2	9.674.797	0.002	27	34	0	24.54	0.03	K	TFDVMALR	S	Oxidation (M)	0.00001000.0			28790: Scan 26678 (rt=37.9554) [H:\DATA-2018\heruonan\20181022\1.raw]
2	1	gi|340518236	predicted protein [Trichoderma reesei QM6a]	2306	20272	93	67	9	9	75.8	2818	1	1	1	4.847.482	9.674.818	2	9.674.797	0.0021	27	34	0	43.36	0.00039	K	TFDVMALR	S	Oxidation (M)	0.00001000.0			28313: Scan 26293 (rt=37.5325) [H:\DATA-2018\heruonan\20181022\1.raw]
2	1	gi|340518236	predicted protein [Trichoderma reesei QM6a]	2306	20272	93	67	9	9	75.8	2819	1	1	1	4.847.482	9.674.819	2	9.674.797	0.0022	27	34	0	21.61	0.059	K	TFDVMALR	S	Oxidation (M)	0.00001000.0			26640: Sum of 2 scans in range 24950 (rt=36.0642) to 24955 (rt=36.0711) [H:\DATA-2018\heruonan\20181022\1.raw]
2	1	gi|340518236	predicted protein [Trichoderma reesei QM6a]	2306	20272	93	67	9	9	75.8	2820	1	1	1	4.847.484	9.674.822	2	9.674.797	0.0025	27	34	0	20.95	0.061	K	TFDVMALR	S	Oxidation (M)	0.00001000.0			26157: Sum of 2 scans in range 24534 (rt=35.6096) to 24626 (rt=35.7091) [H:\DATA-2018\heruonan\20181022\1.raw]
2	1	gi|340518236	predicted protein [Trichoderma reesei QM6a]	2306	20272	93	67	9	9	75.8	2821	1	1	1	4.847.484	9.674.823	2	9.674.797	0.0026	27	34	0	27.62	0.013	K	TFDVMALR	S	Oxidation (M)	0.00001000.0			27048: Scan 25277 (rt=36.4212) [H:\DATA-2018\heruonan\20181022\1.raw]
2	1	gi|340518236	predicted protein [Trichoderma reesei QM6a]	2306	20272	93	67	9	9	75.8	2822	1	1	1	4.847.484	9.674.823	2	9.674.797	0.0026	27	34	0	11.42	0.55	K	TFDVMALR	S	Oxidation (M)	0.00001000.0			31942: Scan 29239 (rt=40.7497) [H:\DATA-2018\heruonan\20181022\1.raw]
2	1	gi|340518236	predicted protein [Trichoderma reesei QM6a]	2306	20272	93	67	9	9	75.8	2824	1	1	1	4.847.486	9.674.825	2	9.674.797	0.0028	27	34	0	29.52	0.0085	K	TFDVMALR	S	Oxidation (M)	0.00001000.0			29551: Scan 27294 (rt=38.6368) [H:\DATA-2018\heruonan\20181022\1.raw]
2	1	gi|340518236	predicted protein [Trichoderma reesei QM6a]	2306	20272	93	67	9	9	75.8	2825	1	1	1	4.847.486	9.674.826	2	9.674.797	0.0029	27	34	0	30.17	0.0073	K	TFDVMALR	S	Oxidation (M)	0.00001000.0			27909: Scan 25942 (rt=37.1555) [H:\DATA-2018\heruonan\20181022\1.raw]
2	1	gi|340518236	predicted protein [Trichoderma reesei QM6a]	2306	20272	93	67	9	9	75.8	2826	1	1	1	4.847.486	9.674.827	2	9.674.797	0.003	27	34	0	44.02	0.0003	K	TFDVMALR	S	Oxidation (M)	0.00001000.0			25340: Scan 23861 (rt=34.8705) [H:\DATA-2018\heruonan\20181022\1.raw]
2	1	gi|340518236	predicted protein [Trichoderma reesei QM6a]	2306	20272	93	67	9	9	75.8	2827	1	1	1	4.847.486	9.674.827	2	9.674.797	0.003	27	34	0	20.93	0.061	K	TFDVMALR	S	Oxidation (M)	0.00001000.0			31364: Scan 28788 (rt=40.2668) [H:\DATA-2018\heruonan\20181022\1.raw]
2	1	gi|340518236	predicted protein [Trichoderma reesei QM6a]	2306	20272	93	67	9	9	75.8	2828	1	1	1	4.847.487	9.674.828	2	9.674.797	0.0031	27	34	0	44.05	0.0003	K	TFDVMALR	S	Oxidation (M)	0.00001000.0			24533: Scan 23201 (rt=34.1465) [H:\DATA-2018\heruonan\20181022\1.raw]
2	1	gi|340518236	predicted protein [Trichoderma reesei QM6a]	2306	20272	93	67	9	9	75.8	2829	1	1	1	4.847.487	9.674.828	2	9.674.797	0.0031	27	34	0	44.26	0.00028	K	TFDVMALR	S	Oxidation (M)	0.00001000.0			24945: Scan 23536 (rt=34.5095) [H:\DATA-2018\heruonan\20181022\1.raw]
2	1	gi|340518236	predicted protein [Trichoderma reesei QM6a]	2306	20272	93	67	9	9	75.8	2830	1	1	1	4.847.487	9.674.829	2	9.674.797	0.0032	27	34	0	44.53	0.00026	K	TFDVMALR	S	Oxidation (M)	0.00001000.0			24162: Scan 22878 (rt=33.7914) [H:\DATA-2018\heruonan\20181022\1.raw]
2	1	gi|340518236	predicted protein [Trichoderma reesei QM6a]	2306	20272	93	67	9	9	75.8	2831	1	1	1	4.847.487	9.674.829	2	9.674.797	0.0032	27	34	0	36.62	0.0016	K	TFDVMALR	S	Oxidation (M)	0.00001000.0			25733: Scan 24200 (rt=35.2445) [H:\DATA-2018\heruonan\20181022\1.raw]
2	1	gi|340518236	predicted protein [Trichoderma reesei QM6a]	2306	20272	93	67	9	9	75.8	2832	1	1	1	4.847.487	9.674.829	2	9.674.797	0.0032	27	34	0	25.23	0.022	K	TFDVMALR	S	Oxidation (M)	0.00001000.0			27503: Scan 25623 (rt=36.8053) [H:\DATA-2018\heruonan\20181022\1.raw]
2	1	gi|340518236	predicted protein [Trichoderma reesei QM6a]	2306	20272	93	67	9	9	75.8	2833	1	1	1	4.847.488	967.483	2	9.674.797	0.0033	27	34	0	34.29	0.0028	K	TFDVMALR	S	Oxidation (M)	0.00001000.0			30043: Scan 27708 (rt=39.0811) [H:\DATA-2018\heruonan\20181022\1.raw]
2	1	gi|340518236	predicted protein [Trichoderma reesei QM6a]	2306	20272	93	67	9	9	75.8	2834	1	1	1	4.847.488	967.483	2	9.674.797	0.0033	27	34	0	44.43	0.00027	K	TFDVMALR	S	Oxidation (M)	0.00001000.0			23785: Scan 22556 (rt=33.441) [H:\DATA-2018\heruonan\20181022\1.raw]
2	1	gi|340518236	predicted protein [Trichoderma reesei QM6a]	2306	20272	93	67	9	9	75.8	7710	1	1	1	6.183.085	12.346.024	2	12.345.982	0.0041	124	133	0	52.17	7.30E-05	K	VDADQNLWFK	D					30845: Scan 28372 (rt=39.8178) [H:\DATA-2018\heruonan\20181022\1.raw]
2	1	gi|340518236	predicted protein [Trichoderma reesei QM6a]	2306	20272	93	67	9	9	75.8	7711	1	1	1	6.183.085	12.346.024	2	12.345.982	0.0042	124	133	0	52.83	6.30E-05	K	VDADQNLWFK	D					31249: Scan 28689 (rt=40.1618) [H:\DATA-2018\heruonan\20181022\1.raw]
2	1	gi|340518236	predicted protein [Trichoderma reesei QM6a]	2306	20272	93	67	9	9	75.8	7712	1	1	1	6.183.098	12.346.049	2	12.345.982	0.0067	124	133	0	5.81	3.3	K	VDADQNLWFK	D					31927: Scan 29228 (rt=40.7374) [H:\DATA-2018\heruonan\20181022\1.raw]
2	1	gi|340518236	predicted protein [Trichoderma reesei QM6a]	2306	20272	93	67	9	9	75.8	7850	1	1	1	6.218.369	12.416.592	2	1.241.655	0.0041	172	182	0	36.7	0.0024	R	TLPNAKPVSCR	Y					10774: Scan 10212 (rt=17.8653) [H:\DATA-2018\heruonan\20181022\1.raw]
2	1	gi|340518236	predicted protein [Trichoderma reesei QM6a]	2306	20272	93	67	9	9	75.8	7851	1	1	1	4.148.937	12.416.593	3	1.241.655	0.0043	172	182	0	25.48	0.031	R	TLPNAKPVSCR	Y					10791: Scan 10230 (rt=17.8963) [H:\DATA-2018\heruonan\20181022\1.raw]
2	1	gi|340518236	predicted protein [Trichoderma reesei QM6a]	2306	20272	93	67	9	9	75.8	7852	1	1	1	6.218.371	12.416.597	2	1.241.655	0.0047	172	182	0	12.21	0.67	R	TLPNAKPVSCR	Y					11198: Scan 10660 (rt=18.5804) [H:\DATA-2018\heruonan\20181022\1.raw]
2	1	gi|340518236	predicted protein [Trichoderma reesei QM6a]	2306	20272	93	67	9	9	75.8	7853	1	1	1	6.218.372	12.416.598	2	1.241.655	0.0047	172	182	0	11.56	0.78	R	TLPNAKPVSCR	Y					11593: Scan 11103 (rt=19.2706) [H:\DATA-2018\heruonan\20181022\1.raw]
2	1	gi|340518236	predicted protein [Trichoderma reesei QM6a]	2306	20272	93	67	9	9	75.8	7854	1	1	1	4.148.939	12.416.598	3	1.241.655	0.0048	172	182	0	15.34	0.32	R	TLPNAKPVSCR	Y					10623: Scan 10047 (rt=17.5534) [H:\DATA-2018\heruonan\20181022\1.raw]
2	1	gi|340518236	predicted protein [Trichoderma reesei QM6a]	2306	20272	93	67	9	9	75.8	7855	1	1	1	6.218.379	12.416.613	2	1.241.655	0.0063	172	182	0	27.56	0.022	R	TLPNAKPVSCR	Y					10993: Scan 10434 (rt=18.2095) [H:\DATA-2018\heruonan\20181022\1.raw]
2	1	gi|340518236	predicted protein [Trichoderma reesei QM6a]	2306	20272	93	67	9	9	75.8	11409	1	1	1	7.073.793	14.127.441	2	14.127.412	0.0029	35	48	0	58.32	1.60E-05	R	SASPIHFAQVSAAK	S					22701: Scan 21596 (rt=32.383) [H:\DATA-2018\heruonan\20181022\1.raw]
2	1	gi|340518236	predicted protein [Trichoderma reesei QM6a]	2306	20272	93	67	9	9	75.8	11410	1	1	1	7.073.796	14.127.447	2	14.127.412	0.0035	35	48	0	26.75	0.023	R	SASPIHFAQVSAAK	S					29295: Scan 27089 (rt=38.4147) [H:\DATA-2018\heruonan\20181022\1.raw]
2	1	gi|340518236	predicted protein [Trichoderma reesei QM6a]	2306	20272	93	67	9	9	75.8	11412	1	1	1	7.073.799	14.127.452	2	14.127.412	0.004	35	48	0	51.35	7.80E-05	R	SASPIHFAQVSAAK	S					21697: Scan 20734 (rt=31.4172) [H:\DATA-2018\heruonan\20181022\1.raw]
2	1	gi|340518236	predicted protein [Trichoderma reesei QM6a]	2306	20272	93	67	9	9	75.8	11413	1	1	1	7.073.799	14.127.453	2	14.127.412	0.0041	35	48	0	45.89	0.00027	R	SASPIHFAQVSAAK	S					23053: Scan 21910 (rt=32.7399) [H:\DATA-2018\heruonan\20181022\1.raw]
2	1	gi|340518236	predicted protein [Trichoderma reesei QM6a]	2306	20272	93	67	9	9	75.8	11414	1	1	1	707.38	14.127.454	2	14.127.412	0.0043	35	48	0	54.8	3.50E-05	R	SASPIHFAQVSAAK	S					21044: Scan 20143 (rt=30.7432) [H:\DATA-2018\heruonan\20181022\1.raw]
2	1	gi|340518236	predicted protein [Trichoderma reesei QM6a]	2306	20272	93	67	9	9	75.8	11415	1	1	1	4.719.224	14.127.455	3	14.127.412	0.0043	35	48	0	46.67	0.00022	R	SASPIHFAQVSAAK	S					20773: Scan 19903 (rt=30.4771) [H:\DATA-2018\heruonan\20181022\1.raw]
2	1	gi|340518236	predicted protein [Trichoderma reesei QM6a]	2306	20272	93	67	9	9	75.8	11416	1	1	1	707.38	14.127.455	2	14.127.412	0.0043	35	48	0	47.35	0.00019	R	SASPIHFAQVSAAK	S					24193: Scan 22905 (rt=33.8195) [H:\DATA-2018\heruonan\20181022\1.raw]
2	1	gi|340518236	predicted protein [Trichoderma reesei QM6a]	2306	20272	93	67	9	9	75.8	11417	1	1	1	7.073.801	14.127.456	2	14.127.412	0.0044	35	48	0	87.52	1.80E-08	R	SASPIHFAQVSAAK	S					21402: Scan 20454 (rt=31.0803) [H:\DATA-2018\heruonan\20181022\1.raw]
2	1	gi|340518236	predicted protein [Trichoderma reesei QM6a]	2306	20272	93	67	9	9	75.8	11418	1	1	1	7.073.801	14.127.457	2	14.127.412	0.0045	35	48	0	35.79	0.0029	R	SASPIHFAQVSAAK	S					24381: Scan 23068 (rt=34.0026) [H:\DATA-2018\heruonan\20181022\1.raw]
2	1	gi|340518236	predicted protein [Trichoderma reesei QM6a]	2306	20272	93	67	9	9	75.8	11419	1	1	1	4.719.225	14.127.457	3	14.127.412	0.0045	35	48	0	38.32	0.0016	R	SASPIHFAQVSAAK	S					21125: Scan 20216 (rt=30.8228) [H:\DATA-2018\heruonan\20181022\1.raw]
2	1	gi|340518236	predicted protein [Trichoderma reesei QM6a]	2306	20272	93	67	9	9	75.8	11420	1	1	1	7.073.801	14.127.457	2	14.127.412	0.0046	35	48	0	19.19	0.13	R	SASPIHFAQVSAAK	S					22963: Scan 21832 (rt=32.6466) [H:\DATA-2018\heruonan\20181022\1.raw]
2	1	gi|340518236	predicted protein [Trichoderma reesei QM6a]	2306	20272	93	67	9	9	75.8	11421	1	1	1	7.073.802	14.127.458	2	14.127.412	0.0046	35	48	0	46.78	0.00023	R	SASPIHFAQVSAAK	S					23721: Scan 22507 (rt=33.3865) [H:\DATA-2018\heruonan\20181022\1.raw]
2	1	gi|340518236	predicted protein [Trichoderma reesei QM6a]	2306	20272	93	67	9	9	75.8	11422	1	1	1	7.073.802	14.127.458	2	14.127.412	0.0047	35	48	0	62.71	5.90E-06	R	SASPIHFAQVSAAK	S					22851: Scan 21735 (rt=32.5377) [H:\DATA-2018\heruonan\20181022\1.raw]
2	1	gi|340518236	predicted protein [Trichoderma reesei QM6a]	2306	20272	93	67	9	9	75.8	11423	1	1	1	7.073.803	14.127.459	2	14.127.412	0.0048	35	48	0	1.86	7.1	R	SASPIHFAQVSAAK	S					45777: Scan 39474 (rt=51.9562) [H:\DATA-2018\heruonan\20181022\1.raw]
2	1	gi|340518236	predicted protein [Trichoderma reesei QM6a]	2306	20272	93	67	9	9	75.8	11424	1	1	1	4.719.226	1.412.746	3	14.127.412	0.0048	35	48	0	36.53	0.0024	R	SASPIHFAQVSAAK	S					21510: Scan 20563 (rt=31.2135) [H:\DATA-2018\heruonan\20181022\1.raw]
2	1	gi|340518236	predicted protein [Trichoderma reesei QM6a]	2306	20272	93	67	9	9	75.8	11425	1	1	1	7.073.803	1.412.746	2	14.127.412	0.0048	35	48	0	68.15	1.70E-06	R	SASPIHFAQVSAAK	S					20700: Scan 19836 (rt=30.4013) [H:\DATA-2018\heruonan\20181022\1.raw]
2	1	gi|340518236	predicted protein [Trichoderma reesei QM6a]	2306	20272	93	67	9	9	75.8	11426	1	1	1	7.073.803	1.412.746	2	14.127.412	0.0048	35	48	0	43.48	0.00049	R	SASPIHFAQVSAAK	S					16305: Scan 15747 (rt=25.5322) [H:\DATA-2018\heruonan\20181022\1.raw]
2	1	gi|340518236	predicted protein [Trichoderma reesei QM6a]	2306	20272	93	67	9	9	75.8	11427	1	1	1	7.073.803	14.127.461	2	14.127.412	0.0049	35	48	0	70.52	9.70E-07	R	SASPIHFAQVSAAK	S					22066: Scan 21047 (rt=31.7658) [H:\DATA-2018\heruonan\20181022\1.raw]
2	1	gi|340518236	predicted protein [Trichoderma reesei QM6a]	2306	20272	93	67	9	9	75.8	11428	1	1	1	7.073.803	14.127.461	2	14.127.412	0.0049	35	48	0	5.09	3.4	R	SASPIHFAQVSAAK	S					32299: Scan 29511 (rt=41.0467) [H:\DATA-2018\heruonan\20181022\1.raw]
2	1	gi|340518236	predicted protein [Trichoderma reesei QM6a]	2306	20272	93	67	9	9	75.8	11429	1	1	1	7.073.804	14.127.463	2	14.127.412	0.0051	35	48	0	36.38	0.0025	R	SASPIHFAQVSAAK	S					29879: Scan 27566 (rt=38.933) [H:\DATA-2018\heruonan\20181022\1.raw]
2	1	gi|340518236	predicted protein [Trichoderma reesei QM6a]	2306	20272	93	67	9	9	75.8	11430	1	1	1	7.073.808	14.127.471	2	14.127.412	0.0059	35	48	0	33.86	0.0045	R	SASPIHFAQVSAAK	S					24978: Scan 23560 (rt=34.5347) [H:\DATA-2018\heruonan\20181022\1.raw]
2	1	gi|340518236	predicted protein [Trichoderma reesei QM6a]	2306	20272	93	67	9	9	75.8	11431	1	1	1	7.073.808	14.127.471	2	14.127.412	0.0059	35	48	0	64.71	3.70E-06	R	SASPIHFAQVSAAK	S					25565: Scan 24057 (rt=35.0856) [H:\DATA-2018\heruonan\20181022\1.raw]
2	1	gi|340518236	predicted protein [Trichoderma reesei QM6a]	2306	20272	93	67	9	9	75.8	11432	1	1	1	7.073.809	14.127.473	2	14.127.412	0.0061	35	48	0	54.33	4.00E-05	R	SASPIHFAQVSAAK	S					16206: Scan 15663 (rt=25.4343) [H:\DATA-2018\heruonan\20181022\1.raw]
2	1	gi|340518236	predicted protein [Trichoderma reesei QM6a]	2306	20272	93	67	9	9	75.8	16956	1	1	1	8.174.244	16.328.343	2	16.328.294	0.005	49	63	0	54.65	4.30E-05	K	SGLFLNLPAQNATCK	G					33857: Scan 30730 (rt=42.3598) [H:\DATA-2018\heruonan\20181022\1.raw]
2	1	gi|340518236	predicted protein [Trichoderma reesei QM6a]	2306	20272	93	67	9	9	75.8	16957	1	1	1	8.174.255	16.328.364	2	16.328.294	0.007	49	63	0	42.61	0.00066	K	SGLFLNLPAQNATCK	G					34288: Scan 31065 (rt=42.7234) [H:\DATA-2018\heruonan\20181022\1.raw]
2	1	gi|340518236	predicted protein [Trichoderma reesei QM6a]	2306	20272	93	67	9	9	75.8	19409	1	1	1	8.749.203	1.747.826	2	17.478.199	0.0061	134	149	0	59.06	1.50E-05	K	DTALIACPSSIDGSWR	I					32127: Scan 29383 (rt=40.9071) [H:\DATA-2018\heruonan\20181022\1.raw]
2	1	gi|340518236	predicted protein [Trichoderma reesei QM6a]	2306	20272	93	67	9	9	75.8	22602	1	1	1	9.449.859	18.879.573	2	18.879.513	0.006	97	115	0	66.53	2.70E-06	R	SGMGQGIVGYITGDAPLPR	Y					46458: Scan 39967 (rt=52.5063) [H:\DATA-2018\heruonan\20181022\1.raw]
2	1	gi|340518236	predicted protein [Trichoderma reesei QM6a]	2306	20272	93	67	9	9	75.8	22603	1	1	1	9.449.859	18.879.573	2	18.879.513	0.006	97	115	0	82.62	6.50E-08	R	SGMGQGIVGYITGDAPLPR	Y					46960: Scan 40323 (rt=52.8919) [H:\DATA-2018\heruonan\20181022\1.raw]
2	1	gi|340518236	predicted protein [Trichoderma reesei QM6a]	2306	20272	93	67	9	9	75.8	22604	1	1	1	6.303.264	18.879.573	3	18.879.513	0.006	97	115	0	72.68	6.40E-07	R	SGMGQGIVGYITGDAPLPR	Y					46459: Scan 39968 (rt=52.5065) [H:\DATA-2018\heruonan\20181022\1.raw]
2	1	gi|340518236	predicted protein [Trichoderma reesei QM6a]	2306	20272	93	67	9	9	75.8	22605	1	1	1	944.986	18.879.574	2	18.879.513	0.0062	97	115	0	106.32	2.80E-10	R	SGMGQGIVGYITGDAPLPR	Y					45996: Sum of 2 scans in range 39633 (rt=52.1326) to 39658 (rt=52.159) [H:\DATA-2018\heruonan\20181022\1.raw]
2	1	gi|340518236	predicted protein [Trichoderma reesei QM6a]	2306	20272	93	67	9	9	75.8	22606	1	1	1	6.303.265	18.879.576	3	18.879.513	0.0063	97	115	0	65.37	3.70E-06	R	SGMGQGIVGYITGDAPLPR	Y					45995: Sum of 2 scans in range 39632 (rt=52.1316) to 39649 (rt=52.1497) [H:\DATA-2018\heruonan\20181022\1.raw]
2	1	gi|340518236	predicted protein [Trichoderma reesei QM6a]	2306	20272	93	67	9	9	75.8	22607	1	1	1	9.449.869	18.879.592	2	18.879.513	0.0079	97	115	0	19.08	0.15	R	SGMGQGIVGYITGDAPLPR	Y					49742: Scan 42296 (rt=55.0571) [H:\DATA-2018\heruonan\20181022\1.raw]
2	1	gi|340518236	predicted protein [Trichoderma reesei QM6a]	2306	20272	93	67	9	9	75.8	23002	1	1	1	9.529.824	19.039.503	2	19.039.462	0.0041	97	115	0	51.12	0.00011	R	SGMGQGIVGYITGDAPLPR	Y	Oxidation (M)	0.0010000000000000000.0			43827: Scan 38115 (rt=50.4584) [H:\DATA-2018\heruonan\20181022\1.raw]
2	1	gi|340518236	predicted protein [Trichoderma reesei QM6a]	2306	20272	93	67	9	9	75.8	23003	1	1	1	9.529.827	19.039.509	2	19.039.462	0.0047	97	115	0	32.7	0.0074	R	SGMGQGIVGYITGDAPLPR	Y	Oxidation (M)	0.0010000000000000000.0			44898: Scan 38868 (rt=51.2966) [H:\DATA-2018\heruonan\20181022\1.raw]
2	1	gi|340518236	predicted protein [Trichoderma reesei QM6a]	2306	20272	93	67	9	9	75.8	23004	1	1	1	9.529.831	19.039.517	2	19.039.462	0.0055	97	115	0	91.92	8.80E-09	R	SGMGQGIVGYITGDAPLPR	Y	Oxidation (M)	0.0010000000000000000.0			39794: Scan 35240 (rt=47.2773) [H:\DATA-2018\heruonan\20181022\1.raw]
2	1	gi|340518236	predicted protein [Trichoderma reesei QM6a]	2306	20272	93	67	9	9	75.8	23005	1	1	1	9.529.832	19.039.519	2	19.039.462	0.0057	97	115	0	91.95	8.70E-09	R	SGMGQGIVGYITGDAPLPR	Y	Oxidation (M)	0.0010000000000000000.0			40207: Scan 35538 (rt=47.6162) [H:\DATA-2018\heruonan\20181022\1.raw]
2	1	gi|340518236	predicted protein [Trichoderma reesei QM6a]	2306	20272	93	67	9	9	75.8	23006	1	1	1	6.356.579	19.039.519	3	19.039.462	0.0057	97	115	0	64.99	4.30E-06	R	SGMGQGIVGYITGDAPLPR	Y	Oxidation (M)	0.0010000000000000000.0			39839: Scan 35276 (rt=47.314) [H:\DATA-2018\heruonan\20181022\1.raw]
2	1	gi|340518236	predicted protein [Trichoderma reesei QM6a]	2306	20272	93	67	9	9	75.8	23007	1	1	1	9.529.834	19.039.522	2	19.039.462	0.006	97	115	0	63.02	6.70E-06	R	SGMGQGIVGYITGDAPLPR	Y	Oxidation (M)	0.0010000000000000000.0			40670: Scan 35854 (rt=47.9724) [H:\DATA-2018\heruonan\20181022\1.raw]
2	1	gi|340518236	predicted protein [Trichoderma reesei QM6a]	2306	20272	93	67	9	9	75.8	23008	1	1	1	9.529.835	19.039.524	2	19.039.462	0.0062	97	115	0	65.19	4.20E-06	R	SGMGQGIVGYITGDAPLPR	Y	Oxidation (M)	0.0010000000000000000.0			44344: Sum of 2 scans in range 38486 (rt=50.8716) to 38541 (rt=50.9331) [H:\DATA-2018\heruonan\20181022\1.raw]
2	1	gi|340518236	predicted protein [Trichoderma reesei QM6a]	2306	20272	93	67	9	9	75.8	23009	1	1	1	6.356.581	19.039.526	3	19.039.462	0.0063	97	115	0	45.04	0.00044	R	SGMGQGIVGYITGDAPLPR	Y	Oxidation (M)	0.0010000000000000000.0			40271: Scan 35587 (rt=47.6702) [H:\DATA-2018\heruonan\20181022\1.raw]
2	1	gi|340518236	predicted protein [Trichoderma reesei QM6a]	2306	20272	93	67	9	9	75.8	23010	1	1	1	6.356.581	19.039.526	3	19.039.462	0.0064	97	115	0	35.69	0.0038	R	SGMGQGIVGYITGDAPLPR	Y	Oxidation (M)	0.0010000000000000000.0			40741: Scan 35905 (rt=48.0269) [H:\DATA-2018\heruonan\20181022\1.raw]
2	1	gi|340518236	predicted protein [Trichoderma reesei QM6a]	2306	20272	93	67	9	9	75.8	23011	1	1	1	9.529.838	1.903.953	2	19.039.462	0.0068	97	115	0	87.81	2.30E-08	R	SGMGQGIVGYITGDAPLPR	Y	Oxidation (M)	0.0010000000000000000.0			41101: Scan 36172 (rt=48.3183) [H:\DATA-2018\heruonan\20181022\1.raw]
2	1	gi|340518236	predicted protein [Trichoderma reesei QM6a]	2306	20272	93	67	9	9	75.8	23012	1	1	1	9.529.838	19.039.531	2	19.039.462	0.0069	97	115	0	51.94	9.00E-05	R	SGMGQGIVGYITGDAPLPR	Y	Oxidation (M)	0.0010000000000000000.0			41575: Scan 36504 (rt=48.681) [H:\DATA-2018\heruonan\20181022\1.raw]
2	1	gi|340518236	predicted protein [Trichoderma reesei QM6a]	2306	20272	93	67	9	9	75.8	23013	1	1	1	9.529.845	19.039.544	2	19.039.462	0.0082	97	115	0	62.97	7.20E-06	R	SGMGQGIVGYITGDAPLPR	Y	Oxidation (M)	0.0010000000000000000.0			42463: Scan 37136 (rt=49.3827) [H:\DATA-2018\heruonan\20181022\1.raw]
2	1	gi|340518236	predicted protein [Trichoderma reesei QM6a]	2306	20272	93	67	9	9	75.8	23014	1	1	1	9.529.847	19.039.548	2	19.039.462	0.0086	97	115	0	70.2	1.30E-06	R	SGMGQGIVGYITGDAPLPR	Y	Oxidation (M)	0.0010000000000000000.0			42021: Scan 36824 (rt=49.0355) [H:\DATA-2018\heruonan\20181022\1.raw]
2	1	gi|340518236	predicted protein [Trichoderma reesei QM6a]	2306	20272	93	67	9	9	75.8	33490	1	1	1	11.726.169	23.432.192	2	23.432.158	0.0035	150	171	0	2	6.7	R	IWLGLGLQKPGGNEGCLGFTAR	T					44294: Sum of 2 scans in range 38451 (rt=50.8329) to 38481 (rt=50.8664) [H:\DATA-2018\heruonan\20181022\1.raw]
2	1	gi|340518236	predicted protein [Trichoderma reesei QM6a]	2306	20272	93	67	9	9	75.8	33491	1	1	1	7.820.805	23.432.197	3	23.432.158	0.0039	150	171	0	21.31	0.079	R	IWLGLGLQKPGGNEGCLGFTAR	T					44128: Scan 38334 (rt=50.7021) [H:\DATA-2018\heruonan\20181022\1.raw]
2	1	gi|340518236	predicted protein [Trichoderma reesei QM6a]	2306	20272	93	67	9	9	75.8	33492	1	1	1	7.820.814	23.432.225	3	23.432.158	0.0067	150	171	0	52.81	5.70E-05	R	IWLGLGLQKPGGNEGCLGFTAR	T					44580: Scan 38650 (rt=51.0532) [H:\DATA-2018\heruonan\20181022\1.raw]
2	1	gi|340518236	predicted protein [Trichoderma reesei QM6a]	2306	20272	93	67	9	9	75.8	44267	1	1	1	9.734.443	2.917.311	3	29.173.076	0.0034	64	89	0	2.73	2.8	K	GGQSSDHATFYVENEELVLYSCEGVK	Q					55113: Scan 46087 (rt=59.2191) [H:\DATA-2018\heruonan\20181022\1.raw]
2	1	gi|340518236	predicted protein [Trichoderma reesei QM6a]	2306	20272	93	67	9	9	75.8	44268	1	1	1	9.734.446	29.173.119	3	29.173.076	0.0043	64	89	0	18.03	0.08	K	GGQSSDHATFYVENEELVLYSCEGVK	Q					43529: Scan 37906 (rt=50.2274) [H:\DATA-2018\heruonan\20181022\1.raw]
2	1	gi|340518236	predicted protein [Trichoderma reesei QM6a]	2306	20272	93	67	9	9	75.8	44269	1	1	1	9.734.447	29.173.123	3	29.173.076	0.0047	64	89	0	35.56	0.0014	K	GGQSSDHATFYVENEELVLYSCEGVK	Q					41034: Scan 36122 (rt=48.2623) [H:\DATA-2018\heruonan\20181022\1.raw]
2	1	gi|340518236	predicted protein [Trichoderma reesei QM6a]	2306	20272	93	67	9	9	75.8	44271	1	1	1	9.734.448	29.173.126	3	29.173.076	0.005	64	89	0	12.18	0.31	K	GGQSSDHATFYVENEELVLYSCEGVK	Q					42687: Sum of 2 scans in range 37309 (rt=49.5726) to 37378 (rt=49.6499) [H:\DATA-2018\heruonan\20181022\1.raw]
2	1	gi|340518236	predicted protein [Trichoderma reesei QM6a]	2306	20272	93	67	9	9	75.8	44272	1	1	1	973.445	29.173.131	3	29.173.076	0.0055	64	89	0	22.3	0.032	K	GGQSSDHATFYVENEELVLYSCEGVK	Q					45550: Scan 39315 (rt=51.7831) [H:\DATA-2018\heruonan\20181022\1.raw]
2	1	gi|340518236	predicted protein [Trichoderma reesei QM6a]	2306	20272	93	67	9	9	75.8	44274	1	1	1	9.734.456	29.173.149	3	29.173.076	0.0073	64	89	0	43.32	0.00027	K	GGQSSDHATFYVENEELVLYSCEGVK	Q					40556: Scan 35773 (rt=47.8807) [H:\DATA-2018\heruonan\20181022\1.raw]
2	1	gi|340518236	predicted protein [Trichoderma reesei QM6a]	2306	20272	93	67	9	9	75.8	44275	1	1	1	973.446	29.173.161	3	29.173.076	0.0085	64	89	0	9.43	0.6	K	GGQSSDHATFYVENEELVLYSCEGVK	Q					44750: Scan 38770 (rt=51.185) [H:\DATA-2018\heruonan\20181022\1.raw]
2	1	gi|340518236	predicted protein [Trichoderma reesei QM6a]	2306	20272	93	67	9	9	75.8	44276	1	1	1	9.734.462	29.173.169	3	29.173.076	0.0092	64	89	0	18.59	0.073	K	GGQSSDHATFYVENEELVLYSCEGVK	Q					52216: Scan 44066 (rt=56.9642) [H:\DATA-2018\heruonan\20181022\1.raw]
2	1	gi|340518236	predicted protein [Trichoderma reesei QM6a]	2306	20272	93	67	9	9	75.8	44277	1	1	1	9.734.463	2.917.317	3	29.173.076	0.0093	64	89	0	10.24	0.5	K	GGQSSDHATFYVENEELVLYSCEGVK	Q					52676: Sum of 2 scans in range 44402 (rt=57.3364) to 44426 (rt=57.364) [H:\DATA-2018\heruonan\20181022\1.raw]
2	1	gi|340518236	predicted protein [Trichoderma reesei QM6a]	2306	20272	93	67	9	9	75.8	44279	1	1	1	9.734.467	29.173.183	3	29.173.076	0.0107	64	89	0	13	0.29	K	GGQSSDHATFYVENEELVLYSCEGVK	Q					44050: Scan 38281 (rt=50.6431) [H:\DATA-2018\heruonan\20181022\1.raw]
2	1	gi|340518236	predicted protein [Trichoderma reesei QM6a]	2306	20272	93	67	9	9	75.8	44280	1	1	1	9.734.471	29.173.194	3	29.173.076	0.0118	64	89	0	1.35	4	K	GGQSSDHATFYVENEELVLYSCEGVK	Q					46949: Scan 40316 (rt=52.8847) [H:\DATA-2018\heruonan\20181022\1.raw]
2	1	gi|340518236	predicted protein [Trichoderma reesei QM6a]	2306	20272	93	67	9	9	75.8	44281	1	1	1	9.734.471	29.173.195	3	29.173.076	0.0119	64	89	0	22.28	0.032	K	GGQSSDHATFYVENEELVLYSCEGVK	Q					43261: Scan 37715 (rt=50.0221) [H:\DATA-2018\heruonan\20181022\1.raw]
2	1	gi|340518236	predicted protein [Trichoderma reesei QM6a]	2306	20272	93	67	9	9	75.8	44282	1	1	1	9.734.471	29.173.196	3	29.173.076	0.012	64	89	0	19.96	0.054	K	GGQSSDHATFYVENEELVLYSCEGVK	Q					53145: Scan 44740 (rt=57.7135) [H:\DATA-2018\heruonan\20181022\1.raw]
2	1	gi|340518236	predicted protein [Trichoderma reesei QM6a]	2306	20272	93	67	9	9	75.8	44283	1	1	1	9.734.473	2917.32	3	29.173.076	0.0124	64	89	0	12.6	0.3	K	GGQSSDHATFYVENEELVLYSCEGVK	Q					53978: Scan 45307 (rt=58.3373) [H:\DATA-2018\heruonan\20181022\1.raw]
2	1	gi|340518236	predicted protein [Trichoderma reesei QM6a]	2306	20272	93	67	9	9	75.8	44284	1	1	1	9.734.478	29.173.215	3	29.173.076	0.0139	64	89	0	9.82	0.56	K	GGQSSDHATFYVENEELVLYSCEGVK	Q					55901: Scan 46647 (rt=59.8568) [H:\DATA-2018\heruonan\20181022\1.raw]
2	1	gi|340518236	predicted protein [Trichoderma reesei QM6a]	2306	20272	93	67	9	9	75.8	44285	1	1	1	973.452	29.173.343	3	29.173.076	0.0267	64	89	0	6.66	1.3	K	GGQSSDHATFYVENEELVLYSCEGVK	Q					38994: Scan 34658 (rt=46.6354) [H:\DATA-2018\heruonan\20181022\1.raw]
3	1	gi|2392306	Chain A, Endoglucanase I From Trichoderma Reesei	2176	40037	89	70	9	7	47.7	10774	1	1	1	6.953.134	13.886.123	2	13.886.096	0.0027	235	247	0	8.46	0.51	K	SYYGPGDTVDTSK	T					22385: Scan 21318 (rt=32.0649) [H:\DATA-2018\heruonan\20181022\1.raw]
3	1	gi|2392306	Chain A, Endoglucanase I From Trichoderma Reesei	2176	40037	89	70	9	7	47.7	10775	1	1	1	6.953.137	13.886.128	2	13.886.096	0.0032	235	247	0	34.49	0.0013	K	SYYGPGDTVDTSK	T					20693: Scan 19829 (rt=30.3929) [H:\DATA-2018\heruonan\20181022\1.raw]
3	1	gi|2392306	Chain A, Endoglucanase I From Trichoderma Reesei	2176	40037	89	70	9	7	47.7	10776	1	1	1	6.953.137	13.886.128	2	13.886.096	0.0032	235	247	0	54.83	1.20E-05	K	SYYGPGDTVDTSK	T					15963: Scan 15425 (rt=25.1505) [H:\DATA-2018\heruonan\20181022\1.raw]
3	1	gi|2392306	Chain A, Endoglucanase I From Trichoderma Reesei	2176	40037	89	70	9	7	47.7	10777	1	1	1	695.314	13.886.135	2	13.886.096	0.0039	235	247	0	37.86	0.00056	K	SYYGPGDTVDTSK	T					16384: Scan 15819 (rt=25.6147) [H:\DATA-2018\heruonan\20181022\1.raw]
3	1	gi|2392306	Chain A, Endoglucanase I From Trichoderma Reesei	2176	40037	89	70	9	7	47.7	10778	1	1	1	695.314	13.886.135	2	13.886.096	0.0039	235	247	0	30.05	0.0034	K	SYYGPGDTVDTSK	T					19454: Scan 18719 (rt=29.1251) [H:\DATA-2018\heruonan\20181022\1.raw]
3	1	gi|2392306	Chain A, Endoglucanase I From Trichoderma Reesei	2176	40037	89	70	9	7	47.7	10779	1	1	1	6.953.141	13.886.136	2	13.886.096	0.004	235	247	0	55.04	1.10E-05	K	SYYGPGDTVDTSK	T					14588: Scan 14132 (rt=23.5191) [H:\DATA-2018\heruonan\20181022\1.raw]
3	1	gi|2392306	Chain A, Endoglucanase I From Trichoderma Reesei	2176	40037	89	70	9	7	47.7	10780	1	1	1	6.953.142	13.886.138	2	13.886.096	0.0042	235	247	0	32.89	0.0018	K	SYYGPGDTVDTSK	T					17375: Scan 16747 (rt=26.7431) [H:\DATA-2018\heruonan\20181022\1.raw]
3	1	gi|2392306	Chain A, Endoglucanase I From Trichoderma Reesei	2176	40037	89	70	9	7	47.7	10781	1	1	1	6.953.142	13.886.139	2	13.886.096	0.0043	235	247	0	35.69	0.00093	K	SYYGPGDTVDTSK	T					18654: Sum of 2 scans in range 17965 (rt=28.2823) to 18004 (rt=28.3265) [H:\DATA-2018\heruonan\20181022\1.raw]
3	1	gi|2392306	Chain A, Endoglucanase I From Trichoderma Reesei	2176	40037	89	70	9	7	47.7	10782	1	1	1	6.953.142	13.886.139	2	13.886.096	0.0043	235	247	0	53.57	1.50E-05	K	SYYGPGDTVDTSK	T					16717: Scan 16111 (rt=25.9659) [H:\DATA-2018\heruonan\20181022\1.raw]
3	1	gi|2392306	Chain A, Endoglucanase I From Trichoderma Reesei	2176	40037	89	70	9	7	47.7	10783	1	1	1	6.953.143	1.388.614	2	13.886.096	0.0044	235	247	0	49.73	3.70E-05	K	SYYGPGDTVDTSK	T					13943: Scan 13519 (rt=22.7308) [H:\DATA-2018\heruonan\20181022\1.raw]
3	1	gi|2392306	Chain A, Endoglucanase I From Trichoderma Reesei	2176	40037	89	70	9	7	47.7	10784	1	1	1	6.953.143	13.886.141	2	13.886.096	0.0045	235	247	0	66.26	8.20E-07	K	SYYGPGDTVDTSK	T					15142: Scan 14654 (rt=24.2135) [H:\DATA-2018\heruonan\20181022\1.raw]
3	1	gi|2392306	Chain A, Endoglucanase I From Trichoderma Reesei	2176	40037	89	70	9	7	47.7	10785	1	1	1	6.953.143	13.886.141	2	13.886.096	0.0045	235	247	0	59.77	3.60E-06	K	SYYGPGDTVDTSK	T					14839: Scan 14376 (rt=23.8635) [H:\DATA-2018\heruonan\20181022\1.raw]
3	1	gi|2392306	Chain A, Endoglucanase I From Trichoderma Reesei	2176	40037	89	70	9	7	47.7	10786	1	1	1	6.953.143	13.886.141	2	13.886.096	0.0045	235	247	0	8.17	0.54	K	SYYGPGDTVDTSK	T					17271: Scan 16645 (rt=26.6063) [H:\DATA-2018\heruonan\20181022\1.raw]
3	1	gi|2392306	Chain A, Endoglucanase I From Trichoderma Reesei	2176	40037	89	70	9	7	47.7	10787	1	1	1	6.953.143	13.886.141	2	13.886.096	0.0045	235	247	0	45.72	0.0001	K	SYYGPGDTVDTSK	T					21715: Scan 20749 (rt=31.4336) [H:\DATA-2018\heruonan\20181022\1.raw]
3	1	gi|2392306	Chain A, Endoglucanase I From Trichoderma Reesei	2176	40037	89	70	9	7	47.7	10788	1	1	1	6.953.144	13.886.142	2	13.886.096	0.0046	235	247	0	20.96	0.03	K	SYYGPGDTVDTSK	T					23834: Scan 22603 (rt=33.4907) [H:\DATA-2018\heruonan\20181022\1.raw]
3	1	gi|2392306	Chain A, Endoglucanase I From Trichoderma Reesei	2176	40037	89	70	9	7	47.7	10789	1	1	1	6.953.144	13.886.142	2	13.886.096	0.0046	235	247	0	21.92	0.024	K	SYYGPGDTVDTSK	T					20894: Scan 20004 (rt=30.589) [H:\DATA-2018\heruonan\20181022\1.raw]
3	1	gi|2392306	Chain A, Endoglucanase I From Trichoderma Reesei	2176	40037	89	70	9	7	47.7	10790	1	1	1	6.953.144	13.886.143	2	13.886.096	0.0047	235	247	0	37.35	0.0007	K	SYYGPGDTVDTSK	T					17541: Scan 16917 (rt=26.9549) [H:\DATA-2018\heruonan\20181022\1.raw]
3	1	gi|2392306	Chain A, Endoglucanase I From Trichoderma Reesei	2176	40037	89	70	9	7	47.7	10791	1	1	1	6.953.144	13.886.143	2	13.886.096	0.0047	235	247	0	60.03	4.10E-06	K	SYYGPGDTVDTSK	T					14304: Scan 13864 (rt=23.1772) [H:\DATA-2018\heruonan\20181022\1.raw]
3	1	gi|2392306	Chain A, Endoglucanase I From Trichoderma Reesei	2176	40037	89	70	9	7	47.7	10792	1	1	1	6.953.144	13.886.143	2	13.886.096	0.0047	235	247	0	57.11	8.00E-06	K	SYYGPGDTVDTSK	T					15451: Scan 14938 (rt=24.5563) [H:\DATA-2018\heruonan\20181022\1.raw]
3	1	gi|2392306	Chain A, Endoglucanase I From Trichoderma Reesei	2176	40037	89	70	9	7	47.7	10793	1	1	1	6.953.145	13.886.144	2	13.886.096	0.0048	235	247	0	22.26	0.024	K	SYYGPGDTVDTSK	T					17613: Scan 16990 (rt=27.0518) [H:\DATA-2018\heruonan\20181022\1.raw]
3	1	gi|2392306	Chain A, Endoglucanase I From Trichoderma Reesei	2176	40037	89	70	9	7	47.7	10794	1	1	1	6.953.145	13.886.144	2	13.886.096	0.0048	235	247	0	30.37	0.0038	K	SYYGPGDTVDTSK	T					18423: Scan 17758 (rt=28.0394) [H:\DATA-2018\heruonan\20181022\1.raw]
3	1	gi|2392306	Chain A, Endoglucanase I From Trichoderma Reesei	2176	40037	89	70	9	7	47.7	10796	1	1	1	6.953.148	13.886.151	2	13.886.096	0.0055	235	247	0	57.88	7.30E-06	K	SYYGPGDTVDTSK	T					17062: Scan 16439 (rt=26.3403) [H:\DATA-2018\heruonan\20181022\1.raw]
3	1	gi|2392306	Chain A, Endoglucanase I From Trichoderma Reesei	2176	40037	89	70	9	7	47.7	10798	1	1	1	6.953.174	13.886.202	2	13.886.096	0.0106	235	247	0	10.47	0.47	K	SYYGPGDTVDTSK	T					22726: Scan 21621 (rt=32.4105) [H:\DATA-2018\heruonan\20181022\1.raw]
3	1	gi|2392306	Chain A, Endoglucanase I From Trichoderma Reesei	2176	40037	89	70	9	7	47.7	10853	1	1	1	6.963.457	13.906.769	2	13.906.841	-0.0071	1	13	0	3.61	5.5	-	NQPGTSTPEVHPK	L					11485: Scan 10989 (rt=19.0762) [H:\DATA-2018\heruonan\20181022\1.raw]
3	1	gi|2392306	Chain A, Endoglucanase I From Trichoderma Reesei	2176	40037	89	70	9	7	47.7	11236	1	1	1	7.038.516	14.056.887	2	14.056.838	0.0049	1	13	0	65.74	3.20E-06	-	EQPGTSTPEVHPK	L					9368: Scan 8583 (rt=14.8781) [H:\DATA-2018\heruonan\20181022\1.raw]
3	1	gi|2392306	Chain A, Endoglucanase I From Trichoderma Reesei	2176	40037	89	70	9	7	47.7	17542	1	1	1	8.299.227	16.578.309	2	16.578.273	0.0036	109	122	0	50.43	0.00012	R	LYLLDSDGEYVMLK	L					46702: Scan 40140 (rt=52.694) [H:\DATA-2018\heruonan\20181022\1.raw]
3	1	gi|2392306	Chain A, Endoglucanase I From Trichoderma Reesei	2176	40037	89	70	9	7	47.7	17544	1	1	1	8.299.231	16.578.317	2	16.578.273	0.0044	109	122	0	20.74	0.11	R	LYLLDSDGEYVMLK	L					54509: Scan 45668 (rt=58.7449) [H:\DATA-2018\heruonan\20181022\1.raw]
3	1	gi|2392306	Chain A, Endoglucanase I From Trichoderma Reesei	2176	40037	89	70	9	7	47.7	17545	1	1	1	8.299.232	16.578.319	2	16.578.273	0.0046	109	122	0	2.05	8.2	R	LYLLDSDGEYVMLK	L					52539: Scan 44300 (rt=57.2186) [H:\DATA-2018\heruonan\20181022\1.raw]
3	1	gi|2392306	Chain A, Endoglucanase I From Trichoderma Reesei	2176	40037	89	70	9	7	47.7	17546	1	1	1	8.299.233	1.657.832	2	16.578.273	0.0047	109	122	0	49.35	0.00015	R	LYLLDSDGEYVMLK	L					47150: Scan 40459 (rt=53.0462) [H:\DATA-2018\heruonan\20181022\1.raw]
3	1	gi|2392306	Chain A, Endoglucanase I From Trichoderma Reesei	2176	40037	89	70	9	7	47.7	17547	1	1	1	8.299.233	1.657.832	2	16.578.273	0.0048	109	122	0	53.52	5.80E-05	R	LYLLDSDGEYVMLK	L					49043: Scan 41807 (rt=54.534) [H:\DATA-2018\heruonan\20181022\1.raw]
3	1	gi|2392306	Chain A, Endoglucanase I From Trichoderma Reesei	2176	40037	89	70	9	7	47.7	17548	1	1	1	8.299.233	16.578.321	2	16.578.273	0.0048	109	122	0	46.3	0.00031	R	LYLLDSDGEYVMLK	L					44286: Scan 38446 (rt=50.8284) [H:\DATA-2018\heruonan\20181022\1.raw]
3	1	gi|2392306	Chain A, Endoglucanase I From Trichoderma Reesei	2176	40037	89	70	9	7	47.7	17550	1	1	1	8.299.234	16.578.322	2	16.578.273	0.005	109	122	0	17.38	0.24	R	LYLLDSDGEYVMLK	L					53010: Scan 44648 (rt=57.611) [H:\DATA-2018\heruonan\20181022\1.raw]
3	1	gi|2392306	Chain A, Endoglucanase I From Trichoderma Reesei	2176	40037	89	70	9	7	47.7	17551	1	1	1	8.299.235	16.578.324	2	16.578.273	0.0051	109	122	0	10.31	1.2	R	LYLLDSDGEYVMLK	L					48594: Scan 41486 (rt=54.1842) [H:\DATA-2018\heruonan\20181022\1.raw]
3	1	gi|2392306	Chain A, Endoglucanase I From Trichoderma Reesei	2176	40037	89	70	9	7	47.7	17552	1	1	1	8.299.235	16.578.324	2	16.578.273	0.0051	109	122	0	33.31	0.0061	R	LYLLDSDGEYVMLK	L					48104: Scan 41138 (rt=53.7978) [H:\DATA-2018\heruonan\20181022\1.raw]
3	1	gi|2392306	Chain A, Endoglucanase I From Trichoderma Reesei	2176	40037	89	70	9	7	47.7	17553	1	1	1	8.299.236	16.578.326	2	16.578.273	0.0053	109	122	0	69.66	1.40E-06	R	LYLLDSDGEYVMLK	L					49553: Sum of 2 scans in range 42168 (rt=54.9231) to 42211 (rt=54.9692) [H:\DATA-2018\heruonan\20181022\1.raw]
3	1	gi|2392306	Chain A, Endoglucanase I From Trichoderma Reesei	2176	40037	89	70	9	7	47.7	17554	1	1	1	8.299.236	16.578.327	2	16.578.273	0.0054	109	122	0	71.59	8.80E-07	R	LYLLDSDGEYVMLK	L					45663: Scan 39395 (rt=51.8694) [H:\DATA-2018\heruonan\20181022\1.raw]
3	1	gi|2392306	Chain A, Endoglucanase I From Trichoderma Reesei	2176	40037	89	70	9	7	47.7	17555	1	1	1	8.299.237	16.578.328	2	16.578.273	0.0055	109	122	0	48.24	0.00019	R	LYLLDSDGEYVMLK	L					43387: Scan 37805 (rt=50.1216) [H:\DATA-2018\heruonan\20181022\1.raw]
3	1	gi|2392306	Chain A, Endoglucanase I From Trichoderma Reesei	2176	40037	89	70	9	7	47.7	17556	1	1	1	8.299.237	16.578.328	2	16.578.273	0.0056	109	122	0	47.32	0.00023	R	LYLLDSDGEYVMLK	L					47631: Scan 40806 (rt=53.4293) [H:\DATA-2018\heruonan\20181022\1.raw]
3	1	gi|2392306	Chain A, Endoglucanase I From Trichoderma Reesei	2176	40037	89	70	9	7	47.7	17557	1	1	1	8.299.238	1.657.833	2	16.578.273	0.0057	109	122	0	48.75	0.00017	R	LYLLDSDGEYVMLK	L					44728: Scan 38755 (rt=51.1685) [H:\DATA-2018\heruonan\20181022\1.raw]
3	1	gi|2392306	Chain A, Endoglucanase I From Trichoderma Reesei	2176	40037	89	70	9	7	47.7	17558	1	1	1	8.299.238	1.657.833	2	16.578.273	0.0057	109	122	0	64.63	4.40E-06	R	LYLLDSDGEYVMLK	L					45196: Scan 39072 (rt=51.5189) [H:\DATA-2018\heruonan\20181022\1.raw]
3	1	gi|2392306	Chain A, Endoglucanase I From Trichoderma Reesei	2176	40037	89	70	9	7	47.7	17559	1	1	1	8.299.239	16.578.331	2	16.578.273	0.0059	109	122	0	52.23	7.70E-05	R	LYLLDSDGEYVMLK	L					55609: Scan 46443 (rt=59.6216) [H:\DATA-2018\heruonan\20181022\1.raw]
3	1	gi|2392306	Chain A, Endoglucanase I From Trichoderma Reesei	2176	40037	89	70	9	7	47.7	17560	1	1	1	5.536.183	16.578.332	3	16.578.273	0.0059	109	122	0	42.84	0.0007	R	LYLLDSDGEYVMLK	L					42579: Scan 37227 (rt=49.4806) [H:\DATA-2018\heruonan\20181022\1.raw]
3	1	gi|2392306	Chain A, Endoglucanase I From Trichoderma Reesei	2176	40037	89	70	9	7	47.7	17561	1	1	1	8.299.239	16.578.333	2	16.578.273	0.006	109	122	0	61.4	9.90E-06	R	LYLLDSDGEYVMLK	L					43852: Scan 38137 (rt=50.4834) [H:\DATA-2018\heruonan\20181022\1.raw]
3	1	gi|2392306	Chain A, Endoglucanase I From Trichoderma Reesei	2176	40037	89	70	9	7	47.7	17562	1	1	1	829.924	16.578.335	2	16.578.273	0.0062	109	122	0	51.14	0.0001	R	LYLLDSDGEYVMLK	L					50090: Scan 42549 (rt=55.3271) [H:\DATA-2018\heruonan\20181022\1.raw]
3	1	gi|2392306	Chain A, Endoglucanase I From Trichoderma Reesei	2176	40037	89	70	9	7	47.7	17563	1	1	1	8.299.242	16.578.338	2	16.578.273	0.0065	109	122	0	68.6	1.80E-06	R	LYLLDSDGEYVMLK	L					42493: Scan 37160 (rt=49.4099) [H:\DATA-2018\heruonan\20181022\1.raw]
3	1	gi|2392306	Chain A, Endoglucanase I From Trichoderma Reesei	2176	40037	89	70	9	7	47.7	17564	1	1	1	8.299.242	16.578.338	2	16.578.273	0.0066	109	122	0	65.69	3.60E-06	R	LYLLDSDGEYVMLK	L					42909: Scan 37470 (rt=49.753) [H:\DATA-2018\heruonan\20181022\1.raw]
3	1	gi|2392306	Chain A, Endoglucanase I From Trichoderma Reesei	2176	40037	89	70	9	7	47.7	17565	1	1	1	8.299.244	16.578.343	2	16.578.273	0.007	109	122	0	24.61	0.045	R	LYLLDSDGEYVMLK	L					53489: Scan 44972 (rt=57.9675) [H:\DATA-2018\heruonan\20181022\1.raw]
3	1	gi|2392306	Chain A, Endoglucanase I From Trichoderma Reesei	2176	40037	89	70	9	7	47.7	17566	1	1	1	8.299.245	16.578.344	2	16.578.273	0.0071	109	122	0	34.63	0.0045	R	LYLLDSDGEYVMLK	L					53955: Scan 45292 (rt=58.3223) [H:\DATA-2018\heruonan\20181022\1.raw]
3	1	gi|2392306	Chain A, Endoglucanase I From Trichoderma Reesei	2176	40037	89	70	9	7	47.7	17567	1	1	1	8.299.245	16.578.345	2	16.578.273	0.0073	109	122	0	69.24	1.60E-06	R	LYLLDSDGEYVMLK	L					46204: Scan 39784 (rt=52.2977) [H:\DATA-2018\heruonan\20181022\1.raw]
3	1	gi|2392306	Chain A, Endoglucanase I From Trichoderma Reesei	2176	40037	89	70	9	7	47.7	17568	1	1	1	8.299.246	16.578.347	2	16.578.273	0.0074	109	122	0	18.69	0.18	R	LYLLDSDGEYVMLK	L					50571: Scan 42891 (rt=55.694) [H:\DATA-2018\heruonan\20181022\1.raw]
3	1	gi|2392306	Chain A, Endoglucanase I From Trichoderma Reesei	2176	40037	89	70	9	7	47.7	17569	1	1	1	8.299.257	16.578.369	2	16.578.273	0.0097	109	122	0	30.19	0.013	R	LYLLDSDGEYVMLK	L					54989: Sum of 3 scans in range 45996 (rt=59.1198) to 46120 (rt=59.2565) [H:\DATA-2018\heruonan\20181022\1.raw]
3	1	gi|2392306	Chain A, Endoglucanase I From Trichoderma Reesei	2176	40037	89	70	9	7	47.7	17929	1	1	1	8.379.208	16.738.271	2	16.738.222	0.0049	109	122	0	38.2	0.0019	R	LYLLDSDGEYVMLK	L	Oxidation (M)	0.00000000000100.0			37942: Scan 33860 (rt=45.7607) [H:\DATA-2018\heruonan\20181022\1.raw]
3	1	gi|2392306	Chain A, Endoglucanase I From Trichoderma Reesei	2176	40037	89	70	9	7	47.7	17930	1	1	1	8.379.209	16.738.272	2	16.738.222	0.005	109	122	0	5.41	3.7	R	LYLLDSDGEYVMLK	L	Oxidation (M)	0.00000000000100.0			43287: Scan 37732 (rt=50.0413) [H:\DATA-2018\heruonan\20181022\1.raw]
3	1	gi|2392306	Chain A, Endoglucanase I From Trichoderma Reesei	2176	40037	89	70	9	7	47.7	17931	1	1	1	837.921	16.738.274	2	16.738.222	0.0052	109	122	0	56.1	3.10E-05	R	LYLLDSDGEYVMLK	L	Oxidation (M)	0.00000000000100.0			37126: Scan 33213 (rt=45.0564) [H:\DATA-2018\heruonan\20181022\1.raw]
3	1	gi|2392306	Chain A, Endoglucanase I From Trichoderma Reesei	2176	40037	89	70	9	7	47.7	17932	1	1	1	8.379.211	16.738.276	2	16.738.222	0.0054	109	122	0	50.85	9.80E-05	R	LYLLDSDGEYVMLK	L	Oxidation (M)	0.00000000000100.0			37541: Scan 33534 (rt=45.4044) [H:\DATA-2018\heruonan\20181022\1.raw]
3	1	gi|2392306	Chain A, Endoglucanase I From Trichoderma Reesei	2176	40037	89	70	9	7	47.7	17933	1	1	1	8.379.212	16.738.278	2	16.738.222	0.0056	109	122	0	52.66	6.60E-05	R	LYLLDSDGEYVMLK	L	Oxidation (M)	0.00000000000100.0			40114: Scan 35477 (rt=47.5451) [H:\DATA-2018\heruonan\20181022\1.raw]
3	1	gi|2392306	Chain A, Endoglucanase I From Trichoderma Reesei	2176	40037	89	70	9	7	47.7	17934	1	1	1	8.379.212	16.738.279	2	16.738.222	0.0057	109	122	0	67.03	2.50E-06	R	LYLLDSDGEYVMLK	L	Oxidation (M)	0.00000000000100.0			38381: Scan 34193 (rt=46.129) [H:\DATA-2018\heruonan\20181022\1.raw]
3	1	gi|2392306	Chain A, Endoglucanase I From Trichoderma Reesei	2176	40037	89	70	9	7	47.7	17935	1	1	1	8.379.213	1.673.828	2	16.738.222	0.0058	109	122	0	40.14	0.0012	R	LYLLDSDGEYVMLK	L	Oxidation (M)	0.00000000000100.0			39244: Scan 34838 (rt=46.8365) [H:\DATA-2018\heruonan\20181022\1.raw]
3	1	gi|2392306	Chain A, Endoglucanase I From Trichoderma Reesei	2176	40037	89	70	9	7	47.7	17936	1	1	1	8.379.214	16.738.283	2	16.738.222	0.0061	109	122	0	60.25	1.20E-05	R	LYLLDSDGEYVMLK	L	Oxidation (M)	0.00000000000100.0			38828: Scan 34525 (rt=46.4935) [H:\DATA-2018\heruonan\20181022\1.raw]
3	1	gi|2392306	Chain A, Endoglucanase I From Trichoderma Reesei	2176	40037	89	70	9	7	47.7	17937	1	1	1	8.379.215	16.738.283	2	16.738.222	0.0061	109	122	0	64.27	4.70E-06	R	LYLLDSDGEYVMLK	L	Oxidation (M)	0.00000000000100.0			39698: Scan 35167 (rt=47.1978) [H:\DATA-2018\heruonan\20181022\1.raw]
3	1	gi|2392306	Chain A, Endoglucanase I From Trichoderma Reesei	2176	40037	89	70	9	7	47.7	17938	1	1	1	8.379.215	16.738.284	2	16.738.222	0.0062	109	122	0	16.55	0.28	R	LYLLDSDGEYVMLK	L	Oxidation (M)	0.00000000000100.0			42877: Scan 37444 (rt=49.7232) [H:\DATA-2018\heruonan\20181022\1.raw]
3	1	gi|2392306	Chain A, Endoglucanase I From Trichoderma Reesei	2176	40037	89	70	9	7	47.7	17939	1	1	1	8.379.216	16.738.287	2	16.738.222	0.0065	109	122	0	44.44	0.00046	R	LYLLDSDGEYVMLK	L	Oxidation (M)	0.00000000000100.0			41523: Scan 36470 (rt=48.6431) [H:\DATA-2018\heruonan\20181022\1.raw]
3	1	gi|2392306	Chain A, Endoglucanase I From Trichoderma Reesei	2176	40037	89	70	9	7	47.7	17940	1	1	1	8.379.216	16.738.287	2	16.738.222	0.0065	109	122	0	16.51	0.28	R	LYLLDSDGEYVMLK	L	Oxidation (M)	0.00000000000100.0			42427: Scan 37110 (rt=49.3535) [H:\DATA-2018\heruonan\20181022\1.raw]
3	1	gi|2392306	Chain A, Endoglucanase I From Trichoderma Reesei	2176	40037	89	70	9	7	47.7	17941	1	1	1	8.379.218	1.673.829	2	16.738.222	0.0068	109	122	0	34.09	0.0049	R	LYLLDSDGEYVMLK	L	Oxidation (M)	0.00000000000100.0			40582: Scan 35794 (rt=47.9062) [H:\DATA-2018\heruonan\20181022\1.raw]
3	1	gi|2392306	Chain A, Endoglucanase I From Trichoderma Reesei	2176	40037	89	70	9	7	47.7	17942	1	1	1	8.379.218	16.738.291	2	16.738.222	0.0069	109	122	0	4.42	4.5	R	LYLLDSDGEYVMLK	L	Oxidation (M)	0.00000000000100.0			45226: Scan 39089 (rt=51.5359) [H:\DATA-2018\heruonan\20181022\1.raw]
3	1	gi|2392306	Chain A, Endoglucanase I From Trichoderma Reesei	2176	40037	89	70	9	7	47.7	17943	1	1	1	8.379.218	16.738.291	2	16.738.222	0.0069	109	122	0	37.05	0.0025	R	LYLLDSDGEYVMLK	L	Oxidation (M)	0.00000000000100.0			41052: Scan 36137 (rt=48.279) [H:\DATA-2018\heruonan\20181022\1.raw]
3	1	gi|2392306	Chain A, Endoglucanase I From Trichoderma Reesei	2176	40037	89	70	9	7	47.7	17944	1	1	1	8.379.221	16.738.296	2	16.738.222	0.0074	109	122	0	11.31	0.94	R	LYLLDSDGEYVMLK	L	Oxidation (M)	0.00000000000100.0			43956: Scan 38211 (rt=50.5644) [H:\DATA-2018\heruonan\20181022\1.raw]
3	1	gi|2392306	Chain A, Endoglucanase I From Trichoderma Reesei	2176	40037	89	70	9	7	47.7	17945	1	1	1	8.379.224	16.738.303	2	16.738.222	0.0081	109	122	0	30.1	0.012	R	LYLLDSDGEYVMLK	L	Oxidation (M)	0.00000000000100.0			36690: Scan 32881 (rt=44.693) [H:\DATA-2018\heruonan\20181022\1.raw]
3	1	gi|2392306	Chain A, Endoglucanase I From Trichoderma Reesei	2176	40037	89	70	9	7	47.7	17946	1	1	1	8.379.233	1.673.832	2	16.738.222	0.0098	109	122	0	20.16	0.14	R	LYLLDSDGEYVMLK	L	Oxidation (M)	0.00000000000100.0			36190: Scan 32511 (rt=44.2952) [H:\DATA-2018\heruonan\20181022\1.raw]
3	1	gi|2392306	Chain A, Endoglucanase I From Trichoderma Reesei	2176	40037	89	70	9	7	47.7	17947	1	1	1	8.379.234	16.738.322	2	16.738.222	0.01	109	122	0	33.58	0.0061	R	LYLLDSDGEYVMLK	L	Oxidation (M)	0.00000000000100.0			41993: Scan 36803 (rt=49.0115) [H:\DATA-2018\heruonan\20181022\1.raw]
3	1	gi|2392306	Chain A, Endoglucanase I From Trichoderma Reesei	2176	40037	89	70	9	7	47.7	34691	2	1	1	8.020.675	24.031.806	3	24.031.927	-0.0121	1	21	2	1	12	-	MQPGTSTPEVHPKLTTYKCTK	S					52208: Sum of 2 scans in range 44058 (rt=56.955) to 44164 (rt=57.0701) [H:\DATA-2018\heruonan\20181022\1.raw]
3	1	gi|2392306	Chain A, Endoglucanase I From Trichoderma Reesei	2176	40037	89	70	9	7	47.7	38051	1	1	1	8.617.725	25.822.957	3	25.822.977	-0.002	248	271	0	57.1	2.50E-05	K	TFTIITQFNTDNGSPSGNLVSITR	K					47002: Scan 40354 (rt=52.9262) [H:\DATA-2018\heruonan\20181022\1.raw]
3	1	gi|2392306	Chain A, Endoglucanase I From Trichoderma Reesei	2176	40037	89	70	9	7	47.7	38052	1	1	1	12.921.573	2582.3	2	25.822.977	0.0024	248	271	0	40.26	0.0012	K	TFTIITQFNTDNGSPSGNLVSITR	K					46626: Scan 40087 (rt=52.6378) [H:\DATA-2018\heruonan\20181022\1.raw]
3	1	gi|2392306	Chain A, Endoglucanase I From Trichoderma Reesei	2176	40037	89	70	9	7	47.7	38053	1	1	1	12.921.593	2.582.304	2	25.822.977	0.0064	248	271	0	40.6	0.0011	K	TFTIITQFNTDNGSPSGNLVSITR	K					46185: Scan 39770 (rt=52.2839) [H:\DATA-2018\heruonan\20181022\1.raw]
3	1	gi|2392306	Chain A, Endoglucanase I From Trichoderma Reesei	2176	40037	89	70	9	7	47.7	38054	1	1	1	8.617.754	25.823.044	3	25.822.977	0.0067	248	271	0	78.75	1.70E-07	K	TFTIITQFNTDNGSPSGNLVSITR	K					46525: Scan 40018 (rt=52.5624) [H:\DATA-2018\heruonan\20181022\1.raw]
3	1	gi|2392306	Chain A, Endoglucanase I From Trichoderma Reesei	2176	40037	89	70	9	7	47.7	38055	1	1	1	8.617.761	25.823.066	3	25.822.977	0.0089	248	271	0	74.11	4.80E-07	K	TFTIITQFNTDNGSPSGNLVSITR	K					46093: Scan 39701 (rt=52.2075) [H:\DATA-2018\heruonan\20181022\1.raw]
3	1	gi|2392306	Chain A, Endoglucanase I From Trichoderma Reesei	2176	40037	89	70	9	7	47.7	38056	1	1	1	8.617.766	2.582.308	3	25.822.977	0.0104	248	271	0	45.19	0.00037	K	TFTIITQFNTDNGSPSGNLVSITR	K					41100: Scan 36170 (rt=48.3148) [H:\DATA-2018\heruonan\20181022\1.raw]
3	1	gi|2392306	Chain A, Endoglucanase I From Trichoderma Reesei	2176	40037	89	70	9	7	47.7	38057	1	1	1	8.617.778	25.823.117	3	25.822.977	0.014	248	271	0	3.32	5.8	K	TFTIITQFNTDNGSPSGNLVSITR	K					55207: Scan 46151 (rt=59.292) [H:\DATA-2018\heruonan\20181022\1.raw]
3	1	gi|2392306	Chain A, Endoglucanase I From Trichoderma Reesei	2176	40037	89	70	9	7	47.7	46317	1	1	1	10.124.243	30.342.511	3	30.342.644	-0.0133	206	234	0	17.23	0.019	R	ANALTPHSCTATACDSAGCGFNPYGSGYK	S					24273: Scan 22971 (rt=33.8954) [H:\DATA-2018\heruonan\20181022\1.raw]
3	1	gi|2392306	Chain A, Endoglucanase I From Trichoderma Reesei	2176	40037	89	70	9	7	47.7	46319	1	1	1	10.124.325	30.342.757	3	30.342.644	0.0113	206	234	0	52.24	6.90E-06	R	ANALTPHSCTATACDSAGCGFNPYGSGYK	S					23195: Scan 22031 (rt=32.8747) [H:\DATA-2018\heruonan\20181022\1.raw]
3	1	gi|2392306	Chain A, Endoglucanase I From Trichoderma Reesei	2176	40037	89	70	9	7	47.7	51905	1	1	1	12.052.361	36.126.865	3	36.126.825	0.004	272	307	1	25.28	0.022	R	KYQQNGVDIPSAQPGGDTISSCPSASAYGGLATMGK	A					30188: Scan 27834 (rt=39.2283) [H:\DATA-2018\heruonan\20181022\1.raw]
3	1	gi|2392306	Chain A, Endoglucanase I From Trichoderma Reesei	2176	40037	89	70	9	7	47.7	51906	1	1	1	12.052.367	36.126.883	3	36.126.825	0.0058	272	307	1	6.43	1.7	R	KYQQNGVDIPSAQPGGDTISSCPSASAYGGLATMGK	A					29827: Scan 27520 (rt=38.8835) [H:\DATA-2018\heruonan\20181022\1.raw]
3	1	gi|2392306	Chain A, Endoglucanase I From Trichoderma Reesei	2176	40037	89	70	9	7	47.7	52039	1	1	1	9.081.799	36.286.907	4	36.286.774	0.0133	272	307	1	52.5	3.30E-05	R	KYQQNGVDIPSAQPGGDTISSCPSASAYGGLATMGK	A	Oxidation (M)	0.000000000000000000000000000000000100.0			25957: Scan 24368 (rt=35.4278) [H:\DATA-2018\heruonan\20181022\1.raw]
3	1	gi|2392306	Chain A, Endoglucanase I From Trichoderma Reesei	2176	40037	89	70	9	7	47.7	54986	1	1	1	13.899.487	41.668.243	3	41.668.144	0.0099	69	108	0	21.48	0.0096	K	NCFIEGVDYAASGVTTSGSSLTMNQYMPSSSGGYSSVSPR	L	Oxidation (M)	0.0000000000000000000000000010000000000000.0			41777: Scan 36652 (rt=48.8433) [H:\DATA-2018\heruonan\20181022\1.raw]
3	1	gi|2392306	Chain A, Endoglucanase I From Trichoderma Reesei	2176	40037	89	70	9	7	47.7	54987	1	1	1	10.427.137	41.668.257	4	41.668.144	0.0113	69	108	0	73.29	6.30E-08	K	NCFIEGVDYAASGVTTSGSSLTMNQYMPSSSGGYSSVSPR	L	Oxidation (M)	0.0000000000000000000000000010000000000000.0			41851: Scan 36704 (rt=48.9023) [H:\DATA-2018\heruonan\20181022\1.raw]
3	1	gi|2392306	Chain A, Endoglucanase I From Trichoderma Reesei	2176	40037	89	70	9	7	47.7	54988	1	1	1	13.899.496	4.166.827	3	41.668.144	0.0126	69	108	0	28.75	0.0018	K	NCFIEGVDYAASGVTTSGSSLTMNQYMPSSSGGYSSVSPR	L	Oxidation (M)	0.0000000000000000000000000010000000000000.0			41389: Scan 36372 (rt=48.5324) [H:\DATA-2018\heruonan\20181022\1.raw]
3	1	gi|2392306	Chain A, Endoglucanase I From Trichoderma Reesei	2176	40037	89	70	9	7	47.7	55051	1	1	1	10.467.065	41.827.969	4	41.828.093	-0.0124	69	108	0	21.74	0.0067	K	NCFIEGVDYAASGVTTSGSSLTMNQYMPSSSGGYSSVSPR	L	2 Oxidation (M)	0.0000000000000000000000100010000000000000.0			39269: Scan 34855 (rt=46.8534) [H:\DATA-2018\heruonan\20181022\1.raw]
3	1	gi|2392306	Chain A, Endoglucanase I From Trichoderma Reesei	2176	40037	89	70	9	7	47.7	55053	1	1	1	13.952.801	41.828.185	3	41.828.093	0.0092	69	108	0	13.47	0.061	K	NCFIEGVDYAASGVTTSGSSLTMNQYMPSSSGGYSSVSPR	L	2 Oxidation (M)	0.0000000000000000000000100010000000000000.0			38831: Scan 34528 (rt=46.4963) [H:\DATA-2018\heruonan\20181022\1.raw]
3	1	gi|2392306	Chain A, Endoglucanase I From Trichoderma Reesei	2176	40037	89	70	9	7	47.7	55054	1	1	1	10.467.196	41.828.493	4	41.828.093	0.04	69	108	0	32.36	0.00096	K	NCFIEGVDYAASGVTTSGSSLTMNQYMPSSSGGYSSVSPR	L	2 Oxidation (M)	0.0000000000000000000000100010000000000000.0			42165: Scan 36924 (rt=49.146) [H:\DATA-2018\heruonan\20181022\1.raw]
3		gi|121788	RecName: Full=Endoglucanase EG-1; AltName: Full=Cellulase; AltName: Full=Endo-1,4-beta-glucanase; Flags: Precursor	2133	49431	86	69	6	6	34	10774	1	0	1	6.953.134	13.886.123	2	13.886.096	0.0027	257	269	0	8.46	0.51	K	SYYGPGDTVDTSK	T					22385: Scan 21318 (rt=32.0649) [H:\DATA-2018\heruonan\20181022\1.raw]
3		gi|121788	RecName: Full=Endoglucanase EG-1; AltName: Full=Cellulase; AltName: Full=Endo-1,4-beta-glucanase; Flags: Precursor	2133	49431	86	69	6	6	34	10775	1	0	1	6.953.137	13.886.128	2	13.886.096	0.0032	257	269	0	34.49	0.0013	K	SYYGPGDTVDTSK	T					20693: Scan 19829 (rt=30.3929) [H:\DATA-2018\heruonan\20181022\1.raw]
3		gi|121788	RecName: Full=Endoglucanase EG-1; AltName: Full=Cellulase; AltName: Full=Endo-1,4-beta-glucanase; Flags: Precursor	2133	49431	86	69	6	6	34	10776	1	0	1	6.953.137	13.886.128	2	13.886.096	0.0032	257	269	0	54.83	1.20E-05	K	SYYGPGDTVDTSK	T					15963: Scan 15425 (rt=25.1505) [H:\DATA-2018\heruonan\20181022\1.raw]
3		gi|121788	RecName: Full=Endoglucanase EG-1; AltName: Full=Cellulase; AltName: Full=Endo-1,4-beta-glucanase; Flags: Precursor	2133	49431	86	69	6	6	34	10777	1	0	1	695.314	13.886.135	2	13.886.096	0.0039	257	269	0	37.86	0.00056	K	SYYGPGDTVDTSK	T					16384: Scan 15819 (rt=25.6147) [H:\DATA-2018\heruonan\20181022\1.raw]
3		gi|121788	RecName: Full=Endoglucanase EG-1; AltName: Full=Cellulase; AltName: Full=Endo-1,4-beta-glucanase; Flags: Precursor	2133	49431	86	69	6	6	34	10778	1	0	1	695.314	13.886.135	2	13.886.096	0.0039	257	269	0	30.05	0.0034	K	SYYGPGDTVDTSK	T					19454: Scan 18719 (rt=29.1251) [H:\DATA-2018\heruonan\20181022\1.raw]
3		gi|121788	RecName: Full=Endoglucanase EG-1; AltName: Full=Cellulase; AltName: Full=Endo-1,4-beta-glucanase; Flags: Precursor	2133	49431	86	69	6	6	34	10779	1	0	1	6.953.141	13.886.136	2	13.886.096	0.004	257	269	0	55.04	1.10E-05	K	SYYGPGDTVDTSK	T					14588: Scan 14132 (rt=23.5191) [H:\DATA-2018\heruonan\20181022\1.raw]
3		gi|121788	RecName: Full=Endoglucanase EG-1; AltName: Full=Cellulase; AltName: Full=Endo-1,4-beta-glucanase; Flags: Precursor	2133	49431	86	69	6	6	34	10780	1	0	1	6.953.142	13.886.138	2	13.886.096	0.0042	257	269	0	32.89	0.0018	K	SYYGPGDTVDTSK	T					17375: Scan 16747 (rt=26.7431) [H:\DATA-2018\heruonan\20181022\1.raw]
3		gi|121788	RecName: Full=Endoglucanase EG-1; AltName: Full=Cellulase; AltName: Full=Endo-1,4-beta-glucanase; Flags: Precursor	2133	49431	86	69	6	6	34	10781	1	0	1	6.953.142	13.886.139	2	13.886.096	0.0043	257	269	0	35.69	0.00093	K	SYYGPGDTVDTSK	T					18654: Sum of 2 scans in range 17965 (rt=28.2823) to 18004 (rt=28.3265) [H:\DATA-2018\heruonan\20181022\1.raw]
3		gi|121788	RecName: Full=Endoglucanase EG-1; AltName: Full=Cellulase; AltName: Full=Endo-1,4-beta-glucanase; Flags: Precursor	2133	49431	86	69	6	6	34	10782	1	0	1	6.953.142	13.886.139	2	13.886.096	0.0043	257	269	0	53.57	1.50E-05	K	SYYGPGDTVDTSK	T					16717: Scan 16111 (rt=25.9659) [H:\DATA-2018\heruonan\20181022\1.raw]
3		gi|121788	RecName: Full=Endoglucanase EG-1; AltName: Full=Cellulase; AltName: Full=Endo-1,4-beta-glucanase; Flags: Precursor	2133	49431	86	69	6	6	34	10783	1	0	1	6.953.143	1.388.614	2	13.886.096	0.0044	257	269	0	49.73	3.70E-05	K	SYYGPGDTVDTSK	T					13943: Scan 13519 (rt=22.7308) [H:\DATA-2018\heruonan\20181022\1.raw]
3		gi|121788	RecName: Full=Endoglucanase EG-1; AltName: Full=Cellulase; AltName: Full=Endo-1,4-beta-glucanase; Flags: Precursor	2133	49431	86	69	6	6	34	10784	1	0	1	6.953.143	13.886.141	2	13.886.096	0.0045	257	269	0	66.26	8.20E-07	K	SYYGPGDTVDTSK	T					15142: Scan 14654 (rt=24.2135) [H:\DATA-2018\heruonan\20181022\1.raw]
3		gi|121788	RecName: Full=Endoglucanase EG-1; AltName: Full=Cellulase; AltName: Full=Endo-1,4-beta-glucanase; Flags: Precursor	2133	49431	86	69	6	6	34	10785	1	0	1	6.953.143	13.886.141	2	13.886.096	0.0045	257	269	0	59.77	3.60E-06	K	SYYGPGDTVDTSK	T					14839: Scan 14376 (rt=23.8635) [H:\DATA-2018\heruonan\20181022\1.raw]
3		gi|121788	RecName: Full=Endoglucanase EG-1; AltName: Full=Cellulase; AltName: Full=Endo-1,4-beta-glucanase; Flags: Precursor	2133	49431	86	69	6	6	34	10786	1	0	1	6.953.143	13.886.141	2	13.886.096	0.0045	257	269	0	8.17	0.54	K	SYYGPGDTVDTSK	T					17271: Scan 16645 (rt=26.6063) [H:\DATA-2018\heruonan\20181022\1.raw]
3		gi|121788	RecName: Full=Endoglucanase EG-1; AltName: Full=Cellulase; AltName: Full=Endo-1,4-beta-glucanase; Flags: Precursor	2133	49431	86	69	6	6	34	10787	1	0	1	6.953.143	13.886.141	2	13.886.096	0.0045	257	269	0	45.72	0.0001	K	SYYGPGDTVDTSK	T					21715: Scan 20749 (rt=31.4336) [H:\DATA-2018\heruonan\20181022\1.raw]
3		gi|121788	RecName: Full=Endoglucanase EG-1; AltName: Full=Cellulase; AltName: Full=Endo-1,4-beta-glucanase; Flags: Precursor	2133	49431	86	69	6	6	34	10788	1	0	1	6.953.144	13.886.142	2	13.886.096	0.0046	257	269	0	20.96	0.03	K	SYYGPGDTVDTSK	T					23834: Scan 22603 (rt=33.4907) [H:\DATA-2018\heruonan\20181022\1.raw]
3		gi|121788	RecName: Full=Endoglucanase EG-1; AltName: Full=Cellulase; AltName: Full=Endo-1,4-beta-glucanase; Flags: Precursor	2133	49431	86	69	6	6	34	10789	1	0	1	6.953.144	13.886.142	2	13.886.096	0.0046	257	269	0	21.92	0.024	K	SYYGPGDTVDTSK	T					20894: Scan 20004 (rt=30.589) [H:\DATA-2018\heruonan\20181022\1.raw]
3		gi|121788	RecName: Full=Endoglucanase EG-1; AltName: Full=Cellulase; AltName: Full=Endo-1,4-beta-glucanase; Flags: Precursor	2133	49431	86	69	6	6	34	10790	1	0	1	6.953.144	13.886.143	2	13.886.096	0.0047	257	269	0	37.35	0.0007	K	SYYGPGDTVDTSK	T					17541: Scan 16917 (rt=26.9549) [H:\DATA-2018\heruonan\20181022\1.raw]
3		gi|121788	RecName: Full=Endoglucanase EG-1; AltName: Full=Cellulase; AltName: Full=Endo-1,4-beta-glucanase; Flags: Precursor	2133	49431	86	69	6	6	34	10791	1	0	1	6.953.144	13.886.143	2	13.886.096	0.0047	257	269	0	60.03	4.10E-06	K	SYYGPGDTVDTSK	T					14304: Scan 13864 (rt=23.1772) [H:\DATA-2018\heruonan\20181022\1.raw]
3		gi|121788	RecName: Full=Endoglucanase EG-1; AltName: Full=Cellulase; AltName: Full=Endo-1,4-beta-glucanase; Flags: Precursor	2133	49431	86	69	6	6	34	10792	1	0	1	6.953.144	13.886.143	2	13.886.096	0.0047	257	269	0	57.11	8.00E-06	K	SYYGPGDTVDTSK	T					15451: Scan 14938 (rt=24.5563) [H:\DATA-2018\heruonan\20181022\1.raw]
3		gi|121788	RecName: Full=Endoglucanase EG-1; AltName: Full=Cellulase; AltName: Full=Endo-1,4-beta-glucanase; Flags: Precursor	2133	49431	86	69	6	6	34	10793	1	0	1	6.953.145	13.886.144	2	13.886.096	0.0048	257	269	0	22.26	0.024	K	SYYGPGDTVDTSK	T					17613: Scan 16990 (rt=27.0518) [H:\DATA-2018\heruonan\20181022\1.raw]
3		gi|121788	RecName: Full=Endoglucanase EG-1; AltName: Full=Cellulase; AltName: Full=Endo-1,4-beta-glucanase; Flags: Precursor	2133	49431	86	69	6	6	34	10794	1	0	1	6.953.145	13.886.144	2	13.886.096	0.0048	257	269	0	30.37	0.0038	K	SYYGPGDTVDTSK	T					18423: Scan 17758 (rt=28.0394) [H:\DATA-2018\heruonan\20181022\1.raw]
3		gi|121788	RecName: Full=Endoglucanase EG-1; AltName: Full=Cellulase; AltName: Full=Endo-1,4-beta-glucanase; Flags: Precursor	2133	49431	86	69	6	6	34	10796	1	0	1	6.953.148	13.886.151	2	13.886.096	0.0055	257	269	0	57.88	7.30E-06	K	SYYGPGDTVDTSK	T					17062: Scan 16439 (rt=26.3403) [H:\DATA-2018\heruonan\20181022\1.raw]
3		gi|121788	RecName: Full=Endoglucanase EG-1; AltName: Full=Cellulase; AltName: Full=Endo-1,4-beta-glucanase; Flags: Precursor	2133	49431	86	69	6	6	34	10798	1	0	1	6.953.174	13.886.202	2	13.886.096	0.0106	257	269	0	10.47	0.47	K	SYYGPGDTVDTSK	T					22726: Scan 21621 (rt=32.4105) [H:\DATA-2018\heruonan\20181022\1.raw]
3		gi|121788	RecName: Full=Endoglucanase EG-1; AltName: Full=Cellulase; AltName: Full=Endo-1,4-beta-glucanase; Flags: Precursor	2133	49431	86	69	6	6	34	17542	1	0	1	8.299.227	16.578.309	2	16.578.273	0.0036	131	144	0	50.43	0.00012	R	LYLLDSDGEYVMLK	L					46702: Scan 40140 (rt=52.694) [H:\DATA-2018\heruonan\20181022\1.raw]
3		gi|121788	RecName: Full=Endoglucanase EG-1; AltName: Full=Cellulase; AltName: Full=Endo-1,4-beta-glucanase; Flags: Precursor	2133	49431	86	69	6	6	34	17544	1	0	1	8.299.231	16.578.317	2	16.578.273	0.0044	131	144	0	20.74	0.11	R	LYLLDSDGEYVMLK	L					54509: Scan 45668 (rt=58.7449) [H:\DATA-2018\heruonan\20181022\1.raw]
3		gi|121788	RecName: Full=Endoglucanase EG-1; AltName: Full=Cellulase; AltName: Full=Endo-1,4-beta-glucanase; Flags: Precursor	2133	49431	86	69	6	6	34	17545	1	0	1	8.299.232	16.578.319	2	16.578.273	0.0046	131	144	0	2.05	8.2	R	LYLLDSDGEYVMLK	L					52539: Scan 44300 (rt=57.2186) [H:\DATA-2018\heruonan\20181022\1.raw]
3		gi|121788	RecName: Full=Endoglucanase EG-1; AltName: Full=Cellulase; AltName: Full=Endo-1,4-beta-glucanase; Flags: Precursor	2133	49431	86	69	6	6	34	17546	1	0	1	8.299.233	1.657.832	2	16.578.273	0.0047	131	144	0	49.35	0.00015	R	LYLLDSDGEYVMLK	L					47150: Scan 40459 (rt=53.0462) [H:\DATA-2018\heruonan\20181022\1.raw]
3		gi|121788	RecName: Full=Endoglucanase EG-1; AltName: Full=Cellulase; AltName: Full=Endo-1,4-beta-glucanase; Flags: Precursor	2133	49431	86	69	6	6	34	17547	1	0	1	8.299.233	1.657.832	2	16.578.273	0.0048	131	144	0	53.52	5.80E-05	R	LYLLDSDGEYVMLK	L					49043: Scan 41807 (rt=54.534) [H:\DATA-2018\heruonan\20181022\1.raw]
3		gi|121788	RecName: Full=Endoglucanase EG-1; AltName: Full=Cellulase; AltName: Full=Endo-1,4-beta-glucanase; Flags: Precursor	2133	49431	86	69	6	6	34	17548	1	0	1	8.299.233	16.578.321	2	16.578.273	0.0048	131	144	0	46.3	0.00031	R	LYLLDSDGEYVMLK	L					44286: Scan 38446 (rt=50.8284) [H:\DATA-2018\heruonan\20181022\1.raw]
3		gi|121788	RecName: Full=Endoglucanase EG-1; AltName: Full=Cellulase; AltName: Full=Endo-1,4-beta-glucanase; Flags: Precursor	2133	49431	86	69	6	6	34	17550	1	0	1	8.299.234	16.578.322	2	16.578.273	0.005	131	144	0	17.38	0.24	R	LYLLDSDGEYVMLK	L					53010: Scan 44648 (rt=57.611) [H:\DATA-2018\heruonan\20181022\1.raw]
3		gi|121788	RecName: Full=Endoglucanase EG-1; AltName: Full=Cellulase; AltName: Full=Endo-1,4-beta-glucanase; Flags: Precursor	2133	49431	86	69	6	6	34	17551	1	0	1	8.299.235	16.578.324	2	16.578.273	0.0051	131	144	0	10.31	1.2	R	LYLLDSDGEYVMLK	L					48594: Scan 41486 (rt=54.1842) [H:\DATA-2018\heruonan\20181022\1.raw]
3		gi|121788	RecName: Full=Endoglucanase EG-1; AltName: Full=Cellulase; AltName: Full=Endo-1,4-beta-glucanase; Flags: Precursor	2133	49431	86	69	6	6	34	17552	1	0	1	8.299.235	16.578.324	2	16.578.273	0.0051	131	144	0	33.31	0.0061	R	LYLLDSDGEYVMLK	L					48104: Scan 41138 (rt=53.7978) [H:\DATA-2018\heruonan\20181022\1.raw]
3		gi|121788	RecName: Full=Endoglucanase EG-1; AltName: Full=Cellulase; AltName: Full=Endo-1,4-beta-glucanase; Flags: Precursor	2133	49431	86	69	6	6	34	17553	1	0	1	8.299.236	16.578.326	2	16.578.273	0.0053	131	144	0	69.66	1.40E-06	R	LYLLDSDGEYVMLK	L					49553: Sum of 2 scans in range 42168 (rt=54.9231) to 42211 (rt=54.9692) [H:\DATA-2018\heruonan\20181022\1.raw]
3		gi|121788	RecName: Full=Endoglucanase EG-1; AltName: Full=Cellulase; AltName: Full=Endo-1,4-beta-glucanase; Flags: Precursor	2133	49431	86	69	6	6	34	17554	1	0	1	8.299.236	16.578.327	2	16.578.273	0.0054	131	144	0	71.59	8.80E-07	R	LYLLDSDGEYVMLK	L					45663: Scan 39395 (rt=51.8694) [H:\DATA-2018\heruonan\20181022\1.raw]
3		gi|121788	RecName: Full=Endoglucanase EG-1; AltName: Full=Cellulase; AltName: Full=Endo-1,4-beta-glucanase; Flags: Precursor	2133	49431	86	69	6	6	34	17555	1	0	1	8.299.237	16.578.328	2	16.578.273	0.0055	131	144	0	48.24	0.00019	R	LYLLDSDGEYVMLK	L					43387: Scan 37805 (rt=50.1216) [H:\DATA-2018\heruonan\20181022\1.raw]
3		gi|121788	RecName: Full=Endoglucanase EG-1; AltName: Full=Cellulase; AltName: Full=Endo-1,4-beta-glucanase; Flags: Precursor	2133	49431	86	69	6	6	34	17556	1	0	1	8.299.237	16.578.328	2	16.578.273	0.0056	131	144	0	47.32	0.00023	R	LYLLDSDGEYVMLK	L					47631: Scan 40806 (rt=53.4293) [H:\DATA-2018\heruonan\20181022\1.raw]
3		gi|121788	RecName: Full=Endoglucanase EG-1; AltName: Full=Cellulase; AltName: Full=Endo-1,4-beta-glucanase; Flags: Precursor	2133	49431	86	69	6	6	34	17557	1	0	1	8.299.238	1.657.833	2	16.578.273	0.0057	131	144	0	48.75	0.00017	R	LYLLDSDGEYVMLK	L					44728: Scan 38755 (rt=51.1685) [H:\DATA-2018\heruonan\20181022\1.raw]
3		gi|121788	RecName: Full=Endoglucanase EG-1; AltName: Full=Cellulase; AltName: Full=Endo-1,4-beta-glucanase; Flags: Precursor	2133	49431	86	69	6	6	34	17558	1	0	1	8.299.238	1.657.833	2	16.578.273	0.0057	131	144	0	64.63	4.40E-06	R	LYLLDSDGEYVMLK	L					45196: Scan 39072 (rt=51.5189) [H:\DATA-2018\heruonan\20181022\1.raw]
3		gi|121788	RecName: Full=Endoglucanase EG-1; AltName: Full=Cellulase; AltName: Full=Endo-1,4-beta-glucanase; Flags: Precursor	2133	49431	86	69	6	6	34	17559	1	0	1	8.299.239	16.578.331	2	16.578.273	0.0059	131	144	0	52.23	7.70E-05	R	LYLLDSDGEYVMLK	L					55609: Scan 46443 (rt=59.6216) [H:\DATA-2018\heruonan\20181022\1.raw]
3		gi|121788	RecName: Full=Endoglucanase EG-1; AltName: Full=Cellulase; AltName: Full=Endo-1,4-beta-glucanase; Flags: Precursor	2133	49431	86	69	6	6	34	17560	1	0	1	5.536.183	16.578.332	3	16.578.273	0.0059	131	144	0	42.84	0.0007	R	LYLLDSDGEYVMLK	L					42579: Scan 37227 (rt=49.4806) [H:\DATA-2018\heruonan\20181022\1.raw]
3		gi|121788	RecName: Full=Endoglucanase EG-1; AltName: Full=Cellulase; AltName: Full=Endo-1,4-beta-glucanase; Flags: Precursor	2133	49431	86	69	6	6	34	17561	1	0	1	8.299.239	16.578.333	2	16.578.273	0.006	131	144	0	61.4	9.90E-06	R	LYLLDSDGEYVMLK	L					43852: Scan 38137 (rt=50.4834) [H:\DATA-2018\heruonan\20181022\1.raw]
3		gi|121788	RecName: Full=Endoglucanase EG-1; AltName: Full=Cellulase; AltName: Full=Endo-1,4-beta-glucanase; Flags: Precursor	2133	49431	86	69	6	6	34	17562	1	0	1	829.924	16.578.335	2	16.578.273	0.0062	131	144	0	51.14	0.0001	R	LYLLDSDGEYVMLK	L					50090: Scan 42549 (rt=55.3271) [H:\DATA-2018\heruonan\20181022\1.raw]
3		gi|121788	RecName: Full=Endoglucanase EG-1; AltName: Full=Cellulase; AltName: Full=Endo-1,4-beta-glucanase; Flags: Precursor	2133	49431	86	69	6	6	34	17563	1	0	1	8.299.242	16.578.338	2	16.578.273	0.0065	131	144	0	68.6	1.80E-06	R	LYLLDSDGEYVMLK	L					42493: Scan 37160 (rt=49.4099) [H:\DATA-2018\heruonan\20181022\1.raw]
3		gi|121788	RecName: Full=Endoglucanase EG-1; AltName: Full=Cellulase; AltName: Full=Endo-1,4-beta-glucanase; Flags: Precursor	2133	49431	86	69	6	6	34	17564	1	0	1	8.299.242	16.578.338	2	16.578.273	0.0066	131	144	0	65.69	3.60E-06	R	LYLLDSDGEYVMLK	L					42909: Scan 37470 (rt=49.753) [H:\DATA-2018\heruonan\20181022\1.raw]
3		gi|121788	RecName: Full=Endoglucanase EG-1; AltName: Full=Cellulase; AltName: Full=Endo-1,4-beta-glucanase; Flags: Precursor	2133	49431	86	69	6	6	34	17565	1	0	1	8.299.244	16.578.343	2	16.578.273	0.007	131	144	0	24.61	0.045	R	LYLLDSDGEYVMLK	L					53489: Scan 44972 (rt=57.9675) [H:\DATA-2018\heruonan\20181022\1.raw]
3		gi|121788	RecName: Full=Endoglucanase EG-1; AltName: Full=Cellulase; AltName: Full=Endo-1,4-beta-glucanase; Flags: Precursor	2133	49431	86	69	6	6	34	17566	1	0	1	8.299.245	16.578.344	2	16.578.273	0.0071	131	144	0	34.63	0.0045	R	LYLLDSDGEYVMLK	L					53955: Scan 45292 (rt=58.3223) [H:\DATA-2018\heruonan\20181022\1.raw]
3		gi|121788	RecName: Full=Endoglucanase EG-1; AltName: Full=Cellulase; AltName: Full=Endo-1,4-beta-glucanase; Flags: Precursor	2133	49431	86	69	6	6	34	17567	1	0	1	8.299.245	16.578.345	2	16.578.273	0.0073	131	144	0	69.24	1.60E-06	R	LYLLDSDGEYVMLK	L					46204: Scan 39784 (rt=52.2977) [H:\DATA-2018\heruonan\20181022\1.raw]
3		gi|121788	RecName: Full=Endoglucanase EG-1; AltName: Full=Cellulase; AltName: Full=Endo-1,4-beta-glucanase; Flags: Precursor	2133	49431	86	69	6	6	34	17568	1	0	1	8.299.246	16.578.347	2	16.578.273	0.0074	131	144	0	18.69	0.18	R	LYLLDSDGEYVMLK	L					50571: Scan 42891 (rt=55.694) [H:\DATA-2018\heruonan\20181022\1.raw]
3		gi|121788	RecName: Full=Endoglucanase EG-1; AltName: Full=Cellulase; AltName: Full=Endo-1,4-beta-glucanase; Flags: Precursor	2133	49431	86	69	6	6	34	17569	1	0	1	8.299.257	16.578.369	2	16.578.273	0.0097	131	144	0	30.19	0.013	R	LYLLDSDGEYVMLK	L					54989: Sum of 3 scans in range 45996 (rt=59.1198) to 46120 (rt=59.2565) [H:\DATA-2018\heruonan\20181022\1.raw]
3		gi|121788	RecName: Full=Endoglucanase EG-1; AltName: Full=Cellulase; AltName: Full=Endo-1,4-beta-glucanase; Flags: Precursor	2133	49431	86	69	6	6	34	17929	1	0	1	8.379.208	16.738.271	2	16.738.222	0.0049	131	144	0	38.2	0.0019	R	LYLLDSDGEYVMLK	L	Oxidation (M)	0.00000000000100.0			37942: Scan 33860 (rt=45.7607) [H:\DATA-2018\heruonan\20181022\1.raw]
3		gi|121788	RecName: Full=Endoglucanase EG-1; AltName: Full=Cellulase; AltName: Full=Endo-1,4-beta-glucanase; Flags: Precursor	2133	49431	86	69	6	6	34	17930	1	0	1	8.379.209	16.738.272	2	16.738.222	0.005	131	144	0	5.41	3.7	R	LYLLDSDGEYVMLK	L	Oxidation (M)	0.00000000000100.0			43287: Scan 37732 (rt=50.0413) [H:\DATA-2018\heruonan\20181022\1.raw]
3		gi|121788	RecName: Full=Endoglucanase EG-1; AltName: Full=Cellulase; AltName: Full=Endo-1,4-beta-glucanase; Flags: Precursor	2133	49431	86	69	6	6	34	17931	1	0	1	837.921	16.738.274	2	16.738.222	0.0052	131	144	0	56.1	3.10E-05	R	LYLLDSDGEYVMLK	L	Oxidation (M)	0.00000000000100.0			37126: Scan 33213 (rt=45.0564) [H:\DATA-2018\heruonan\20181022\1.raw]
3		gi|121788	RecName: Full=Endoglucanase EG-1; AltName: Full=Cellulase; AltName: Full=Endo-1,4-beta-glucanase; Flags: Precursor	2133	49431	86	69	6	6	34	17932	1	0	1	8.379.211	16.738.276	2	16.738.222	0.0054	131	144	0	50.85	9.80E-05	R	LYLLDSDGEYVMLK	L	Oxidation (M)	0.00000000000100.0			37541: Scan 33534 (rt=45.4044) [H:\DATA-2018\heruonan\20181022\1.raw]
3		gi|121788	RecName: Full=Endoglucanase EG-1; AltName: Full=Cellulase; AltName: Full=Endo-1,4-beta-glucanase; Flags: Precursor	2133	49431	86	69	6	6	34	17933	1	0	1	8.379.212	16.738.278	2	16.738.222	0.0056	131	144	0	52.66	6.60E-05	R	LYLLDSDGEYVMLK	L	Oxidation (M)	0.00000000000100.0			40114: Scan 35477 (rt=47.5451) [H:\DATA-2018\heruonan\20181022\1.raw]
3		gi|121788	RecName: Full=Endoglucanase EG-1; AltName: Full=Cellulase; AltName: Full=Endo-1,4-beta-glucanase; Flags: Precursor	2133	49431	86	69	6	6	34	17934	1	0	1	8.379.212	16.738.279	2	16.738.222	0.0057	131	144	0	67.03	2.50E-06	R	LYLLDSDGEYVMLK	L	Oxidation (M)	0.00000000000100.0			38381: Scan 34193 (rt=46.129) [H:\DATA-2018\heruonan\20181022\1.raw]
3		gi|121788	RecName: Full=Endoglucanase EG-1; AltName: Full=Cellulase; AltName: Full=Endo-1,4-beta-glucanase; Flags: Precursor	2133	49431	86	69	6	6	34	17935	1	0	1	8.379.213	1.673.828	2	16.738.222	0.0058	131	144	0	40.14	0.0012	R	LYLLDSDGEYVMLK	L	Oxidation (M)	0.00000000000100.0			39244: Scan 34838 (rt=46.8365) [H:\DATA-2018\heruonan\20181022\1.raw]
3		gi|121788	RecName: Full=Endoglucanase EG-1; AltName: Full=Cellulase; AltName: Full=Endo-1,4-beta-glucanase; Flags: Precursor	2133	49431	86	69	6	6	34	17936	1	0	1	8.379.214	16.738.283	2	16.738.222	0.0061	131	144	0	60.25	1.20E-05	R	LYLLDSDGEYVMLK	L	Oxidation (M)	0.00000000000100.0			38828: Scan 34525 (rt=46.4935) [H:\DATA-2018\heruonan\20181022\1.raw]
3		gi|121788	RecName: Full=Endoglucanase EG-1; AltName: Full=Cellulase; AltName: Full=Endo-1,4-beta-glucanase; Flags: Precursor	2133	49431	86	69	6	6	34	17937	1	0	1	8.379.215	16.738.283	2	16.738.222	0.0061	131	144	0	64.27	4.70E-06	R	LYLLDSDGEYVMLK	L	Oxidation (M)	0.00000000000100.0			39698: Scan 35167 (rt=47.1978) [H:\DATA-2018\heruonan\20181022\1.raw]
3		gi|121788	RecName: Full=Endoglucanase EG-1; AltName: Full=Cellulase; AltName: Full=Endo-1,4-beta-glucanase; Flags: Precursor	2133	49431	86	69	6	6	34	17938	1	0	1	8.379.215	16.738.284	2	16.738.222	0.0062	131	144	0	16.55	0.28	R	LYLLDSDGEYVMLK	L	Oxidation (M)	0.00000000000100.0			42877: Scan 37444 (rt=49.7232) [H:\DATA-2018\heruonan\20181022\1.raw]
3		gi|121788	RecName: Full=Endoglucanase EG-1; AltName: Full=Cellulase; AltName: Full=Endo-1,4-beta-glucanase; Flags: Precursor	2133	49431	86	69	6	6	34	17939	1	0	1	8.379.216	16.738.287	2	16.738.222	0.0065	131	144	0	44.44	0.00046	R	LYLLDSDGEYVMLK	L	Oxidation (M)	0.00000000000100.0			41523: Scan 36470 (rt=48.6431) [H:\DATA-2018\heruonan\20181022\1.raw]
3		gi|121788	RecName: Full=Endoglucanase EG-1; AltName: Full=Cellulase; AltName: Full=Endo-1,4-beta-glucanase; Flags: Precursor	2133	49431	86	69	6	6	34	17940	1	0	1	8.379.216	16.738.287	2	16.738.222	0.0065	131	144	0	16.51	0.28	R	LYLLDSDGEYVMLK	L	Oxidation (M)	0.00000000000100.0			42427: Scan 37110 (rt=49.3535) [H:\DATA-2018\heruonan\20181022\1.raw]
3		gi|121788	RecName: Full=Endoglucanase EG-1; AltName: Full=Cellulase; AltName: Full=Endo-1,4-beta-glucanase; Flags: Precursor	2133	49431	86	69	6	6	34	17941	1	0	1	8.379.218	1.673.829	2	16.738.222	0.0068	131	144	0	34.09	0.0049	R	LYLLDSDGEYVMLK	L	Oxidation (M)	0.00000000000100.0			40582: Scan 35794 (rt=47.9062) [H:\DATA-2018\heruonan\20181022\1.raw]
3		gi|121788	RecName: Full=Endoglucanase EG-1; AltName: Full=Cellulase; AltName: Full=Endo-1,4-beta-glucanase; Flags: Precursor	2133	49431	86	69	6	6	34	17942	1	0	1	8.379.218	16.738.291	2	16.738.222	0.0069	131	144	0	4.42	4.5	R	LYLLDSDGEYVMLK	L	Oxidation (M)	0.00000000000100.0			45226: Scan 39089 (rt=51.5359) [H:\DATA-2018\heruonan\20181022\1.raw]
3		gi|121788	RecName: Full=Endoglucanase EG-1; AltName: Full=Cellulase; AltName: Full=Endo-1,4-beta-glucanase; Flags: Precursor	2133	49431	86	69	6	6	34	17943	1	0	1	8.379.218	16.738.291	2	16.738.222	0.0069	131	144	0	37.05	0.0025	R	LYLLDSDGEYVMLK	L	Oxidation (M)	0.00000000000100.0			41052: Scan 36137 (rt=48.279) [H:\DATA-2018\heruonan\20181022\1.raw]
3		gi|121788	RecName: Full=Endoglucanase EG-1; AltName: Full=Cellulase; AltName: Full=Endo-1,4-beta-glucanase; Flags: Precursor	2133	49431	86	69	6	6	34	17944	1	0	1	8.379.221	16.738.296	2	16.738.222	0.0074	131	144	0	11.31	0.94	R	LYLLDSDGEYVMLK	L	Oxidation (M)	0.00000000000100.0			43956: Scan 38211 (rt=50.5644) [H:\DATA-2018\heruonan\20181022\1.raw]
3		gi|121788	RecName: Full=Endoglucanase EG-1; AltName: Full=Cellulase; AltName: Full=Endo-1,4-beta-glucanase; Flags: Precursor	2133	49431	86	69	6	6	34	17945	1	0	1	8.379.224	16.738.303	2	16.738.222	0.0081	131	144	0	30.1	0.012	R	LYLLDSDGEYVMLK	L	Oxidation (M)	0.00000000000100.0			36690: Scan 32881 (rt=44.693) [H:\DATA-2018\heruonan\20181022\1.raw]
3		gi|121788	RecName: Full=Endoglucanase EG-1; AltName: Full=Cellulase; AltName: Full=Endo-1,4-beta-glucanase; Flags: Precursor	2133	49431	86	69	6	6	34	17946	1	0	1	8.379.233	1.673.832	2	16.738.222	0.0098	131	144	0	20.16	0.14	R	LYLLDSDGEYVMLK	L	Oxidation (M)	0.00000000000100.0			36190: Scan 32511 (rt=44.2952) [H:\DATA-2018\heruonan\20181022\1.raw]
3		gi|121788	RecName: Full=Endoglucanase EG-1; AltName: Full=Cellulase; AltName: Full=Endo-1,4-beta-glucanase; Flags: Precursor	2133	49431	86	69	6	6	34	17947	1	0	1	8.379.234	16.738.322	2	16.738.222	0.01	131	144	0	33.58	0.0061	R	LYLLDSDGEYVMLK	L	Oxidation (M)	0.00000000000100.0			41993: Scan 36803 (rt=49.0115) [H:\DATA-2018\heruonan\20181022\1.raw]
3		gi|121788	RecName: Full=Endoglucanase EG-1; AltName: Full=Cellulase; AltName: Full=Endo-1,4-beta-glucanase; Flags: Precursor	2133	49431	86	69	6	6	34	38051	1	0	1	8.617.725	25.822.957	3	25.822.977	-0.002	270	293	0	57.1	2.50E-05	K	TFTIITQFNTDNGSPSGNLVSITR	K					47002: Scan 40354 (rt=52.9262) [H:\DATA-2018\heruonan\20181022\1.raw]
3		gi|121788	RecName: Full=Endoglucanase EG-1; AltName: Full=Cellulase; AltName: Full=Endo-1,4-beta-glucanase; Flags: Precursor	2133	49431	86	69	6	6	34	38052	1	0	1	12.921.573	2582.3	2	25.822.977	0.0024	270	293	0	40.26	0.0012	K	TFTIITQFNTDNGSPSGNLVSITR	K					46626: Scan 40087 (rt=52.6378) [H:\DATA-2018\heruonan\20181022\1.raw]
3		gi|121788	RecName: Full=Endoglucanase EG-1; AltName: Full=Cellulase; AltName: Full=Endo-1,4-beta-glucanase; Flags: Precursor	2133	49431	86	69	6	6	34	38053	1	0	1	12.921.593	2.582.304	2	25.822.977	0.0064	270	293	0	40.6	0.0011	K	TFTIITQFNTDNGSPSGNLVSITR	K					46185: Scan 39770 (rt=52.2839) [H:\DATA-2018\heruonan\20181022\1.raw]
3		gi|121788	RecName: Full=Endoglucanase EG-1; AltName: Full=Cellulase; AltName: Full=Endo-1,4-beta-glucanase; Flags: Precursor	2133	49431	86	69	6	6	34	38054	1	0	1	8.617.754	25.823.044	3	25.822.977	0.0067	270	293	0	78.75	1.70E-07	K	TFTIITQFNTDNGSPSGNLVSITR	K					46525: Scan 40018 (rt=52.5624) [H:\DATA-2018\heruonan\20181022\1.raw]
3		gi|121788	RecName: Full=Endoglucanase EG-1; AltName: Full=Cellulase; AltName: Full=Endo-1,4-beta-glucanase; Flags: Precursor	2133	49431	86	69	6	6	34	38055	1	0	1	8.617.761	25.823.066	3	25.822.977	0.0089	270	293	0	74.11	4.80E-07	K	TFTIITQFNTDNGSPSGNLVSITR	K					46093: Scan 39701 (rt=52.2075) [H:\DATA-2018\heruonan\20181022\1.raw]
3		gi|121788	RecName: Full=Endoglucanase EG-1; AltName: Full=Cellulase; AltName: Full=Endo-1,4-beta-glucanase; Flags: Precursor	2133	49431	86	69	6	6	34	38056	1	0	1	8.617.766	2.582.308	3	25.822.977	0.0104	270	293	0	45.19	0.00037	K	TFTIITQFNTDNGSPSGNLVSITR	K					41100: Scan 36170 (rt=48.3148) [H:\DATA-2018\heruonan\20181022\1.raw]
3		gi|121788	RecName: Full=Endoglucanase EG-1; AltName: Full=Cellulase; AltName: Full=Endo-1,4-beta-glucanase; Flags: Precursor	2133	49431	86	69	6	6	34	38057	1	0	1	8.617.778	25.823.117	3	25.822.977	0.014	270	293	0	3.32	5.8	K	TFTIITQFNTDNGSPSGNLVSITR	K					55207: Scan 46151 (rt=59.292) [H:\DATA-2018\heruonan\20181022\1.raw]
3		gi|121788	RecName: Full=Endoglucanase EG-1; AltName: Full=Cellulase; AltName: Full=Endo-1,4-beta-glucanase; Flags: Precursor	2133	49431	86	69	6	6	34	46317	1	0	1	10.124.243	30.342.511	3	30.342.644	-0.0133	228	256	0	17.23	0.019	R	ANALTPHSCTATACDSAGCGFNPYGSGYK	S					24273: Scan 22971 (rt=33.8954) [H:\DATA-2018\heruonan\20181022\1.raw]
3		gi|121788	RecName: Full=Endoglucanase EG-1; AltName: Full=Cellulase; AltName: Full=Endo-1,4-beta-glucanase; Flags: Precursor	2133	49431	86	69	6	6	34	46319	1	0	1	10.124.325	30.342.757	3	30.342.644	0.0113	228	256	0	52.24	6.90E-06	R	ANALTPHSCTATACDSAGCGFNPYGSGYK	S					23195: Scan 22031 (rt=32.8747) [H:\DATA-2018\heruonan\20181022\1.raw]
3		gi|121788	RecName: Full=Endoglucanase EG-1; AltName: Full=Cellulase; AltName: Full=Endo-1,4-beta-glucanase; Flags: Precursor	2133	49431	86	69	6	6	34	51905	1	0	1	12.052.361	36.126.865	3	36.126.825	0.004	294	329	1	25.28	0.022	R	KYQQNGVDIPSAQPGGDTISSCPSASAYGGLATMGK	A					30188: Scan 27834 (rt=39.2283) [H:\DATA-2018\heruonan\20181022\1.raw]
3		gi|121788	RecName: Full=Endoglucanase EG-1; AltName: Full=Cellulase; AltName: Full=Endo-1,4-beta-glucanase; Flags: Precursor	2133	49431	86	69	6	6	34	51906	1	0	1	12.052.367	36.126.883	3	36.126.825	0.0058	294	329	1	6.43	1.7	R	KYQQNGVDIPSAQPGGDTISSCPSASAYGGLATMGK	A					29827: Scan 27520 (rt=38.8835) [H:\DATA-2018\heruonan\20181022\1.raw]
3		gi|121788	RecName: Full=Endoglucanase EG-1; AltName: Full=Cellulase; AltName: Full=Endo-1,4-beta-glucanase; Flags: Precursor	2133	49431	86	69	6	6	34	52039	1	0	1	9.081.799	36.286.907	4	36.286.774	0.0133	294	329	1	52.5	3.30E-05	R	KYQQNGVDIPSAQPGGDTISSCPSASAYGGLATMGK	A	Oxidation (M)	0.000000000000000000000000000000000100.0			25957: Scan 24368 (rt=35.4278) [H:\DATA-2018\heruonan\20181022\1.raw]
3		gi|121788	RecName: Full=Endoglucanase EG-1; AltName: Full=Cellulase; AltName: Full=Endo-1,4-beta-glucanase; Flags: Precursor	2133	49431	86	69	6	6	34	54986	1	0	1	13.899.487	41.668.243	3	41.668.144	0.0099	91	130	0	21.48	0.0096	K	NCFIEGVDYAASGVTTSGSSLTMNQYMPSSSGGYSSVSPR	L	Oxidation (M)	0.0000000000000000000000000010000000000000.0			41777: Scan 36652 (rt=48.8433) [H:\DATA-2018\heruonan\20181022\1.raw]
3		gi|121788	RecName: Full=Endoglucanase EG-1; AltName: Full=Cellulase; AltName: Full=Endo-1,4-beta-glucanase; Flags: Precursor	2133	49431	86	69	6	6	34	54987	1	0	1	10.427.137	41.668.257	4	41.668.144	0.0113	91	130	0	73.29	6.30E-08	K	NCFIEGVDYAASGVTTSGSSLTMNQYMPSSSGGYSSVSPR	L	Oxidation (M)	0.0000000000000000000000000010000000000000.0			41851: Scan 36704 (rt=48.9023) [H:\DATA-2018\heruonan\20181022\1.raw]
3		gi|121788	RecName: Full=Endoglucanase EG-1; AltName: Full=Cellulase; AltName: Full=Endo-1,4-beta-glucanase; Flags: Precursor	2133	49431	86	69	6	6	34	54988	1	0	1	13.899.496	4.166.827	3	41.668.144	0.0126	91	130	0	28.75	0.0018	K	NCFIEGVDYAASGVTTSGSSLTMNQYMPSSSGGYSSVSPR	L	Oxidation (M)	0.0000000000000000000000000010000000000000.0			41389: Scan 36372 (rt=48.5324) [H:\DATA-2018\heruonan\20181022\1.raw]
3		gi|121788	RecName: Full=Endoglucanase EG-1; AltName: Full=Cellulase; AltName: Full=Endo-1,4-beta-glucanase; Flags: Precursor	2133	49431	86	69	6	6	34	55051	1	0	1	10.467.065	41.827.969	4	41.828.093	-0.0124	91	130	0	21.74	0.0067	K	NCFIEGVDYAASGVTTSGSSLTMNQYMPSSSGGYSSVSPR	L	2 Oxidation (M)	0.0000000000000000000000100010000000000000.0			39269: Scan 34855 (rt=46.8534) [H:\DATA-2018\heruonan\20181022\1.raw]
3		gi|121788	RecName: Full=Endoglucanase EG-1; AltName: Full=Cellulase; AltName: Full=Endo-1,4-beta-glucanase; Flags: Precursor	2133	49431	86	69	6	6	34	55053	1	0	1	13.952.801	41.828.185	3	41.828.093	0.0092	91	130	0	13.47	0.061	K	NCFIEGVDYAASGVTTSGSSLTMNQYMPSSSGGYSSVSPR	L	2 Oxidation (M)	0.0000000000000000000000100010000000000000.0			38831: Scan 34528 (rt=46.4963) [H:\DATA-2018\heruonan\20181022\1.raw]
3		gi|121788	RecName: Full=Endoglucanase EG-1; AltName: Full=Cellulase; AltName: Full=Endo-1,4-beta-glucanase; Flags: Precursor	2133	49431	86	69	6	6	34	55054	1	0	1	10.467.196	41.828.493	4	41.828.093	0.04	91	130	0	32.36	0.00096	K	NCFIEGVDYAASGVTTSGSSLTMNQYMPSSSGGYSSVSPR	L	2 Oxidation (M)	0.0000000000000000000000100010000000000000.0			42165: Scan 36924 (rt=49.146) [H:\DATA-2018\heruonan\20181022\1.raw]
3		gi|60593233	endo-beta-1,4-glucanase [Trichoderma reesei]	2086	49431	84	67	6	5	34	10774	1	0	1	6.953.134	13.886.123	2	13.886.096	0.0027	257	269	0	8.46	0.51	K	SYYGPGDTVDTSK	T					22385: Scan 21318 (rt=32.0649) [H:\DATA-2018\heruonan\20181022\1.raw]
3		gi|60593233	endo-beta-1,4-glucanase [Trichoderma reesei]	2086	49431	84	67	6	5	34	10775	1	0	1	6.953.137	13.886.128	2	13.886.096	0.0032	257	269	0	34.49	0.0013	K	SYYGPGDTVDTSK	T					20693: Scan 19829 (rt=30.3929) [H:\DATA-2018\heruonan\20181022\1.raw]
3		gi|60593233	endo-beta-1,4-glucanase [Trichoderma reesei]	2086	49431	84	67	6	5	34	10776	1	0	1	6.953.137	13.886.128	2	13.886.096	0.0032	257	269	0	54.83	1.20E-05	K	SYYGPGDTVDTSK	T					15963: Scan 15425 (rt=25.1505) [H:\DATA-2018\heruonan\20181022\1.raw]
3		gi|60593233	endo-beta-1,4-glucanase [Trichoderma reesei]	2086	49431	84	67	6	5	34	10777	1	0	1	695.314	13.886.135	2	13.886.096	0.0039	257	269	0	37.86	0.00056	K	SYYGPGDTVDTSK	T					16384: Scan 15819 (rt=25.6147) [H:\DATA-2018\heruonan\20181022\1.raw]
3		gi|60593233	endo-beta-1,4-glucanase [Trichoderma reesei]	2086	49431	84	67	6	5	34	10778	1	0	1	695.314	13.886.135	2	13.886.096	0.0039	257	269	0	30.05	0.0034	K	SYYGPGDTVDTSK	T					19454: Scan 18719 (rt=29.1251) [H:\DATA-2018\heruonan\20181022\1.raw]
3		gi|60593233	endo-beta-1,4-glucanase [Trichoderma reesei]	2086	49431	84	67	6	5	34	10779	1	0	1	6.953.141	13.886.136	2	13.886.096	0.004	257	269	0	55.04	1.10E-05	K	SYYGPGDTVDTSK	T					14588: Scan 14132 (rt=23.5191) [H:\DATA-2018\heruonan\20181022\1.raw]
3		gi|60593233	endo-beta-1,4-glucanase [Trichoderma reesei]	2086	49431	84	67	6	5	34	10780	1	0	1	6.953.142	13.886.138	2	13.886.096	0.0042	257	269	0	32.89	0.0018	K	SYYGPGDTVDTSK	T					17375: Scan 16747 (rt=26.7431) [H:\DATA-2018\heruonan\20181022\1.raw]
3		gi|60593233	endo-beta-1,4-glucanase [Trichoderma reesei]	2086	49431	84	67	6	5	34	10781	1	0	1	6.953.142	13.886.139	2	13.886.096	0.0043	257	269	0	35.69	0.00093	K	SYYGPGDTVDTSK	T					18654: Sum of 2 scans in range 17965 (rt=28.2823) to 18004 (rt=28.3265) [H:\DATA-2018\heruonan\20181022\1.raw]
3		gi|60593233	endo-beta-1,4-glucanase [Trichoderma reesei]	2086	49431	84	67	6	5	34	10782	1	0	1	6.953.142	13.886.139	2	13.886.096	0.0043	257	269	0	53.57	1.50E-05	K	SYYGPGDTVDTSK	T					16717: Scan 16111 (rt=25.9659) [H:\DATA-2018\heruonan\20181022\1.raw]
3		gi|60593233	endo-beta-1,4-glucanase [Trichoderma reesei]	2086	49431	84	67	6	5	34	10783	1	0	1	6.953.143	1.388.614	2	13.886.096	0.0044	257	269	0	49.73	3.70E-05	K	SYYGPGDTVDTSK	T					13943: Scan 13519 (rt=22.7308) [H:\DATA-2018\heruonan\20181022\1.raw]
3		gi|60593233	endo-beta-1,4-glucanase [Trichoderma reesei]	2086	49431	84	67	6	5	34	10784	1	0	1	6.953.143	13.886.141	2	13.886.096	0.0045	257	269	0	66.26	8.20E-07	K	SYYGPGDTVDTSK	T					15142: Scan 14654 (rt=24.2135) [H:\DATA-2018\heruonan\20181022\1.raw]
3		gi|60593233	endo-beta-1,4-glucanase [Trichoderma reesei]	2086	49431	84	67	6	5	34	10785	1	0	1	6.953.143	13.886.141	2	13.886.096	0.0045	257	269	0	59.77	3.60E-06	K	SYYGPGDTVDTSK	T					14839: Scan 14376 (rt=23.8635) [H:\DATA-2018\heruonan\20181022\1.raw]
3		gi|60593233	endo-beta-1,4-glucanase [Trichoderma reesei]	2086	49431	84	67	6	5	34	10786	1	0	1	6.953.143	13.886.141	2	13.886.096	0.0045	257	269	0	8.17	0.54	K	SYYGPGDTVDTSK	T					17271: Scan 16645 (rt=26.6063) [H:\DATA-2018\heruonan\20181022\1.raw]
3		gi|60593233	endo-beta-1,4-glucanase [Trichoderma reesei]	2086	49431	84	67	6	5	34	10787	1	0	1	6.953.143	13.886.141	2	13.886.096	0.0045	257	269	0	45.72	0.0001	K	SYYGPGDTVDTSK	T					21715: Scan 20749 (rt=31.4336) [H:\DATA-2018\heruonan\20181022\1.raw]
3		gi|60593233	endo-beta-1,4-glucanase [Trichoderma reesei]	2086	49431	84	67	6	5	34	10788	1	0	1	6.953.144	13.886.142	2	13.886.096	0.0046	257	269	0	20.96	0.03	K	SYYGPGDTVDTSK	T					23834: Scan 22603 (rt=33.4907) [H:\DATA-2018\heruonan\20181022\1.raw]
3		gi|60593233	endo-beta-1,4-glucanase [Trichoderma reesei]	2086	49431	84	67	6	5	34	10789	1	0	1	6.953.144	13.886.142	2	13.886.096	0.0046	257	269	0	21.92	0.024	K	SYYGPGDTVDTSK	T					20894: Scan 20004 (rt=30.589) [H:\DATA-2018\heruonan\20181022\1.raw]
3		gi|60593233	endo-beta-1,4-glucanase [Trichoderma reesei]	2086	49431	84	67	6	5	34	10790	1	0	1	6.953.144	13.886.143	2	13.886.096	0.0047	257	269	0	37.35	0.0007	K	SYYGPGDTVDTSK	T					17541: Scan 16917 (rt=26.9549) [H:\DATA-2018\heruonan\20181022\1.raw]
3		gi|60593233	endo-beta-1,4-glucanase [Trichoderma reesei]	2086	49431	84	67	6	5	34	10791	1	0	1	6.953.144	13.886.143	2	13.886.096	0.0047	257	269	0	60.03	4.10E-06	K	SYYGPGDTVDTSK	T					14304: Scan 13864 (rt=23.1772) [H:\DATA-2018\heruonan\20181022\1.raw]
3		gi|60593233	endo-beta-1,4-glucanase [Trichoderma reesei]	2086	49431	84	67	6	5	34	10792	1	0	1	6.953.144	13.886.143	2	13.886.096	0.0047	257	269	0	57.11	8.00E-06	K	SYYGPGDTVDTSK	T					15451: Scan 14938 (rt=24.5563) [H:\DATA-2018\heruonan\20181022\1.raw]
3		gi|60593233	endo-beta-1,4-glucanase [Trichoderma reesei]	2086	49431	84	67	6	5	34	10793	1	0	1	6.953.145	13.886.144	2	13.886.096	0.0048	257	269	0	22.26	0.024	K	SYYGPGDTVDTSK	T					17613: Scan 16990 (rt=27.0518) [H:\DATA-2018\heruonan\20181022\1.raw]
3		gi|60593233	endo-beta-1,4-glucanase [Trichoderma reesei]	2086	49431	84	67	6	5	34	10794	1	0	1	6.953.145	13.886.144	2	13.886.096	0.0048	257	269	0	30.37	0.0038	K	SYYGPGDTVDTSK	T					18423: Scan 17758 (rt=28.0394) [H:\DATA-2018\heruonan\20181022\1.raw]
3		gi|60593233	endo-beta-1,4-glucanase [Trichoderma reesei]	2086	49431	84	67	6	5	34	10796	1	0	1	6.953.148	13.886.151	2	13.886.096	0.0055	257	269	0	57.88	7.30E-06	K	SYYGPGDTVDTSK	T					17062: Scan 16439 (rt=26.3403) [H:\DATA-2018\heruonan\20181022\1.raw]
3		gi|60593233	endo-beta-1,4-glucanase [Trichoderma reesei]	2086	49431	84	67	6	5	34	10798	1	0	1	6.953.174	13.886.202	2	13.886.096	0.0106	257	269	0	10.47	0.47	K	SYYGPGDTVDTSK	T					22726: Scan 21621 (rt=32.4105) [H:\DATA-2018\heruonan\20181022\1.raw]
3		gi|60593233	endo-beta-1,4-glucanase [Trichoderma reesei]	2086	49431	84	67	6	5	34	17542	1	0	1	8.299.227	16.578.309	2	16.578.273	0.0036	131	144	0	50.43	0.00012	R	LYLLDSDGEYVMLK	L					46702: Scan 40140 (rt=52.694) [H:\DATA-2018\heruonan\20181022\1.raw]
3		gi|60593233	endo-beta-1,4-glucanase [Trichoderma reesei]	2086	49431	84	67	6	5	34	17544	1	0	1	8.299.231	16.578.317	2	16.578.273	0.0044	131	144	0	20.74	0.11	R	LYLLDSDGEYVMLK	L					54509: Scan 45668 (rt=58.7449) [H:\DATA-2018\heruonan\20181022\1.raw]
3		gi|60593233	endo-beta-1,4-glucanase [Trichoderma reesei]	2086	49431	84	67	6	5	34	17545	1	0	1	8.299.232	16.578.319	2	16.578.273	0.0046	131	144	0	2.05	8.2	R	LYLLDSDGEYVMLK	L					52539: Scan 44300 (rt=57.2186) [H:\DATA-2018\heruonan\20181022\1.raw]
3		gi|60593233	endo-beta-1,4-glucanase [Trichoderma reesei]	2086	49431	84	67	6	5	34	17546	1	0	1	8.299.233	1.657.832	2	16.578.273	0.0047	131	144	0	49.35	0.00015	R	LYLLDSDGEYVMLK	L					47150: Scan 40459 (rt=53.0462) [H:\DATA-2018\heruonan\20181022\1.raw]
3		gi|60593233	endo-beta-1,4-glucanase [Trichoderma reesei]	2086	49431	84	67	6	5	34	17547	1	0	1	8.299.233	1.657.832	2	16.578.273	0.0048	131	144	0	53.52	5.80E-05	R	LYLLDSDGEYVMLK	L					49043: Scan 41807 (rt=54.534) [H:\DATA-2018\heruonan\20181022\1.raw]
3		gi|60593233	endo-beta-1,4-glucanase [Trichoderma reesei]	2086	49431	84	67	6	5	34	17548	1	0	1	8.299.233	16.578.321	2	16.578.273	0.0048	131	144	0	46.3	0.00031	R	LYLLDSDGEYVMLK	L					44286: Scan 38446 (rt=50.8284) [H:\DATA-2018\heruonan\20181022\1.raw]
3		gi|60593233	endo-beta-1,4-glucanase [Trichoderma reesei]	2086	49431	84	67	6	5	34	17550	1	0	1	8.299.234	16.578.322	2	16.578.273	0.005	131	144	0	17.38	0.24	R	LYLLDSDGEYVMLK	L					53010: Scan 44648 (rt=57.611) [H:\DATA-2018\heruonan\20181022\1.raw]
3		gi|60593233	endo-beta-1,4-glucanase [Trichoderma reesei]	2086	49431	84	67	6	5	34	17551	1	0	1	8.299.235	16.578.324	2	16.578.273	0.0051	131	144	0	10.31	1.2	R	LYLLDSDGEYVMLK	L					48594: Scan 41486 (rt=54.1842) [H:\DATA-2018\heruonan\20181022\1.raw]
3		gi|60593233	endo-beta-1,4-glucanase [Trichoderma reesei]	2086	49431	84	67	6	5	34	17552	1	0	1	8.299.235	16.578.324	2	16.578.273	0.0051	131	144	0	33.31	0.0061	R	LYLLDSDGEYVMLK	L					48104: Scan 41138 (rt=53.7978) [H:\DATA-2018\heruonan\20181022\1.raw]
3		gi|60593233	endo-beta-1,4-glucanase [Trichoderma reesei]	2086	49431	84	67	6	5	34	17553	1	0	1	8.299.236	16.578.326	2	16.578.273	0.0053	131	144	0	69.66	1.40E-06	R	LYLLDSDGEYVMLK	L					49553: Sum of 2 scans in range 42168 (rt=54.9231) to 42211 (rt=54.9692) [H:\DATA-2018\heruonan\20181022\1.raw]
3		gi|60593233	endo-beta-1,4-glucanase [Trichoderma reesei]	2086	49431	84	67	6	5	34	17554	1	0	1	8.299.236	16.578.327	2	16.578.273	0.0054	131	144	0	71.59	8.80E-07	R	LYLLDSDGEYVMLK	L					45663: Scan 39395 (rt=51.8694) [H:\DATA-2018\heruonan\20181022\1.raw]
3		gi|60593233	endo-beta-1,4-glucanase [Trichoderma reesei]	2086	49431	84	67	6	5	34	17555	1	0	1	8.299.237	16.578.328	2	16.578.273	0.0055	131	144	0	48.24	0.00019	R	LYLLDSDGEYVMLK	L					43387: Scan 37805 (rt=50.1216) [H:\DATA-2018\heruonan\20181022\1.raw]
3		gi|60593233	endo-beta-1,4-glucanase [Trichoderma reesei]	2086	49431	84	67	6	5	34	17556	1	0	1	8.299.237	16.578.328	2	16.578.273	0.0056	131	144	0	47.32	0.00023	R	LYLLDSDGEYVMLK	L					47631: Scan 40806 (rt=53.4293) [H:\DATA-2018\heruonan\20181022\1.raw]
3		gi|60593233	endo-beta-1,4-glucanase [Trichoderma reesei]	2086	49431	84	67	6	5	34	17557	1	0	1	8.299.238	1.657.833	2	16.578.273	0.0057	131	144	0	48.75	0.00017	R	LYLLDSDGEYVMLK	L					44728: Scan 38755 (rt=51.1685) [H:\DATA-2018\heruonan\20181022\1.raw]
3		gi|60593233	endo-beta-1,4-glucanase [Trichoderma reesei]	2086	49431	84	67	6	5	34	17558	1	0	1	8.299.238	1.657.833	2	16.578.273	0.0057	131	144	0	64.63	4.40E-06	R	LYLLDSDGEYVMLK	L					45196: Scan 39072 (rt=51.5189) [H:\DATA-2018\heruonan\20181022\1.raw]
3		gi|60593233	endo-beta-1,4-glucanase [Trichoderma reesei]	2086	49431	84	67	6	5	34	17559	1	0	1	8.299.239	16.578.331	2	16.578.273	0.0059	131	144	0	52.23	7.70E-05	R	LYLLDSDGEYVMLK	L					55609: Scan 46443 (rt=59.6216) [H:\DATA-2018\heruonan\20181022\1.raw]
3		gi|60593233	endo-beta-1,4-glucanase [Trichoderma reesei]	2086	49431	84	67	6	5	34	17560	1	0	1	5.536.183	16.578.332	3	16.578.273	0.0059	131	144	0	42.84	0.0007	R	LYLLDSDGEYVMLK	L					42579: Scan 37227 (rt=49.4806) [H:\DATA-2018\heruonan\20181022\1.raw]
3		gi|60593233	endo-beta-1,4-glucanase [Trichoderma reesei]	2086	49431	84	67	6	5	34	17561	1	0	1	8.299.239	16.578.333	2	16.578.273	0.006	131	144	0	61.4	9.90E-06	R	LYLLDSDGEYVMLK	L					43852: Scan 38137 (rt=50.4834) [H:\DATA-2018\heruonan\20181022\1.raw]
3		gi|60593233	endo-beta-1,4-glucanase [Trichoderma reesei]	2086	49431	84	67	6	5	34	17562	1	0	1	829.924	16.578.335	2	16.578.273	0.0062	131	144	0	51.14	0.0001	R	LYLLDSDGEYVMLK	L					50090: Scan 42549 (rt=55.3271) [H:\DATA-2018\heruonan\20181022\1.raw]
3		gi|60593233	endo-beta-1,4-glucanase [Trichoderma reesei]	2086	49431	84	67	6	5	34	17563	1	0	1	8.299.242	16.578.338	2	16.578.273	0.0065	131	144	0	68.6	1.80E-06	R	LYLLDSDGEYVMLK	L					42493: Scan 37160 (rt=49.4099) [H:\DATA-2018\heruonan\20181022\1.raw]
3		gi|60593233	endo-beta-1,4-glucanase [Trichoderma reesei]	2086	49431	84	67	6	5	34	17564	1	0	1	8.299.242	16.578.338	2	16.578.273	0.0066	131	144	0	65.69	3.60E-06	R	LYLLDSDGEYVMLK	L					42909: Scan 37470 (rt=49.753) [H:\DATA-2018\heruonan\20181022\1.raw]
3		gi|60593233	endo-beta-1,4-glucanase [Trichoderma reesei]	2086	49431	84	67	6	5	34	17565	1	0	1	8.299.244	16.578.343	2	16.578.273	0.007	131	144	0	24.61	0.045	R	LYLLDSDGEYVMLK	L					53489: Scan 44972 (rt=57.9675) [H:\DATA-2018\heruonan\20181022\1.raw]
3		gi|60593233	endo-beta-1,4-glucanase [Trichoderma reesei]	2086	49431	84	67	6	5	34	17566	1	0	1	8.299.245	16.578.344	2	16.578.273	0.0071	131	144	0	34.63	0.0045	R	LYLLDSDGEYVMLK	L					53955: Scan 45292 (rt=58.3223) [H:\DATA-2018\heruonan\20181022\1.raw]
3		gi|60593233	endo-beta-1,4-glucanase [Trichoderma reesei]	2086	49431	84	67	6	5	34	17567	1	0	1	8.299.245	16.578.345	2	16.578.273	0.0073	131	144	0	69.24	1.60E-06	R	LYLLDSDGEYVMLK	L					46204: Scan 39784 (rt=52.2977) [H:\DATA-2018\heruonan\20181022\1.raw]
3		gi|60593233	endo-beta-1,4-glucanase [Trichoderma reesei]	2086	49431	84	67	6	5	34	17568	1	0	1	8.299.246	16.578.347	2	16.578.273	0.0074	131	144	0	18.69	0.18	R	LYLLDSDGEYVMLK	L					50571: Scan 42891 (rt=55.694) [H:\DATA-2018\heruonan\20181022\1.raw]
3		gi|60593233	endo-beta-1,4-glucanase [Trichoderma reesei]	2086	49431	84	67	6	5	34	17569	1	0	1	8.299.257	16.578.369	2	16.578.273	0.0097	131	144	0	30.19	0.013	R	LYLLDSDGEYVMLK	L					54989: Sum of 3 scans in range 45996 (rt=59.1198) to 46120 (rt=59.2565) [H:\DATA-2018\heruonan\20181022\1.raw]
3		gi|60593233	endo-beta-1,4-glucanase [Trichoderma reesei]	2086	49431	84	67	6	5	34	17929	1	0	1	8.379.208	16.738.271	2	16.738.222	0.0049	131	144	0	38.2	0.0019	R	LYLLDSDGEYVMLK	L	Oxidation (M)	0.00000000000100.0			37942: Scan 33860 (rt=45.7607) [H:\DATA-2018\heruonan\20181022\1.raw]
3		gi|60593233	endo-beta-1,4-glucanase [Trichoderma reesei]	2086	49431	84	67	6	5	34	17930	1	0	1	8.379.209	16.738.272	2	16.738.222	0.005	131	144	0	5.41	3.7	R	LYLLDSDGEYVMLK	L	Oxidation (M)	0.00000000000100.0			43287: Scan 37732 (rt=50.0413) [H:\DATA-2018\heruonan\20181022\1.raw]
3		gi|60593233	endo-beta-1,4-glucanase [Trichoderma reesei]	2086	49431	84	67	6	5	34	17931	1	0	1	837.921	16.738.274	2	16.738.222	0.0052	131	144	0	56.1	3.10E-05	R	LYLLDSDGEYVMLK	L	Oxidation (M)	0.00000000000100.0			37126: Scan 33213 (rt=45.0564) [H:\DATA-2018\heruonan\20181022\1.raw]
3		gi|60593233	endo-beta-1,4-glucanase [Trichoderma reesei]	2086	49431	84	67	6	5	34	17932	1	0	1	8.379.211	16.738.276	2	16.738.222	0.0054	131	144	0	50.85	9.80E-05	R	LYLLDSDGEYVMLK	L	Oxidation (M)	0.00000000000100.0			37541: Scan 33534 (rt=45.4044) [H:\DATA-2018\heruonan\20181022\1.raw]
3		gi|60593233	endo-beta-1,4-glucanase [Trichoderma reesei]	2086	49431	84	67	6	5	34	17933	1	0	1	8.379.212	16.738.278	2	16.738.222	0.0056	131	144	0	52.66	6.60E-05	R	LYLLDSDGEYVMLK	L	Oxidation (M)	0.00000000000100.0			40114: Scan 35477 (rt=47.5451) [H:\DATA-2018\heruonan\20181022\1.raw]
3		gi|60593233	endo-beta-1,4-glucanase [Trichoderma reesei]	2086	49431	84	67	6	5	34	17934	1	0	1	8.379.212	16.738.279	2	16.738.222	0.0057	131	144	0	67.03	2.50E-06	R	LYLLDSDGEYVMLK	L	Oxidation (M)	0.00000000000100.0			38381: Scan 34193 (rt=46.129) [H:\DATA-2018\heruonan\20181022\1.raw]
3		gi|60593233	endo-beta-1,4-glucanase [Trichoderma reesei]	2086	49431	84	67	6	5	34	17935	1	0	1	8.379.213	1.673.828	2	16.738.222	0.0058	131	144	0	40.14	0.0012	R	LYLLDSDGEYVMLK	L	Oxidation (M)	0.00000000000100.0			39244: Scan 34838 (rt=46.8365) [H:\DATA-2018\heruonan\20181022\1.raw]
3		gi|60593233	endo-beta-1,4-glucanase [Trichoderma reesei]	2086	49431	84	67	6	5	34	17936	1	0	1	8.379.214	16.738.283	2	16.738.222	0.0061	131	144	0	60.25	1.20E-05	R	LYLLDSDGEYVMLK	L	Oxidation (M)	0.00000000000100.0			38828: Scan 34525 (rt=46.4935) [H:\DATA-2018\heruonan\20181022\1.raw]
3		gi|60593233	endo-beta-1,4-glucanase [Trichoderma reesei]	2086	49431	84	67	6	5	34	17937	1	0	1	8.379.215	16.738.283	2	16.738.222	0.0061	131	144	0	64.27	4.70E-06	R	LYLLDSDGEYVMLK	L	Oxidation (M)	0.00000000000100.0			39698: Scan 35167 (rt=47.1978) [H:\DATA-2018\heruonan\20181022\1.raw]
3		gi|60593233	endo-beta-1,4-glucanase [Trichoderma reesei]	2086	49431	84	67	6	5	34	17938	1	0	1	8.379.215	16.738.284	2	16.738.222	0.0062	131	144	0	16.55	0.28	R	LYLLDSDGEYVMLK	L	Oxidation (M)	0.00000000000100.0			42877: Scan 37444 (rt=49.7232) [H:\DATA-2018\heruonan\20181022\1.raw]
3		gi|60593233	endo-beta-1,4-glucanase [Trichoderma reesei]	2086	49431	84	67	6	5	34	17939	1	0	1	8.379.216	16.738.287	2	16.738.222	0.0065	131	144	0	44.44	0.00046	R	LYLLDSDGEYVMLK	L	Oxidation (M)	0.00000000000100.0			41523: Scan 36470 (rt=48.6431) [H:\DATA-2018\heruonan\20181022\1.raw]
3		gi|60593233	endo-beta-1,4-glucanase [Trichoderma reesei]	2086	49431	84	67	6	5	34	17940	1	0	1	8.379.216	16.738.287	2	16.738.222	0.0065	131	144	0	16.51	0.28	R	LYLLDSDGEYVMLK	L	Oxidation (M)	0.00000000000100.0			42427: Scan 37110 (rt=49.3535) [H:\DATA-2018\heruonan\20181022\1.raw]
3		gi|60593233	endo-beta-1,4-glucanase [Trichoderma reesei]	2086	49431	84	67	6	5	34	17941	1	0	1	8.379.218	1.673.829	2	16.738.222	0.0068	131	144	0	34.09	0.0049	R	LYLLDSDGEYVMLK	L	Oxidation (M)	0.00000000000100.0			40582: Scan 35794 (rt=47.9062) [H:\DATA-2018\heruonan\20181022\1.raw]
3		gi|60593233	endo-beta-1,4-glucanase [Trichoderma reesei]	2086	49431	84	67	6	5	34	17942	1	0	1	8.379.218	16.738.291	2	16.738.222	0.0069	131	144	0	4.42	4.5	R	LYLLDSDGEYVMLK	L	Oxidation (M)	0.00000000000100.0			45226: Scan 39089 (rt=51.5359) [H:\DATA-2018\heruonan\20181022\1.raw]
3		gi|60593233	endo-beta-1,4-glucanase [Trichoderma reesei]	2086	49431	84	67	6	5	34	17943	1	0	1	8.379.218	16.738.291	2	16.738.222	0.0069	131	144	0	37.05	0.0025	R	LYLLDSDGEYVMLK	L	Oxidation (M)	0.00000000000100.0			41052: Scan 36137 (rt=48.279) [H:\DATA-2018\heruonan\20181022\1.raw]
3		gi|60593233	endo-beta-1,4-glucanase [Trichoderma reesei]	2086	49431	84	67	6	5	34	17944	1	0	1	8.379.221	16.738.296	2	16.738.222	0.0074	131	144	0	11.31	0.94	R	LYLLDSDGEYVMLK	L	Oxidation (M)	0.00000000000100.0			43956: Scan 38211 (rt=50.5644) [H:\DATA-2018\heruonan\20181022\1.raw]
3		gi|60593233	endo-beta-1,4-glucanase [Trichoderma reesei]	2086	49431	84	67	6	5	34	17945	1	0	1	8.379.224	16.738.303	2	16.738.222	0.0081	131	144	0	30.1	0.012	R	LYLLDSDGEYVMLK	L	Oxidation (M)	0.00000000000100.0			36690: Scan 32881 (rt=44.693) [H:\DATA-2018\heruonan\20181022\1.raw]
3		gi|60593233	endo-beta-1,4-glucanase [Trichoderma reesei]	2086	49431	84	67	6	5	34	17946	1	0	1	8.379.233	1.673.832	2	16.738.222	0.0098	131	144	0	20.16	0.14	R	LYLLDSDGEYVMLK	L	Oxidation (M)	0.00000000000100.0			36190: Scan 32511 (rt=44.2952) [H:\DATA-2018\heruonan\20181022\1.raw]
3		gi|60593233	endo-beta-1,4-glucanase [Trichoderma reesei]	2086	49431	84	67	6	5	34	17947	1	0	1	8.379.234	16.738.322	2	16.738.222	0.01	131	144	0	33.58	0.0061	R	LYLLDSDGEYVMLK	L	Oxidation (M)	0.00000000000100.0			41993: Scan 36803 (rt=49.0115) [H:\DATA-2018\heruonan\20181022\1.raw]
3		gi|60593233	endo-beta-1,4-glucanase [Trichoderma reesei]	2086	49431	84	67	6	5	34	38051	1	0	1	8.617.725	25.822.957	3	25.822.977	-0.002	270	293	0	57.1	2.50E-05	K	TFTIITQFNTDNGSPSGNLVSITR	K					47002: Scan 40354 (rt=52.9262) [H:\DATA-2018\heruonan\20181022\1.raw]
3		gi|60593233	endo-beta-1,4-glucanase [Trichoderma reesei]	2086	49431	84	67	6	5	34	38052	1	0	1	12.921.573	2582.3	2	25.822.977	0.0024	270	293	0	40.26	0.0012	K	TFTIITQFNTDNGSPSGNLVSITR	K					46626: Scan 40087 (rt=52.6378) [H:\DATA-2018\heruonan\20181022\1.raw]
3		gi|60593233	endo-beta-1,4-glucanase [Trichoderma reesei]	2086	49431	84	67	6	5	34	38053	1	0	1	12.921.593	2.582.304	2	25.822.977	0.0064	270	293	0	40.6	0.0011	K	TFTIITQFNTDNGSPSGNLVSITR	K					46185: Scan 39770 (rt=52.2839) [H:\DATA-2018\heruonan\20181022\1.raw]
3		gi|60593233	endo-beta-1,4-glucanase [Trichoderma reesei]	2086	49431	84	67	6	5	34	38054	1	0	1	8.617.754	25.823.044	3	25.822.977	0.0067	270	293	0	78.75	1.70E-07	K	TFTIITQFNTDNGSPSGNLVSITR	K					46525: Scan 40018 (rt=52.5624) [H:\DATA-2018\heruonan\20181022\1.raw]
3		gi|60593233	endo-beta-1,4-glucanase [Trichoderma reesei]	2086	49431	84	67	6	5	34	38055	1	0	1	8.617.761	25.823.066	3	25.822.977	0.0089	270	293	0	74.11	4.80E-07	K	TFTIITQFNTDNGSPSGNLVSITR	K					46093: Scan 39701 (rt=52.2075) [H:\DATA-2018\heruonan\20181022\1.raw]
3		gi|60593233	endo-beta-1,4-glucanase [Trichoderma reesei]	2086	49431	84	67	6	5	34	38056	1	0	1	8.617.766	2.582.308	3	25.822.977	0.0104	270	293	0	45.19	0.00037	K	TFTIITQFNTDNGSPSGNLVSITR	K					41100: Scan 36170 (rt=48.3148) [H:\DATA-2018\heruonan\20181022\1.raw]
3		gi|60593233	endo-beta-1,4-glucanase [Trichoderma reesei]	2086	49431	84	67	6	5	34	38057	1	0	1	8.617.778	25.823.117	3	25.822.977	0.014	270	293	0	3.32	5.8	K	TFTIITQFNTDNGSPSGNLVSITR	K					55207: Scan 46151 (rt=59.292) [H:\DATA-2018\heruonan\20181022\1.raw]
3		gi|60593233	endo-beta-1,4-glucanase [Trichoderma reesei]	2086	49431	84	67	6	5	34	46317	1	0	1	10.124.243	30.342.511	3	30.342.644	-0.0133	228	256	0	17.23	0.019	R	ANALTPHSCTATACDSAGCGFNPYGSGYK	S					24273: Scan 22971 (rt=33.8954) [H:\DATA-2018\heruonan\20181022\1.raw]
3		gi|60593233	endo-beta-1,4-glucanase [Trichoderma reesei]	2086	49431	84	67	6	5	34	46319	1	0	1	10.124.325	30.342.757	3	30.342.644	0.0113	228	256	0	52.24	6.90E-06	R	ANALTPHSCTATACDSAGCGFNPYGSGYK	S					23195: Scan 22031 (rt=32.8747) [H:\DATA-2018\heruonan\20181022\1.raw]
3		gi|60593233	endo-beta-1,4-glucanase [Trichoderma reesei]	2086	49431	84	67	6	5	34	52312	1	0	1	12.205.712	36.586.918	3	3.658.688	0.0038	294	329	1	7.9	0.9	R	KYQQNGVDIPSTQPGGDTISSCPSASAYGGLATMGK	A	Oxidation (M)	0.000000000000000000000000000000000100.0			25262: Scan 23797 (rt=34.7987) [H:\DATA-2018\heruonan\20181022\1.raw]
3		gi|60593233	endo-beta-1,4-glucanase [Trichoderma reesei]	2086	49431	84	67	6	5	34	54986	1	0	1	13.899.487	41.668.243	3	41.668.144	0.0099	91	130	0	21.48	0.0096	K	NCFIEGVDYAASGVTTSGSSLTMNQYMPSSSGGYSSVSPR	L	Oxidation (M)	0.0000000000000000000000000010000000000000.0			41777: Scan 36652 (rt=48.8433) [H:\DATA-2018\heruonan\20181022\1.raw]
3		gi|60593233	endo-beta-1,4-glucanase [Trichoderma reesei]	2086	49431	84	67	6	5	34	54987	1	0	1	10.427.137	41.668.257	4	41.668.144	0.0113	91	130	0	73.29	6.30E-08	K	NCFIEGVDYAASGVTTSGSSLTMNQYMPSSSGGYSSVSPR	L	Oxidation (M)	0.0000000000000000000000000010000000000000.0			41851: Scan 36704 (rt=48.9023) [H:\DATA-2018\heruonan\20181022\1.raw]
3		gi|60593233	endo-beta-1,4-glucanase [Trichoderma reesei]	2086	49431	84	67	6	5	34	54988	1	0	1	13.899.496	4.166.827	3	41.668.144	0.0126	91	130	0	28.75	0.0018	K	NCFIEGVDYAASGVTTSGSSLTMNQYMPSSSGGYSSVSPR	L	Oxidation (M)	0.0000000000000000000000000010000000000000.0			41389: Scan 36372 (rt=48.5324) [H:\DATA-2018\heruonan\20181022\1.raw]
3		gi|60593233	endo-beta-1,4-glucanase [Trichoderma reesei]	2086	49431	84	67	6	5	34	55051	1	0	1	10.467.065	41.827.969	4	41.828.093	-0.0124	91	130	0	21.74	0.0067	K	NCFIEGVDYAASGVTTSGSSLTMNQYMPSSSGGYSSVSPR	L	2 Oxidation (M)	0.0000000000000000000000100010000000000000.0			39269: Scan 34855 (rt=46.8534) [H:\DATA-2018\heruonan\20181022\1.raw]
3		gi|60593233	endo-beta-1,4-glucanase [Trichoderma reesei]	2086	49431	84	67	6	5	34	55053	1	0	1	13.952.801	41.828.185	3	41.828.093	0.0092	91	130	0	13.47	0.061	K	NCFIEGVDYAASGVTTSGSSLTMNQYMPSSSGGYSSVSPR	L	2 Oxidation (M)	0.0000000000000000000000100010000000000000.0			38831: Scan 34528 (rt=46.4963) [H:\DATA-2018\heruonan\20181022\1.raw]
3		gi|60593233	endo-beta-1,4-glucanase [Trichoderma reesei]	2086	49431	84	67	6	5	34	55054	1	0	1	10.467.196	41.828.493	4	41.828.093	0.04	91	130	0	32.36	0.00096	K	NCFIEGVDYAASGVTTSGSSLTMNQYMPSSSGGYSSVSPR	L	2 Oxidation (M)	0.0000000000000000000000100010000000000000.0			42165: Scan 36924 (rt=49.146) [H:\DATA-2018\heruonan\20181022\1.raw]
3		gi|303297110	endoglucanase I [Trichoderma reesei]	2042	49390	81	65	4	4	19.8	10774	1	0	1	6.953.134	13.886.123	2	13.886.096	0.0027	257	269	0	8.46	0.51	K	SYYGPGDTVDTSK	T					22385: Scan 21318 (rt=32.0649) [H:\DATA-2018\heruonan\20181022\1.raw]
3		gi|303297110	endoglucanase I [Trichoderma reesei]	2042	49390	81	65	4	4	19.8	10775	1	0	1	6.953.137	13.886.128	2	13.886.096	0.0032	257	269	0	34.49	0.0013	K	SYYGPGDTVDTSK	T					20693: Scan 19829 (rt=30.3929) [H:\DATA-2018\heruonan\20181022\1.raw]
3		gi|303297110	endoglucanase I [Trichoderma reesei]	2042	49390	81	65	4	4	19.8	10776	1	0	1	6.953.137	13.886.128	2	13.886.096	0.0032	257	269	0	54.83	1.20E-05	K	SYYGPGDTVDTSK	T					15963: Scan 15425 (rt=25.1505) [H:\DATA-2018\heruonan\20181022\1.raw]
3		gi|303297110	endoglucanase I [Trichoderma reesei]	2042	49390	81	65	4	4	19.8	10777	1	0	1	695.314	13.886.135	2	13.886.096	0.0039	257	269	0	37.86	0.00056	K	SYYGPGDTVDTSK	T					16384: Scan 15819 (rt=25.6147) [H:\DATA-2018\heruonan\20181022\1.raw]
3		gi|303297110	endoglucanase I [Trichoderma reesei]	2042	49390	81	65	4	4	19.8	10778	1	0	1	695.314	13.886.135	2	13.886.096	0.0039	257	269	0	30.05	0.0034	K	SYYGPGDTVDTSK	T					19454: Scan 18719 (rt=29.1251) [H:\DATA-2018\heruonan\20181022\1.raw]
3		gi|303297110	endoglucanase I [Trichoderma reesei]	2042	49390	81	65	4	4	19.8	10779	1	0	1	6.953.141	13.886.136	2	13.886.096	0.004	257	269	0	55.04	1.10E-05	K	SYYGPGDTVDTSK	T					14588: Scan 14132 (rt=23.5191) [H:\DATA-2018\heruonan\20181022\1.raw]
3		gi|303297110	endoglucanase I [Trichoderma reesei]	2042	49390	81	65	4	4	19.8	10780	1	0	1	6.953.142	13.886.138	2	13.886.096	0.0042	257	269	0	32.89	0.0018	K	SYYGPGDTVDTSK	T					17375: Scan 16747 (rt=26.7431) [H:\DATA-2018\heruonan\20181022\1.raw]
3		gi|303297110	endoglucanase I [Trichoderma reesei]	2042	49390	81	65	4	4	19.8	10781	1	0	1	6.953.142	13.886.139	2	13.886.096	0.0043	257	269	0	35.69	0.00093	K	SYYGPGDTVDTSK	T					18654: Sum of 2 scans in range 17965 (rt=28.2823) to 18004 (rt=28.3265) [H:\DATA-2018\heruonan\20181022\1.raw]
3		gi|303297110	endoglucanase I [Trichoderma reesei]	2042	49390	81	65	4	4	19.8	10782	1	0	1	6.953.142	13.886.139	2	13.886.096	0.0043	257	269	0	53.57	1.50E-05	K	SYYGPGDTVDTSK	T					16717: Scan 16111 (rt=25.9659) [H:\DATA-2018\heruonan\20181022\1.raw]
3		gi|303297110	endoglucanase I [Trichoderma reesei]	2042	49390	81	65	4	4	19.8	10783	1	0	1	6.953.143	1.388.614	2	13.886.096	0.0044	257	269	0	49.73	3.70E-05	K	SYYGPGDTVDTSK	T					13943: Scan 13519 (rt=22.7308) [H:\DATA-2018\heruonan\20181022\1.raw]
3		gi|303297110	endoglucanase I [Trichoderma reesei]	2042	49390	81	65	4	4	19.8	10784	1	0	1	6.953.143	13.886.141	2	13.886.096	0.0045	257	269	0	66.26	8.20E-07	K	SYYGPGDTVDTSK	T					15142: Scan 14654 (rt=24.2135) [H:\DATA-2018\heruonan\20181022\1.raw]
3		gi|303297110	endoglucanase I [Trichoderma reesei]	2042	49390	81	65	4	4	19.8	10785	1	0	1	6.953.143	13.886.141	2	13.886.096	0.0045	257	269	0	59.77	3.60E-06	K	SYYGPGDTVDTSK	T					14839: Scan 14376 (rt=23.8635) [H:\DATA-2018\heruonan\20181022\1.raw]
3		gi|303297110	endoglucanase I [Trichoderma reesei]	2042	49390	81	65	4	4	19.8	10786	1	0	1	6.953.143	13.886.141	2	13.886.096	0.0045	257	269	0	8.17	0.54	K	SYYGPGDTVDTSK	T					17271: Scan 16645 (rt=26.6063) [H:\DATA-2018\heruonan\20181022\1.raw]
3		gi|303297110	endoglucanase I [Trichoderma reesei]	2042	49390	81	65	4	4	19.8	10787	1	0	1	6.953.143	13.886.141	2	13.886.096	0.0045	257	269	0	45.72	0.0001	K	SYYGPGDTVDTSK	T					21715: Scan 20749 (rt=31.4336) [H:\DATA-2018\heruonan\20181022\1.raw]
3		gi|303297110	endoglucanase I [Trichoderma reesei]	2042	49390	81	65	4	4	19.8	10788	1	0	1	6.953.144	13.886.142	2	13.886.096	0.0046	257	269	0	20.96	0.03	K	SYYGPGDTVDTSK	T					23834: Scan 22603 (rt=33.4907) [H:\DATA-2018\heruonan\20181022\1.raw]
3		gi|303297110	endoglucanase I [Trichoderma reesei]	2042	49390	81	65	4	4	19.8	10789	1	0	1	6.953.144	13.886.142	2	13.886.096	0.0046	257	269	0	21.92	0.024	K	SYYGPGDTVDTSK	T					20894: Scan 20004 (rt=30.589) [H:\DATA-2018\heruonan\20181022\1.raw]
3		gi|303297110	endoglucanase I [Trichoderma reesei]	2042	49390	81	65	4	4	19.8	10790	1	0	1	6.953.144	13.886.143	2	13.886.096	0.0047	257	269	0	37.35	0.0007	K	SYYGPGDTVDTSK	T					17541: Scan 16917 (rt=26.9549) [H:\DATA-2018\heruonan\20181022\1.raw]
3		gi|303297110	endoglucanase I [Trichoderma reesei]	2042	49390	81	65	4	4	19.8	10791	1	0	1	6.953.144	13.886.143	2	13.886.096	0.0047	257	269	0	60.03	4.10E-06	K	SYYGPGDTVDTSK	T					14304: Scan 13864 (rt=23.1772) [H:\DATA-2018\heruonan\20181022\1.raw]
3		gi|303297110	endoglucanase I [Trichoderma reesei]	2042	49390	81	65	4	4	19.8	10792	1	0	1	6.953.144	13.886.143	2	13.886.096	0.0047	257	269	0	57.11	8.00E-06	K	SYYGPGDTVDTSK	T					15451: Scan 14938 (rt=24.5563) [H:\DATA-2018\heruonan\20181022\1.raw]
3		gi|303297110	endoglucanase I [Trichoderma reesei]	2042	49390	81	65	4	4	19.8	10793	1	0	1	6.953.145	13.886.144	2	13.886.096	0.0048	257	269	0	22.26	0.024	K	SYYGPGDTVDTSK	T					17613: Scan 16990 (rt=27.0518) [H:\DATA-2018\heruonan\20181022\1.raw]
3		gi|303297110	endoglucanase I [Trichoderma reesei]	2042	49390	81	65	4	4	19.8	10794	1	0	1	6.953.145	13.886.144	2	13.886.096	0.0048	257	269	0	30.37	0.0038	K	SYYGPGDTVDTSK	T					18423: Scan 17758 (rt=28.0394) [H:\DATA-2018\heruonan\20181022\1.raw]
3		gi|303297110	endoglucanase I [Trichoderma reesei]	2042	49390	81	65	4	4	19.8	10796	1	0	1	6.953.148	13.886.151	2	13.886.096	0.0055	257	269	0	57.88	7.30E-06	K	SYYGPGDTVDTSK	T					17062: Scan 16439 (rt=26.3403) [H:\DATA-2018\heruonan\20181022\1.raw]
3		gi|303297110	endoglucanase I [Trichoderma reesei]	2042	49390	81	65	4	4	19.8	10798	1	0	1	6.953.174	13.886.202	2	13.886.096	0.0106	257	269	0	10.47	0.47	K	SYYGPGDTVDTSK	T					22726: Scan 21621 (rt=32.4105) [H:\DATA-2018\heruonan\20181022\1.raw]
3		gi|303297110	endoglucanase I [Trichoderma reesei]	2042	49390	81	65	4	4	19.8	17542	1	0	1	8.299.227	16.578.309	2	16.578.273	0.0036	131	144	0	50.43	0.00012	R	LYLLDSDGEYVMLK	L					46702: Scan 40140 (rt=52.694) [H:\DATA-2018\heruonan\20181022\1.raw]
3		gi|303297110	endoglucanase I [Trichoderma reesei]	2042	49390	81	65	4	4	19.8	17544	1	0	1	8.299.231	16.578.317	2	16.578.273	0.0044	131	144	0	20.74	0.11	R	LYLLDSDGEYVMLK	L					54509: Scan 45668 (rt=58.7449) [H:\DATA-2018\heruonan\20181022\1.raw]
3		gi|303297110	endoglucanase I [Trichoderma reesei]	2042	49390	81	65	4	4	19.8	17545	1	0	1	8.299.232	16.578.319	2	16.578.273	0.0046	131	144	0	2.05	8.2	R	LYLLDSDGEYVMLK	L					52539: Scan 44300 (rt=57.2186) [H:\DATA-2018\heruonan\20181022\1.raw]
3		gi|303297110	endoglucanase I [Trichoderma reesei]	2042	49390	81	65	4	4	19.8	17546	1	0	1	8.299.233	1.657.832	2	16.578.273	0.0047	131	144	0	49.35	0.00015	R	LYLLDSDGEYVMLK	L					47150: Scan 40459 (rt=53.0462) [H:\DATA-2018\heruonan\20181022\1.raw]
3		gi|303297110	endoglucanase I [Trichoderma reesei]	2042	49390	81	65	4	4	19.8	17547	1	0	1	8.299.233	1.657.832	2	16.578.273	0.0048	131	144	0	53.52	5.80E-05	R	LYLLDSDGEYVMLK	L					49043: Scan 41807 (rt=54.534) [H:\DATA-2018\heruonan\20181022\1.raw]
3		gi|303297110	endoglucanase I [Trichoderma reesei]	2042	49390	81	65	4	4	19.8	17548	1	0	1	8.299.233	16.578.321	2	16.578.273	0.0048	131	144	0	46.3	0.00031	R	LYLLDSDGEYVMLK	L					44286: Scan 38446 (rt=50.8284) [H:\DATA-2018\heruonan\20181022\1.raw]
3		gi|303297110	endoglucanase I [Trichoderma reesei]	2042	49390	81	65	4	4	19.8	17550	1	0	1	8.299.234	16.578.322	2	16.578.273	0.005	131	144	0	17.38	0.24	R	LYLLDSDGEYVMLK	L					53010: Scan 44648 (rt=57.611) [H:\DATA-2018\heruonan\20181022\1.raw]
3		gi|303297110	endoglucanase I [Trichoderma reesei]	2042	49390	81	65	4	4	19.8	17551	1	0	1	8.299.235	16.578.324	2	16.578.273	0.0051	131	144	0	10.31	1.2	R	LYLLDSDGEYVMLK	L					48594: Scan 41486 (rt=54.1842) [H:\DATA-2018\heruonan\20181022\1.raw]
3		gi|303297110	endoglucanase I [Trichoderma reesei]	2042	49390	81	65	4	4	19.8	17552	1	0	1	8.299.235	16.578.324	2	16.578.273	0.0051	131	144	0	33.31	0.0061	R	LYLLDSDGEYVMLK	L					48104: Scan 41138 (rt=53.7978) [H:\DATA-2018\heruonan\20181022\1.raw]
3		gi|303297110	endoglucanase I [Trichoderma reesei]	2042	49390	81	65	4	4	19.8	17553	1	0	1	8.299.236	16.578.326	2	16.578.273	0.0053	131	144	0	69.66	1.40E-06	R	LYLLDSDGEYVMLK	L					49553: Sum of 2 scans in range 42168 (rt=54.9231) to 42211 (rt=54.9692) [H:\DATA-2018\heruonan\20181022\1.raw]
3		gi|303297110	endoglucanase I [Trichoderma reesei]	2042	49390	81	65	4	4	19.8	17554	1	0	1	8.299.236	16.578.327	2	16.578.273	0.0054	131	144	0	71.59	8.80E-07	R	LYLLDSDGEYVMLK	L					45663: Scan 39395 (rt=51.8694) [H:\DATA-2018\heruonan\20181022\1.raw]
3		gi|303297110	endoglucanase I [Trichoderma reesei]	2042	49390	81	65	4	4	19.8	17555	1	0	1	8.299.237	16.578.328	2	16.578.273	0.0055	131	144	0	48.24	0.00019	R	LYLLDSDGEYVMLK	L					43387: Scan 37805 (rt=50.1216) [H:\DATA-2018\heruonan\20181022\1.raw]
3		gi|303297110	endoglucanase I [Trichoderma reesei]	2042	49390	81	65	4	4	19.8	17556	1	0	1	8.299.237	16.578.328	2	16.578.273	0.0056	131	144	0	47.32	0.00023	R	LYLLDSDGEYVMLK	L					47631: Scan 40806 (rt=53.4293) [H:\DATA-2018\heruonan\20181022\1.raw]
3		gi|303297110	endoglucanase I [Trichoderma reesei]	2042	49390	81	65	4	4	19.8	17557	1	0	1	8.299.238	1.657.833	2	16.578.273	0.0057	131	144	0	48.75	0.00017	R	LYLLDSDGEYVMLK	L					44728: Scan 38755 (rt=51.1685) [H:\DATA-2018\heruonan\20181022\1.raw]
3		gi|303297110	endoglucanase I [Trichoderma reesei]	2042	49390	81	65	4	4	19.8	17558	1	0	1	8.299.238	1.657.833	2	16.578.273	0.0057	131	144	0	64.63	4.40E-06	R	LYLLDSDGEYVMLK	L					45196: Scan 39072 (rt=51.5189) [H:\DATA-2018\heruonan\20181022\1.raw]
3		gi|303297110	endoglucanase I [Trichoderma reesei]	2042	49390	81	65	4	4	19.8	17559	1	0	1	8.299.239	16.578.331	2	16.578.273	0.0059	131	144	0	52.23	7.70E-05	R	LYLLDSDGEYVMLK	L					55609: Scan 46443 (rt=59.6216) [H:\DATA-2018\heruonan\20181022\1.raw]
3		gi|303297110	endoglucanase I [Trichoderma reesei]	2042	49390	81	65	4	4	19.8	17560	1	0	1	5.536.183	16.578.332	3	16.578.273	0.0059	131	144	0	42.84	0.0007	R	LYLLDSDGEYVMLK	L					42579: Scan 37227 (rt=49.4806) [H:\DATA-2018\heruonan\20181022\1.raw]
3		gi|303297110	endoglucanase I [Trichoderma reesei]	2042	49390	81	65	4	4	19.8	17561	1	0	1	8.299.239	16.578.333	2	16.578.273	0.006	131	144	0	61.4	9.90E-06	R	LYLLDSDGEYVMLK	L					43852: Scan 38137 (rt=50.4834) [H:\DATA-2018\heruonan\20181022\1.raw]
3		gi|303297110	endoglucanase I [Trichoderma reesei]	2042	49390	81	65	4	4	19.8	17562	1	0	1	829.924	16.578.335	2	16.578.273	0.0062	131	144	0	51.14	0.0001	R	LYLLDSDGEYVMLK	L					50090: Scan 42549 (rt=55.3271) [H:\DATA-2018\heruonan\20181022\1.raw]
3		gi|303297110	endoglucanase I [Trichoderma reesei]	2042	49390	81	65	4	4	19.8	17563	1	0	1	8.299.242	16.578.338	2	16.578.273	0.0065	131	144	0	68.6	1.80E-06	R	LYLLDSDGEYVMLK	L					42493: Scan 37160 (rt=49.4099) [H:\DATA-2018\heruonan\20181022\1.raw]
3		gi|303297110	endoglucanase I [Trichoderma reesei]	2042	49390	81	65	4	4	19.8	17564	1	0	1	8.299.242	16.578.338	2	16.578.273	0.0066	131	144	0	65.69	3.60E-06	R	LYLLDSDGEYVMLK	L					42909: Scan 37470 (rt=49.753) [H:\DATA-2018\heruonan\20181022\1.raw]
3		gi|303297110	endoglucanase I [Trichoderma reesei]	2042	49390	81	65	4	4	19.8	17565	1	0	1	8.299.244	16.578.343	2	16.578.273	0.007	131	144	0	24.61	0.045	R	LYLLDSDGEYVMLK	L					53489: Scan 44972 (rt=57.9675) [H:\DATA-2018\heruonan\20181022\1.raw]
3		gi|303297110	endoglucanase I [Trichoderma reesei]	2042	49390	81	65	4	4	19.8	17566	1	0	1	8.299.245	16.578.344	2	16.578.273	0.0071	131	144	0	34.63	0.0045	R	LYLLDSDGEYVMLK	L					53955: Scan 45292 (rt=58.3223) [H:\DATA-2018\heruonan\20181022\1.raw]
3		gi|303297110	endoglucanase I [Trichoderma reesei]	2042	49390	81	65	4	4	19.8	17567	1	0	1	8.299.245	16.578.345	2	16.578.273	0.0073	131	144	0	69.24	1.60E-06	R	LYLLDSDGEYVMLK	L					46204: Scan 39784 (rt=52.2977) [H:\DATA-2018\heruonan\20181022\1.raw]
3		gi|303297110	endoglucanase I [Trichoderma reesei]	2042	49390	81	65	4	4	19.8	17568	1	0	1	8.299.246	16.578.347	2	16.578.273	0.0074	131	144	0	18.69	0.18	R	LYLLDSDGEYVMLK	L					50571: Scan 42891 (rt=55.694) [H:\DATA-2018\heruonan\20181022\1.raw]
3		gi|303297110	endoglucanase I [Trichoderma reesei]	2042	49390	81	65	4	4	19.8	17569	1	0	1	8.299.257	16.578.369	2	16.578.273	0.0097	131	144	0	30.19	0.013	R	LYLLDSDGEYVMLK	L					54989: Sum of 3 scans in range 45996 (rt=59.1198) to 46120 (rt=59.2565) [H:\DATA-2018\heruonan\20181022\1.raw]
3		gi|303297110	endoglucanase I [Trichoderma reesei]	2042	49390	81	65	4	4	19.8	17929	1	0	1	8.379.208	16.738.271	2	16.738.222	0.0049	131	144	0	38.2	0.0019	R	LYLLDSDGEYVMLK	L	Oxidation (M)	0.00000000000100.0			37942: Scan 33860 (rt=45.7607) [H:\DATA-2018\heruonan\20181022\1.raw]
3		gi|303297110	endoglucanase I [Trichoderma reesei]	2042	49390	81	65	4	4	19.8	17930	1	0	1	8.379.209	16.738.272	2	16.738.222	0.005	131	144	0	5.41	3.7	R	LYLLDSDGEYVMLK	L	Oxidation (M)	0.00000000000100.0			43287: Scan 37732 (rt=50.0413) [H:\DATA-2018\heruonan\20181022\1.raw]
3		gi|303297110	endoglucanase I [Trichoderma reesei]	2042	49390	81	65	4	4	19.8	17931	1	0	1	837.921	16.738.274	2	16.738.222	0.0052	131	144	0	56.1	3.10E-05	R	LYLLDSDGEYVMLK	L	Oxidation (M)	0.00000000000100.0			37126: Scan 33213 (rt=45.0564) [H:\DATA-2018\heruonan\20181022\1.raw]
3		gi|303297110	endoglucanase I [Trichoderma reesei]	2042	49390	81	65	4	4	19.8	17932	1	0	1	8.379.211	16.738.276	2	16.738.222	0.0054	131	144	0	50.85	9.80E-05	R	LYLLDSDGEYVMLK	L	Oxidation (M)	0.00000000000100.0			37541: Scan 33534 (rt=45.4044) [H:\DATA-2018\heruonan\20181022\1.raw]
3		gi|303297110	endoglucanase I [Trichoderma reesei]	2042	49390	81	65	4	4	19.8	17933	1	0	1	8.379.212	16.738.278	2	16.738.222	0.0056	131	144	0	52.66	6.60E-05	R	LYLLDSDGEYVMLK	L	Oxidation (M)	0.00000000000100.0			40114: Scan 35477 (rt=47.5451) [H:\DATA-2018\heruonan\20181022\1.raw]
3		gi|303297110	endoglucanase I [Trichoderma reesei]	2042	49390	81	65	4	4	19.8	17934	1	0	1	8.379.212	16.738.279	2	16.738.222	0.0057	131	144	0	67.03	2.50E-06	R	LYLLDSDGEYVMLK	L	Oxidation (M)	0.00000000000100.0			38381: Scan 34193 (rt=46.129) [H:\DATA-2018\heruonan\20181022\1.raw]
3		gi|303297110	endoglucanase I [Trichoderma reesei]	2042	49390	81	65	4	4	19.8	17935	1	0	1	8.379.213	1.673.828	2	16.738.222	0.0058	131	144	0	40.14	0.0012	R	LYLLDSDGEYVMLK	L	Oxidation (M)	0.00000000000100.0			39244: Scan 34838 (rt=46.8365) [H:\DATA-2018\heruonan\20181022\1.raw]
3		gi|303297110	endoglucanase I [Trichoderma reesei]	2042	49390	81	65	4	4	19.8	17936	1	0	1	8.379.214	16.738.283	2	16.738.222	0.0061	131	144	0	60.25	1.20E-05	R	LYLLDSDGEYVMLK	L	Oxidation (M)	0.00000000000100.0			38828: Scan 34525 (rt=46.4935) [H:\DATA-2018\heruonan\20181022\1.raw]
3		gi|303297110	endoglucanase I [Trichoderma reesei]	2042	49390	81	65	4	4	19.8	17937	1	0	1	8.379.215	16.738.283	2	16.738.222	0.0061	131	144	0	64.27	4.70E-06	R	LYLLDSDGEYVMLK	L	Oxidation (M)	0.00000000000100.0			39698: Scan 35167 (rt=47.1978) [H:\DATA-2018\heruonan\20181022\1.raw]
3		gi|303297110	endoglucanase I [Trichoderma reesei]	2042	49390	81	65	4	4	19.8	17938	1	0	1	8.379.215	16.738.284	2	16.738.222	0.0062	131	144	0	16.55	0.28	R	LYLLDSDGEYVMLK	L	Oxidation (M)	0.00000000000100.0			42877: Scan 37444 (rt=49.7232) [H:\DATA-2018\heruonan\20181022\1.raw]
3		gi|303297110	endoglucanase I [Trichoderma reesei]	2042	49390	81	65	4	4	19.8	17939	1	0	1	8.379.216	16.738.287	2	16.738.222	0.0065	131	144	0	44.44	0.00046	R	LYLLDSDGEYVMLK	L	Oxidation (M)	0.00000000000100.0			41523: Scan 36470 (rt=48.6431) [H:\DATA-2018\heruonan\20181022\1.raw]
3		gi|303297110	endoglucanase I [Trichoderma reesei]	2042	49390	81	65	4	4	19.8	17940	1	0	1	8.379.216	16.738.287	2	16.738.222	0.0065	131	144	0	16.51	0.28	R	LYLLDSDGEYVMLK	L	Oxidation (M)	0.00000000000100.0			42427: Scan 37110 (rt=49.3535) [H:\DATA-2018\heruonan\20181022\1.raw]
3		gi|303297110	endoglucanase I [Trichoderma reesei]	2042	49390	81	65	4	4	19.8	17941	1	0	1	8.379.218	1.673.829	2	16.738.222	0.0068	131	144	0	34.09	0.0049	R	LYLLDSDGEYVMLK	L	Oxidation (M)	0.00000000000100.0			40582: Scan 35794 (rt=47.9062) [H:\DATA-2018\heruonan\20181022\1.raw]
3		gi|303297110	endoglucanase I [Trichoderma reesei]	2042	49390	81	65	4	4	19.8	17942	1	0	1	8.379.218	16.738.291	2	16.738.222	0.0069	131	144	0	4.42	4.5	R	LYLLDSDGEYVMLK	L	Oxidation (M)	0.00000000000100.0			45226: Scan 39089 (rt=51.5359) [H:\DATA-2018\heruonan\20181022\1.raw]
3		gi|303297110	endoglucanase I [Trichoderma reesei]	2042	49390	81	65	4	4	19.8	17943	1	0	1	8.379.218	16.738.291	2	16.738.222	0.0069	131	144	0	37.05	0.0025	R	LYLLDSDGEYVMLK	L	Oxidation (M)	0.00000000000100.0			41052: Scan 36137 (rt=48.279) [H:\DATA-2018\heruonan\20181022\1.raw]
3		gi|303297110	endoglucanase I [Trichoderma reesei]	2042	49390	81	65	4	4	19.8	17944	1	0	1	8.379.221	16.738.296	2	16.738.222	0.0074	131	144	0	11.31	0.94	R	LYLLDSDGEYVMLK	L	Oxidation (M)	0.00000000000100.0			43956: Scan 38211 (rt=50.5644) [H:\DATA-2018\heruonan\20181022\1.raw]
3		gi|303297110	endoglucanase I [Trichoderma reesei]	2042	49390	81	65	4	4	19.8	17945	1	0	1	8.379.224	16.738.303	2	16.738.222	0.0081	131	144	0	30.1	0.012	R	LYLLDSDGEYVMLK	L	Oxidation (M)	0.00000000000100.0			36690: Scan 32881 (rt=44.693) [H:\DATA-2018\heruonan\20181022\1.raw]
3		gi|303297110	endoglucanase I [Trichoderma reesei]	2042	49390	81	65	4	4	19.8	17946	1	0	1	8.379.233	1.673.832	2	16.738.222	0.0098	131	144	0	20.16	0.14	R	LYLLDSDGEYVMLK	L	Oxidation (M)	0.00000000000100.0			36190: Scan 32511 (rt=44.2952) [H:\DATA-2018\heruonan\20181022\1.raw]
3		gi|303297110	endoglucanase I [Trichoderma reesei]	2042	49390	81	65	4	4	19.8	17947	1	0	1	8.379.234	16.738.322	2	16.738.222	0.01	131	144	0	33.58	0.0061	R	LYLLDSDGEYVMLK	L	Oxidation (M)	0.00000000000100.0			41993: Scan 36803 (rt=49.0115) [H:\DATA-2018\heruonan\20181022\1.raw]
3		gi|303297110	endoglucanase I [Trichoderma reesei]	2042	49390	81	65	4	4	19.8	38051	1	0	1	8.617.725	25.822.957	3	25.822.977	-0.002	270	293	0	57.1	2.50E-05	K	TFTIITQFNTDNGSPSGNLVSITR	K					47002: Scan 40354 (rt=52.9262) [H:\DATA-2018\heruonan\20181022\1.raw]
3		gi|303297110	endoglucanase I [Trichoderma reesei]	2042	49390	81	65	4	4	19.8	38052	1	0	1	12.921.573	2582.3	2	25.822.977	0.0024	270	293	0	40.26	0.0012	K	TFTIITQFNTDNGSPSGNLVSITR	K					46626: Scan 40087 (rt=52.6378) [H:\DATA-2018\heruonan\20181022\1.raw]
3		gi|303297110	endoglucanase I [Trichoderma reesei]	2042	49390	81	65	4	4	19.8	38053	1	0	1	12.921.593	2.582.304	2	25.822.977	0.0064	270	293	0	40.6	0.0011	K	TFTIITQFNTDNGSPSGNLVSITR	K					46185: Scan 39770 (rt=52.2839) [H:\DATA-2018\heruonan\20181022\1.raw]
3		gi|303297110	endoglucanase I [Trichoderma reesei]	2042	49390	81	65	4	4	19.8	38054	1	0	1	8.617.754	25.823.044	3	25.822.977	0.0067	270	293	0	78.75	1.70E-07	K	TFTIITQFNTDNGSPSGNLVSITR	K					46525: Scan 40018 (rt=52.5624) [H:\DATA-2018\heruonan\20181022\1.raw]
3		gi|303297110	endoglucanase I [Trichoderma reesei]	2042	49390	81	65	4	4	19.8	38055	1	0	1	8.617.761	25.823.066	3	25.822.977	0.0089	270	293	0	74.11	4.80E-07	K	TFTIITQFNTDNGSPSGNLVSITR	K					46093: Scan 39701 (rt=52.2075) [H:\DATA-2018\heruonan\20181022\1.raw]
3		gi|303297110	endoglucanase I [Trichoderma reesei]	2042	49390	81	65	4	4	19.8	38056	1	0	1	8.617.766	2.582.308	3	25.822.977	0.0104	270	293	0	45.19	0.00037	K	TFTIITQFNTDNGSPSGNLVSITR	K					41100: Scan 36170 (rt=48.3148) [H:\DATA-2018\heruonan\20181022\1.raw]
3		gi|303297110	endoglucanase I [Trichoderma reesei]	2042	49390	81	65	4	4	19.8	38057	1	0	1	8.617.778	25.823.117	3	25.822.977	0.014	270	293	0	3.32	5.8	K	TFTIITQFNTDNGSPSGNLVSITR	K					55207: Scan 46151 (rt=59.292) [H:\DATA-2018\heruonan\20181022\1.raw]
3		gi|303297110	endoglucanase I [Trichoderma reesei]	2042	49390	81	65	4	4	19.8	54986	1	0	1	13.899.487	41.668.243	3	41.668.144	0.0099	91	130	0	21.48	0.0096	K	NCFIEGVDYAASGVTTSGSSLTMNQYMPSSSGGYSSVSPR	L	Oxidation (M)	0.0000000000000000000000000010000000000000.0			41777: Scan 36652 (rt=48.8433) [H:\DATA-2018\heruonan\20181022\1.raw]
3		gi|303297110	endoglucanase I [Trichoderma reesei]	2042	49390	81	65	4	4	19.8	54987	1	0	1	10.427.137	41.668.257	4	41.668.144	0.0113	91	130	0	73.29	6.30E-08	K	NCFIEGVDYAASGVTTSGSSLTMNQYMPSSSGGYSSVSPR	L	Oxidation (M)	0.0000000000000000000000000010000000000000.0			41851: Scan 36704 (rt=48.9023) [H:\DATA-2018\heruonan\20181022\1.raw]
3		gi|303297110	endoglucanase I [Trichoderma reesei]	2042	49390	81	65	4	4	19.8	54988	1	0	1	13.899.496	4.166.827	3	41.668.144	0.0126	91	130	0	28.75	0.0018	K	NCFIEGVDYAASGVTTSGSSLTMNQYMPSSSGGYSSVSPR	L	Oxidation (M)	0.0000000000000000000000000010000000000000.0			41389: Scan 36372 (rt=48.5324) [H:\DATA-2018\heruonan\20181022\1.raw]
3		gi|303297110	endoglucanase I [Trichoderma reesei]	2042	49390	81	65	4	4	19.8	55051	1	0	1	10.467.065	41.827.969	4	41.828.093	-0.0124	91	130	0	21.74	0.0067	K	NCFIEGVDYAASGVTTSGSSLTMNQYMPSSSGGYSSVSPR	L	2 Oxidation (M)	0.0000000000000000000000100010000000000000.0			39269: Scan 34855 (rt=46.8534) [H:\DATA-2018\heruonan\20181022\1.raw]
3		gi|303297110	endoglucanase I [Trichoderma reesei]	2042	49390	81	65	4	4	19.8	55053	1	0	1	13.952.801	41.828.185	3	41.828.093	0.0092	91	130	0	13.47	0.061	K	NCFIEGVDYAASGVTTSGSSLTMNQYMPSSSGGYSSVSPR	L	2 Oxidation (M)	0.0000000000000000000000100010000000000000.0			38831: Scan 34528 (rt=46.4963) [H:\DATA-2018\heruonan\20181022\1.raw]
3		gi|303297110	endoglucanase I [Trichoderma reesei]	2042	49390	81	65	4	4	19.8	55054	1	0	1	10.467.196	41.828.493	4	41.828.093	0.04	91	130	0	32.36	0.00096	K	NCFIEGVDYAASGVTTSGSSLTMNQYMPSSSGGYSSVSPR	L	2 Oxidation (M)	0.0000000000000000000000100010000000000000.0			42165: Scan 36924 (rt=49.146) [H:\DATA-2018\heruonan\20181022\1.raw]
4	1	gi|83318620	aspartic protease pro-precursor [Trichoderma reesei]	1620	42776	55	46	9	7	38.3	7267	2	1	1	12.056.415	12.046.342	1	12.046.452	-0.0109	53	63	1	3.44	5.7	R	KYGAPISDNLK	S					19925: Scan 19155 (rt=29.6323) [H:\DATA-2018\heruonan\20181022\1.raw]
4	1	gi|83318620	aspartic protease pro-precursor [Trichoderma reesei]	1620	42776	55	46	9	7	38.3	9119	1	1	1	6.523.551	13.026.956	2	13.026.932	0.0024	390	401	0	51.19	0.00012	K	AALVVFDLGNER	L					45101: Scan 39006 (rt=51.445) [H:\DATA-2018\heruonan\20181022\1.raw]
4	1	gi|83318620	aspartic protease pro-precursor [Trichoderma reesei]	1620	42776	55	46	9	7	38.3	9120	1	1	1	6.523.554	13.026.961	2	13.026.932	0.003	390	401	0	48.57	0.00022	K	AALVVFDLGNER	L					43961: Scan 38216 (rt=50.5709) [H:\DATA-2018\heruonan\20181022\1.raw]
4	1	gi|83318620	aspartic protease pro-precursor [Trichoderma reesei]	1620	42776	55	46	9	7	38.3	9121	1	1	1	6.523.554	13.026.963	2	13.026.932	0.0031	390	401	0	26.11	0.038	K	AALVVFDLGNER	L					52787: Scan 44492 (rt=57.4413) [H:\DATA-2018\heruonan\20181022\1.raw]
4	1	gi|83318620	aspartic protease pro-precursor [Trichoderma reesei]	1620	42776	55	46	9	7	38.3	9122	1	1	1	6.523.556	13.026.967	2	13.026.932	0.0035	390	401	0	62.31	8.90E-06	K	AALVVFDLGNER	L					37718: Scan 33679 (rt=45.5578) [H:\DATA-2018\heruonan\20181022\1.raw]
4	1	gi|83318620	aspartic protease pro-precursor [Trichoderma reesei]	1620	42776	55	46	9	7	38.3	9123	1	1	1	6.523.557	13.026.969	2	13.026.932	0.0037	390	401	0	43.91	0.00061	K	AALVVFDLGNER	L					38116: Scan 33999 (rt=45.9133) [H:\DATA-2018\heruonan\20181022\1.raw]
4	1	gi|83318620	aspartic protease pro-precursor [Trichoderma reesei]	1620	42776	55	46	9	7	38.3	9124	1	1	1	6.523.557	13.026.969	2	13.026.932	0.0037	390	401	0	10.5	1.3	K	AALVVFDLGNER	L					46323: Scan 39872 (rt=52.3985) [H:\DATA-2018\heruonan\20181022\1.raw]
4	1	gi|83318620	aspartic protease pro-precursor [Trichoderma reesei]	1620	42776	55	46	9	7	38.3	9125	1	1	1	6.523.557	13.026.969	2	13.026.932	0.0038	390	401	0	41.71	0.001	K	AALVVFDLGNER	L					33340: Scan 30351 (rt=41.9499) [H:\DATA-2018\heruonan\20181022\1.raw]
4	1	gi|83318620	aspartic protease pro-precursor [Trichoderma reesei]	1620	42776	55	46	9	7	38.3	9126	1	1	1	6.523.558	13.026.971	2	13.026.932	0.0039	390	401	0	50.19	0.00014	K	AALVVFDLGNER	L					42140: Scan 36908 (rt=49.1285) [H:\DATA-2018\heruonan\20181022\1.raw]
4	1	gi|83318620	aspartic protease pro-precursor [Trichoderma reesei]	1620	42776	55	46	9	7	38.3	9127	1	1	1	652.356	13.026.975	2	13.026.932	0.0043	390	401	0	62.36	8.80E-06	K	AALVVFDLGNER	L					40339: Scan 35632 (rt=47.7196) [H:\DATA-2018\heruonan\20181022\1.raw]
4	1	gi|83318620	aspartic protease pro-precursor [Trichoderma reesei]	1620	42776	55	46	9	7	38.3	9128	1	1	1	6.523.561	13.026.976	2	13.026.932	0.0045	390	401	0	62.24	9.00E-06	K	AALVVFDLGNER	L					39006: Scan 34669 (rt=46.6463) [H:\DATA-2018\heruonan\20181022\1.raw]
4	1	gi|83318620	aspartic protease pro-precursor [Trichoderma reesei]	1620	42776	55	46	9	7	38.3	9129	1	1	1	6.523.562	13.026.978	2	13.026.932	0.0046	390	401	0	58.84	2.00E-05	K	AALVVFDLGNER	L					38558: Scan 34324 (rt=46.2722) [H:\DATA-2018\heruonan\20181022\1.raw]
4	1	gi|83318620	aspartic protease pro-precursor [Trichoderma reesei]	1620	42776	55	46	9	7	38.3	9130	1	1	1	6.523.563	1.302.698	2	13.026.932	0.0048	390	401	0	30.77	0.013	K	AALVVFDLGNER	L					41687: Scan 36587 (rt=48.7733) [H:\DATA-2018\heruonan\20181022\1.raw]
4	1	gi|83318620	aspartic protease pro-precursor [Trichoderma reesei]	1620	42776	55	46	9	7	38.3	9131	1	1	1	6.523.563	1.302.698	2	13.026.932	0.0048	390	401	0	58.22	2.30E-05	K	AALVVFDLGNER	L					39893: Scan 35319 (rt=47.3644) [H:\DATA-2018\heruonan\20181022\1.raw]
4	1	gi|83318620	aspartic protease pro-precursor [Trichoderma reesei]	1620	42776	55	46	9	7	38.3	9132	1	1	1	6.523.571	13.026.996	2	13.026.932	0.0065	390	401	0	45.47	0.00044	K	AALVVFDLGNER	L					41237: Scan 36270 (rt=48.4231) [H:\DATA-2018\heruonan\20181022\1.raw]
4	1	gi|83318620	aspartic protease pro-precursor [Trichoderma reesei]	1620	42776	55	46	9	7	38.3	9133	1	1	1	6.523.574	13.027.003	2	13.026.932	0.0071	390	401	0	51.28	0.00011	K	AALVVFDLGNER	L					39438: Scan 34984 (rt=46.9987) [H:\DATA-2018\heruonan\20181022\1.raw]
4	1	gi|83318620	aspartic protease pro-precursor [Trichoderma reesei]	1620	42776	55	46	9	7	38.3	9134	1	1	1	6.523.585	13.027.025	2	13.026.932	0.0093	390	401	0	33.57	0.006	K	AALVVFDLGNER	L					40802: Scan 35954 (rt=48.0785) [H:\DATA-2018\heruonan\20181022\1.raw]
4	1	gi|83318620	aspartic protease pro-precursor [Trichoderma reesei]	1620	42776	55	46	9	7	38.3	9454	1	1	1	6.603.322	13.186.499	2	13.186.517	-0.0019	129	141	0	10.9	1.1	K	SSATGHAIYTPSK	S					14816: Scan 14356 (rt=23.8374) [H:\DATA-2018\heruonan\20181022\1.raw]
4	1	gi|83318620	aspartic protease pro-precursor [Trichoderma reesei]	1620	42776	55	46	9	7	38.3	9455	1	1	1	4.405.588	13.186.546	3	13.186.517	0.0029	129	141	0	9.92	1.4	K	SSATGHAIYTPSK	S					11052: Scan 10502 (rt=18.325) [H:\DATA-2018\heruonan\20181022\1.raw]
4	1	gi|83318620	aspartic protease pro-precursor [Trichoderma reesei]	1620	42776	55	46	9	7	38.3	9456	1	1	1	6.603.351	13.186.555	2	13.186.517	0.0038	129	141	0	35.03	0.0043	K	SSATGHAIYTPSK	S					11002: Scan 10444 (rt=18.2309) [H:\DATA-2018\heruonan\20181022\1.raw]
4	1	gi|83318620	aspartic protease pro-precursor [Trichoderma reesei]	1620	42776	55	46	9	7	38.3	9457	1	1	1	6.603.351	13.186.556	2	13.186.517	0.0039	129	141	0	16.23	0.32	K	SSATGHAIYTPSK	S					10240: Scan 9639 (rt=16.9754) [H:\DATA-2018\heruonan\20181022\1.raw]
4	1	gi|83318620	aspartic protease pro-precursor [Trichoderma reesei]	1620	42776	55	46	9	7	38.3	9458	1	1	1	4.405.592	13.186.558	3	13.186.517	0.0041	129	141	0	37.85	0.0022	K	SSATGHAIYTPSK	S					11286: Scan 10766 (rt=18.7451) [H:\DATA-2018\heruonan\20181022\1.raw]
4	1	gi|83318620	aspartic protease pro-precursor [Trichoderma reesei]	1620	42776	55	46	9	7	38.3	9459	1	1	1	6.603.352	13.186.558	2	13.186.517	0.0041	129	141	0	34.2	0.0052	K	SSATGHAIYTPSK	S					10103: Scan 9472 (rt=16.6366) [H:\DATA-2018\heruonan\20181022\1.raw]
4	1	gi|83318620	aspartic protease pro-precursor [Trichoderma reesei]	1620	42776	55	46	9	7	38.3	9460	1	1	1	6.603.352	13.186.558	2	13.186.517	0.0041	129	141	0	83.83	5.60E-08	K	SSATGHAIYTPSK	S					11384: Scan 10879 (rt=18.9088) [H:\DATA-2018\heruonan\20181022\1.raw]
4	1	gi|83318620	aspartic protease pro-precursor [Trichoderma reesei]	1620	42776	55	46	9	7	38.3	9461	1	1	1	13.196.632	13.186.559	1	13.186.517	0.0042	129	141	0	24.9	0.044	K	SSATGHAIYTPSK	S					11242: Scan 10712 (rt=18.6744) [H:\DATA-2018\heruonan\20181022\1.raw]
4	1	gi|83318620	aspartic protease pro-precursor [Trichoderma reesei]	1620	42776	55	46	9	7	38.3	9462	1	1	1	6.603.353	1.318.656	2	13.186.517	0.0043	129	141	0	57.65	2.30E-05	K	SSATGHAIYTPSK	S					11572: Scan 11087 (rt=19.2458) [H:\DATA-2018\heruonan\20181022\1.raw]
4	1	gi|83318620	aspartic protease pro-precursor [Trichoderma reesei]	1620	42776	55	46	9	7	38.3	9464	1	1	1	4.405.594	13.186.563	3	13.186.517	0.0046	129	141	0	45.07	0.00042	K	SSATGHAIYTPSK	S					11101: Scan 10558 (rt=18.4095) [H:\DATA-2018\heruonan\20181022\1.raw]
4	1	gi|83318620	aspartic protease pro-precursor [Trichoderma reesei]	1620	42776	55	46	9	7	38.3	9465	1	1	1	6.603.356	13.186.567	2	13.186.517	0.005	129	141	0	6.73	2.9	K	SSATGHAIYTPSK	S					13842: Scan 13409 (rt=22.5748) [H:\DATA-2018\heruonan\20181022\1.raw]
4	1	gi|83318620	aspartic protease pro-precursor [Trichoderma reesei]	1620	42776	55	46	9	7	38.3	9468	1	1	1	6.603.358	1.318.657	2	13.186.517	0.0053	129	141	0	102.89	6.90E-10	K	SSATGHAIYTPSK	S					11193: Scan 10655 (rt=18.5731) [H:\DATA-2018\heruonan\20181022\1.raw]
4	1	gi|83318620	aspartic protease pro-precursor [Trichoderma reesei]	1620	42776	55	46	9	7	38.3	9469	1	1	1	6.603.361	13.186.577	2	13.186.517	0.006	129	141	0	28.9	0.018	K	SSATGHAIYTPSK	S					11746: Scan 11287 (rt=19.5836) [H:\DATA-2018\heruonan\20181022\1.raw]
4	1	gi|83318620	aspartic protease pro-precursor [Trichoderma reesei]	1620	42776	55	46	9	7	38.3	20828	1	1	1	9.054.548	18.088.951	2	18.088.904	0.0047	129	146	1	2.43	7.1	K	SSATGHAIYTPSKSSTSK	K					10217: Scan 9608 (rt=16.9025) [H:\DATA-2018\heruonan\20181022\1.raw]
4	1	gi|83318620	aspartic protease pro-precursor [Trichoderma reesei]	1620	42776	55	46	9	7	38.3	21119	1	1	1	9.119.706	18.219.267	2	18.219.221	0.0045	172	189	0	27.62	0.024	K	VTIGGFSVNTQGVESATR	V					35126: Scan 31720 (rt=43.4366) [H:\DATA-2018\heruonan\20181022\1.raw]
4	1	gi|83318620	aspartic protease pro-precursor [Trichoderma reesei]	1620	42776	55	46	9	7	38.3	21121	1	1	1	911.971	18.219.274	2	18.219.221	0.0053	172	189	0	80.8	1.10E-07	K	VTIGGFSVNTQGVESATR	V					34628: Scan 31335 (rt=43.0153) [H:\DATA-2018\heruonan\20181022\1.raw]
4	1	gi|83318620	aspartic protease pro-precursor [Trichoderma reesei]	1620	42776	55	46	9	7	38.3	21122	1	1	1	9.119.711	18.219.276	2	18.219.221	0.0055	172	189	0	39.72	0.0015	K	VTIGGFSVNTQGVESATR	V					36694: Scan 32886 (rt=44.6994) [H:\DATA-2018\heruonan\20181022\1.raw]
4	1	gi|83318620	aspartic protease pro-precursor [Trichoderma reesei]	1620	42776	55	46	9	7	38.3	21123	1	1	1	9.119.712	18.219.279	2	18.219.221	0.0057	172	189	0	129.47	1.60E-12	K	VTIGGFSVNTQGVESATR	V					34177: Scan 30973 (rt=42.6253) [H:\DATA-2018\heruonan\20181022\1.raw]
4	1	gi|83318620	aspartic protease pro-precursor [Trichoderma reesei]	1620	42776	55	46	9	7	38.3	21124	1	1	1	9.119.716	18.219.287	2	18.219.221	0.0065	172	189	0	78.11	2.10E-07	K	VTIGGFSVNTQGVESATR	V					33728: Sum of 2 scans in range 30633 (rt=42.2546) to 30652 (rt=42.2752) [H:\DATA-2018\heruonan\20181022\1.raw]
4	1	gi|83318620	aspartic protease pro-precursor [Trichoderma reesei]	1620	42776	55	46	9	7	38.3	21125	1	1	1	9.119.716	18.219.287	2	18.219.221	0.0066	172	189	0	37.12	0.0026	K	VTIGGFSVNTQGVESATR	V					30078: Sum of 2 scans in range 27743 (rt=39.1245) to 27771 (rt=39.1552) [H:\DATA-2018\heruonan\20181022\1.raw]
4	1	gi|83318620	aspartic protease pro-precursor [Trichoderma reesei]	1620	42776	55	46	9	7	38.3	21126	1	1	1	608.317	1.821.929	3	18.219.221	0.0069	172	189	0	64.08	5.40E-06	K	VTIGGFSVNTQGVESATR	V					33830: Scan 30709 (rt=42.3372) [H:\DATA-2018\heruonan\20181022\1.raw]
4	1	gi|83318620	aspartic protease pro-precursor [Trichoderma reesei]	1620	42776	55	46	9	7	38.3	21127	1	1	1	9.119.719	18.219.293	2	18.219.221	0.0071	172	189	0	29.07	0.017	K	VTIGGFSVNTQGVESATR	V					35396: Scan 31915 (rt=43.6471) [H:\DATA-2018\heruonan\20181022\1.raw]
4	1	gi|83318620	aspartic protease pro-precursor [Trichoderma reesei]	1620	42776	55	46	9	7	38.3	24289	1	1	1	6.533.052	19.568.938	3	19.568.966	-0.0028	241	258	0	43.31	0.00032	R	HGQNGSYNFGYIDTSVAK	G					26037: Scan 24432 (rt=35.4988) [H:\DATA-2018\heruonan\20181022\1.raw]
4	1	gi|83318620	aspartic protease pro-precursor [Trichoderma reesei]	1620	42776	55	46	9	7	38.3	24291	1	1	1	9.794.582	19.569.019	2	19.568.966	0.0053	241	258	0	46.02	0.00018	R	HGQNGSYNFGYIDTSVAK	G					25601: Scan 24083 (rt=35.1138) [H:\DATA-2018\heruonan\20181022\1.raw]
4	1	gi|83318620	aspartic protease pro-precursor [Trichoderma reesei]	1620	42776	55	46	9	7	38.3	24292	1	1	1	9.794.585	19.569.024	2	19.568.966	0.0058	241	258	0	82.52	4.20E-08	R	HGQNGSYNFGYIDTSVAK	G					25986: Scan 24391 (rt=35.4547) [H:\DATA-2018\heruonan\20181022\1.raw]
4	1	gi|83318620	aspartic protease pro-precursor [Trichoderma reesei]	1620	42776	55	46	9	7	38.3	24293	1	1	1	6.533.084	19.569.034	3	19.568.966	0.0068	241	258	0	76.73	1.70E-07	R	HGQNGSYNFGYIDTSVAK	G					25640: Scan 24115 (rt=35.1477) [H:\DATA-2018\heruonan\20181022\1.raw]
4	1	gi|83318620	aspartic protease pro-precursor [Trichoderma reesei]	1620	42776	55	46	9	7	38.3	30252	1	1	1	7.330.374	21.960.904	3	21.960.851	0.0053	221	240	0	6.12	2.9	K	TWFSNAASSLAEPLFTADLR	H					54112: Scan 45391 (rt=58.4328) [H:\DATA-2018\heruonan\20181022\1.raw]
4	1	gi|83318620	aspartic protease pro-precursor [Trichoderma reesei]	1620	42776	55	46	9	7	38.3	30253	1	1	1	10.990.537	21.960.928	2	21.960.851	0.0077	221	240	0	78.31	1.80E-07	K	TWFSNAASSLAEPLFTADLR	H					55409: Scan 46294 (rt=59.452) [H:\DATA-2018\heruonan\20181022\1.raw]
4	1	gi|83318620	aspartic protease pro-precursor [Trichoderma reesei]	1620	42776	55	46	9	7	38.3	30254	1	1	1	7.330.383	2.196.093	3	21.960.851	0.0079	221	240	0	58.26	1.80E-05	K	TWFSNAASSLAEPLFTADLR	H					55486: Scan 46352 (rt=59.5173) [H:\DATA-2018\heruonan\20181022\1.raw]
4	1	gi|83318620	aspartic protease pro-precursor [Trichoderma reesei]	1620	42776	55	46	9	7	38.3	30255	1	1	1	7.330.385	21.960.937	3	21.960.851	0.0086	221	240	0	30.8	0.01	K	TWFSNAASSLAEPLFTADLR	H					55902: Scan 46649 (rt=59.8604) [H:\DATA-2018\heruonan\20181022\1.raw]
4	1	gi|83318620	aspartic protease pro-precursor [Trichoderma reesei]	1620	42776	55	46	9	7	38.3	30256	1	1	1	7.330.387	21.960.943	3	21.960.851	0.0092	221	240	0	25.16	0.037	K	TWFSNAASSLAEPLFTADLR	H					55067: Scan 46050 (rt=59.1793) [H:\DATA-2018\heruonan\20181022\1.raw]
4	1	gi|83318620	aspartic protease pro-precursor [Trichoderma reesei]	1620	42776	55	46	9	7	38.3	43579	1	1	1	9.601.186	28.773.339	3	28.773.246	0.0093	259	286	0	43.17	0.00031	K	GPVAYTPVDNSQGFWEFTASGYSVGGGK	L					48353: Scan 41316 (rt=54.0007) [H:\DATA-2018\heruonan\20181022\1.raw]
4	1	gi|83318620	aspartic protease pro-precursor [Trichoderma reesei]	1620	42776	55	46	9	7	38.3	43580	1	1	1	14.396.748	2.877.335	2	28.773.246	0.0104	259	286	0	14.47	0.22	K	GPVAYTPVDNSQGFWEFTASGYSVGGGK	L					47375: Scan 40619 (rt=53.2181) [H:\DATA-2018\heruonan\20181022\1.raw]
4	1	gi|83318620	aspartic protease pro-precursor [Trichoderma reesei]	1620	42776	55	46	9	7	38.3	43581	1	1	1	9.601.192	28.773.359	3	28.773.246	0.0113	259	286	0	51.85	4.30E-05	K	GPVAYTPVDNSQGFWEFTASGYSVGGGK	L					47899: Scan 40996 (rt=53.6368) [H:\DATA-2018\heruonan\20181022\1.raw]
4	1	gi|83318620	aspartic protease pro-precursor [Trichoderma reesei]	1620	42776	55	46	9	7	38.3	43583	1	1	1	9.601.199	28.773.379	3	28.773.246	0.0133	259	286	0	42.66	0.00037	K	GPVAYTPVDNSQGFWEFTASGYSVGGGK	L					47611: Sum of 2 scans in range 40791 (rt=53.411) to 40804 (rt=53.4274) [H:\DATA-2018\heruonan\20181022\1.raw]
4	1	gi|83318620	aspartic protease pro-precursor [Trichoderma reesei]	1620	42776	55	46	9	7	38.3	49670	1	1	1	11.092.474	33.247.204	3	33.247.103	0.0101	190	220	0	41.36	0.00063	R	VSTEFVQDTVISGLVGLAFDSGNQVRPHPQK	T					56054: Scan 46761 (rt=60.0006) [H:\DATA-2018\heruonan\20181022\1.raw]
4	1	gi|83318620	aspartic protease pro-precursor [Trichoderma reesei]	1620	42776	55	46	9	7	38.3	49671	1	1	1	8.321.877	33.247.216	4	33.247.103	0.0113	190	220	0	64.83	3.00E-06	R	VSTEFVQDTVISGLVGLAFDSGNQVRPHPQK	T					55941: Scan 46679 (rt=59.9018) [H:\DATA-2018\heruonan\20181022\1.raw]
4	1	gi|83318620	aspartic protease pro-precursor [Trichoderma reesei]	1620	42776	55	46	9	7	38.3	49672	1	1	1	11.092.484	33.247.234	3	33.247.103	0.0131	190	220	0	46.48	0.0002	R	VSTEFVQDTVISGLVGLAFDSGNQVRPHPQK	T					55640: Scan 46464 (rt=59.6457) [H:\DATA-2018\heruonan\20181022\1.raw]
5	1	gi|2791278	beta-xylosidase [Trichoderma reesei]	1597	87479	71	49	23	21	41.4	253	1	1	1	3.696.807	7.373.468	2	7.373.456	0.0012	160	166	0	38.6	0.00077	R	AFSNSGR	Y					6776: Scan 5626 (rt=9.59603) [H:\DATA-2018\heruonan\20181022\1.raw]
5	1	gi|2791278	beta-xylosidase [Trichoderma reesei]	1597	87479	71	49	23	21	41.4	254	1	1	1	7.383.549	7.373.477	1	7.373.456	0.002	160	166	0	24.12	0.021	R	AFSNSGR	Y					6754: Scan 5591 (rt=9.51902) [H:\DATA-2018\heruonan\20181022\1.raw]
5	1	gi|2791278	beta-xylosidase [Trichoderma reesei]	1597	87479	71	49	23	21	41.4	255	1	1	1	7.383.552	737.348	1	7.373.456	0.0023	160	166	0	3.11	2.7	R	AFSNSGR	Y					6871: Scan 5749 (rt=9.86157) [H:\DATA-2018\heruonan\20181022\1.raw]
5	1	gi|2791278	beta-xylosidase [Trichoderma reesei]	1597	87479	71	49	23	21	41.4	288	1	1	1	3.716.929	7.413.712	2	7.413.697	0.0015	380	385	0	16.28	0.14	R	LGYFDK	K					18085: Scan 17466 (rt=27.6824) [H:\DATA-2018\heruonan\20181022\1.raw]
5	1	gi|2791278	beta-xylosidase [Trichoderma reesei]	1597	87479	71	49	23	21	41.4	289	1	1	1	7.423.792	741.372	1	7.413.697	0.0022	380	385	0	37.74	0.00099	R	LGYFDK	K					18010: Scan 17396 (rt=27.5926) [H:\DATA-2018\heruonan\20181022\1.raw]
5	1	gi|2791278	beta-xylosidase [Trichoderma reesei]	1597	87479	71	49	23	21	41.4	1734	1	1	1	4.357.408	869.467	2	8.694.647	0.0024	380	386	1	39.8	0.00087	R	LGYFDKK	N					15039: Scan 14562 (rt=24.0986) [H:\DATA-2018\heruonan\20181022\1.raw]
5	1	gi|2791278	beta-xylosidase [Trichoderma reesei]	1597	87479	71	49	23	21	41.4	1735	1	1	1	4.357.409	8.694.673	2	8.694.647	0.0026	380	386	1	20.52	0.085	R	LGYFDKK	N					14749: Scan 14293 (rt=23.7485) [H:\DATA-2018\heruonan\20181022\1.raw]
5	1	gi|2791278	beta-xylosidase [Trichoderma reesei]	1597	87479	71	49	23	21	41.4	1898	1	1	1	4.417.389	8.814.632	2	8.814.607	0.0026	645	652	0	54.75	3.60E-05	K	ETLASHPK	S					7191: Scan 6106 (rt=10.5262) [H:\DATA-2018\heruonan\20181022\1.raw]
5	1	gi|2791278	beta-xylosidase [Trichoderma reesei]	1597	87479	71	49	23	21	41.4	1956	1	1	1	4.467.387	8.914.628	2	8.914.603	0.0025	714	720	0	13.81	0.55	K	WLVGFDR	L					32918: Scan 30005 (rt=41.5774) [H:\DATA-2018\heruonan\20181022\1.raw]
5	1	gi|2791278	beta-xylosidase [Trichoderma reesei]	1597	87479	71	49	23	21	41.4	2545	1	1	1	9.445.069	9.434.997	1	9.434.975	0.0022	419	427	0	28.31	0.03	K	NDGTLPLSK	K					13644: Scan 13214 (rt=22.312) [H:\DATA-2018\heruonan\20181022\1.raw]
5	1	gi|2791278	beta-xylosidase [Trichoderma reesei]	1597	87479	71	49	23	21	41.4	2546	1	1	1	4.727.575	9.435.004	2	9.434.975	0.003	419	427	0	48.6	0.00027	K	NDGTLPLSK	K					13887: Scan 13459 (rt=22.6481) [H:\DATA-2018\heruonan\20181022\1.raw]
5	1	gi|2791278	beta-xylosidase [Trichoderma reesei]	1597	87479	71	49	23	21	41.4	2547	1	1	1	4.727.575	9.435.005	2	9.434.975	0.0031	419	427	0	48.09	0.0003	K	NDGTLPLSK	K					13639: Scan 13209 (rt=22.3074) [H:\DATA-2018\heruonan\20181022\1.raw]
5	1	gi|2791278	beta-xylosidase [Trichoderma reesei]	1597	87479	71	49	23	21	41.4	6269	1	1	1	3.848.851	11.516.336	3	11.516.299	0.0037	721	731	0	29.11	0.011	R	LADIKPGHSSK	L					8586: Scan 7710 (rt=13.2842) [H:\DATA-2018\heruonan\20181022\1.raw]
5	1	gi|2791278	beta-xylosidase [Trichoderma reesei]	1597	87479	71	49	23	21	41.4	6270	1	1	1	5.768.242	11.516.338	2	11.516.299	0.0039	721	731	0	69.94	1.00E-06	R	LADIKPGHSSK	L					8665: Scan 7809 (rt=13.4689) [H:\DATA-2018\heruonan\20181022\1.raw]
5	1	gi|2791278	beta-xylosidase [Trichoderma reesei]	1597	87479	71	49	23	21	41.4	6272	1	1	1	5.768.247	11.516.349	2	11.516.299	0.005	721	731	0	16.13	0.23	R	LADIKPGHSSK	L					8505: Scan 7623 (rt=13.1339) [H:\DATA-2018\heruonan\20181022\1.raw]
5	1	gi|2791278	beta-xylosidase [Trichoderma reesei]	1597	87479	71	49	23	21	41.4	7462	1	1	1	12.165.997	12.155.924	1	12.155.884	0.004	702	713	0	11.06	0.81	R	TSNAGPAPYPNK	W					9596: Scan 8852 (rt=15.3688) [H:\DATA-2018\heruonan\20181022\1.raw]
5	1	gi|2791278	beta-xylosidase [Trichoderma reesei]	1597	87479	71	49	23	21	41.4	7463	1	1	1	6.088.036	12.155.927	2	12.155.884	0.0043	702	713	0	83.76	4.30E-08	R	TSNAGPAPYPNK	W					9695: Scan 8973 (rt=15.6131) [H:\DATA-2018\heruonan\20181022\1.raw]
5	1	gi|2791278	beta-xylosidase [Trichoderma reesei]	1597	87479	71	49	23	21	41.4	7464	1	1	1	6.088.037	12.155.929	2	12.155.884	0.0045	702	713	0	65.05	3.20E-06	R	TSNAGPAPYPNK	W					9561: Scan 8810 (rt=15.276) [H:\DATA-2018\heruonan\20181022\1.raw]
5	1	gi|2791278	beta-xylosidase [Trichoderma reesei]	1597	87479	71	49	23	21	41.4	7743	1	1	1	6.188.886	12.357.627	2	12.357.601	0.0025	732	743	0	29.77	0.0011	K	LSIPIPVSALAR	V					43754: Scan 38062 (rt=50.3997) [H:\DATA-2018\heruonan\20181022\1.raw]
5	1	gi|2791278	beta-xylosidase [Trichoderma reesei]	1597	87479	71	49	23	21	41.4	7744	1	1	1	6.188.892	12.357.639	2	12.357.601	0.0037	732	743	0	51.27	7.80E-06	K	LSIPIPVSALAR	V					43170: Scan 37654 (rt=49.955) [H:\DATA-2018\heruonan\20181022\1.raw]
5	1	gi|2791278	beta-xylosidase [Trichoderma reesei]	1597	87479	71	49	23	21	41.4	7745	1	1	1	6.188.892	12.357.639	2	12.357.601	0.0038	732	743	0	26.18	0.0025	K	LSIPIPVSALAR	V					42298: Scan 37023 (rt=49.2562) [H:\DATA-2018\heruonan\20181022\1.raw]
5	1	gi|2791278	beta-xylosidase [Trichoderma reesei]	1597	87479	71	49	23	21	41.4	7746	1	1	1	6.188.894	12.357.643	2	12.357.601	0.0041	732	743	0	67.12	2.00E-07	K	LSIPIPVSALAR	V					42712: Scan 37330 (rt=49.5965) [H:\DATA-2018\heruonan\20181022\1.raw]
5	1	gi|2791278	beta-xylosidase [Trichoderma reesei]	1597	87479	71	49	23	21	41.4	7747	1	1	1	4.129.289	12.357.649	3	12.357.601	0.0048	732	743	0	26.9	0.0021	K	LSIPIPVSALAR	V					42525: Scan 37184 (rt=49.4349) [H:\DATA-2018\heruonan\20181022\1.raw]
5	1	gi|2791278	beta-xylosidase [Trichoderma reesei]	1597	87479	71	49	23	21	41.4	7749	1	1	1	6.188.901	12.357.657	2	12.357.601	0.0056	732	743	0	9.03	0.13	K	LSIPIPVSALAR	V					44477: Scan 38583 (rt=50.98) [H:\DATA-2018\heruonan\20181022\1.raw]
5	1	gi|2791278	beta-xylosidase [Trichoderma reesei]	1597	87479	71	49	23	21	41.4	10612	1	1	1	6.913.475	13.806.804	2	13.806.772	0.0031	757	768	0	14.75	0.43	K	YELALNTDESVK	L					25123: Scan 23676 (rt=34.6629) [H:\DATA-2018\heruonan\20181022\1.raw]
5	1	gi|2791278	beta-xylosidase [Trichoderma reesei]	1597	87479	71	49	23	21	41.4	10613	1	1	1	6.913.479	13.806.812	2	13.806.772	0.004	757	768	0	51.7	8.10E-05	K	YELALNTDESVK	L					23820: Scan 22590 (rt=33.4778) [H:\DATA-2018\heruonan\20181022\1.raw]
5	1	gi|2791278	beta-xylosidase [Trichoderma reesei]	1597	87479	71	49	23	21	41.4	10614	1	1	1	6.913.484	13.806.823	2	13.806.772	0.0051	757	768	0	77.41	2.20E-07	K	YELALNTDESVK	L					23467: Scan 22261 (rt=33.1259) [H:\DATA-2018\heruonan\20181022\1.raw]
5	1	gi|2791278	beta-xylosidase [Trichoderma reesei]	1597	87479	71	49	23	21	41.4	10615	1	1	1	6.913.488	13.806.831	2	13.806.772	0.0058	757	768	0	38.02	0.0019	K	YELALNTDESVK	L					24212: Scan 22920 (rt=33.8361) [H:\DATA-2018\heruonan\20181022\1.raw]
5	1	gi|2791278	beta-xylosidase [Trichoderma reesei]	1597	87479	71	49	23	21	41.4	10616	2	1	1	6.913.519	13.806.893	2	13.806.772	0.0121	757	768	0	9.28	1.4	K	YELALNTDESVK	L					26481: Scan 24822 (rt=35.9231) [H:\DATA-2018\heruonan\20181022\1.raw]
5	1	gi|2791278	beta-xylosidase [Trichoderma reesei]	1597	87479	71	49	23	21	41.4	11443	1	1	1	7.078.577	14.137.008	2	14.136.962	0.0046	690	701	0	57.87	1.80E-05	K	TESPYTAMLFVR	T					41224: Scan 36260 (rt=48.4124) [H:\DATA-2018\heruonan\20181022\1.raw]
5	1	gi|2791278	beta-xylosidase [Trichoderma reesei]	1597	87479	71	49	23	21	41.4	11444	1	1	1	7.078.579	14.137.013	2	14.136.962	0.0051	690	701	0	58.34	1.60E-05	K	TESPYTAMLFVR	T					41686: Scan 36586 (rt=48.7723) [H:\DATA-2018\heruonan\20181022\1.raw]
5	1	gi|2791278	beta-xylosidase [Trichoderma reesei]	1597	87479	71	49	23	21	41.4	11445	1	1	1	707.858	14.137.014	2	14.136.962	0.0052	690	701	0	83.09	5.50E-08	K	TESPYTAMLFVR	T					40744: Sum of 2 scans in range 35908 (rt=48.0295) to 35942 (rt=48.0664) [H:\DATA-2018\heruonan\20181022\1.raw]
5	1	gi|2791278	beta-xylosidase [Trichoderma reesei]	1597	87479	71	49	23	21	41.4	11446	1	1	1	7.078.584	14.137.022	2	14.136.962	0.006	690	701	0	3.34	5.2	K	TESPYTAMLFVR	T					42503: Scan 37167 (rt=49.4168) [H:\DATA-2018\heruonan\20181022\1.raw]
5	1	gi|2791278	beta-xylosidase [Trichoderma reesei]	1597	87479	71	49	23	21	41.4	11854	1	1	1	7.158.551	14.296.955	2	14.296.911	0.0044	690	701	0	34.74	0.0035	K	TESPYTAMLFVR	T	Oxidation (M)	0.000000010000.0			31550: Scan 28935 (rt=40.4241) [H:\DATA-2018\heruonan\20181022\1.raw]
5	1	gi|2791278	beta-xylosidase [Trichoderma reesei]	1597	87479	71	49	23	21	41.4	11855	1	1	1	7.158.556	14.296.966	2	14.296.911	0.0055	690	701	0	29.02	0.013	K	TESPYTAMLFVR	T	Oxidation (M)	0.000000010000.0			30362: Scan 27978 (rt=39.3922) [H:\DATA-2018\heruonan\20181022\1.raw]
5	1	gi|2791278	beta-xylosidase [Trichoderma reesei]	1597	87479	71	49	23	21	41.4	11856	1	1	1	7.158.556	14.296.967	2	14.296.911	0.0056	690	701	0	17.36	0.19	K	TESPYTAMLFVR	T	Oxidation (M)	0.000000010000.0			31346: Scan 28773 (rt=40.2516) [H:\DATA-2018\heruonan\20181022\1.raw]
5	1	gi|2791278	beta-xylosidase [Trichoderma reesei]	1597	87479	71	49	23	21	41.4	11857	1	1	1	7.158.557	14.296.968	2	14.296.911	0.0056	690	701	0	51.58	7.40E-05	K	TESPYTAMLFVR	T	Oxidation (M)	0.000000010000.0			29815: Scan 27509 (rt=38.8726) [H:\DATA-2018\heruonan\20181022\1.raw]
5	1	gi|2791278	beta-xylosidase [Trichoderma reesei]	1597	87479	71	49	23	21	41.4	11858	1	1	1	7.158.565	14.296.984	2	14.296.911	0.0072	690	701	0	17.87	0.16	K	TESPYTAMLFVR	T	Oxidation (M)	0.000000010000.0			31779: Scan 29115 (rt=40.6148) [H:\DATA-2018\heruonan\20181022\1.raw]
5	1	gi|2791278	beta-xylosidase [Trichoderma reesei]	1597	87479	71	49	23	21	41.4	11859	1	1	1	7.158.571	14.296.996	2	14.296.911	0.0084	690	701	0	15.99	0.25	K	TESPYTAMLFVR	T	Oxidation (M)	0.000000010000.0			32539: Scan 29695 (rt=41.2404) [H:\DATA-2018\heruonan\20181022\1.raw]
5	1	gi|2791278	beta-xylosidase [Trichoderma reesei]	1597	87479	71	49	23	21	41.4	11860	1	1	1	7.158.578	14.297.011	2	14.296.911	0.01	690	701	0	8.51	1.4	K	TESPYTAMLFVR	T	Oxidation (M)	0.000000010000.0			33908: Scan 30771 (rt=42.4031) [H:\DATA-2018\heruonan\20181022\1.raw]
5	1	gi|2791278	beta-xylosidase [Trichoderma reesei]	1597	87479	71	49	23	21	41.4	15702	1	1	1	7.923.622	15.827.098	2	15.827.046	0.0052	59	72	0	53.25	2.40E-05	K	NNLVCDSSAGYVER	A					18984: Scan 18290 (rt=28.6393) [H:\DATA-2018\heruonan\20181022\1.raw]
5	1	gi|2791278	beta-xylosidase [Trichoderma reesei]	1597	87479	71	49	23	21	41.4	15708	1	1	1	7.924.278	1.582.841	2	15.828.355	0.0056	517	530	0	34.87	0.0038	R	TDIAWPGNQLDLIK	Q					43377: Scan 37797 (rt=50.1118) [H:\DATA-2018\heruonan\20181022\1.raw]
5	1	gi|2791278	beta-xylosidase [Trichoderma reesei]	1597	87479	71	49	23	21	41.4	15709	1	1	1	792.428	15.828.414	2	15.828.355	0.0059	517	530	0	21.87	0.075	R	TDIAWPGNQLDLIK	Q					43834: Scan 38121 (rt=50.4659) [H:\DATA-2018\heruonan\20181022\1.raw]
5	1	gi|2791278	beta-xylosidase [Trichoderma reesei]	1597	87479	71	49	23	21	41.4	15729	1	1	1	7.928.951	15.837.757	2	15.837.732	0.0024	167	180	0	43.78	0.00053	R	YGLDVYAPNVNGFR	S					35266: Scan 31821 (rt=43.545) [H:\DATA-2018\heruonan\20181022\1.raw]
5	1	gi|2791278	beta-xylosidase [Trichoderma reesei]	1597	87479	71	49	23	21	41.4	15730	1	1	1	7.928.965	15.837.785	2	15.837.732	0.0052	167	180	0	34.17	0.0047	R	YGLDVYAPNVNGFR	S					35660: Scan 32116 (rt=43.8641) [H:\DATA-2018\heruonan\20181022\1.raw]
5	1	gi|2791278	beta-xylosidase [Trichoderma reesei]	1597	87479	71	49	23	21	41.4	18032	1	1	1	5.606.546	16.789.421	3	16.789.366	0.0055	145	159	0	45.15	0.00013	R	TLIHQIADIISTQAR	A					48813: Scan 41647 (rt=54.3604) [H:\DATA-2018\heruonan\20181022\1.raw]
5	1	gi|2791278	beta-xylosidase [Trichoderma reesei]	1597	87479	71	49	23	21	41.4	18033	1	1	1	5.606.547	16.789.423	3	16.789.366	0.0057	145	159	0	50.89	3.40E-05	R	TLIHQIADIISTQAR	A					49270: Scan 41965 (rt=54.7111) [H:\DATA-2018\heruonan\20181022\1.raw]
5	1	gi|2791278	beta-xylosidase [Trichoderma reesei]	1597	87479	71	49	23	21	41.4	18034	1	1	1	8.404.785	16.789.425	2	16.789.366	0.0059	145	159	0	50.21	4.00E-05	R	TLIHQIADIISTQAR	A					49313: Scan 42000 (rt=54.7491) [H:\DATA-2018\heruonan\20181022\1.raw]
5	1	gi|2791278	beta-xylosidase [Trichoderma reesei]	1597	87479	71	49	23	21	41.4	18035	1	1	1	8.404.785	16.789.425	2	16.789.366	0.0059	145	159	0	45.79	0.00011	R	TLIHQIADIISTQAR	A					48868: Scan 41683 (rt=54.3996) [H:\DATA-2018\heruonan\20181022\1.raw]
5	1	gi|2791278	beta-xylosidase [Trichoderma reesei]	1597	87479	71	49	23	21	41.4	27784	1	1	1	6.990.312	20.940.717	3	20.940.647	0.007	99	116	0	59.13	1.40E-05	R	LGLPNYQVWNEALHGLDR	A					50384: Scan 42752 (rt=55.5404) [H:\DATA-2018\heruonan\20181022\1.raw]
5	1	gi|2791278	beta-xylosidase [Trichoderma reesei]	1597	87479	71	49	23	21	41.4	27785	1	1	1	10.480.441	20.940.736	2	20.940.647	0.009	99	116	0	75.08	3.60E-07	R	LGLPNYQVWNEALHGLDR	A					50361: Scan 42738 (rt=55.5268) [H:\DATA-2018\heruonan\20181022\1.raw]
5	1	gi|2791278	beta-xylosidase [Trichoderma reesei]	1597	87479	71	49	23	21	41.4	31515	1	1	1	11.255.505	22.490.864	2	22.490.811	0.0053	496	516	0	36.31	0.0024	K	SDAIIYLGGIDNTIEQEGADR	T					43483: Scan 37871 (rt=50.1895) [H:\DATA-2018\heruonan\20181022\1.raw]
5	1	gi|2791278	beta-xylosidase [Trichoderma reesei]	1597	87479	71	49	23	21	41.4	31516	1	1	1	7.507.033	2.249.088	3	22.490.811	0.0069	496	516	0	85.72	2.80E-08	K	SDAIIYLGGIDNTIEQEGADR	T					43516: Scan 37894 (rt=50.2138) [H:\DATA-2018\heruonan\20181022\1.raw]
5	1	gi|2791278	beta-xylosidase [Trichoderma reesei]	1597	87479	71	49	23	21	41.4	34187	1	1	1	11.895.984	23.771.822	2	23.771.761	0.0061	495	516	1	33.35	0.0053	K	KSDAIIYLGGIDNTIEQEGADR	T					38779: Scan 34488 (rt=46.4529) [H:\DATA-2018\heruonan\20181022\1.raw]
5	1	gi|2791278	beta-xylosidase [Trichoderma reesei]	1597	87479	71	49	23	21	41.4	34188	1	1	1	7.934.018	23.771.836	3	23.771.761	0.0075	495	516	1	73.51	5.00E-07	K	KSDAIIYLGGIDNTIEQEGADR	T					38443: Scan 34240 (rt=46.1803) [H:\DATA-2018\heruonan\20181022\1.raw]
5	1	gi|2791278	beta-xylosidase [Trichoderma reesei]	1597	87479	71	49	23	21	41.4	34189	1	1	1	7.934.035	23.771.887	3	23.771.761	0.0126	495	516	1	36.1	0.0027	K	KSDAIIYLGGIDNTIEQEGADR	T					39127: Scan 34755 (rt=46.742) [H:\DATA-2018\heruonan\20181022\1.raw]
5	1	gi|2791278	beta-xylosidase [Trichoderma reesei]	1597	87479	71	49	23	21	41.4	34191	1	1	1	7.934.043	23.771.911	3	23.771.761	0.015	495	516	1	1.27	8.4	K	KSDAIIYLGGIDNTIEQEGADR	T					39826: Scan 35268 (rt=47.3058) [H:\DATA-2018\heruonan\20181022\1.raw]
5	1	gi|2791278	beta-xylosidase [Trichoderma reesei]	1597	87479	71	49	23	21	41.4	37621	1	1	1	12.786.915	25.553.684	2	25.553.629	0.0055	531	555	0	13.83	0.37	K	QLSEVGKPLVVLQMGGGQVDSSSLK	S					36130: Scan 32466 (rt=44.2447) [H:\DATA-2018\heruonan\20181022\1.raw]
5	1	gi|2791278	beta-xylosidase [Trichoderma reesei]	1597	87479	71	49	23	21	41.4	37622	1	1	1	8.527.969	25.553.688	3	25.553.629	0.0059	531	555	0	58.56	1.20E-05	K	QLSEVGKPLVVLQMGGGQVDSSSLK	S					36010: Sum of 2 scans in range 32364 (rt=44.1331) to 32425 (rt=44.1986) [H:\DATA-2018\heruonan\20181022\1.raw]
5	1	gi|2791278	beta-xylosidase [Trichoderma reesei]	1597	87479	71	49	23	21	41.4	37623	1	1	1	8.527.971	25.553.696	3	25.553.629	0.0067	531	555	0	54.76	3.00E-05	K	QLSEVGKPLVVLQMGGGQVDSSSLK	S					46096: Scan 39704 (rt=52.2102) [H:\DATA-2018\heruonan\20181022\1.raw]
5	1	gi|2791278	beta-xylosidase [Trichoderma reesei]	1597	87479	71	49	23	21	41.4	37624	1	1	1	852.798	25.553.723	3	25.553.629	0.0094	531	555	0	18.58	0.13	K	QLSEVGKPLVVLQMGGGQVDSSSLK	S					36528: Scan 32759 (rt=44.5611) [H:\DATA-2018\heruonan\20181022\1.raw]
5	1	gi|2791278	beta-xylosidase [Trichoderma reesei]	1597	87479	71	49	23	21	41.4	37865	1	1	1	8.581.289	2.571.365	3	25.713.578	0.0071	531	555	0	70.36	8.10E-07	K	QLSEVGKPLVVLQMGGGQVDSSSLK	S	Oxidation (M)	0.0000000000000100000000000.0			30497: Scan 28089 (rt=39.5146) [H:\DATA-2018\heruonan\20181022\1.raw]
5	1	gi|2791278	beta-xylosidase [Trichoderma reesei]	1597	87479	71	49	23	21	41.4	37866	1	1	1	8.581.292	25.713.658	3	25.713.578	0.008	531	555	0	20.7	0.075	K	QLSEVGKPLVVLQMGGGQVDSSSLK	S	Oxidation (M)	0.0000000000000100000000000.0			30119: Scan 27781 (rt=39.1664) [H:\DATA-2018\heruonan\20181022\1.raw]
5	1	gi|2791278	beta-xylosidase [Trichoderma reesei]	1597	87479	71	49	23	21	41.4	42756	1	1	1	14.162.213	2.830.428	2	28.304.177	0.0103	242	266	0	20.21	0.11	R	LGFDAIITQQDLSEYYTPQFLAAAR	Y					53841: Scan 45219 (rt=58.2426) [H:\DATA-2018\heruonan\20181022\1.raw]
5	1	gi|2791278	beta-xylosidase [Trichoderma reesei]	1597	87479	71	49	23	21	41.4	42757	1	1	1	9.444.833	28.304.281	3	28.304.177	0.0103	242	266	0	38.58	0.0016	R	LGFDAIITQQDLSEYYTPQFLAAAR	Y					53858: Scan 45229 (rt=58.2542) [H:\DATA-2018\heruonan\20181022\1.raw]
5	1	gi|2791278	beta-xylosidase [Trichoderma reesei]	1597	87479	71	49	23	21	41.4	44792	1	1	1	9.838.106	29.484.101	3	29.483.983	0.0118	272	297	0	17.08	0.17	R	SLMCAYNSVNGVPSCANSFFLQTLLR	E					54933: Scan 45959 (rt=59.0794) [H:\DATA-2018\heruonan\20181022\1.raw]
5	1	gi|2791278	beta-xylosidase [Trichoderma reesei]	1597	87479	71	49	23	21	41.4	46660	1	1	1	10.211.694	30.604.864	3	30.604.763	0.01	591	616	0	25.85	0.024	R	LVTTQYPAEYVHQFPQNDMNLRPDGK	S					31745: Scan 29085 (rt=40.5851) [H:\DATA-2018\heruonan\20181022\1.raw]
5	1	gi|2791278	beta-xylosidase [Trichoderma reesei]	1597	87479	71	49	23	21	41.4	46881	1	1	1	10.265.011	30.764.815	3	30.764.713	0.0102	591	616	0	17.35	0.18	R	LVTTQYPAEYVHQFPQNDMNLRPDGK	S	Oxidation (M)	0.00000000000000000010000000.0			27773: Scan 25837 (rt=37.043) [H:\DATA-2018\heruonan\20181022\1.raw]
5	1	gi|2791278	beta-xylosidase [Trichoderma reesei]	1597	87479	71	49	23	21	41.4	46882	1	1	1	7.701.278	30.764.823	4	30.764.713	0.011	591	616	0	26.83	0.02	R	LVTTQYPAEYVHQFPQNDMNLRPDGK	S	Oxidation (M)	0.00000000000000000010000000.0			27664: Scan 25750 (rt=36.9442) [H:\DATA-2018\heruonan\20181022\1.raw]
5	1	gi|2791278	beta-xylosidase [Trichoderma reesei]	1597	87479	71	49	23	21	41.4	52729	1	1	1	9.306.929	37.187.425	4	37.187.315	0.011	187	220	0	38.06	0.0011	R	GQETPGEDAFFLSSAYTYEYITGIQGGVDPEHLK	V					54884: Scan 45922 (rt=59.0396) [H:\DATA-2018\heruonan\20181022\1.raw]
5	1	gi|2791278	beta-xylosidase [Trichoderma reesei]	1597	87479	71	49	23	21	41.4	52730	1	1	1	12.405.884	37.187.434	3	37.187.315	0.0119	187	220	0	22.62	0.04	R	GQETPGEDAFFLSSAYTYEYITGIQGGVDPEHLK	V					54841: Scan 45893 (rt=59.0051) [H:\DATA-2018\heruonan\20181022\1.raw]
6	1	gi|340521563	glycoside hydrolase family 54 [Trichoderma reesei QM6a]	1441	53664	58	39	14	13	43.1	506	1	1	1	3.822.405	7.624.665	2	762.464	0.0025	254	260	0	34	0.0023	R	FVTAVVK	G					15940: Scan 15406 (rt=25.1285) [H:\DATA-2018\heruonan\20181022\1.raw]
6	1	gi|340521563	glycoside hydrolase family 54 [Trichoderma reesei QM6a]	1441	53664	58	39	14	13	43.1	507	1	1	1	3.822.414	7.624.682	2	762.464	0.0042	254	260	0	14.36	0.3	R	FVTAVVK	G					16275: Scan 15719 (rt=25.4986) [H:\DATA-2018\heruonan\20181022\1.raw]
6	1	gi|340521563	glycoside hydrolase family 54 [Trichoderma reesei QM6a]	1441	53664	58	39	14	13	43.1	1865	1	1	1	4.397.235	8.774.325	2	8.774.294	0.0032	420	427	0	33.21	0.0063	R	DSPGSFIR	H					17627: Scan 17007 (rt=27.0745) [H:\DATA-2018\heruonan\20181022\1.raw]
6	1	gi|340521563	glycoside hydrolase family 54 [Trichoderma reesei QM6a]	1441	53664	58	39	14	13	43.1	2009	1	1	0	4.487.181	8.954.216	2	8.954.188	0.0028	465	471	0	9.42	0.98	R	SWSYPTR	Y					17395: Scan 16768 (rt=26.7716) [H:\DATA-2018\heruonan\20181022\1.raw]
6	1	gi|340521563	glycoside hydrolase family 54 [Trichoderma reesei QM6a]	1441	53664	58	39	14	13	43.1	2010	1	1	0	8.964.296	8.954.223	1	8.954.188	0.0035	465	471	0	4.45	3.1	R	SWSYPTR	Y					17424: Scan 16799 (rt=26.8083) [H:\DATA-2018\heruonan\20181022\1.raw]
6	1	gi|340521563	glycoside hydrolase family 54 [Trichoderma reesei QM6a]	1441	53664	58	39	14	13	43.1	2962	1	1	0	4.882.556	9.744.966	2	9.744.934	0.0032	398	405	0	43.37	0.00068	K	QQASWTVR	T					15321: Scan 14811 (rt=24.4005) [H:\DATA-2018\heruonan\20181022\1.raw]
6	1	gi|340521563	glycoside hydrolase family 54 [Trichoderma reesei QM6a]	1441	53664	58	39	14	13	43.1	3577	1	1	1	5.072.635	10.125.125	2	1.012.509	0.0035	261	269	0	37.13	0.0012	K	GEPGQWAIR	G					20790: Scan 19917 (rt=30.4929) [H:\DATA-2018\heruonan\20181022\1.raw]
6	1	gi|340521563	glycoside hydrolase family 54 [Trichoderma reesei QM6a]	1441	53664	58	39	14	13	43.1	12595	1	1	1	7.313.824	14.607.502	2	14.607.452	0.005	144	156	0	30.68	0.013	K	AYGVFIAPFTGYR	N					45662: Scan 39394 (rt=51.869) [H:\DATA-2018\heruonan\20181022\1.raw]
6	1	gi|340521563	glycoside hydrolase family 54 [Trichoderma reesei QM6a]	1441	53664	58	39	14	13	43.1	12596	1	1	1	7.313.824	14.607.503	2	14.607.452	0.005	144	156	0	34.08	0.0059	K	AYGVFIAPFTGYR	N					45197: Scan 39073 (rt=51.5198) [H:\DATA-2018\heruonan\20181022\1.raw]
6	1	gi|340521563	glycoside hydrolase family 54 [Trichoderma reesei QM6a]	1441	53664	58	39	14	13	43.1	13221	1	1	1	7.433.851	14.847.557	2	14.847.583	-0.0026	297	311	0	22.6	0.06	K	EGAIILGIGGDNSNR	A					27906: Scan 25938 (rt=37.1516) [H:\DATA-2018\heruonan\20181022\1.raw]
6	1	gi|340521563	glycoside hydrolase family 54 [Trichoderma reesei QM6a]	1441	53664	58	39	14	13	43.1	13222	1	1	1	7.433.885	14.847.624	2	14.847.583	0.0041	297	311	0	35.77	0.0028	K	EGAIILGIGGDNSNR	A					28810: Sum of 2 scans in range 26694 (rt=37.9731) to 26697 (rt=37.9778) [H:\DATA-2018\heruonan\20181022\1.raw]
6	1	gi|340521563	glycoside hydrolase family 54 [Trichoderma reesei QM6a]	1441	53664	58	39	14	13	43.1	13223	1	1	1	7.433.889	14.847.631	2	14.847.583	0.0048	297	311	0	22.81	0.054	K	EGAIILGIGGDNSNR	A					29417: Scan 27182 (rt=38.5154) [H:\DATA-2018\heruonan\20181022\1.raw]
6	1	gi|340521563	glycoside hydrolase family 54 [Trichoderma reesei QM6a]	1441	53664	58	39	14	13	43.1	13224	1	1	1	7.433.889	14.847.633	2	14.847.583	0.005	297	311	0	51.67	6.60E-05	K	EGAIILGIGGDNSNR	A					27070: Scan 25293 (rt=36.4389) [H:\DATA-2018\heruonan\20181022\1.raw]
6	1	gi|340521563	glycoside hydrolase family 54 [Trichoderma reesei QM6a]	1441	53664	58	39	14	13	43.1	13225	1	1	1	743.389	14.847.634	2	14.847.583	0.0051	297	311	0	33.32	0.0045	K	EGAIILGIGGDNSNR	A					28359: Scan 26331 (rt=37.575) [H:\DATA-2018\heruonan\20181022\1.raw]
6	1	gi|340521563	glycoside hydrolase family 54 [Trichoderma reesei QM6a]	1441	53664	58	39	14	13	43.1	13226	1	1	1	7.433.894	14.847.641	2	14.847.583	0.0058	297	311	0	54.3	3.70E-05	K	EGAIILGIGGDNSNR	A					27477: Scan 25604 (rt=36.7851) [H:\DATA-2018\heruonan\20181022\1.raw]
6	1	gi|340521563	glycoside hydrolase family 54 [Trichoderma reesei QM6a]	1441	53664	58	39	14	13	43.1	13227	1	1	1	7.433.896	14.847.647	2	14.847.583	0.0064	297	311	0	57.76	1.60E-05	K	EGAIILGIGGDNSNR	A					26669: Scan 24973 (rt=36.0907) [H:\DATA-2018\heruonan\20181022\1.raw]
6	1	gi|340521563	glycoside hydrolase family 54 [Trichoderma reesei QM6a]	1441	53664	58	39	14	13	43.1	13228	1	1	1	7.433.898	1.484.765	2	14.847.583	0.0067	297	311	0	18.31	0.15	K	EGAIILGIGGDNSNR	A					34360: Scan 31122 (rt=42.7852) [H:\DATA-2018\heruonan\20181022\1.raw]
6	1	gi|340521563	glycoside hydrolase family 54 [Trichoderma reesei QM6a]	1441	53664	58	39	14	13	43.1	14385	1	1	1	7.668.434	15.316.722	2	15.316.725	-0.0003	406	419	0	13.1	0.17	R	TGLGNSACFSFESR	D					43180: Scan 37660 (rt=49.9613) [H:\DATA-2018\heruonan\20181022\1.raw]
6	1	gi|340521563	glycoside hydrolase family 54 [Trichoderma reesei QM6a]	1441	53664	58	39	14	13	43.1	14386	1	1	1	7.668.446	15.316.746	2	15.316.725	0.002	406	419	0	47	6.40E-05	R	TGLGNSACFSFESR	D					27622: Scan 25714 (rt=36.9049) [H:\DATA-2018\heruonan\20181022\1.raw]
6	1	gi|340521563	glycoside hydrolase family 54 [Trichoderma reesei QM6a]	1441	53664	58	39	14	13	43.1	14387	1	1	1	7.668.455	15.316.765	2	15.316.725	0.0039	406	419	0	44.77	0.00012	R	TGLGNSACFSFESR	D					28583: Scan 26508 (rt=37.7679) [H:\DATA-2018\heruonan\20181022\1.raw]
6	1	gi|340521563	glycoside hydrolase family 54 [Trichoderma reesei QM6a]	1441	53664	58	39	14	13	43.1	14388	1	1	1	766.846	15.316.773	2	15.316.725	0.0048	406	419	0	57.79	5.30E-06	R	TGLGNSACFSFESR	D					29038: Scan 26881 (rt=38.181) [H:\DATA-2018\heruonan\20181022\1.raw]
6	1	gi|340521563	glycoside hydrolase family 54 [Trichoderma reesei QM6a]	1441	53664	58	39	14	13	43.1	14389	1	1	1	7.668.462	15.316.778	2	15.316.725	0.0053	406	419	0	35.95	0.00077	R	TGLGNSACFSFESR	D					28144: Scan 26147 (rt=37.3758) [H:\DATA-2018\heruonan\20181022\1.raw]
6	1	gi|340521563	glycoside hydrolase family 54 [Trichoderma reesei QM6a]	1441	53664	58	39	14	13	43.1	14390	1	1	1	7.668.462	15.316.778	2	15.316.725	0.0053	406	419	0	83.53	1.40E-08	R	TGLGNSACFSFESR	D					26784: Scan 25063 (rt=36.1896) [H:\DATA-2018\heruonan\20181022\1.raw]
6	1	gi|340521563	glycoside hydrolase family 54 [Trichoderma reesei QM6a]	1441	53664	58	39	14	13	43.1	14391	1	1	1	7.668.463	15.316.781	2	15.316.725	0.0055	406	419	0	37.39	0.00056	R	TGLGNSACFSFESR	D					30904: Scan 28416 (rt=39.8653) [H:\DATA-2018\heruonan\20181022\1.raw]
6	1	gi|340521563	glycoside hydrolase family 54 [Trichoderma reesei QM6a]	1441	53664	58	39	14	13	43.1	14392	1	1	1	7.668.464	15.316.782	2	15.316.725	0.0056	406	419	0	77.52	5.40E-08	R	TGLGNSACFSFESR	D					27173: Scan 25377 (rt=36.5343) [H:\DATA-2018\heruonan\20181022\1.raw]
6	1	gi|340521563	glycoside hydrolase family 54 [Trichoderma reesei QM6a]	1441	53664	58	39	14	13	43.1	14393	1	1	1	7.668.466	15.316.786	2	15.316.725	0.006	406	419	0	8.29	0.45	R	TGLGNSACFSFESR	D					41404: Scan 36383 (rt=48.545) [H:\DATA-2018\heruonan\20181022\1.raw]
6	1	gi|340521563	glycoside hydrolase family 54 [Trichoderma reesei QM6a]	1441	53664	58	39	14	13	43.1	14394	1	1	1	766.847	15.316.795	2	15.316.725	0.007	406	419	0	65.67	9.10E-07	R	TGLGNSACFSFESR	D					26384: Scan 24742 (rt=35.8341) [H:\DATA-2018\heruonan\20181022\1.raw]
6	1	gi|340521563	glycoside hydrolase family 54 [Trichoderma reesei QM6a]	1441	53664	58	39	14	13	43.1	17206	1	1	1	8.229.243	1.643.834	2	16.438.307	0.0033	48	62	0	63.85	5.20E-06	R	ALYGAYSGPLYQVSR	G					30934: Scan 28440 (rt=39.8924) [H:\DATA-2018\heruonan\20181022\1.raw]
6	1	gi|340521563	glycoside hydrolase family 54 [Trichoderma reesei QM6a]	1441	53664	58	39	14	13	43.1	17207	1	1	1	5.489.527	16.438.362	3	16.438.307	0.0055	48	62	0	15.89	0.33	R	ALYGAYSGPLYQVSR	G					31156: Scan 28619 (rt=40.0855) [H:\DATA-2018\heruonan\20181022\1.raw]
6	1	gi|340521563	glycoside hydrolase family 54 [Trichoderma reesei QM6a]	1441	53664	58	39	14	13	43.1	17208	1	1	1	8.229.254	16.438.362	2	16.438.307	0.0055	48	62	0	72.32	7.50E-07	R	ALYGAYSGPLYQVSR	G					31338: Scan 28765 (rt=40.2446) [H:\DATA-2018\heruonan\20181022\1.raw]
6	1	gi|340521563	glycoside hydrolase family 54 [Trichoderma reesei QM6a]	1441	53664	58	39	14	13	43.1	17209	1	1	1	8.229.254	16.438.363	2	16.438.307	0.0055	48	62	0	40.44	0.0012	R	ALYGAYSGPLYQVSR	G					31778: Scan 29114 (rt=40.6142) [H:\DATA-2018\heruonan\20181022\1.raw]
6	1	gi|340521563	glycoside hydrolase family 54 [Trichoderma reesei QM6a]	1441	53664	58	39	14	13	43.1	17210	1	1	1	8.229.254	16.438.363	2	16.438.307	0.0056	48	62	0	5.47	3.7	R	ALYGAYSGPLYQVSR	G					26239: Scan 24610 (rt=35.692) [H:\DATA-2018\heruonan\20181022\1.raw]
6	1	gi|340521563	glycoside hydrolase family 54 [Trichoderma reesei QM6a]	1441	53664	58	39	14	13	43.1	19101	1	1	1	8.678.999	17.337.852	2	17.337.791	0.0061	428	442	0	104.45	2.40E-10	R	HSNYQLMVNANDNSK	L					17150: Scan 16532 (rt=26.4749) [H:\DATA-2018\heruonan\20181022\1.raw]
6	1	gi|340521563	glycoside hydrolase family 54 [Trichoderma reesei QM6a]	1441	53664	58	39	14	13	43.1	19102	1	1	1	5.789.357	17.337.854	3	17.337.791	0.0063	428	442	0	35.92	0.0016	R	HSNYQLMVNANDNSK	L					17456: Scan 16831 (rt=26.8472) [H:\DATA-2018\heruonan\20181022\1.raw]
6	1	gi|340521563	glycoside hydrolase family 54 [Trichoderma reesei QM6a]	1441	53664	58	39	14	13	43.1	19103	1	1	1	8.679.002	17.337.858	2	17.337.791	0.0067	428	442	0	74.02	2.50E-07	R	HSNYQLMVNANDNSK	L					17428: Scan 16804 (rt=26.8149) [H:\DATA-2018\heruonan\20181022\1.raw]
6	1	gi|340521563	glycoside hydrolase family 54 [Trichoderma reesei QM6a]	1441	53664	58	39	14	13	43.1	19443	1	1	1	5.842.632	17.497.676	3	1.749.774	-0.0064	428	442	0	36.14	0.00095	R	HSNYQLMVNANDNSK	L	Oxidation (M)	0.000000100000000.0			14162: Scan 13726 (rt=23.0013) [H:\DATA-2018\heruonan\20181022\1.raw]
6	1	gi|340521563	glycoside hydrolase family 54 [Trichoderma reesei QM6a]	1441	53664	58	39	14	13	43.1	19445	1	1	1	8.758.968	17.497.791	2	1.749.774	0.0051	428	442	0	48.54	6.60E-05	R	HSNYQLMVNANDNSK	L	Oxidation (M)	0.000000100000000.0			13540: Sum of 2 scans in range 13101 (rt=22.1439) to 13124 (rt=22.1781) [H:\DATA-2018\heruonan\20181022\1.raw]
6	1	gi|340521563	glycoside hydrolase family 54 [Trichoderma reesei QM6a]	1441	53664	58	39	14	13	43.1	19446	1	1	1	5.842.672	17.497.798	3	1.749.774	0.0058	428	442	0	56.89	9.60E-06	R	HSNYQLMVNANDNSK	L	Oxidation (M)	0.000000100000000.0			13803: Scan 13371 (rt=22.5263) [H:\DATA-2018\heruonan\20181022\1.raw]
6	1	gi|340521563	glycoside hydrolase family 54 [Trichoderma reesei QM6a]	1441	53664	58	39	14	13	43.1	19448	1	1	1	8.758.985	17.497.823	2	1.749.774	0.0083	428	442	0	81.55	3.50E-08	R	HSNYQLMVNANDNSK	L	Oxidation (M)	0.000000100000000.0			13779: Scan 13344 (rt=22.4883) [H:\DATA-2018\heruonan\20181022\1.raw]
6	1	gi|340521563	glycoside hydrolase family 54 [Trichoderma reesei QM6a]	1441	53664	58	39	14	13	43.1	19449	1	1	1	8.758.987	17.497.829	2	1.749.774	0.0089	428	442	0	34.37	0.0019	R	HSNYQLMVNANDNSK	L	Oxidation (M)	0.000000100000000.0			14031: Scan 13604 (rt=22.8368) [H:\DATA-2018\heruonan\20181022\1.raw]
6	1	gi|340521563	glycoside hydrolase family 54 [Trichoderma reesei QM6a]	1441	53664	58	39	14	13	43.1	32998	1	1	1	7.747.372	23.211.897	3	23.211.863	0.0034	375	397	0	18.18	0.16	R	YIAHTGATVNTQVVSSSSSTALK	Q					20880: Scan 19991 (rt=30.5751) [H:\DATA-2018\heruonan\20181022\1.raw]
6	1	gi|340521563	glycoside hydrolase family 54 [Trichoderma reesei QM6a]	1441	53664	58	39	14	13	43.1	32999	1	1	1	7.747.374	23.211.903	3	23.211.863	0.004	375	397	0	3.77	4.2	R	YIAHTGATVNTQVVSSSSSTALK	Q					23149: Scan 21992 (rt=32.8325) [H:\DATA-2018\heruonan\20181022\1.raw]
6	1	gi|340521563	glycoside hydrolase family 54 [Trichoderma reesei QM6a]	1441	53664	58	39	14	13	43.1	33002	1	1	1	11.616.041	23.211.936	2	23.211.863	0.0073	375	397	0	140.94	8.00E-14	R	YIAHTGATVNTQVVSSSSSTALK	Q					19819: Scan 19059 (rt=29.5193) [H:\DATA-2018\heruonan\20181022\1.raw]
6	1	gi|340521563	glycoside hydrolase family 54 [Trichoderma reesei QM6a]	1441	53664	58	39	14	13	43.1	33004	1	1	1	11.616.044	23.211.942	2	23.211.863	0.0079	375	397	0	5.14	3	R	YIAHTGATVNTQVVSSSSSTALK	Q					21971: Scan 20968 (rt=31.6775) [H:\DATA-2018\heruonan\20181022\1.raw]
6	1	gi|340521563	glycoside hydrolase family 54 [Trichoderma reesei QM6a]	1441	53664	58	39	14	13	43.1	33005	1	1	1	11.616.045	23.211.944	2	23.211.863	0.0081	375	397	0	19.64	0.11	R	YIAHTGATVNTQVVSSSSSTALK	Q					20177: Scan 19369 (rt=29.8789) [H:\DATA-2018\heruonan\20181022\1.raw]
6	1	gi|340521563	glycoside hydrolase family 54 [Trichoderma reesei QM6a]	1441	53664	58	39	14	13	43.1	33006	1	1	1	7.747.391	23.211.956	3	23.211.863	0.0093	375	397	0	6.99	2	R	YIAHTGATVNTQVVSSSSSTALK	Q					34752: Scan 31428 (rt=43.116) [H:\DATA-2018\heruonan\20181022\1.raw]
6	1	gi|340521563	glycoside hydrolase family 54 [Trichoderma reesei QM6a]	1441	53664	58	39	14	13	43.1	33007	1	1	1	7.747.392	23.211.957	3	23.211.863	0.0094	375	397	0	48.89	0.00013	R	YIAHTGATVNTQVVSSSSSTALK	Q					20502: Scan 19657 (rt=30.2058) [H:\DATA-2018\heruonan\20181022\1.raw]
6	1	gi|340521563	glycoside hydrolase family 54 [Trichoderma reesei QM6a]	1441	53664	58	39	14	13	43.1	36043	1	1	1	12.335.697	24.651.248	2	24.651.183	0.0066	443	464	0	5.83	1.4	K	LFHEDATFCPQAGLNGQGNSFR	S					29051: Scan 26893 (rt=38.1947) [H:\DATA-2018\heruonan\20181022\1.raw]
6	1	gi|340521563	glycoside hydrolase family 54 [Trichoderma reesei QM6a]	1441	53664	58	39	14	13	43.1	36044	1	1	1	822.716	24.651.263	3	24.651.183	0.008	443	464	0	45.04	0.00018	K	LFHEDATFCPQAGLNGQGNSFR	S					28945: Sum of 2 scans in range 26806 (rt=38.0981) to 26822 (rt=38.1156) [H:\DATA-2018\heruonan\20181022\1.raw]
6	1	gi|340521563	glycoside hydrolase family 54 [Trichoderma reesei QM6a]	1441	53664	58	39	14	13	43.1	47919	1	1	1	10.525.245	31.545.517	3	31.545.544	-0.0027	106	138	0	71.88	5.80E-07	R	GNHLTQAPPGGAASGPQPNGYDNLASAIGAPVR	L					31255: Scan 28694 (rt=40.1665) [H:\DATA-2018\heruonan\20181022\1.raw]
6	1	gi|340521563	glycoside hydrolase family 54 [Trichoderma reesei QM6a]	1441	53664	58	39	14	13	43.1	47920	1	1	1	7.896.463	31.545.563	4	31.545.544	0.0019	106	138	0	72.33	4.90E-07	R	GNHLTQAPPGGAASGPQPNGYDNLASAIGAPVR	L					30793: Scan 28327 (rt=39.7691) [H:\DATA-2018\heruonan\20181022\1.raw]
6	1	gi|340521563	glycoside hydrolase family 54 [Trichoderma reesei QM6a]	1441	53664	58	39	14	13	43.1	47921	1	1	1	10.525.271	31.545.595	3	31.545.544	0.0051	106	138	0	56.85	1.70E-05	R	GNHLTQAPPGGAASGPQPNGYDNLASAIGAPVR	L					30844: Scan 28371 (rt=39.8177) [H:\DATA-2018\heruonan\20181022\1.raw]
6	1	gi|340521563	glycoside hydrolase family 54 [Trichoderma reesei QM6a]	1441	53664	58	39	14	13	43.1	48581	1	1	1	10.695.035	32.054.887	3	32.054.874	0.0013	312	342	0	0.94	4.3	R	AQGTFYEGVMTSGYPSDSTENAVQANLVAAK	Y					39411: Scan 34962 (rt=46.9734) [H:\DATA-2018\heruonan\20181022\1.raw]
6	1	gi|340521563	glycoside hydrolase family 54 [Trichoderma reesei QM6a]	1441	53664	58	39	14	13	43.1	48582	1	1	1	10.695.039	32.054.899	3	32.054.874	0.0025	312	342	0	4.2	2.2	R	AQGTFYEGVMTSGYPSDSTENAVQANLVAAK	Y					39614: Scan 35111 (rt=47.1359) [H:\DATA-2018\heruonan\20181022\1.raw]
6	1	gi|340521563	glycoside hydrolase family 54 [Trichoderma reesei QM6a]	1441	53664	58	39	14	13	43.1	48584	1	1	1	10.695.062	32.054.968	3	32.054.874	0.0094	312	342	0	35.87	0.0017	R	AQGTFYEGVMTSGYPSDSTENAVQANLVAAK	Y					38510: Scan 34290 (rt=46.2347) [H:\DATA-2018\heruonan\20181022\1.raw]
6	1	gi|340521563	glycoside hydrolase family 54 [Trichoderma reesei QM6a]	1441	53664	58	39	14	13	43.1	48750	1	1	1	10.748.365	32.214.877	3	32.214.823	0.0054	312	342	0	6.71	0.97	R	AQGTFYEGVMTSGYPSDSTENAVQANLVAAK	Y	Oxidation (M)	0.0000000001000000000000000000000.0			33040: Scan 30110 (rt=41.6904) [H:\DATA-2018\heruonan\20181022\1.raw]
6	1	gi|340521563	glycoside hydrolase family 54 [Trichoderma reesei QM6a]	1441	53664	58	39	14	13	43.1	48751	1	1	1	10.748.376	3.221.491	3	32.214.823	0.0087	312	342	0	23.18	0.024	R	AQGTFYEGVMTSGYPSDSTENAVQANLVAAK	Y	Oxidation (M)	0.0000000001000000000000000000000.0			32467: Scan 29637 (rt=41.18) [H:\DATA-2018\heruonan\20181022\1.raw]
6	1	gi|340521563	glycoside hydrolase family 54 [Trichoderma reesei QM6a]	1441	53664	58	39	14	13	43.1	48752	1	1	1	10.748.385	32.214.937	3	32.214.823	0.0114	312	342	0	42.39	0.00028	R	AQGTFYEGVMTSGYPSDSTENAVQANLVAAK	Y	Oxidation (M)	0.0000000001000000000000000000000.0			32639: Scan 29779 (rt=41.3328) [H:\DATA-2018\heruonan\20181022\1.raw]
6	2	gi|1580814	alpha-L-arabinofuranosidase [Trichoderma reesei]	129	51711	7	4	6	4	12.8	350	1	0	1	3.752.325	7.484.505	2	7.484.483	0.0022	245	251	0	15.61	0.11	R	FVTAAIK	G					16047: Scan 15504 (rt=25.2512) [H:\DATA-2018\heruonan\20181022\1.raw]
6	2	gi|1580814	alpha-L-arabinofuranosidase [Trichoderma reesei]	129	51711	7	4	6	4	12.8	2009	1	0	0	4.487.181	8.954.216	2	8.954.188	0.0028	455	461	0	9.42	0.98	R	SWSYPTR	Y					17395: Scan 16768 (rt=26.7716) [H:\DATA-2018\heruonan\20181022\1.raw]
6	2	gi|1580814	alpha-L-arabinofuranosidase [Trichoderma reesei]	129	51711	7	4	6	4	12.8	2010	1	0	0	8.964.296	8.954.223	1	8.954.188	0.0035	455	461	0	4.45	3.1	R	SWSYPTR	Y					17424: Scan 16799 (rt=26.8083) [H:\DATA-2018\heruonan\20181022\1.raw]
6	2	gi|1580814	alpha-L-arabinofuranosidase [Trichoderma reesei]	129	51711	7	4	6	4	12.8	2962	1	0	0	4.882.556	9.744.966	2	9.744.934	0.0032	388	395	0	43.37	0.00068	K	QQASWTVR	A					15321: Scan 14811 (rt=24.4005) [H:\DATA-2018\heruonan\20181022\1.raw]
6	2	gi|1580814	alpha-L-arabinofuranosidase [Trichoderma reesei]	129	51711	7	4	6	4	12.8	10451	1	0	1	6.873.483	1.372.682	2	13.726.776	0.0044	137	149	0	36.79	0.0028	K	AYGVFVSPGTGYR	N					26224: Scan 24594 (rt=35.6751) [H:\DATA-2018\heruonan\20181022\1.raw]
6	2	gi|1580814	alpha-L-arabinofuranosidase [Trichoderma reesei]	129	51711	7	4	6	4	12.8	15055	1	0	1	7.794.225	15.568.305	2	15.568.239	0.0067	43	56	0	42.7	0.00067	R	ALFSAYTGPLYQVK	R					40510: Scan 35740 (rt=47.8431) [H:\DATA-2018\heruonan\20181022\1.raw]
6	2	gi|1580814	alpha-L-arabinofuranosidase [Trichoderma reesei]	129	51711	7	4	6	4	12.8	15445	1	0	1	7.868.945	15.717.744	2	15.717.692	0.0052	418	432	0	57.37	2.50E-05	R	HSNFGLVLNANDGSK	L					23622: Scan 22409 (rt=33.2826) [H:\DATA-2018\heruonan\20181022\1.raw]
7	1	gi|121855	RecName: Full=Exoglucanase 2; AltName: Full=1,4-beta-cellobiohydrolase; AltName: Full=Exocellobiohydrolase II; Short=CBHII; AltName: Full=Exoglucanase II; Flags: Precursor	1344	50306	41	36	9	9	21.4	1991	1	1	1	4.477.388	8.934.631	2	8.934.607	0.0025	221	227	0	29.4	0.018	K	NYIDTIR	Q					18745: Scan 18052 (rt=28.3833) [H:\DATA-2018\heruonan\20181022\1.raw]
7	1	gi|121855	RecName: Full=Exoglucanase 2; AltName: Full=1,4-beta-cellobiohydrolase; AltName: Full=Exocellobiohydrolase II; Short=CBHII; AltName: Full=Exoglucanase II; Flags: Precursor	1344	50306	41	36	9	9	21.4	6980	1	1	1	5.933.189	11.846.232	2	11.846.189	0.0042	219	227	1	39.89	0.0014	K	YKNYIDTIR	Q					20543: Scan 19687 (rt=30.2391) [H:\DATA-2018\heruonan\20181022\1.raw]
7	1	gi|121855	RecName: Full=Exoglucanase 2; AltName: Full=1,4-beta-cellobiohydrolase; AltName: Full=Exocellobiohydrolase II; Short=CBHII; AltName: Full=Exoglucanase II; Flags: Precursor	1344	50306	41	36	9	9	21.4	6981	1	1	1	3.958.817	11.846.232	3	11.846.189	0.0043	219	227	1	28.56	0.019	K	YKNYIDTIR	Q					20576: Scan 19720 (rt=30.2744) [H:\DATA-2018\heruonan\20181022\1.raw]
7	1	gi|121855	RecName: Full=Exoglucanase 2; AltName: Full=1,4-beta-cellobiohydrolase; AltName: Full=Exocellobiohydrolase II; Short=CBHII; AltName: Full=Exoglucanase II; Flags: Precursor	1344	50306	41	36	9	9	21.4	7497	1	1	1	6.113.293	12.206.439	2	12.206.401	0.0039	228	237	0	59.19	1.70E-05	R	QIVVEYSDIR	T					23646: Scan 22432 (rt=33.3085) [H:\DATA-2018\heruonan\20181022\1.raw]
7	1	gi|121855	RecName: Full=Exoglucanase 2; AltName: Full=1,4-beta-cellobiohydrolase; AltName: Full=Exocellobiohydrolase II; Short=CBHII; AltName: Full=Exoglucanase II; Flags: Precursor	1344	50306	41	36	9	9	21.4	7498	1	1	1	6.113.293	1.220.644	2	12.206.401	0.0039	228	237	0	63.39	6.60E-06	R	QIVVEYSDIR	T					24011: Scan 22751 (rt=33.6525) [H:\DATA-2018\heruonan\20181022\1.raw]
7	1	gi|121855	RecName: Full=Exoglucanase 2; AltName: Full=1,4-beta-cellobiohydrolase; AltName: Full=Exocellobiohydrolase II; Short=CBHII; AltName: Full=Exoglucanase II; Flags: Precursor	1344	50306	41	36	9	9	21.4	7499	1	1	1	6.113.296	12.206.446	2	12.206.401	0.0045	228	237	0	40.12	0.0014	R	QIVVEYSDIR	T					24413: Scan 23093 (rt=34.0305) [H:\DATA-2018\heruonan\20181022\1.raw]
7	1	gi|121855	RecName: Full=Exoglucanase 2; AltName: Full=1,4-beta-cellobiohydrolase; AltName: Full=Exocellobiohydrolase II; Short=CBHII; AltName: Full=Exoglucanase II; Flags: Precursor	1344	50306	41	36	9	9	21.4	10727	1	1	1	6.943.681	13.867.217	2	13.867.177	0.004	166	177	0	62.98	6.50E-06	K	TPLMEQTLADIR	T					37094: Sum of 2 scans in range 33191 (rt=45.0327) to 33231 (rt=45.0749) [H:\DATA-2018\heruonan\20181022\1.raw]
7	1	gi|121855	RecName: Full=Exoglucanase 2; AltName: Full=1,4-beta-cellobiohydrolase; AltName: Full=Exocellobiohydrolase II; Short=CBHII; AltName: Full=Exoglucanase II; Flags: Precursor	1344	50306	41	36	9	9	21.4	10728	1	1	1	6.943.682	13.867.218	2	13.867.177	0.0041	166	177	0	36.15	0.0031	K	TPLMEQTLADIR	T					38948: Scan 34623 (rt=46.5972) [H:\DATA-2018\heruonan\20181022\1.raw]
7	1	gi|121855	RecName: Full=Exoglucanase 2; AltName: Full=1,4-beta-cellobiohydrolase; AltName: Full=Exocellobiohydrolase II; Short=CBHII; AltName: Full=Exoglucanase II; Flags: Precursor	1344	50306	41	36	9	9	21.4	10729	1	1	1	6.943.682	13.867.218	2	13.867.177	0.0041	166	177	0	20.82	0.11	K	TPLMEQTLADIR	T					38285: Scan 34125 (rt=46.0556) [H:\DATA-2018\heruonan\20181022\1.raw]
7	1	gi|121855	RecName: Full=Exoglucanase 2; AltName: Full=1,4-beta-cellobiohydrolase; AltName: Full=Exocellobiohydrolase II; Short=CBHII; AltName: Full=Exoglucanase II; Flags: Precursor	1344	50306	41	36	9	9	21.4	10730	1	1	1	6.943.683	1.386.722	2	13.867.177	0.0044	166	177	0	66.44	2.90E-06	K	TPLMEQTLADIR	T					36676: Scan 32871 (rt=44.6836) [H:\DATA-2018\heruonan\20181022\1.raw]
7	1	gi|121855	RecName: Full=Exoglucanase 2; AltName: Full=1,4-beta-cellobiohydrolase; AltName: Full=Exocellobiohydrolase II; Short=CBHII; AltName: Full=Exoglucanase II; Flags: Precursor	1344	50306	41	36	9	9	21.4	10731	1	1	1	6.943.684	13.867.222	2	13.867.177	0.0045	166	177	0	79.05	1.60E-07	K	TPLMEQTLADIR	T					35780: Scan 32204 (rt=43.9587) [H:\DATA-2018\heruonan\20181022\1.raw]
7	1	gi|121855	RecName: Full=Exoglucanase 2; AltName: Full=1,4-beta-cellobiohydrolase; AltName: Full=Exocellobiohydrolase II; Short=CBHII; AltName: Full=Exoglucanase II; Flags: Precursor	1344	50306	41	36	9	9	21.4	10732	1	1	1	6.943.684	13.867.223	2	13.867.177	0.0046	166	177	0	63.09	6.30E-06	K	TPLMEQTLADIR	T					36223: Scan 32537 (rt=44.324) [H:\DATA-2018\heruonan\20181022\1.raw]
7	1	gi|121855	RecName: Full=Exoglucanase 2; AltName: Full=1,4-beta-cellobiohydrolase; AltName: Full=Exocellobiohydrolase II; Short=CBHII; AltName: Full=Exoglucanase II; Flags: Precursor	1344	50306	41	36	9	9	21.4	11150	1	1	1	7.023.613	14.027.081	2	14.027.126	-0.0045	166	177	0	5.55	4.1	K	TPLMEQTLADIR	T	Oxidation (M)	0.000100000000.0			53748: Scan 45154 (rt=58.171) [H:\DATA-2018\heruonan\20181022\1.raw]
7	1	gi|121855	RecName: Full=Exoglucanase 2; AltName: Full=1,4-beta-cellobiohydrolase; AltName: Full=Exocellobiohydrolase II; Short=CBHII; AltName: Full=Exoglucanase II; Flags: Precursor	1344	50306	41	36	9	9	21.4	11152	1	1	1	7.023.646	14.027.147	2	14.027.126	0.0021	166	177	0	49.59	0.00018	K	TPLMEQTLADIR	T	Oxidation (M)	0.000100000000.0			26517: Scan 24851 (rt=35.9553) [H:\DATA-2018\heruonan\20181022\1.raw]
7	1	gi|121855	RecName: Full=Exoglucanase 2; AltName: Full=1,4-beta-cellobiohydrolase; AltName: Full=Exocellobiohydrolase II; Short=CBHII; AltName: Full=Exoglucanase II; Flags: Precursor	1344	50306	41	36	9	9	21.4	11153	1	1	1	7.023.651	14.027.155	2	14.027.126	0.0029	166	177	0	1.01	13	K	TPLMEQTLADIR	T	Oxidation (M)	0.000100000000.0			34827: Scan 31479 (rt=43.171) [H:\DATA-2018\heruonan\20181022\1.raw]
7	1	gi|121855	RecName: Full=Exoglucanase 2; AltName: Full=1,4-beta-cellobiohydrolase; AltName: Full=Exocellobiohydrolase II; Short=CBHII; AltName: Full=Exoglucanase II; Flags: Precursor	1344	50306	41	36	9	9	21.4	11154	1	1	1	7.023.653	1.402.716	2	14.027.126	0.0034	166	177	0	56.85	3.40E-05	K	TPLMEQTLADIR	T	Oxidation (M)	0.000100000000.0			29561: Scan 27300 (rt=38.6427) [H:\DATA-2018\heruonan\20181022\1.raw]
7	1	gi|121855	RecName: Full=Exoglucanase 2; AltName: Full=1,4-beta-cellobiohydrolase; AltName: Full=Exocellobiohydrolase II; Short=CBHII; AltName: Full=Exoglucanase II; Flags: Precursor	1344	50306	41	36	9	9	21.4	11155	1	1	1	7.023.653	1.402.716	2	14.027.126	0.0034	166	177	0	39.3	0.0019	K	TPLMEQTLADIR	T	Oxidation (M)	0.000100000000.0			30287: Scan 27913 (rt=39.3186) [H:\DATA-2018\heruonan\20181022\1.raw]
7	1	gi|121855	RecName: Full=Exoglucanase 2; AltName: Full=1,4-beta-cellobiohydrolase; AltName: Full=Exocellobiohydrolase II; Short=CBHII; AltName: Full=Exoglucanase II; Flags: Precursor	1344	50306	41	36	9	9	21.4	11156	1	1	1	7.023.657	14.027.169	2	14.027.126	0.0043	166	177	0	83.43	7.30E-08	K	TPLMEQTLADIR	T	Oxidation (M)	0.000100000000.0			27799: Scan 25854 (rt=37.0594) [H:\DATA-2018\heruonan\20181022\1.raw]
7	1	gi|121855	RecName: Full=Exoglucanase 2; AltName: Full=1,4-beta-cellobiohydrolase; AltName: Full=Exocellobiohydrolase II; Short=CBHII; AltName: Full=Exoglucanase II; Flags: Precursor	1344	50306	41	36	9	9	21.4	11157	1	1	1	7.023.658	14.027.169	2	14.027.126	0.0043	166	177	0	41.37	0.0012	K	TPLMEQTLADIR	T	Oxidation (M)	0.000100000000.0			27597: Scan 25693 (rt=36.8825) [H:\DATA-2018\heruonan\20181022\1.raw]
7	1	gi|121855	RecName: Full=Exoglucanase 2; AltName: Full=1,4-beta-cellobiohydrolase; AltName: Full=Exocellobiohydrolase II; Short=CBHII; AltName: Full=Exoglucanase II; Flags: Precursor	1344	50306	41	36	9	9	21.4	11158	1	1	1	4.685.796	1.402.717	3	14.027.126	0.0044	166	177	0	48.28	0.00024	K	TPLMEQTLADIR	T	Oxidation (M)	0.000100000000.0			25428: Scan 23935 (rt=34.9521) [H:\DATA-2018\heruonan\20181022\1.raw]
7	1	gi|121855	RecName: Full=Exoglucanase 2; AltName: Full=1,4-beta-cellobiohydrolase; AltName: Full=Exocellobiohydrolase II; Short=CBHII; AltName: Full=Exoglucanase II; Flags: Precursor	1344	50306	41	36	9	9	21.4	11159	1	1	1	7.023.662	14.027.178	2	14.027.126	0.0052	166	177	0	85.9	4.30E-08	K	TPLMEQTLADIR	T	Oxidation (M)	0.000100000000.0			28217: Scan 26211 (rt=37.4449) [H:\DATA-2018\heruonan\20181022\1.raw]
7	1	gi|121855	RecName: Full=Exoglucanase 2; AltName: Full=1,4-beta-cellobiohydrolase; AltName: Full=Exocellobiohydrolase II; Short=CBHII; AltName: Full=Exoglucanase II; Flags: Precursor	1344	50306	41	36	9	9	21.4	11160	1	1	1	7.023.662	14.027.178	2	14.027.126	0.0052	166	177	0	75.35	4.90E-07	K	TPLMEQTLADIR	T	Oxidation (M)	0.000100000000.0			25638: Scan 24113 (rt=35.1465) [H:\DATA-2018\heruonan\20181022\1.raw]
7	1	gi|121855	RecName: Full=Exoglucanase 2; AltName: Full=1,4-beta-cellobiohydrolase; AltName: Full=Exocellobiohydrolase II; Short=CBHII; AltName: Full=Exoglucanase II; Flags: Precursor	1344	50306	41	36	9	9	21.4	11161	1	1	1	7.023.663	1.402.718	2	14.027.126	0.0054	166	177	0	62.7	9.10E-06	K	TPLMEQTLADIR	T	Oxidation (M)	0.000100000000.0			29021: Scan 26870 (rt=38.1699) [H:\DATA-2018\heruonan\20181022\1.raw]
7	1	gi|121855	RecName: Full=Exoglucanase 2; AltName: Full=1,4-beta-cellobiohydrolase; AltName: Full=Exocellobiohydrolase II; Short=CBHII; AltName: Full=Exoglucanase II; Flags: Precursor	1344	50306	41	36	9	9	21.4	11162	1	1	1	7.023.664	14.027.182	2	14.027.126	0.0056	166	177	0	66.33	3.90E-06	K	TPLMEQTLADIR	T	Oxidation (M)	0.000100000000.0			31629: Scan 28996 (rt=40.4892) [H:\DATA-2018\heruonan\20181022\1.raw]
7	1	gi|121855	RecName: Full=Exoglucanase 2; AltName: Full=1,4-beta-cellobiohydrolase; AltName: Full=Exocellobiohydrolase II; Short=CBHII; AltName: Full=Exoglucanase II; Flags: Precursor	1344	50306	41	36	9	9	21.4	11163	1	1	1	7.023.665	14.027.185	2	14.027.126	0.0059	166	177	0	40.35	0.0016	K	TPLMEQTLADIR	T	Oxidation (M)	0.000100000000.0			31154: Sum of 2 scans in range 28615 (rt=40.08) to 28648 (rt=40.1162) [H:\DATA-2018\heruonan\20181022\1.raw]
7	1	gi|121855	RecName: Full=Exoglucanase 2; AltName: Full=1,4-beta-cellobiohydrolase; AltName: Full=Exocellobiohydrolase II; Short=CBHII; AltName: Full=Exoglucanase II; Flags: Precursor	1344	50306	41	36	9	9	21.4	11165	1	1	1	702.369	14.027.235	2	14.027.126	0.0109	166	177	0	15.71	0.45	K	TPLMEQTLADIR	T	Oxidation (M)	0.000100000000.0			28632: Sum of 2 scans in range 26549 (rt=37.8121) to 26557 (rt=37.8215) [H:\DATA-2018\heruonan\20181022\1.raw]
7	1	gi|121855	RecName: Full=Exoglucanase 2; AltName: Full=1,4-beta-cellobiohydrolase; AltName: Full=Exocellobiohydrolase II; Short=CBHII; AltName: Full=Exoglucanase II; Flags: Precursor	1344	50306	41	36	9	9	21.4	12382	1	1	1	7.263.674	14.507.202	2	14.507.166	0.0035	154	165	0	49.26	0.00016	K	VPSFMWLDTLDK	T					52141: Scan 44007 (rt=56.9009) [H:\DATA-2018\heruonan\20181022\1.raw]
7	1	gi|121855	RecName: Full=Exoglucanase 2; AltName: Full=1,4-beta-cellobiohydrolase; AltName: Full=Exocellobiohydrolase II; Short=CBHII; AltName: Full=Exoglucanase II; Flags: Precursor	1344	50306	41	36	9	9	21.4	12383	1	1	1	7.263.682	14.507.219	2	14.507.166	0.0053	154	165	0	60.25	1.40E-05	K	VPSFMWLDTLDK	T					51685: Scan 43679 (rt=56.5468) [H:\DATA-2018\heruonan\20181022\1.raw]
7	1	gi|121855	RecName: Full=Exoglucanase 2; AltName: Full=1,4-beta-cellobiohydrolase; AltName: Full=Exocellobiohydrolase II; Short=CBHII; AltName: Full=Exoglucanase II; Flags: Precursor	1344	50306	41	36	9	9	21.4	12757	1	1	1	7.343.656	14.667.166	2	14.667.116	0.0051	154	165	0	83.06	6.50E-08	K	VPSFMWLDTLDK	T	Oxidation (M)	0.000010000000.0			48729: Scan 41588 (rt=54.2936) [H:\DATA-2018\heruonan\20181022\1.raw]
7	1	gi|121855	RecName: Full=Exoglucanase 2; AltName: Full=1,4-beta-cellobiohydrolase; AltName: Full=Exocellobiohydrolase II; Short=CBHII; AltName: Full=Exoglucanase II; Flags: Precursor	1344	50306	41	36	9	9	21.4	22484	1	1	1	9.429.503	1.883.886	2	18.838.802	0.0058	182	198	0	81.85	6.80E-08	K	NGGNYAGQFVVYDLPDR	D					34829: Scan 31483 (rt=43.1763) [H:\DATA-2018\heruonan\20181022\1.raw]
7	1	gi|121855	RecName: Full=Exoglucanase 2; AltName: Full=1,4-beta-cellobiohydrolase; AltName: Full=Exocellobiohydrolase II; Short=CBHII; AltName: Full=Exoglucanase II; Flags: Precursor	1344	50306	41	36	9	9	21.4	22485	1	1	1	9.429.506	18.838.867	2	18.838.802	0.0064	182	198	0	98.71	1.40E-09	K	NGGNYAGQFVVYDLPDR	D					35250: Scan 31809 (rt=43.5332) [H:\DATA-2018\heruonan\20181022\1.raw]
7	1	gi|121855	RecName: Full=Exoglucanase 2; AltName: Full=1,4-beta-cellobiohydrolase; AltName: Full=Exocellobiohydrolase II; Short=CBHII; AltName: Full=Exoglucanase II; Flags: Precursor	1344	50306	41	36	9	9	21.4	22486	1	1	1	6.289.695	18.838.867	3	18.838.802	0.0064	182	198	0	35.76	0.0028	K	NGGNYAGQFVVYDLPDR	D					34876: Scan 31517 (rt=43.2131) [H:\DATA-2018\heruonan\20181022\1.raw]
7	1	gi|121855	RecName: Full=Exoglucanase 2; AltName: Full=1,4-beta-cellobiohydrolase; AltName: Full=Exocellobiohydrolase II; Short=CBHII; AltName: Full=Exoglucanase II; Flags: Precursor	1344	50306	41	36	9	9	21.4	24545	1	1	1	9.849.527	19.678.908	2	19.678.894	0.0013	199	218	0	33.94	0.0029	R	DCAALASNGEYSIADGGVAK	Y					21405: Scan 20457 (rt=31.0828) [H:\DATA-2018\heruonan\20181022\1.raw]
7	1	gi|121855	RecName: Full=Exoglucanase 2; AltName: Full=1,4-beta-cellobiohydrolase; AltName: Full=Exocellobiohydrolase II; Short=CBHII; AltName: Full=Exoglucanase II; Flags: Precursor	1344	50306	41	36	9	9	21.4	24546	1	1	1	9.849.533	1.967.892	2	19.678.894	0.0026	199	218	0	33.23	0.0035	R	DCAALASNGEYSIADGGVAK	Y					23157: Scan 21999 (rt=32.8397) [H:\DATA-2018\heruonan\20181022\1.raw]
7	1	gi|121855	RecName: Full=Exoglucanase 2; AltName: Full=1,4-beta-cellobiohydrolase; AltName: Full=Exocellobiohydrolase II; Short=CBHII; AltName: Full=Exoglucanase II; Flags: Precursor	1344	50306	41	36	9	9	21.4	24547	1	1	1	9.849.548	1.967.895	2	19.678.894	0.0055	199	218	0	73.81	3.20E-07	R	DCAALASNGEYSIADGGVAK	Y					22782: Scan 21672 (rt=32.4683) [H:\DATA-2018\heruonan\20181022\1.raw]
7	1	gi|121855	RecName: Full=Exoglucanase 2; AltName: Full=1,4-beta-cellobiohydrolase; AltName: Full=Exocellobiohydrolase II; Short=CBHII; AltName: Full=Exoglucanase II; Flags: Precursor	1344	50306	41	36	9	9	21.4	30478	1	1	1	11.046.294	22.072.442	2	22.072.413	0.003	238	258	0	2.11	2.7	R	TLLVIEPDSLANLVTNLGTPK	C					54031: Scan 45340 (rt=58.3748) [H:\DATA-2018\heruonan\20181022\1.raw]
7	1	gi|121855	RecName: Full=Exoglucanase 2; AltName: Full=1,4-beta-cellobiohydrolase; AltName: Full=Exocellobiohydrolase II; Short=CBHII; AltName: Full=Exoglucanase II; Flags: Precursor	1344	50306	41	36	9	9	21.4	30481	1	1	1	11.046.317	22.072.488	2	22.072.413	0.0076	238	258	0	26.57	0.0094	R	TLLVIEPDSLANLVTNLGTPK	C					56017: Scan 46735 (rt=59.9724) [H:\DATA-2018\heruonan\20181022\1.raw]
7	1	gi|121855	RecName: Full=Exoglucanase 2; AltName: Full=1,4-beta-cellobiohydrolase; AltName: Full=Exocellobiohydrolase II; Short=CBHII; AltName: Full=Exoglucanase II; Flags: Precursor	1344	50306	41	36	9	9	21.4	30482	1	1	1	7.367.569	2.207.249	3	22.072.413	0.0077	238	258	0	40.42	0.00039	R	TLLVIEPDSLANLVTNLGTPK	C					55641: Scan 46465 (rt=59.6467) [H:\DATA-2018\heruonan\20181022\1.raw]
7	1	gi|121855	RecName: Full=Exoglucanase 2; AltName: Full=1,4-beta-cellobiohydrolase; AltName: Full=Exocellobiohydrolase II; Short=CBHII; AltName: Full=Exoglucanase II; Flags: Precursor	1344	50306	41	36	9	9	21.4	30483	1	1	1	7.367.571	22.072.494	3	22.072.413	0.0081	238	258	0	47.85	7.00E-05	R	TLLVIEPDSLANLVTNLGTPK	C					56040: Scan 46753 (rt=59.993) [H:\DATA-2018\heruonan\20181022\1.raw]
7	1	gi|121855	RecName: Full=Exoglucanase 2; AltName: Full=1,4-beta-cellobiohydrolase; AltName: Full=Exocellobiohydrolase II; Short=CBHII; AltName: Full=Exoglucanase II; Flags: Precursor	1344	50306	41	36	9	9	21.4	43139	1	1	1	9.514.813	2.851.422	3	28.514.136	0.0083	154	177	1	58.59	1.90E-05	K	VPSFMWLDTLDKTPLMEQTLADIR	T	2 Oxidation (M)	0.000010000000000100000000.0			52540: Scan 44301 (rt=57.2195) [H:\DATA-2018\heruonan\20181022\1.raw]
7	1	gi|121855	RecName: Full=Exoglucanase 2; AltName: Full=1,4-beta-cellobiohydrolase; AltName: Full=Exocellobiohydrolase II; Short=CBHII; AltName: Full=Exoglucanase II; Flags: Precursor	1344	50306	41	36	9	9	21.4	43141	1	1	1	7.138.633	28.514.243	4	28.514.136	0.0107	154	177	1	44.91	0.00043	K	VPSFMWLDTLDKTPLMEQTLADIR	T	2 Oxidation (M)	0.000010000000000100000000.0			52569: Scan 44324 (rt=57.2455) [H:\DATA-2018\heruonan\20181022\1.raw]
7		gi|18655911	Chain A, Cel6a D221a Mutant	1286	39306	37	33	8	8	21.9	1991	1	0	1	4.477.388	8.934.631	2	8.934.607	0.0025	115	121	0	29.4	0.018	K	NYIDTIR	Q					18745: Scan 18052 (rt=28.3833) [H:\DATA-2018\heruonan\20181022\1.raw]
7		gi|18655911	Chain A, Cel6a D221a Mutant	1286	39306	37	33	8	8	21.9	6980	1	0	1	5.933.189	11.846.232	2	11.846.189	0.0042	113	121	1	39.89	0.0014	K	YKNYIDTIR	Q					20543: Scan 19687 (rt=30.2391) [H:\DATA-2018\heruonan\20181022\1.raw]
7		gi|18655911	Chain A, Cel6a D221a Mutant	1286	39306	37	33	8	8	21.9	6981	1	0	1	3.958.817	11.846.232	3	11.846.189	0.0043	113	121	1	28.56	0.019	K	YKNYIDTIR	Q					20576: Scan 19720 (rt=30.2744) [H:\DATA-2018\heruonan\20181022\1.raw]
7		gi|18655911	Chain A, Cel6a D221a Mutant	1286	39306	37	33	8	8	21.9	7497	1	0	1	6.113.293	12.206.439	2	12.206.401	0.0039	122	131	0	59.19	1.70E-05	R	QIVVEYSDIR	T					23646: Scan 22432 (rt=33.3085) [H:\DATA-2018\heruonan\20181022\1.raw]
7		gi|18655911	Chain A, Cel6a D221a Mutant	1286	39306	37	33	8	8	21.9	7498	1	0	1	6.113.293	1.220.644	2	12.206.401	0.0039	122	131	0	63.39	6.60E-06	R	QIVVEYSDIR	T					24011: Scan 22751 (rt=33.6525) [H:\DATA-2018\heruonan\20181022\1.raw]
7		gi|18655911	Chain A, Cel6a D221a Mutant	1286	39306	37	33	8	8	21.9	7499	1	0	1	6.113.296	12.206.446	2	12.206.401	0.0045	122	131	0	40.12	0.0014	R	QIVVEYSDIR	T					24413: Scan 23093 (rt=34.0305) [H:\DATA-2018\heruonan\20181022\1.raw]
7		gi|18655911	Chain A, Cel6a D221a Mutant	1286	39306	37	33	8	8	21.9	10727	1	0	1	6.943.681	13.867.217	2	13.867.177	0.004	60	71	0	62.98	6.50E-06	K	TPLMEQTLADIR	T					37094: Sum of 2 scans in range 33191 (rt=45.0327) to 33231 (rt=45.0749) [H:\DATA-2018\heruonan\20181022\1.raw]
7		gi|18655911	Chain A, Cel6a D221a Mutant	1286	39306	37	33	8	8	21.9	10728	1	0	1	6.943.682	13.867.218	2	13.867.177	0.0041	60	71	0	36.15	0.0031	K	TPLMEQTLADIR	T					38948: Scan 34623 (rt=46.5972) [H:\DATA-2018\heruonan\20181022\1.raw]
7		gi|18655911	Chain A, Cel6a D221a Mutant	1286	39306	37	33	8	8	21.9	10729	1	0	1	6.943.682	13.867.218	2	13.867.177	0.0041	60	71	0	20.82	0.11	K	TPLMEQTLADIR	T					38285: Scan 34125 (rt=46.0556) [H:\DATA-2018\heruonan\20181022\1.raw]
7		gi|18655911	Chain A, Cel6a D221a Mutant	1286	39306	37	33	8	8	21.9	10730	1	0	1	6.943.683	1.386.722	2	13.867.177	0.0044	60	71	0	66.44	2.90E-06	K	TPLMEQTLADIR	T					36676: Scan 32871 (rt=44.6836) [H:\DATA-2018\heruonan\20181022\1.raw]
7		gi|18655911	Chain A, Cel6a D221a Mutant	1286	39306	37	33	8	8	21.9	10731	1	0	1	6.943.684	13.867.222	2	13.867.177	0.0045	60	71	0	79.05	1.60E-07	K	TPLMEQTLADIR	T					35780: Scan 32204 (rt=43.9587) [H:\DATA-2018\heruonan\20181022\1.raw]
7		gi|18655911	Chain A, Cel6a D221a Mutant	1286	39306	37	33	8	8	21.9	10732	1	0	1	6.943.684	13.867.223	2	13.867.177	0.0046	60	71	0	63.09	6.30E-06	K	TPLMEQTLADIR	T					36223: Scan 32537 (rt=44.324) [H:\DATA-2018\heruonan\20181022\1.raw]
7		gi|18655911	Chain A, Cel6a D221a Mutant	1286	39306	37	33	8	8	21.9	11150	1	0	1	7.023.613	14.027.081	2	14.027.126	-0.0045	60	71	0	5.55	4.1	K	TPLMEQTLADIR	T	Oxidation (M)	0.000100000000.0			53748: Scan 45154 (rt=58.171) [H:\DATA-2018\heruonan\20181022\1.raw]
7		gi|18655911	Chain A, Cel6a D221a Mutant	1286	39306	37	33	8	8	21.9	11152	1	0	1	7.023.646	14.027.147	2	14.027.126	0.0021	60	71	0	49.59	0.00018	K	TPLMEQTLADIR	T	Oxidation (M)	0.000100000000.0			26517: Scan 24851 (rt=35.9553) [H:\DATA-2018\heruonan\20181022\1.raw]
7		gi|18655911	Chain A, Cel6a D221a Mutant	1286	39306	37	33	8	8	21.9	11153	1	0	1	7.023.651	14.027.155	2	14.027.126	0.0029	60	71	0	1.01	13	K	TPLMEQTLADIR	T	Oxidation (M)	0.000100000000.0			34827: Scan 31479 (rt=43.171) [H:\DATA-2018\heruonan\20181022\1.raw]
7		gi|18655911	Chain A, Cel6a D221a Mutant	1286	39306	37	33	8	8	21.9	11154	1	0	1	7.023.653	1.402.716	2	14.027.126	0.0034	60	71	0	56.85	3.40E-05	K	TPLMEQTLADIR	T	Oxidation (M)	0.000100000000.0			29561: Scan 27300 (rt=38.6427) [H:\DATA-2018\heruonan\20181022\1.raw]
7		gi|18655911	Chain A, Cel6a D221a Mutant	1286	39306	37	33	8	8	21.9	11155	1	0	1	7.023.653	1.402.716	2	14.027.126	0.0034	60	71	0	39.3	0.0019	K	TPLMEQTLADIR	T	Oxidation (M)	0.000100000000.0			30287: Scan 27913 (rt=39.3186) [H:\DATA-2018\heruonan\20181022\1.raw]
7		gi|18655911	Chain A, Cel6a D221a Mutant	1286	39306	37	33	8	8	21.9	11156	1	0	1	7.023.657	14.027.169	2	14.027.126	0.0043	60	71	0	83.43	7.30E-08	K	TPLMEQTLADIR	T	Oxidation (M)	0.000100000000.0			27799: Scan 25854 (rt=37.0594) [H:\DATA-2018\heruonan\20181022\1.raw]
7		gi|18655911	Chain A, Cel6a D221a Mutant	1286	39306	37	33	8	8	21.9	11157	1	0	1	7.023.658	14.027.169	2	14.027.126	0.0043	60	71	0	41.37	0.0012	K	TPLMEQTLADIR	T	Oxidation (M)	0.000100000000.0			27597: Scan 25693 (rt=36.8825) [H:\DATA-2018\heruonan\20181022\1.raw]
7		gi|18655911	Chain A, Cel6a D221a Mutant	1286	39306	37	33	8	8	21.9	11158	1	0	1	4.685.796	1.402.717	3	14.027.126	0.0044	60	71	0	48.28	0.00024	K	TPLMEQTLADIR	T	Oxidation (M)	0.000100000000.0			25428: Scan 23935 (rt=34.9521) [H:\DATA-2018\heruonan\20181022\1.raw]
7		gi|18655911	Chain A, Cel6a D221a Mutant	1286	39306	37	33	8	8	21.9	11159	1	0	1	7.023.662	14.027.178	2	14.027.126	0.0052	60	71	0	85.9	4.30E-08	K	TPLMEQTLADIR	T	Oxidation (M)	0.000100000000.0			28217: Scan 26211 (rt=37.4449) [H:\DATA-2018\heruonan\20181022\1.raw]
7		gi|18655911	Chain A, Cel6a D221a Mutant	1286	39306	37	33	8	8	21.9	11160	1	0	1	7.023.662	14.027.178	2	14.027.126	0.0052	60	71	0	75.35	4.90E-07	K	TPLMEQTLADIR	T	Oxidation (M)	0.000100000000.0			25638: Scan 24113 (rt=35.1465) [H:\DATA-2018\heruonan\20181022\1.raw]
7		gi|18655911	Chain A, Cel6a D221a Mutant	1286	39306	37	33	8	8	21.9	11161	1	0	1	7.023.663	1.402.718	2	14.027.126	0.0054	60	71	0	62.7	9.10E-06	K	TPLMEQTLADIR	T	Oxidation (M)	0.000100000000.0			29021: Scan 26870 (rt=38.1699) [H:\DATA-2018\heruonan\20181022\1.raw]
7		gi|18655911	Chain A, Cel6a D221a Mutant	1286	39306	37	33	8	8	21.9	11162	1	0	1	7.023.664	14.027.182	2	14.027.126	0.0056	60	71	0	66.33	3.90E-06	K	TPLMEQTLADIR	T	Oxidation (M)	0.000100000000.0			31629: Scan 28996 (rt=40.4892) [H:\DATA-2018\heruonan\20181022\1.raw]
7		gi|18655911	Chain A, Cel6a D221a Mutant	1286	39306	37	33	8	8	21.9	11163	1	0	1	7.023.665	14.027.185	2	14.027.126	0.0059	60	71	0	40.35	0.0016	K	TPLMEQTLADIR	T	Oxidation (M)	0.000100000000.0			31154: Sum of 2 scans in range 28615 (rt=40.08) to 28648 (rt=40.1162) [H:\DATA-2018\heruonan\20181022\1.raw]
7		gi|18655911	Chain A, Cel6a D221a Mutant	1286	39306	37	33	8	8	21.9	11165	1	0	1	702.369	14.027.235	2	14.027.126	0.0109	60	71	0	15.71	0.45	K	TPLMEQTLADIR	T	Oxidation (M)	0.000100000000.0			28632: Sum of 2 scans in range 26549 (rt=37.8121) to 26557 (rt=37.8215) [H:\DATA-2018\heruonan\20181022\1.raw]
7		gi|18655911	Chain A, Cel6a D221a Mutant	1286	39306	37	33	8	8	21.9	12382	1	0	1	7.263.674	14.507.202	2	14.507.166	0.0035	48	59	0	49.26	0.00016	K	VPSFMWLDTLDK	T					52141: Scan 44007 (rt=56.9009) [H:\DATA-2018\heruonan\20181022\1.raw]
7		gi|18655911	Chain A, Cel6a D221a Mutant	1286	39306	37	33	8	8	21.9	12383	1	0	1	7.263.682	14.507.219	2	14.507.166	0.0053	48	59	0	60.25	1.40E-05	K	VPSFMWLDTLDK	T					51685: Scan 43679 (rt=56.5468) [H:\DATA-2018\heruonan\20181022\1.raw]
7		gi|18655911	Chain A, Cel6a D221a Mutant	1286	39306	37	33	8	8	21.9	12757	1	0	1	7.343.656	14.667.166	2	14.667.116	0.0051	48	59	0	83.06	6.50E-08	K	VPSFMWLDTLDK	T	Oxidation (M)	0.000010000000.0			48729: Scan 41588 (rt=54.2936) [H:\DATA-2018\heruonan\20181022\1.raw]
7		gi|18655911	Chain A, Cel6a D221a Mutant	1286	39306	37	33	8	8	21.9	22484	1	0	1	9.429.503	1.883.886	2	18.838.802	0.0058	76	92	0	81.85	6.80E-08	K	NGGNYAGQFVVYDLPDR	D					34829: Scan 31483 (rt=43.1763) [H:\DATA-2018\heruonan\20181022\1.raw]
7		gi|18655911	Chain A, Cel6a D221a Mutant	1286	39306	37	33	8	8	21.9	22485	1	0	1	9.429.506	18.838.867	2	18.838.802	0.0064	76	92	0	98.71	1.40E-09	K	NGGNYAGQFVVYDLPDR	D					35250: Scan 31809 (rt=43.5332) [H:\DATA-2018\heruonan\20181022\1.raw]
7		gi|18655911	Chain A, Cel6a D221a Mutant	1286	39306	37	33	8	8	21.9	22486	1	0	1	6.289.695	18.838.867	3	18.838.802	0.0064	76	92	0	35.76	0.0028	K	NGGNYAGQFVVYDLPDR	D					34876: Scan 31517 (rt=43.2131) [H:\DATA-2018\heruonan\20181022\1.raw]
7		gi|18655911	Chain A, Cel6a D221a Mutant	1286	39306	37	33	8	8	21.9	24545	1	0	1	9.849.527	19.678.908	2	19.678.894	0.0013	93	112	0	33.94	0.0029	R	DCAALASNGEYSIADGGVAK	Y					21405: Scan 20457 (rt=31.0828) [H:\DATA-2018\heruonan\20181022\1.raw]
7		gi|18655911	Chain A, Cel6a D221a Mutant	1286	39306	37	33	8	8	21.9	24546	1	0	1	9.849.533	1.967.892	2	19.678.894	0.0026	93	112	0	33.23	0.0035	R	DCAALASNGEYSIADGGVAK	Y					23157: Scan 21999 (rt=32.8397) [H:\DATA-2018\heruonan\20181022\1.raw]
7		gi|18655911	Chain A, Cel6a D221a Mutant	1286	39306	37	33	8	8	21.9	24547	1	0	1	9.849.548	1.967.895	2	19.678.894	0.0055	93	112	0	73.81	3.20E-07	R	DCAALASNGEYSIADGGVAK	Y					22782: Scan 21672 (rt=32.4683) [H:\DATA-2018\heruonan\20181022\1.raw]
7		gi|18655911	Chain A, Cel6a D221a Mutant	1286	39306	37	33	8	8	21.9	43139	1	0	1	9.514.813	2.851.422	3	28.514.136	0.0083	48	71	1	58.59	1.90E-05	K	VPSFMWLDTLDKTPLMEQTLADIR	T	2 Oxidation (M)	0.000010000000000100000000.0			52540: Scan 44301 (rt=57.2195) [H:\DATA-2018\heruonan\20181022\1.raw]
7		gi|18655911	Chain A, Cel6a D221a Mutant	1286	39306	37	33	8	8	21.9	43141	1	0	1	7.138.633	28.514.243	4	28.514.136	0.0107	48	71	1	44.91	0.00043	K	VPSFMWLDTLDKTPLMEQTLADIR	T	2 Oxidation (M)	0.000010000000000100000000.0			52569: Scan 44324 (rt=57.2455) [H:\DATA-2018\heruonan\20181022\1.raw]
7		gi|18655909	Chain A, Cel6a D175a Mutant	1255	39306	38	33	8	8	22.2	1991	1	0	1	4.477.388	8.934.631	2	8.934.607	0.0025	115	121	0	29.4	0.018	K	NYIDTIR	Q					18745: Scan 18052 (rt=28.3833) [H:\DATA-2018\heruonan\20181022\1.raw]
7		gi|18655909	Chain A, Cel6a D175a Mutant	1255	39306	38	33	8	8	22.2	6980	1	0	1	5.933.189	11.846.232	2	11.846.189	0.0042	113	121	1	39.89	0.0014	K	YKNYIDTIR	Q					20543: Scan 19687 (rt=30.2391) [H:\DATA-2018\heruonan\20181022\1.raw]
7		gi|18655909	Chain A, Cel6a D175a Mutant	1255	39306	38	33	8	8	22.2	6981	1	0	1	3.958.817	11.846.232	3	11.846.189	0.0043	113	121	1	28.56	0.019	K	YKNYIDTIR	Q					20576: Scan 19720 (rt=30.2744) [H:\DATA-2018\heruonan\20181022\1.raw]
7		gi|18655909	Chain A, Cel6a D175a Mutant	1255	39306	38	33	8	8	22.2	7497	1	0	1	6.113.293	12.206.439	2	12.206.401	0.0039	122	131	0	59.19	1.70E-05	R	QIVVEYSDIR	T					23646: Scan 22432 (rt=33.3085) [H:\DATA-2018\heruonan\20181022\1.raw]
7		gi|18655909	Chain A, Cel6a D175a Mutant	1255	39306	38	33	8	8	22.2	7498	1	0	1	6.113.293	1.220.644	2	12.206.401	0.0039	122	131	0	63.39	6.60E-06	R	QIVVEYSDIR	T					24011: Scan 22751 (rt=33.6525) [H:\DATA-2018\heruonan\20181022\1.raw]
7		gi|18655909	Chain A, Cel6a D175a Mutant	1255	39306	38	33	8	8	22.2	7499	1	0	1	6.113.296	12.206.446	2	12.206.401	0.0045	122	131	0	40.12	0.0014	R	QIVVEYSDIR	T					24413: Scan 23093 (rt=34.0305) [H:\DATA-2018\heruonan\20181022\1.raw]
7		gi|18655909	Chain A, Cel6a D175a Mutant	1255	39306	38	33	8	8	22.2	10727	1	0	1	6.943.681	13.867.217	2	13.867.177	0.004	60	71	0	62.98	6.50E-06	K	TPLMEQTLADIR	T					37094: Sum of 2 scans in range 33191 (rt=45.0327) to 33231 (rt=45.0749) [H:\DATA-2018\heruonan\20181022\1.raw]
7		gi|18655909	Chain A, Cel6a D175a Mutant	1255	39306	38	33	8	8	22.2	10728	1	0	1	6.943.682	13.867.218	2	13.867.177	0.0041	60	71	0	36.15	0.0031	K	TPLMEQTLADIR	T					38948: Scan 34623 (rt=46.5972) [H:\DATA-2018\heruonan\20181022\1.raw]
7		gi|18655909	Chain A, Cel6a D175a Mutant	1255	39306	38	33	8	8	22.2	10729	1	0	1	6.943.682	13.867.218	2	13.867.177	0.0041	60	71	0	20.82	0.11	K	TPLMEQTLADIR	T					38285: Scan 34125 (rt=46.0556) [H:\DATA-2018\heruonan\20181022\1.raw]
7		gi|18655909	Chain A, Cel6a D175a Mutant	1255	39306	38	33	8	8	22.2	10730	1	0	1	6.943.683	1.386.722	2	13.867.177	0.0044	60	71	0	66.44	2.90E-06	K	TPLMEQTLADIR	T					36676: Scan 32871 (rt=44.6836) [H:\DATA-2018\heruonan\20181022\1.raw]
7		gi|18655909	Chain A, Cel6a D175a Mutant	1255	39306	38	33	8	8	22.2	10731	1	0	1	6.943.684	13.867.222	2	13.867.177	0.0045	60	71	0	79.05	1.60E-07	K	TPLMEQTLADIR	T					35780: Scan 32204 (rt=43.9587) [H:\DATA-2018\heruonan\20181022\1.raw]
7		gi|18655909	Chain A, Cel6a D175a Mutant	1255	39306	38	33	8	8	22.2	10732	1	0	1	6.943.684	13.867.223	2	13.867.177	0.0046	60	71	0	63.09	6.30E-06	K	TPLMEQTLADIR	T					36223: Scan 32537 (rt=44.324) [H:\DATA-2018\heruonan\20181022\1.raw]
7		gi|18655909	Chain A, Cel6a D175a Mutant	1255	39306	38	33	8	8	22.2	11150	1	0	1	7.023.613	14.027.081	2	14.027.126	-0.0045	60	71	0	5.55	4.1	K	TPLMEQTLADIR	T	Oxidation (M)	0.000100000000.0			53748: Scan 45154 (rt=58.171) [H:\DATA-2018\heruonan\20181022\1.raw]
7		gi|18655909	Chain A, Cel6a D175a Mutant	1255	39306	38	33	8	8	22.2	11152	1	0	1	7.023.646	14.027.147	2	14.027.126	0.0021	60	71	0	49.59	0.00018	K	TPLMEQTLADIR	T	Oxidation (M)	0.000100000000.0			26517: Scan 24851 (rt=35.9553) [H:\DATA-2018\heruonan\20181022\1.raw]
7		gi|18655909	Chain A, Cel6a D175a Mutant	1255	39306	38	33	8	8	22.2	11153	1	0	1	7.023.651	14.027.155	2	14.027.126	0.0029	60	71	0	1.01	13	K	TPLMEQTLADIR	T	Oxidation (M)	0.000100000000.0			34827: Scan 31479 (rt=43.171) [H:\DATA-2018\heruonan\20181022\1.raw]
7		gi|18655909	Chain A, Cel6a D175a Mutant	1255	39306	38	33	8	8	22.2	11154	1	0	1	7.023.653	1.402.716	2	14.027.126	0.0034	60	71	0	56.85	3.40E-05	K	TPLMEQTLADIR	T	Oxidation (M)	0.000100000000.0			29561: Scan 27300 (rt=38.6427) [H:\DATA-2018\heruonan\20181022\1.raw]
7		gi|18655909	Chain A, Cel6a D175a Mutant	1255	39306	38	33	8	8	22.2	11155	1	0	1	7.023.653	1.402.716	2	14.027.126	0.0034	60	71	0	39.3	0.0019	K	TPLMEQTLADIR	T	Oxidation (M)	0.000100000000.0			30287: Scan 27913 (rt=39.3186) [H:\DATA-2018\heruonan\20181022\1.raw]
7		gi|18655909	Chain A, Cel6a D175a Mutant	1255	39306	38	33	8	8	22.2	11156	1	0	1	7.023.657	14.027.169	2	14.027.126	0.0043	60	71	0	83.43	7.30E-08	K	TPLMEQTLADIR	T	Oxidation (M)	0.000100000000.0			27799: Scan 25854 (rt=37.0594) [H:\DATA-2018\heruonan\20181022\1.raw]
7		gi|18655909	Chain A, Cel6a D175a Mutant	1255	39306	38	33	8	8	22.2	11157	1	0	1	7.023.658	14.027.169	2	14.027.126	0.0043	60	71	0	41.37	0.0012	K	TPLMEQTLADIR	T	Oxidation (M)	0.000100000000.0			27597: Scan 25693 (rt=36.8825) [H:\DATA-2018\heruonan\20181022\1.raw]
7		gi|18655909	Chain A, Cel6a D175a Mutant	1255	39306	38	33	8	8	22.2	11158	1	0	1	4.685.796	1.402.717	3	14.027.126	0.0044	60	71	0	48.28	0.00024	K	TPLMEQTLADIR	T	Oxidation (M)	0.000100000000.0			25428: Scan 23935 (rt=34.9521) [H:\DATA-2018\heruonan\20181022\1.raw]
7		gi|18655909	Chain A, Cel6a D175a Mutant	1255	39306	38	33	8	8	22.2	11159	1	0	1	7.023.662	14.027.178	2	14.027.126	0.0052	60	71	0	85.9	4.30E-08	K	TPLMEQTLADIR	T	Oxidation (M)	0.000100000000.0			28217: Scan 26211 (rt=37.4449) [H:\DATA-2018\heruonan\20181022\1.raw]
7		gi|18655909	Chain A, Cel6a D175a Mutant	1255	39306	38	33	8	8	22.2	11160	1	0	1	7.023.662	14.027.178	2	14.027.126	0.0052	60	71	0	75.35	4.90E-07	K	TPLMEQTLADIR	T	Oxidation (M)	0.000100000000.0			25638: Scan 24113 (rt=35.1465) [H:\DATA-2018\heruonan\20181022\1.raw]
7		gi|18655909	Chain A, Cel6a D175a Mutant	1255	39306	38	33	8	8	22.2	11161	1	0	1	7.023.663	1.402.718	2	14.027.126	0.0054	60	71	0	62.7	9.10E-06	K	TPLMEQTLADIR	T	Oxidation (M)	0.000100000000.0			29021: Scan 26870 (rt=38.1699) [H:\DATA-2018\heruonan\20181022\1.raw]
7		gi|18655909	Chain A, Cel6a D175a Mutant	1255	39306	38	33	8	8	22.2	11162	1	0	1	7.023.664	14.027.182	2	14.027.126	0.0056	60	71	0	66.33	3.90E-06	K	TPLMEQTLADIR	T	Oxidation (M)	0.000100000000.0			31629: Scan 28996 (rt=40.4892) [H:\DATA-2018\heruonan\20181022\1.raw]
7		gi|18655909	Chain A, Cel6a D175a Mutant	1255	39306	38	33	8	8	22.2	11163	1	0	1	7.023.665	14.027.185	2	14.027.126	0.0059	60	71	0	40.35	0.0016	K	TPLMEQTLADIR	T	Oxidation (M)	0.000100000000.0			31154: Sum of 2 scans in range 28615 (rt=40.08) to 28648 (rt=40.1162) [H:\DATA-2018\heruonan\20181022\1.raw]
7		gi|18655909	Chain A, Cel6a D175a Mutant	1255	39306	38	33	8	8	22.2	11165	1	0	1	702.369	14.027.235	2	14.027.126	0.0109	60	71	0	15.71	0.45	K	TPLMEQTLADIR	T	Oxidation (M)	0.000100000000.0			28632: Sum of 2 scans in range 26549 (rt=37.8121) to 26557 (rt=37.8215) [H:\DATA-2018\heruonan\20181022\1.raw]
7		gi|18655909	Chain A, Cel6a D175a Mutant	1255	39306	38	33	8	8	22.2	12382	1	0	1	7.263.674	14.507.202	2	14.507.166	0.0035	48	59	0	49.26	0.00016	K	VPSFMWLDTLDK	T					52141: Scan 44007 (rt=56.9009) [H:\DATA-2018\heruonan\20181022\1.raw]
7		gi|18655909	Chain A, Cel6a D175a Mutant	1255	39306	38	33	8	8	22.2	12383	1	0	1	7.263.682	14.507.219	2	14.507.166	0.0053	48	59	0	60.25	1.40E-05	K	VPSFMWLDTLDK	T					51685: Scan 43679 (rt=56.5468) [H:\DATA-2018\heruonan\20181022\1.raw]
7		gi|18655909	Chain A, Cel6a D175a Mutant	1255	39306	38	33	8	8	22.2	12757	1	0	1	7.343.656	14.667.166	2	14.667.116	0.0051	48	59	0	83.06	6.50E-08	K	VPSFMWLDTLDK	T	Oxidation (M)	0.000010000000.0			48729: Scan 41588 (rt=54.2936) [H:\DATA-2018\heruonan\20181022\1.raw]
7		gi|18655909	Chain A, Cel6a D175a Mutant	1255	39306	38	33	8	8	22.2	22484	1	0	1	9.429.503	1.883.886	2	18.838.802	0.0058	76	92	0	81.85	6.80E-08	K	NGGNYAGQFVVYDLPDR	A					34829: Scan 31483 (rt=43.1763) [H:\DATA-2018\heruonan\20181022\1.raw]
7		gi|18655909	Chain A, Cel6a D175a Mutant	1255	39306	38	33	8	8	22.2	22485	1	0	1	9.429.506	18.838.867	2	18.838.802	0.0064	76	92	0	98.71	1.40E-09	K	NGGNYAGQFVVYDLPDR	A					35250: Scan 31809 (rt=43.5332) [H:\DATA-2018\heruonan\20181022\1.raw]
7		gi|18655909	Chain A, Cel6a D175a Mutant	1255	39306	38	33	8	8	22.2	22486	1	0	1	6.289.695	18.838.867	3	18.838.802	0.0064	76	92	0	35.76	0.0028	K	NGGNYAGQFVVYDLPDR	A					34876: Scan 31517 (rt=43.2131) [H:\DATA-2018\heruonan\20181022\1.raw]
7		gi|18655909	Chain A, Cel6a D175a Mutant	1255	39306	38	33	8	8	22.2	30478	1	0	1	11.046.294	22.072.442	2	22.072.413	0.003	132	152	0	2.11	2.7	R	TLLVIEPDSLANLVTNLGTPK	C					54031: Scan 45340 (rt=58.3748) [H:\DATA-2018\heruonan\20181022\1.raw]
7		gi|18655909	Chain A, Cel6a D175a Mutant	1255	39306	38	33	8	8	22.2	30481	1	0	1	11.046.317	22.072.488	2	22.072.413	0.0076	132	152	0	26.57	0.0094	R	TLLVIEPDSLANLVTNLGTPK	C					56017: Scan 46735 (rt=59.9724) [H:\DATA-2018\heruonan\20181022\1.raw]
7		gi|18655909	Chain A, Cel6a D175a Mutant	1255	39306	38	33	8	8	22.2	30482	1	0	1	7.367.569	2.207.249	3	22.072.413	0.0077	132	152	0	40.42	0.00039	R	TLLVIEPDSLANLVTNLGTPK	C					55641: Scan 46465 (rt=59.6467) [H:\DATA-2018\heruonan\20181022\1.raw]
7		gi|18655909	Chain A, Cel6a D175a Mutant	1255	39306	38	33	8	8	22.2	30483	1	0	1	7.367.571	22.072.494	3	22.072.413	0.0081	132	152	0	47.85	7.00E-05	R	TLLVIEPDSLANLVTNLGTPK	C					56040: Scan 46753 (rt=59.993) [H:\DATA-2018\heruonan\20181022\1.raw]
7		gi|18655909	Chain A, Cel6a D175a Mutant	1255	39306	38	33	8	8	22.2	43139	1	0	1	9.514.813	2.851.422	3	28.514.136	0.0083	48	71	1	58.59	1.90E-05	K	VPSFMWLDTLDKTPLMEQTLADIR	T	2 Oxidation (M)	0.000010000000000100000000.0			52540: Scan 44301 (rt=57.2195) [H:\DATA-2018\heruonan\20181022\1.raw]
7		gi|18655909	Chain A, Cel6a D175a Mutant	1255	39306	38	33	8	8	22.2	43141	1	0	1	7.138.633	28.514.243	4	28.514.136	0.0107	48	71	1	44.91	0.00043	K	VPSFMWLDTLDKTPLMEQTLADIR	T	2 Oxidation (M)	0.000010000000000100000000.0			52569: Scan 44324 (rt=57.2455) [H:\DATA-2018\heruonan\20181022\1.raw]
7		gi|1827706	Chain A, Cellobiohydrolase Ii, Catalytic Domain, Mutant Y169f	1183	39334	38	33	8	8	23	1991	1	0	1	4.477.388	8.934.631	2	8.934.607	0.0025	115	121	0	29.4	0.018	K	NYIDTIR	Q					18745: Scan 18052 (rt=28.3833) [H:\DATA-2018\heruonan\20181022\1.raw]
7		gi|1827706	Chain A, Cellobiohydrolase Ii, Catalytic Domain, Mutant Y169f	1183	39334	38	33	8	8	23	6980	1	0	1	5.933.189	11.846.232	2	11.846.189	0.0042	113	121	1	39.89	0.0014	K	YKNYIDTIR	Q					20543: Scan 19687 (rt=30.2391) [H:\DATA-2018\heruonan\20181022\1.raw]
7		gi|1827706	Chain A, Cellobiohydrolase Ii, Catalytic Domain, Mutant Y169f	1183	39334	38	33	8	8	23	6981	1	0	1	3.958.817	11.846.232	3	11.846.189	0.0043	113	121	1	28.56	0.019	K	YKNYIDTIR	Q					20576: Scan 19720 (rt=30.2744) [H:\DATA-2018\heruonan\20181022\1.raw]
7		gi|1827706	Chain A, Cellobiohydrolase Ii, Catalytic Domain, Mutant Y169f	1183	39334	38	33	8	8	23	7497	1	0	1	6.113.293	12.206.439	2	12.206.401	0.0039	122	131	0	59.19	1.70E-05	R	QIVVEYSDIR	T					23646: Scan 22432 (rt=33.3085) [H:\DATA-2018\heruonan\20181022\1.raw]
7		gi|1827706	Chain A, Cellobiohydrolase Ii, Catalytic Domain, Mutant Y169f	1183	39334	38	33	8	8	23	7498	1	0	1	6.113.293	1.220.644	2	12.206.401	0.0039	122	131	0	63.39	6.60E-06	R	QIVVEYSDIR	T					24011: Scan 22751 (rt=33.6525) [H:\DATA-2018\heruonan\20181022\1.raw]
7		gi|1827706	Chain A, Cellobiohydrolase Ii, Catalytic Domain, Mutant Y169f	1183	39334	38	33	8	8	23	7499	1	0	1	6.113.296	12.206.446	2	12.206.401	0.0045	122	131	0	40.12	0.0014	R	QIVVEYSDIR	T					24413: Scan 23093 (rt=34.0305) [H:\DATA-2018\heruonan\20181022\1.raw]
7		gi|1827706	Chain A, Cellobiohydrolase Ii, Catalytic Domain, Mutant Y169f	1183	39334	38	33	8	8	23	10727	1	0	1	6.943.681	13.867.217	2	13.867.177	0.004	60	71	0	62.98	6.50E-06	K	TPLMEQTLADIR	T					37094: Sum of 2 scans in range 33191 (rt=45.0327) to 33231 (rt=45.0749) [H:\DATA-2018\heruonan\20181022\1.raw]
7		gi|1827706	Chain A, Cellobiohydrolase Ii, Catalytic Domain, Mutant Y169f	1183	39334	38	33	8	8	23	10728	1	0	1	6.943.682	13.867.218	2	13.867.177	0.0041	60	71	0	36.15	0.0031	K	TPLMEQTLADIR	T					38948: Scan 34623 (rt=46.5972) [H:\DATA-2018\heruonan\20181022\1.raw]
7		gi|1827706	Chain A, Cellobiohydrolase Ii, Catalytic Domain, Mutant Y169f	1183	39334	38	33	8	8	23	10729	1	0	1	6.943.682	13.867.218	2	13.867.177	0.0041	60	71	0	20.82	0.11	K	TPLMEQTLADIR	T					38285: Scan 34125 (rt=46.0556) [H:\DATA-2018\heruonan\20181022\1.raw]
7		gi|1827706	Chain A, Cellobiohydrolase Ii, Catalytic Domain, Mutant Y169f	1183	39334	38	33	8	8	23	10730	1	0	1	6.943.683	1.386.722	2	13.867.177	0.0044	60	71	0	66.44	2.90E-06	K	TPLMEQTLADIR	T					36676: Scan 32871 (rt=44.6836) [H:\DATA-2018\heruonan\20181022\1.raw]
7		gi|1827706	Chain A, Cellobiohydrolase Ii, Catalytic Domain, Mutant Y169f	1183	39334	38	33	8	8	23	10731	1	0	1	6.943.684	13.867.222	2	13.867.177	0.0045	60	71	0	79.05	1.60E-07	K	TPLMEQTLADIR	T					35780: Scan 32204 (rt=43.9587) [H:\DATA-2018\heruonan\20181022\1.raw]
7		gi|1827706	Chain A, Cellobiohydrolase Ii, Catalytic Domain, Mutant Y169f	1183	39334	38	33	8	8	23	10732	1	0	1	6.943.684	13.867.223	2	13.867.177	0.0046	60	71	0	63.09	6.30E-06	K	TPLMEQTLADIR	T					36223: Scan 32537 (rt=44.324) [H:\DATA-2018\heruonan\20181022\1.raw]
7		gi|1827706	Chain A, Cellobiohydrolase Ii, Catalytic Domain, Mutant Y169f	1183	39334	38	33	8	8	23	11150	1	0	1	7.023.613	14.027.081	2	14.027.126	-0.0045	60	71	0	5.55	4.1	K	TPLMEQTLADIR	T	Oxidation (M)	0.000100000000.0			53748: Scan 45154 (rt=58.171) [H:\DATA-2018\heruonan\20181022\1.raw]
7		gi|1827706	Chain A, Cellobiohydrolase Ii, Catalytic Domain, Mutant Y169f	1183	39334	38	33	8	8	23	11152	1	0	1	7.023.646	14.027.147	2	14.027.126	0.0021	60	71	0	49.59	0.00018	K	TPLMEQTLADIR	T	Oxidation (M)	0.000100000000.0			26517: Scan 24851 (rt=35.9553) [H:\DATA-2018\heruonan\20181022\1.raw]
7		gi|1827706	Chain A, Cellobiohydrolase Ii, Catalytic Domain, Mutant Y169f	1183	39334	38	33	8	8	23	11153	1	0	1	7.023.651	14.027.155	2	14.027.126	0.0029	60	71	0	1.01	13	K	TPLMEQTLADIR	T	Oxidation (M)	0.000100000000.0			34827: Scan 31479 (rt=43.171) [H:\DATA-2018\heruonan\20181022\1.raw]
7		gi|1827706	Chain A, Cellobiohydrolase Ii, Catalytic Domain, Mutant Y169f	1183	39334	38	33	8	8	23	11154	1	0	1	7.023.653	1.402.716	2	14.027.126	0.0034	60	71	0	56.85	3.40E-05	K	TPLMEQTLADIR	T	Oxidation (M)	0.000100000000.0			29561: Scan 27300 (rt=38.6427) [H:\DATA-2018\heruonan\20181022\1.raw]
7		gi|1827706	Chain A, Cellobiohydrolase Ii, Catalytic Domain, Mutant Y169f	1183	39334	38	33	8	8	23	11155	1	0	1	7.023.653	1.402.716	2	14.027.126	0.0034	60	71	0	39.3	0.0019	K	TPLMEQTLADIR	T	Oxidation (M)	0.000100000000.0			30287: Scan 27913 (rt=39.3186) [H:\DATA-2018\heruonan\20181022\1.raw]
7		gi|1827706	Chain A, Cellobiohydrolase Ii, Catalytic Domain, Mutant Y169f	1183	39334	38	33	8	8	23	11156	1	0	1	7.023.657	14.027.169	2	14.027.126	0.0043	60	71	0	83.43	7.30E-08	K	TPLMEQTLADIR	T	Oxidation (M)	0.000100000000.0			27799: Scan 25854 (rt=37.0594) [H:\DATA-2018\heruonan\20181022\1.raw]
7		gi|1827706	Chain A, Cellobiohydrolase Ii, Catalytic Domain, Mutant Y169f	1183	39334	38	33	8	8	23	11157	1	0	1	7.023.658	14.027.169	2	14.027.126	0.0043	60	71	0	41.37	0.0012	K	TPLMEQTLADIR	T	Oxidation (M)	0.000100000000.0			27597: Scan 25693 (rt=36.8825) [H:\DATA-2018\heruonan\20181022\1.raw]
7		gi|1827706	Chain A, Cellobiohydrolase Ii, Catalytic Domain, Mutant Y169f	1183	39334	38	33	8	8	23	11158	1	0	1	4.685.796	1.402.717	3	14.027.126	0.0044	60	71	0	48.28	0.00024	K	TPLMEQTLADIR	T	Oxidation (M)	0.000100000000.0			25428: Scan 23935 (rt=34.9521) [H:\DATA-2018\heruonan\20181022\1.raw]
7		gi|1827706	Chain A, Cellobiohydrolase Ii, Catalytic Domain, Mutant Y169f	1183	39334	38	33	8	8	23	11159	1	0	1	7.023.662	14.027.178	2	14.027.126	0.0052	60	71	0	85.9	4.30E-08	K	TPLMEQTLADIR	T	Oxidation (M)	0.000100000000.0			28217: Scan 26211 (rt=37.4449) [H:\DATA-2018\heruonan\20181022\1.raw]
7		gi|1827706	Chain A, Cellobiohydrolase Ii, Catalytic Domain, Mutant Y169f	1183	39334	38	33	8	8	23	11160	1	0	1	7.023.662	14.027.178	2	14.027.126	0.0052	60	71	0	75.35	4.90E-07	K	TPLMEQTLADIR	T	Oxidation (M)	0.000100000000.0			25638: Scan 24113 (rt=35.1465) [H:\DATA-2018\heruonan\20181022\1.raw]
7		gi|1827706	Chain A, Cellobiohydrolase Ii, Catalytic Domain, Mutant Y169f	1183	39334	38	33	8	8	23	11161	1	0	1	7.023.663	1.402.718	2	14.027.126	0.0054	60	71	0	62.7	9.10E-06	K	TPLMEQTLADIR	T	Oxidation (M)	0.000100000000.0			29021: Scan 26870 (rt=38.1699) [H:\DATA-2018\heruonan\20181022\1.raw]
7		gi|1827706	Chain A, Cellobiohydrolase Ii, Catalytic Domain, Mutant Y169f	1183	39334	38	33	8	8	23	11162	1	0	1	7.023.664	14.027.182	2	14.027.126	0.0056	60	71	0	66.33	3.90E-06	K	TPLMEQTLADIR	T	Oxidation (M)	0.000100000000.0			31629: Scan 28996 (rt=40.4892) [H:\DATA-2018\heruonan\20181022\1.raw]
7		gi|1827706	Chain A, Cellobiohydrolase Ii, Catalytic Domain, Mutant Y169f	1183	39334	38	33	8	8	23	11163	1	0	1	7.023.665	14.027.185	2	14.027.126	0.0059	60	71	0	40.35	0.0016	K	TPLMEQTLADIR	T	Oxidation (M)	0.000100000000.0			31154: Sum of 2 scans in range 28615 (rt=40.08) to 28648 (rt=40.1162) [H:\DATA-2018\heruonan\20181022\1.raw]
7		gi|1827706	Chain A, Cellobiohydrolase Ii, Catalytic Domain, Mutant Y169f	1183	39334	38	33	8	8	23	11165	1	0	1	702.369	14.027.235	2	14.027.126	0.0109	60	71	0	15.71	0.45	K	TPLMEQTLADIR	T	Oxidation (M)	0.000100000000.0			28632: Sum of 2 scans in range 26549 (rt=37.8121) to 26557 (rt=37.8215) [H:\DATA-2018\heruonan\20181022\1.raw]
7		gi|1827706	Chain A, Cellobiohydrolase Ii, Catalytic Domain, Mutant Y169f	1183	39334	38	33	8	8	23	12382	1	0	1	7.263.674	14.507.202	2	14.507.166	0.0035	48	59	0	49.26	0.00016	K	VPSFMWLDTLDK	T					52141: Scan 44007 (rt=56.9009) [H:\DATA-2018\heruonan\20181022\1.raw]
7		gi|1827706	Chain A, Cellobiohydrolase Ii, Catalytic Domain, Mutant Y169f	1183	39334	38	33	8	8	23	12383	1	0	1	7.263.682	14.507.219	2	14.507.166	0.0053	48	59	0	60.25	1.40E-05	K	VPSFMWLDTLDK	T					51685: Scan 43679 (rt=56.5468) [H:\DATA-2018\heruonan\20181022\1.raw]
7		gi|1827706	Chain A, Cellobiohydrolase Ii, Catalytic Domain, Mutant Y169f	1183	39334	38	33	8	8	23	12757	1	0	1	7.343.656	14.667.166	2	14.667.116	0.0051	48	59	0	83.06	6.50E-08	K	VPSFMWLDTLDK	T	Oxidation (M)	0.000010000000.0			48729: Scan 41588 (rt=54.2936) [H:\DATA-2018\heruonan\20181022\1.raw]
7		gi|1827706	Chain A, Cellobiohydrolase Ii, Catalytic Domain, Mutant Y169f	1183	39334	38	33	8	8	23	24545	1	0	1	9.849.527	19.678.908	2	19.678.894	0.0013	93	112	0	33.94	0.0029	R	DCAALASNGEYSIADGGVAK	Y					21405: Scan 20457 (rt=31.0828) [H:\DATA-2018\heruonan\20181022\1.raw]
7		gi|1827706	Chain A, Cellobiohydrolase Ii, Catalytic Domain, Mutant Y169f	1183	39334	38	33	8	8	23	24546	1	0	1	9.849.533	1.967.892	2	19.678.894	0.0026	93	112	0	33.23	0.0035	R	DCAALASNGEYSIADGGVAK	Y					23157: Scan 21999 (rt=32.8397) [H:\DATA-2018\heruonan\20181022\1.raw]
7		gi|1827706	Chain A, Cellobiohydrolase Ii, Catalytic Domain, Mutant Y169f	1183	39334	38	33	8	8	23	24547	1	0	1	9.849.548	1.967.895	2	19.678.894	0.0055	93	112	0	73.81	3.20E-07	R	DCAALASNGEYSIADGGVAK	Y					22782: Scan 21672 (rt=32.4683) [H:\DATA-2018\heruonan\20181022\1.raw]
7		gi|1827706	Chain A, Cellobiohydrolase Ii, Catalytic Domain, Mutant Y169f	1183	39334	38	33	8	8	23	30478	1	0	1	11.046.294	22.072.442	2	22.072.413	0.003	132	152	0	2.11	2.7	R	TLLVIEPDSLANLVTNLGTPK	C					54031: Scan 45340 (rt=58.3748) [H:\DATA-2018\heruonan\20181022\1.raw]
7		gi|1827706	Chain A, Cellobiohydrolase Ii, Catalytic Domain, Mutant Y169f	1183	39334	38	33	8	8	23	30481	1	0	1	11.046.317	22.072.488	2	22.072.413	0.0076	132	152	0	26.57	0.0094	R	TLLVIEPDSLANLVTNLGTPK	C					56017: Scan 46735 (rt=59.9724) [H:\DATA-2018\heruonan\20181022\1.raw]
7		gi|1827706	Chain A, Cellobiohydrolase Ii, Catalytic Domain, Mutant Y169f	1183	39334	38	33	8	8	23	30482	1	0	1	7.367.569	2.207.249	3	22.072.413	0.0077	132	152	0	40.42	0.00039	R	TLLVIEPDSLANLVTNLGTPK	C					55641: Scan 46465 (rt=59.6467) [H:\DATA-2018\heruonan\20181022\1.raw]
7		gi|1827706	Chain A, Cellobiohydrolase Ii, Catalytic Domain, Mutant Y169f	1183	39334	38	33	8	8	23	30483	1	0	1	7.367.571	22.072.494	3	22.072.413	0.0081	132	152	0	47.85	7.00E-05	R	TLLVIEPDSLANLVTNLGTPK	C					56040: Scan 46753 (rt=59.993) [H:\DATA-2018\heruonan\20181022\1.raw]
7		gi|1827706	Chain A, Cellobiohydrolase Ii, Catalytic Domain, Mutant Y169f	1183	39334	38	33	8	8	23	43139	1	0	1	9.514.813	2.851.422	3	28.514.136	0.0083	48	71	1	58.59	1.90E-05	K	VPSFMWLDTLDKTPLMEQTLADIR	T	2 Oxidation (M)	0.000010000000000100000000.0			52540: Scan 44301 (rt=57.2195) [H:\DATA-2018\heruonan\20181022\1.raw]
7		gi|1827706	Chain A, Cellobiohydrolase Ii, Catalytic Domain, Mutant Y169f	1183	39334	38	33	8	8	23	43141	1	0	1	7.138.633	28.514.243	4	28.514.136	0.0107	48	71	1	44.91	0.00043	K	VPSFMWLDTLDKTPLMEQTLADIR	T	2 Oxidation (M)	0.000010000000000100000000.0			52569: Scan 44324 (rt=57.2455) [H:\DATA-2018\heruonan\20181022\1.raw]
8	1	gi|112490433	Chain A, Structure Of Vil (Extra KiI2 ADDED)-Xylanase	1290	20389	46	30	6	3	33.9	571	1	1	1	387.202	7.723.894	2	7.723.868	0.0026	49	55	0	5.82	2.4	K	GWQPGTK	N					10697: Sum of 2 scans in range 10123 (rt=17.7126) to 10145 (rt=17.7448) [H:\DATA-2018\heruonan\20181022\1.raw]
8	1	gi|112490433	Chain A, Structure Of Vil (Extra KiI2 ADDED)-Xylanase	1290	20389	46	30	6	3	33.9	17876	1	1	1	837.406	16.727.974	2	16.727.944	0.003	104	118	0	38.81	0.0014	K	LGEVTSDGSVYDIYR	T					35583: Scan 32057 (rt=43.8009) [H:\DATA-2018\heruonan\20181022\1.raw]
8	1	gi|112490433	Chain A, Structure Of Vil (Extra KiI2 ADDED)-Xylanase	1290	20389	46	30	6	3	33.9	17881	1	1	1	8.374.064	16.727.982	2	16.727.944	0.0037	104	118	0	3.58	4.8	K	LGEVTSDGSVYDIYR	T					25623: Scan 24099 (rt=35.1308) [H:\DATA-2018\heruonan\20181022\1.raw]
8	1	gi|112490433	Chain A, Structure Of Vil (Extra KiI2 ADDED)-Xylanase	1290	20389	46	30	6	3	33.9	17882	1	1	1	8.374.068	1.672.799	2	16.727.944	0.0046	104	118	0	98.27	1.60E-09	K	LGEVTSDGSVYDIYR	T					30916: Scan 28425 (rt=39.8758) [H:\DATA-2018\heruonan\20181022\1.raw]
8	1	gi|112490433	Chain A, Structure Of Vil (Extra KiI2 ADDED)-Xylanase	1290	20389	46	30	6	3	33.9	17883	1	1	1	8.374.069	16.727.992	2	16.727.944	0.0048	104	118	0	62.54	6.00E-06	K	LGEVTSDGSVYDIYR	T					30377: Scan 27989 (rt=39.4042) [H:\DATA-2018\heruonan\20181022\1.raw]
8	1	gi|112490433	Chain A, Structure Of Vil (Extra KiI2 ADDED)-Xylanase	1290	20389	46	30	6	3	33.9	17884	1	1	1	8.374.069	16.727.993	2	16.727.944	0.0049	104	118	0	65.37	3.10E-06	K	LGEVTSDGSVYDIYR	T					34290: Scan 31066 (rt=42.7248) [H:\DATA-2018\heruonan\20181022\1.raw]
8	1	gi|112490433	Chain A, Structure Of Vil (Extra KiI2 ADDED)-Xylanase	1290	20389	46	30	6	3	33.9	17885	1	1	1	837.407	16.727.993	2	16.727.944	0.0049	104	118	0	65.88	2.80E-06	K	LGEVTSDGSVYDIYR	T					22978: Scan 21844 (rt=32.6608) [H:\DATA-2018\heruonan\20181022\1.raw]
8	1	gi|112490433	Chain A, Structure Of Vil (Extra KiI2 ADDED)-Xylanase	1290	20389	46	30	6	3	33.9	17886	1	1	1	5.586.071	16.727.994	3	16.727.944	0.0049	104	118	0	65.82	2.80E-06	K	LGEVTSDGSVYDIYR	T					27969: Scan 25993 (rt=37.2103) [H:\DATA-2018\heruonan\20181022\1.raw]
8	1	gi|112490433	Chain A, Structure Of Vil (Extra KiI2 ADDED)-Xylanase	1290	20389	46	30	6	3	33.9	17887	1	1	1	837.407	16.727.995	2	16.727.944	0.0051	104	118	0	73.71	4.60E-07	K	LGEVTSDGSVYDIYR	T					28022: Scan 26037 (rt=37.2573) [H:\DATA-2018\heruonan\20181022\1.raw]
8	1	gi|112490433	Chain A, Structure Of Vil (Extra KiI2 ADDED)-Xylanase	1290	20389	46	30	6	3	33.9	17888	1	1	1	8.374.072	16.727.999	2	16.727.944	0.0054	104	118	0	85.91	2.80E-08	K	LGEVTSDGSVYDIYR	T					29206: Scan 27016 (rt=38.3335) [H:\DATA-2018\heruonan\20181022\1.raw]
8	1	gi|112490433	Chain A, Structure Of Vil (Extra KiI2 ADDED)-Xylanase	1290	20389	46	30	6	3	33.9	17889	1	1	1	8.374.072	16.727.999	2	16.727.944	0.0055	104	118	0	55.85	2.80E-05	K	LGEVTSDGSVYDIYR	T					32178: Scan 29420 (rt=40.9467) [H:\DATA-2018\heruonan\20181022\1.raw]
8	1	gi|112490433	Chain A, Structure Of Vil (Extra KiI2 ADDED)-Xylanase	1290	20389	46	30	6	3	33.9	17890	1	1	1	8.374.073	1672.8	2	16.727.944	0.0055	104	118	0	86.35	2.50E-08	K	LGEVTSDGSVYDIYR	T					27607: Scan 25701 (rt=36.8917) [H:\DATA-2018\heruonan\20181022\1.raw]
8	1	gi|112490433	Chain A, Structure Of Vil (Extra KiI2 ADDED)-Xylanase	1290	20389	46	30	6	3	33.9	17891	1	1	1	8.374.073	1672.8	2	16.727.944	0.0056	104	118	0	31	0.0086	K	LGEVTSDGSVYDIYR	T					25394: Scan 23905 (rt=34.9191) [H:\DATA-2018\heruonan\20181022\1.raw]
8	1	gi|112490433	Chain A, Structure Of Vil (Extra KiI2 ADDED)-Xylanase	1290	20389	46	30	6	3	33.9	17892	1	1	1	8.374.073	1672.8	2	16.727.944	0.0056	104	118	0	4.08	4.2	K	LGEVTSDGSVYDIYR	T					55644: Scan 46468 (rt=59.6511) [H:\DATA-2018\heruonan\20181022\1.raw]
8	1	gi|112490433	Chain A, Structure Of Vil (Extra KiI2 ADDED)-Xylanase	1290	20389	46	30	6	3	33.9	17893	1	1	1	8.374.073	1672.8	2	16.727.944	0.0056	104	118	0	58.92	1.40E-05	K	LGEVTSDGSVYDIYR	T					31322: Scan 28752 (rt=40.2298) [H:\DATA-2018\heruonan\20181022\1.raw]
8	1	gi|112490433	Chain A, Structure Of Vil (Extra KiI2 ADDED)-Xylanase	1290	20389	46	30	6	3	33.9	17894	1	1	1	8.374.074	16.728.002	2	16.727.944	0.0058	104	118	0	53.14	5.50E-05	K	LGEVTSDGSVYDIYR	T					33660: Scan 30585 (rt=42.203) [H:\DATA-2018\heruonan\20181022\1.raw]
8	1	gi|112490433	Chain A, Structure Of Vil (Extra KiI2 ADDED)-Xylanase	1290	20389	46	30	6	3	33.9	17895	1	1	1	8.374.074	16.728.002	2	16.727.944	0.0058	104	118	0	52.34	6.70E-05	K	LGEVTSDGSVYDIYR	T					31750: Scan 29090 (rt=40.5897) [H:\DATA-2018\heruonan\20181022\1.raw]
8	1	gi|112490433	Chain A, Structure Of Vil (Extra KiI2 ADDED)-Xylanase	1290	20389	46	30	6	3	33.9	17896	1	1	1	8.374.074	16.728.002	2	16.727.944	0.0058	104	118	0	60.72	9.70E-06	K	LGEVTSDGSVYDIYR	T					28798: Scan 26686 (rt=37.965) [H:\DATA-2018\heruonan\20181022\1.raw]
8	1	gi|112490433	Chain A, Structure Of Vil (Extra KiI2 ADDED)-Xylanase	1290	20389	46	30	6	3	33.9	17897	1	1	1	8.374.074	16.728.003	2	16.727.944	0.0058	104	118	0	20.01	0.11	K	LGEVTSDGSVYDIYR	T					24832: Scan 23447 (rt=34.4134) [H:\DATA-2018\heruonan\20181022\1.raw]
8	1	gi|112490433	Chain A, Structure Of Vil (Extra KiI2 ADDED)-Xylanase	1290	20389	46	30	6	3	33.9	17898	1	1	1	8.374.075	16.728.004	2	16.727.944	0.0059	104	118	0	79.93	1.20E-07	K	LGEVTSDGSVYDIYR	T					29606: Scan 27342 (rt=38.69) [H:\DATA-2018\heruonan\20181022\1.raw]
8	1	gi|112490433	Chain A, Structure Of Vil (Extra KiI2 ADDED)-Xylanase	1290	20389	46	30	6	3	33.9	17899	1	1	1	8.374.076	16.728.006	2	16.727.944	0.0062	104	118	0	8.97	1.4	K	LGEVTSDGSVYDIYR	T					46376: Scan 39907 (rt=52.4368) [H:\DATA-2018\heruonan\20181022\1.raw]
8	1	gi|112490433	Chain A, Structure Of Vil (Extra KiI2 ADDED)-Xylanase	1290	20389	46	30	6	3	33.9	17900	1	1	1	8.374.076	16.728.007	2	16.727.944	0.0063	104	118	0	92.4	6.40E-09	K	LGEVTSDGSVYDIYR	T					30030: Scan 27694 (rt=39.0647) [H:\DATA-2018\heruonan\20181022\1.raw]
8	1	gi|112490433	Chain A, Structure Of Vil (Extra KiI2 ADDED)-Xylanase	1290	20389	46	30	6	3	33.9	17902	1	1	1	8.374.078	16.728.011	2	16.727.944	0.0067	104	118	0	38.63	0.0015	K	LGEVTSDGSVYDIYR	T					32588: Scan 29741 (rt=41.2899) [H:\DATA-2018\heruonan\20181022\1.raw]
8	1	gi|112490433	Chain A, Structure Of Vil (Extra KiI2 ADDED)-Xylanase	1290	20389	46	30	6	3	33.9	17903	1	1	1	8.374.079	16.728.012	2	16.727.944	0.0068	104	118	0	45.4	0.00032	K	LGEVTSDGSVYDIYR	T					36512: Scan 32747 (rt=44.5481) [H:\DATA-2018\heruonan\20181022\1.raw]
8	1	gi|112490433	Chain A, Structure Of Vil (Extra KiI2 ADDED)-Xylanase	1290	20389	46	30	6	3	33.9	17904	1	1	1	8.374.081	16.728.015	2	16.727.944	0.0071	104	118	0	46	0.00028	K	LGEVTSDGSVYDIYR	T					33205: Scan 30243 (rt=41.831) [H:\DATA-2018\heruonan\20181022\1.raw]
8	1	gi|112490433	Chain A, Structure Of Vil (Extra KiI2 ADDED)-Xylanase	1290	20389	46	30	6	3	33.9	17905	1	1	1	8.374.082	16.728.018	2	16.727.944	0.0074	104	118	0	42.75	0.00059	K	LGEVTSDGSVYDIYR	T					31960: Scan 29255 (rt=40.7665) [H:\DATA-2018\heruonan\20181022\1.raw]
8	1	gi|112490433	Chain A, Structure Of Vil (Extra KiI2 ADDED)-Xylanase	1290	20389	46	30	6	3	33.9	17906	1	1	1	8.374.088	16.728.029	2	16.727.944	0.0085	104	118	0	10.01	1.1	K	LGEVTSDGSVYDIYR	T					55077: Scan 46058 (rt=59.1876) [H:\DATA-2018\heruonan\20181022\1.raw]
8	1	gi|112490433	Chain A, Structure Of Vil (Extra KiI2 ADDED)-Xylanase	1290	20389	46	30	6	3	33.9	17907	1	1	1	8.374.093	1.672.804	2	16.727.944	0.0096	104	118	0	92.85	5.90E-09	K	LGEVTSDGSVYDIYR	T					28394: Scan 26358 (rt=37.6031) [H:\DATA-2018\heruonan\20181022\1.raw]
8	1	gi|112490433	Chain A, Structure Of Vil (Extra KiI2 ADDED)-Xylanase	1290	20389	46	30	6	3	33.9	17908	1	1	1	8.374.098	1.672.805	2	16.727.944	0.0106	104	118	0	9.12	1.3	K	LGEVTSDGSVYDIYR	T					30174: Scan 27824 (rt=39.2167) [H:\DATA-2018\heruonan\20181022\1.raw]
8	1	gi|112490433	Chain A, Structure Of Vil (Extra KiI2 ADDED)-Xylanase	1290	20389	46	30	6	3	33.9	17909	1	1	1	8.374.107	16.728.069	2	16.727.944	0.0124	104	118	0	21.71	0.07	K	LGEVTSDGSVYDIYR	T					54007: Scan 45325 (rt=58.3581) [H:\DATA-2018\heruonan\20181022\1.raw]
8	1	gi|112490433	Chain A, Structure Of Vil (Extra KiI2 ADDED)-Xylanase	1290	20389	46	30	6	3	33.9	17910	1	1	1	8.374.124	16.728.102	2	16.727.944	0.0158	104	118	0	10.36	0.99	K	LGEVTSDGSVYDIYR	T					43325: Sum of 2 scans in range 37762 (rt=50.0755) to 37830 (rt=50.1469) [H:\DATA-2018\heruonan\20181022\1.raw]
8	1	gi|112490433	Chain A, Structure Of Vil (Extra KiI2 ADDED)-Xylanase	1290	20389	46	30	6	3	33.9	31040	1	1	1	11.155.723	2229.13	2	22.291.219	0.0082	122	140	0	52.37	8.30E-05	R	VNQPSIIGTATFYQYWSVR	R					51949: Sum of 2 scans in range 43861 (rt=56.7432) to 43890 (rt=56.7762) [H:\DATA-2018\heruonan\20181022\1.raw]
8	1	gi|112490433	Chain A, Structure Of Vil (Extra KiI2 ADDED)-Xylanase	1290	20389	46	30	6	3	33.9	31582	2	1	1	7.517.126	22.521.159	3	22.521.378	-0.0219	122	140	0	3.86	5.8	R	VNQPSIIGTATFWQYWSVR	R					51945: Scan 43858 (rt=56.7402) [H:\DATA-2018\heruonan\20181022\1.raw]
8	1	gi|112490433	Chain A, Structure Of Vil (Extra KiI2 ADDED)-Xylanase	1290	20389	46	30	6	3	33.9	38213	1	1	1	8.644.274	25.902.605	3	25.902.591	0.0014	81	103	0	30	0.014	R	NPLIEYYIVENFGTYNPSTGATK	L					53631: Scan 45069 (rt=58.0745) [H:\DATA-2018\heruonan\20181022\1.raw]
8	1	gi|112490433	Chain A, Structure Of Vil (Extra KiI2 ADDED)-Xylanase	1290	20389	46	30	6	3	33.9	38214	1	1	1	8.644.279	25.902.618	3	25.902.591	0.0027	81	103	0	40.47	0.0012	R	NPLIEYYIVENFGTYNPSTGATK	L					54264: Scan 45499 (rt=58.5525) [H:\DATA-2018\heruonan\20181022\1.raw]
8	1	gi|112490433	Chain A, Structure Of Vil (Extra KiI2 ADDED)-Xylanase	1290	20389	46	30	6	3	33.9	38215	1	1	1	8.644.293	2.590.266	3	25.902.591	0.0068	81	103	0	3.16	6.7	R	NPLIEYYIVENFGTYNPSTGATK	L					52173: Scan 44034 (rt=56.9295) [H:\DATA-2018\heruonan\20181022\1.raw]
8	1	gi|112490433	Chain A, Structure Of Vil (Extra KiI2 ADDED)-Xylanase	1290	20389	46	30	6	3	33.9	38216	1	1	1	12.961.408	2.590.267	2	25.902.591	0.0079	81	103	0	14.85	0.45	R	NPLIEYYIVENFGTYNPSTGATK	L					51510: Scan 43550 (rt=56.4046) [H:\DATA-2018\heruonan\20181022\1.raw]
8	1	gi|112490433	Chain A, Structure Of Vil (Extra KiI2 ADDED)-Xylanase	1290	20389	46	30	6	3	33.9	38217	1	1	1	8.644.297	25.902.672	3	25.902.591	0.0081	81	103	0	26	0.034	R	NPLIEYYIVENFGTYNPSTGATK	L					51922: Scan 43843 (rt=56.7259) [H:\DATA-2018\heruonan\20181022\1.raw]
8	1	gi|112490433	Chain A, Structure Of Vil (Extra KiI2 ADDED)-Xylanase	1290	20389	46	30	6	3	33.9	38218	1	1	1	8.644.299	25.902.678	3	25.902.591	0.0086	81	103	0	48.58	0.00019	R	NPLIEYYIVENFGTYNPSTGATK	L					52424: Scan 44216 (rt=57.1268) [H:\DATA-2018\heruonan\20181022\1.raw]
8	1	gi|112490433	Chain A, Structure Of Vil (Extra KiI2 ADDED)-Xylanase	1290	20389	46	30	6	3	33.9	38219	1	1	1	864.43	25.902.681	3	25.902.591	0.009	81	103	0	56.89	2.80E-05	R	NPLIEYYIVENFGTYNPSTGATK	L					52820: Scan 44513 (rt=57.4661) [H:\DATA-2018\heruonan\20181022\1.raw]
8	1	gi|112490433	Chain A, Structure Of Vil (Extra KiI2 ADDED)-Xylanase	1290	20389	46	30	6	3	33.9	38220	1	1	1	6.485.745	25.902.688	4	25.902.591	0.0097	81	103	0	67.9	2.20E-06	R	NPLIEYYIVENFGTYNPSTGATK	L					52694: Scan 44416 (rt=57.3525) [H:\DATA-2018\heruonan\20181022\1.raw]
8	1	gi|112490433	Chain A, Structure Of Vil (Extra KiI2 ADDED)-Xylanase	1290	20389	46	30	6	3	33.9	38221	1	1	1	8.644.303	25.902.691	3	25.902.591	0.01	81	103	0	22.26	0.081	R	NPLIEYYIVENFGTYNPSTGATK	L					51429: Sum of 2 scans in range 43499 (rt=56.3486) to 43517 (rt=56.3683) [H:\DATA-2018\heruonan\20181022\1.raw]
8	1	gi|112490433	Chain A, Structure Of Vil (Extra KiI2 ADDED)-Xylanase	1290	20389	46	30	6	3	33.9	38222	1	1	1	12.961.421	25.902.696	2	25.902.591	0.0105	81	103	0	27.87	0.022	R	NPLIEYYIVENFGTYNPSTGATK	L					51989: Scan 43891 (rt=56.7772) [H:\DATA-2018\heruonan\20181022\1.raw]
8	1	gi|112490433	Chain A, Structure Of Vil (Extra KiI2 ADDED)-Xylanase	1290	20389	46	30	6	3	33.9	38223	1	1	1	8.644.307	25.902.704	3	25.902.591	0.0113	81	103	0	6.89	2.8	R	NPLIEYYIVENFGTYNPSTGATK	L					53958: Scan 45294 (rt=58.3242) [H:\DATA-2018\heruonan\20181022\1.raw]
8	1	gi|112490433	Chain A, Structure Of Vil (Extra KiI2 ADDED)-Xylanase	1290	20389	46	30	6	3	33.9	38224	1	1	1	864.431	25.902.711	3	25.902.591	0.012	81	103	0	11.5	0.98	R	NPLIEYYIVENFGTYNPSTGATK	L					54762: Scan 45840 (rt=58.9468) [H:\DATA-2018\heruonan\20181022\1.raw]
8	1	gi|112490433	Chain A, Structure Of Vil (Extra KiI2 ADDED)-Xylanase	1290	20389	46	30	6	3	33.9	38743	1	1	1	8.720.922	26.132.548	3	26.132.751	-0.0203	81	103	0	7.48	1.8	R	NPLIEYYIVENFGTWNPSTGATK	L					52035: Scan 43929 (rt=56.8174) [H:\DATA-2018\heruonan\20181022\1.raw]
8		gi|780816	beta-xylanase precursor [Trichoderma reesei]	1088	23967	32	23	3	2	18.4	571	1	0	1	387.202	7.723.894	2	7.723.868	0.0026	83	89	0	5.82	2.4	K	GWQPGTK	N					10697: Sum of 2 scans in range 10123 (rt=17.7126) to 10145 (rt=17.7448) [H:\DATA-2018\heruonan\20181022\1.raw]
8		gi|780816	beta-xylanase precursor [Trichoderma reesei]	1088	23967	32	23	3	2	18.4	17876	1	0	1	837.406	16.727.974	2	16.727.944	0.003	138	152	0	38.81	0.0014	K	LGEVTSDGSVYDIYR	T					35583: Scan 32057 (rt=43.8009) [H:\DATA-2018\heruonan\20181022\1.raw]
8		gi|780816	beta-xylanase precursor [Trichoderma reesei]	1088	23967	32	23	3	2	18.4	17881	1	0	1	8.374.064	16.727.982	2	16.727.944	0.0037	138	152	0	3.58	4.8	K	LGEVTSDGSVYDIYR	T					25623: Scan 24099 (rt=35.1308) [H:\DATA-2018\heruonan\20181022\1.raw]
8		gi|780816	beta-xylanase precursor [Trichoderma reesei]	1088	23967	32	23	3	2	18.4	17882	1	0	1	8.374.068	1.672.799	2	16.727.944	0.0046	138	152	0	98.27	1.60E-09	K	LGEVTSDGSVYDIYR	T					30916: Scan 28425 (rt=39.8758) [H:\DATA-2018\heruonan\20181022\1.raw]
8		gi|780816	beta-xylanase precursor [Trichoderma reesei]	1088	23967	32	23	3	2	18.4	17883	1	0	1	8.374.069	16.727.992	2	16.727.944	0.0048	138	152	0	62.54	6.00E-06	K	LGEVTSDGSVYDIYR	T					30377: Scan 27989 (rt=39.4042) [H:\DATA-2018\heruonan\20181022\1.raw]
8		gi|780816	beta-xylanase precursor [Trichoderma reesei]	1088	23967	32	23	3	2	18.4	17884	1	0	1	8.374.069	16.727.993	2	16.727.944	0.0049	138	152	0	65.37	3.10E-06	K	LGEVTSDGSVYDIYR	T					34290: Scan 31066 (rt=42.7248) [H:\DATA-2018\heruonan\20181022\1.raw]
8		gi|780816	beta-xylanase precursor [Trichoderma reesei]	1088	23967	32	23	3	2	18.4	17885	1	0	1	837.407	16.727.993	2	16.727.944	0.0049	138	152	0	65.88	2.80E-06	K	LGEVTSDGSVYDIYR	T					22978: Scan 21844 (rt=32.6608) [H:\DATA-2018\heruonan\20181022\1.raw]
8		gi|780816	beta-xylanase precursor [Trichoderma reesei]	1088	23967	32	23	3	2	18.4	17886	1	0	1	5.586.071	16.727.994	3	16.727.944	0.0049	138	152	0	65.82	2.80E-06	K	LGEVTSDGSVYDIYR	T					27969: Scan 25993 (rt=37.2103) [H:\DATA-2018\heruonan\20181022\1.raw]
8		gi|780816	beta-xylanase precursor [Trichoderma reesei]	1088	23967	32	23	3	2	18.4	17887	1	0	1	837.407	16.727.995	2	16.727.944	0.0051	138	152	0	73.71	4.60E-07	K	LGEVTSDGSVYDIYR	T					28022: Scan 26037 (rt=37.2573) [H:\DATA-2018\heruonan\20181022\1.raw]
8		gi|780816	beta-xylanase precursor [Trichoderma reesei]	1088	23967	32	23	3	2	18.4	17888	1	0	1	8.374.072	16.727.999	2	16.727.944	0.0054	138	152	0	85.91	2.80E-08	K	LGEVTSDGSVYDIYR	T					29206: Scan 27016 (rt=38.3335) [H:\DATA-2018\heruonan\20181022\1.raw]
8		gi|780816	beta-xylanase precursor [Trichoderma reesei]	1088	23967	32	23	3	2	18.4	17889	1	0	1	8.374.072	16.727.999	2	16.727.944	0.0055	138	152	0	55.85	2.80E-05	K	LGEVTSDGSVYDIYR	T					32178: Scan 29420 (rt=40.9467) [H:\DATA-2018\heruonan\20181022\1.raw]
8		gi|780816	beta-xylanase precursor [Trichoderma reesei]	1088	23967	32	23	3	2	18.4	17890	1	0	1	8.374.073	1672.8	2	16.727.944	0.0055	138	152	0	86.35	2.50E-08	K	LGEVTSDGSVYDIYR	T					27607: Scan 25701 (rt=36.8917) [H:\DATA-2018\heruonan\20181022\1.raw]
8		gi|780816	beta-xylanase precursor [Trichoderma reesei]	1088	23967	32	23	3	2	18.4	17891	1	0	1	8.374.073	1672.8	2	16.727.944	0.0056	138	152	0	31	0.0086	K	LGEVTSDGSVYDIYR	T					25394: Scan 23905 (rt=34.9191) [H:\DATA-2018\heruonan\20181022\1.raw]
8		gi|780816	beta-xylanase precursor [Trichoderma reesei]	1088	23967	32	23	3	2	18.4	17892	1	0	1	8.374.073	1672.8	2	16.727.944	0.0056	138	152	0	4.08	4.2	K	LGEVTSDGSVYDIYR	T					55644: Scan 46468 (rt=59.6511) [H:\DATA-2018\heruonan\20181022\1.raw]
8		gi|780816	beta-xylanase precursor [Trichoderma reesei]	1088	23967	32	23	3	2	18.4	17893	1	0	1	8.374.073	1672.8	2	16.727.944	0.0056	138	152	0	58.92	1.40E-05	K	LGEVTSDGSVYDIYR	T					31322: Scan 28752 (rt=40.2298) [H:\DATA-2018\heruonan\20181022\1.raw]
8		gi|780816	beta-xylanase precursor [Trichoderma reesei]	1088	23967	32	23	3	2	18.4	17894	1	0	1	8.374.074	16.728.002	2	16.727.944	0.0058	138	152	0	53.14	5.50E-05	K	LGEVTSDGSVYDIYR	T					33660: Scan 30585 (rt=42.203) [H:\DATA-2018\heruonan\20181022\1.raw]
8		gi|780816	beta-xylanase precursor [Trichoderma reesei]	1088	23967	32	23	3	2	18.4	17895	1	0	1	8.374.074	16.728.002	2	16.727.944	0.0058	138	152	0	52.34	6.70E-05	K	LGEVTSDGSVYDIYR	T					31750: Scan 29090 (rt=40.5897) [H:\DATA-2018\heruonan\20181022\1.raw]
8		gi|780816	beta-xylanase precursor [Trichoderma reesei]	1088	23967	32	23	3	2	18.4	17896	1	0	1	8.374.074	16.728.002	2	16.727.944	0.0058	138	152	0	60.72	9.70E-06	K	LGEVTSDGSVYDIYR	T					28798: Scan 26686 (rt=37.965) [H:\DATA-2018\heruonan\20181022\1.raw]
8		gi|780816	beta-xylanase precursor [Trichoderma reesei]	1088	23967	32	23	3	2	18.4	17897	1	0	1	8.374.074	16.728.003	2	16.727.944	0.0058	138	152	0	20.01	0.11	K	LGEVTSDGSVYDIYR	T					24832: Scan 23447 (rt=34.4134) [H:\DATA-2018\heruonan\20181022\1.raw]
8		gi|780816	beta-xylanase precursor [Trichoderma reesei]	1088	23967	32	23	3	2	18.4	17898	1	0	1	8.374.075	16.728.004	2	16.727.944	0.0059	138	152	0	79.93	1.20E-07	K	LGEVTSDGSVYDIYR	T					29606: Scan 27342 (rt=38.69) [H:\DATA-2018\heruonan\20181022\1.raw]
8		gi|780816	beta-xylanase precursor [Trichoderma reesei]	1088	23967	32	23	3	2	18.4	17899	1	0	1	8.374.076	16.728.006	2	16.727.944	0.0062	138	152	0	8.97	1.4	K	LGEVTSDGSVYDIYR	T					46376: Scan 39907 (rt=52.4368) [H:\DATA-2018\heruonan\20181022\1.raw]
8		gi|780816	beta-xylanase precursor [Trichoderma reesei]	1088	23967	32	23	3	2	18.4	17900	1	0	1	8.374.076	16.728.007	2	16.727.944	0.0063	138	152	0	92.4	6.40E-09	K	LGEVTSDGSVYDIYR	T					30030: Scan 27694 (rt=39.0647) [H:\DATA-2018\heruonan\20181022\1.raw]
8		gi|780816	beta-xylanase precursor [Trichoderma reesei]	1088	23967	32	23	3	2	18.4	17902	1	0	1	8.374.078	16.728.011	2	16.727.944	0.0067	138	152	0	38.63	0.0015	K	LGEVTSDGSVYDIYR	T					32588: Scan 29741 (rt=41.2899) [H:\DATA-2018\heruonan\20181022\1.raw]
8		gi|780816	beta-xylanase precursor [Trichoderma reesei]	1088	23967	32	23	3	2	18.4	17903	1	0	1	8.374.079	16.728.012	2	16.727.944	0.0068	138	152	0	45.4	0.00032	K	LGEVTSDGSVYDIYR	T					36512: Scan 32747 (rt=44.5481) [H:\DATA-2018\heruonan\20181022\1.raw]
8		gi|780816	beta-xylanase precursor [Trichoderma reesei]	1088	23967	32	23	3	2	18.4	17904	1	0	1	8.374.081	16.728.015	2	16.727.944	0.0071	138	152	0	46	0.00028	K	LGEVTSDGSVYDIYR	T					33205: Scan 30243 (rt=41.831) [H:\DATA-2018\heruonan\20181022\1.raw]
8		gi|780816	beta-xylanase precursor [Trichoderma reesei]	1088	23967	32	23	3	2	18.4	17905	1	0	1	8.374.082	16.728.018	2	16.727.944	0.0074	138	152	0	42.75	0.00059	K	LGEVTSDGSVYDIYR	T					31960: Scan 29255 (rt=40.7665) [H:\DATA-2018\heruonan\20181022\1.raw]
8		gi|780816	beta-xylanase precursor [Trichoderma reesei]	1088	23967	32	23	3	2	18.4	17906	1	0	1	8.374.088	16.728.029	2	16.727.944	0.0085	138	152	0	10.01	1.1	K	LGEVTSDGSVYDIYR	T					55077: Scan 46058 (rt=59.1876) [H:\DATA-2018\heruonan\20181022\1.raw]
8		gi|780816	beta-xylanase precursor [Trichoderma reesei]	1088	23967	32	23	3	2	18.4	17907	1	0	1	8.374.093	1.672.804	2	16.727.944	0.0096	138	152	0	92.85	5.90E-09	K	LGEVTSDGSVYDIYR	T					28394: Scan 26358 (rt=37.6031) [H:\DATA-2018\heruonan\20181022\1.raw]
8		gi|780816	beta-xylanase precursor [Trichoderma reesei]	1088	23967	32	23	3	2	18.4	17908	1	0	1	8.374.098	1.672.805	2	16.727.944	0.0106	138	152	0	9.12	1.3	K	LGEVTSDGSVYDIYR	T					30174: Scan 27824 (rt=39.2167) [H:\DATA-2018\heruonan\20181022\1.raw]
8		gi|780816	beta-xylanase precursor [Trichoderma reesei]	1088	23967	32	23	3	2	18.4	17909	1	0	1	8.374.107	16.728.069	2	16.727.944	0.0124	138	152	0	21.71	0.07	K	LGEVTSDGSVYDIYR	T					54007: Scan 45325 (rt=58.3581) [H:\DATA-2018\heruonan\20181022\1.raw]
8		gi|780816	beta-xylanase precursor [Trichoderma reesei]	1088	23967	32	23	3	2	18.4	17910	1	0	1	8.374.124	16.728.102	2	16.727.944	0.0158	138	152	0	10.36	0.99	K	LGEVTSDGSVYDIYR	T					43325: Sum of 2 scans in range 37762 (rt=50.0755) to 37830 (rt=50.1469) [H:\DATA-2018\heruonan\20181022\1.raw]
8		gi|780816	beta-xylanase precursor [Trichoderma reesei]	1088	23967	32	23	3	2	18.4	31040	1	0	1	11.155.723	2229.13	2	22.291.219	0.0082	156	174	0	52.37	8.30E-05	R	VNQPSIIGTATFYQYWSVR	R					51949: Sum of 2 scans in range 43861 (rt=56.7432) to 43890 (rt=56.7762) [H:\DATA-2018\heruonan\20181022\1.raw]
9	1	gi|572278177	pectin lyase-like protein [Trichoderma reesei RUT C-30]	1198	101757	50	33	16	12	25.2	1472	1	1	1	4.237.517	8.454.888	2	8.454.858	0.003	772	779	0	20.01	0.091	R	GLLVESTK	G					15427: Scan 14914 (rt=24.5263) [H:\DATA-2018\heruonan\20181022\1.raw]
9	1	gi|572278177	pectin lyase-like protein [Trichoderma reesei RUT C-30]	1198	101757	50	33	16	12	25.2	1673	1	1	1	4.337.236	8.654.326	2	8.654.294	0.0033	228	235	0	22.24	0.072	R	NVQSYGAK	G					7616: Scan 6602 (rt=11.3859) [H:\DATA-2018\heruonan\20181022\1.raw]
9	1	gi|572278177	pectin lyase-like protein [Trichoderma reesei RUT C-30]	1198	101757	50	33	16	12	25.2	1980	1	1	1	4.472.413	892.468	2	8.924.654	0.0026	824	831	0	17.62	0.28	R	VPYTSQAK	Y					8575: Scan 7695 (rt=13.2551) [H:\DATA-2018\heruonan\20181022\1.raw]
9	1	gi|572278177	pectin lyase-like protein [Trichoderma reesei RUT C-30]	1198	101757	50	33	16	12	25.2	1981	1	1	1	4.472.416	8.924.686	2	8.924.654	0.0032	824	831	0	20.7	0.14	R	VPYTSQAK	Y					8407: Scan 7499 (rt=12.9174) [H:\DATA-2018\heruonan\20181022\1.raw]
9	1	gi|572278177	pectin lyase-like protein [Trichoderma reesei RUT C-30]	1198	101757	50	33	16	12	25.2	8186	1	1	1	12.577.193	1.256.712	1	12.567.088	0.0032	541	554	0	27.77	0.017	R	AAVSKPAALTSGGK	F					11018: Scan 10463 (rt=18.2637) [H:\DATA-2018\heruonan\20181022\1.raw]
9	1	gi|572278177	pectin lyase-like protein [Trichoderma reesei RUT C-30]	1198	101757	50	33	16	12	25.2	8187	1	1	1	4.199.115	12.567.126	3	12.567.088	0.0037	541	554	0	23.42	0.047	R	AAVSKPAALTSGGK	F					10997: Scan 10439 (rt=18.2234) [H:\DATA-2018\heruonan\20181022\1.raw]
9	1	gi|572278177	pectin lyase-like protein [Trichoderma reesei RUT C-30]	1198	101757	50	33	16	12	25.2	8188	1	1	1	4.199.115	12.567.126	3	12.567.088	0.0038	541	554	0	22.65	0.056	R	AAVSKPAALTSGGK	F					11153: Scan 10611 (rt=18.4973) [H:\DATA-2018\heruonan\20181022\1.raw]
9	1	gi|572278177	pectin lyase-like protein [Trichoderma reesei RUT C-30]	1198	101757	50	33	16	12	25.2	8189	2	1	1	6.293.637	12.567.128	2	12.567.088	0.004	541	554	0	0.23	9.9	R	AAVSKPAALTSGGK	F					29372: Scan 27145 (rt=38.4756) [H:\DATA-2018\heruonan\20181022\1.raw]
9	1	gi|572278177	pectin lyase-like protein [Trichoderma reesei RUT C-30]	1198	101757	50	33	16	12	25.2	8190	1	1	1	6.293.638	1.256.713	2	12.567.088	0.0042	541	554	0	71.39	7.60E-07	R	AAVSKPAALTSGGK	F					11062: Scan 10513 (rt=18.3436) [H:\DATA-2018\heruonan\20181022\1.raw]
9	1	gi|572278177	pectin lyase-like protein [Trichoderma reesei RUT C-30]	1198	101757	50	33	16	12	25.2	8191	1	1	1	6.293.643	12.567.141	2	12.567.088	0.0053	541	554	0	27.64	0.018	R	AAVSKPAALTSGGK	F					10868: Scan 10304 (rt=18.0076) [H:\DATA-2018\heruonan\20181022\1.raw]
9	1	gi|572278177	pectin lyase-like protein [Trichoderma reesei RUT C-30]	1198	101757	50	33	16	12	25.2	9499	1	1	1	6.613.134	13.206.123	2	13.206.092	0.0031	701	713	0	31.66	0.0054	R	IGGTAGTQMQSDR	C					8552: Scan 7672 (rt=13.2192) [H:\DATA-2018\heruonan\20181022\1.raw]
9	1	gi|572278177	pectin lyase-like protein [Trichoderma reesei RUT C-30]	1198	101757	50	33	16	12	25.2	9500	1	1	1	6.613.141	13.206.136	2	13.206.092	0.0044	701	713	0	50.52	6.90E-05	R	IGGTAGTQMQSDR	C					9941: Scan 9289 (rt=16.3045) [H:\DATA-2018\heruonan\20181022\1.raw]
9	1	gi|572278177	pectin lyase-like protein [Trichoderma reesei RUT C-30]	1198	101757	50	33	16	12	25.2	9783	1	1	1	6.693.113	1.336.608	2	13.366.041	0.0038	701	713	0	53.69	2.70E-05	R	IGGTAGTQMQSDR	C	Oxidation (M)	0.0000000010000.0			7300: Scan 6231 (rt=10.7511) [H:\DATA-2018\heruonan\20181022\1.raw]
9	1	gi|572278177	pectin lyase-like protein [Trichoderma reesei RUT C-30]	1198	101757	50	33	16	12	25.2	9784	1	1	1	6.693.115	13.366.085	2	13.366.041	0.0044	701	713	0	28.83	0.0082	R	IGGTAGTQMQSDR	C	Oxidation (M)	0.0000000010000.0			7124: Scan 6034 (rt=10.4081) [H:\DATA-2018\heruonan\20181022\1.raw]
9	1	gi|572278177	pectin lyase-like protein [Trichoderma reesei RUT C-30]	1198	101757	50	33	16	12	25.2	9785	1	1	1	6.693.116	13.366.087	2	13.366.041	0.0045	701	713	0	12.17	0.38	R	IGGTAGTQMQSDR	C	Oxidation (M)	0.0000000010000.0			6607: Scan 5427 (rt=9.20521) [H:\DATA-2018\heruonan\20181022\1.raw]
9	1	gi|572278177	pectin lyase-like protein [Trichoderma reesei RUT C-30]	1198	101757	50	33	16	12	25.2	9786	1	1	1	6.693.118	1.336.609	2	13.366.041	0.0049	701	713	0	19.61	0.068	R	IGGTAGTQMQSDR	C	Oxidation (M)	0.0000000010000.0			6917: Scan 5804 (rt=9.95893) [H:\DATA-2018\heruonan\20181022\1.raw]
9	1	gi|572278177	pectin lyase-like protein [Trichoderma reesei RUT C-30]	1198	101757	50	33	16	12	25.2	10305	1	1	1	4.555.716	1.363.693	3	13.636.885	0.0045	893	904	0	38.75	0.0022	R	NSQVHFFGISTK	A					26256: Scan 24623 (rt=35.7065) [H:\DATA-2018\heruonan\20181022\1.raw]
9	1	gi|572278177	pectin lyase-like protein [Trichoderma reesei RUT C-30]	1198	101757	50	33	16	12	25.2	10306	1	1	1	682.854	13.636.935	2	13.636.885	0.005	893	904	0	51.73	0.00012	R	NSQVHFFGISTK	A					26581: Scan 24901 (rt=36.0109) [H:\DATA-2018\heruonan\20181022\1.raw]
9	1	gi|572278177	pectin lyase-like protein [Trichoderma reesei RUT C-30]	1198	101757	50	33	16	12	25.2	10307	1	1	1	6.828.541	13.636.936	2	13.636.885	0.0052	893	904	0	62.85	9.00E-06	R	NSQVHFFGISTK	A					26210: Scan 24583 (rt=35.6639) [H:\DATA-2018\heruonan\20181022\1.raw]
9	1	gi|572278177	pectin lyase-like protein [Trichoderma reesei RUT C-30]	1198	101757	50	33	16	12	25.2	12728	1	1	1	7.338.546	14.656.945	2	1.465.691	0.0036	527	540	0	21.92	0.058	R	AYTNSNGQAVQGTR	A					8363: Scan 7448 (rt=12.813) [H:\DATA-2018\heruonan\20181022\1.raw]
9	1	gi|572278177	pectin lyase-like protein [Trichoderma reesei RUT C-30]	1198	101757	50	33	16	12	25.2	12729	1	1	1	733.855	14.656.955	2	1.465.691	0.0046	527	540	0	23.81	0.042	R	AYTNSNGQAVQGTR	A					8614: Scan 7745 (rt=13.3458) [H:\DATA-2018\heruonan\20181022\1.raw]
9	1	gi|572278177	pectin lyase-like protein [Trichoderma reesei RUT C-30]	1198	101757	50	33	16	12	25.2	12730	1	1	1	7.338.552	14.656.959	2	1.465.691	0.005	527	540	0	97.98	1.60E-09	R	AYTNSNGQAVQGTR	A					8516: Scan 7632 (rt=13.1484) [H:\DATA-2018\heruonan\20181022\1.raw]
9	1	gi|572278177	pectin lyase-like protein [Trichoderma reesei RUT C-30]	1198	101757	50	33	16	12	25.2	14280	1	1	1	7.644.123	15.268.101	2	15.268.053	0.0048	335	349	0	62.05	7.20E-06	K	IDVSGQPLNTGTGIR	W					21359: Sum of 2 scans in range 20413 (rt=31.0341) to 20436 (rt=31.06) [H:\DATA-2018\heruonan\20181022\1.raw]
9	1	gi|572278177	pectin lyase-like protein [Trichoderma reesei RUT C-30]	1198	101757	50	33	16	12	25.2	14281	1	1	1	7.644.125	15.268.105	2	15.268.053	0.0052	335	349	0	65.97	2.90E-06	K	IDVSGQPLNTGTGIR	W					21678: Scan 20716 (rt=31.3964) [H:\DATA-2018\heruonan\20181022\1.raw]
9	1	gi|572278177	pectin lyase-like protein [Trichoderma reesei RUT C-30]	1198	101757	50	33	16	12	25.2	14282	1	1	1	7.644.127	15.268.109	2	15.268.053	0.0056	335	349	0	26.48	0.025	K	IDVSGQPLNTGTGIR	W					19487: Scan 18755 (rt=29.1676) [H:\DATA-2018\heruonan\20181022\1.raw]
9	1	gi|572278177	pectin lyase-like protein [Trichoderma reesei RUT C-30]	1198	101757	50	33	16	12	25.2	14968	1	1	1	7.773.746	15.527.346	2	15.527.317	0.0029	62	74	2	0.21	9.1	R	SFGESRRFMHGAR	S	Oxidation (M)	0.0000000010000.0			20193: Scan 19384 (rt=29.8955) [H:\DATA-2018\heruonan\20181022\1.raw]
9	1	gi|572278177	pectin lyase-like protein [Trichoderma reesei RUT C-30]	1198	101757	50	33	16	12	25.2	16114	1	1	1	7.999.551	15.978.956	2	15.978.902	0.0054	625	639	0	38.53	0.001	K	IVGEIWPLIMVGGSK	F					53488: Scan 44971 (rt=57.9665) [H:\DATA-2018\heruonan\20181022\1.raw]
9	1	gi|572278177	pectin lyase-like protein [Trichoderma reesei RUT C-30]	1198	101757	50	33	16	12	25.2	16490	1	1	1	807.952	16.138.894	2	16.138.851	0.0043	625	639	0	26.19	0.022	K	IVGEIWPLIMVGGSK	F	Oxidation (M)	0.000000000100000.0			49203: Scan 41923 (rt=54.6618) [H:\DATA-2018\heruonan\20181022\1.raw]
9	1	gi|572278177	pectin lyase-like protein [Trichoderma reesei RUT C-30]	1198	101757	50	33	16	12	25.2	21596	1	1	1	9.234.667	18.449.189	2	18.449.129	0.006	508	526	0	76.91	2.50E-07	R	SGATVLGGNANIASWSQGR	A					29475: Scan 27227 (rt=38.5651) [H:\DATA-2018\heruonan\20181022\1.raw]
9	1	gi|572278177	pectin lyase-like protein [Trichoderma reesei RUT C-30]	1198	101757	50	33	16	12	25.2	21923	1	1	1	9.309.504	18.598.863	2	18.598.802	0.0061	211	227	0	66.14	1.90E-06	R	QGTVPYSNAGSGYQIYR	N					26196: Scan 24570 (rt=35.6499) [H:\DATA-2018\heruonan\20181022\1.raw]
9	1	gi|572278177	pectin lyase-like protein [Trichoderma reesei RUT C-30]	1198	101757	50	33	16	12	25.2	21924	1	1	1	6.209.694	18.598.864	3	18.598.802	0.0062	211	227	0	80.62	6.90E-08	R	QGTVPYSNAGSGYQIYR	N					23331: Scan 22143 (rt=32.9957) [H:\DATA-2018\heruonan\20181022\1.raw]
9	1	gi|572278177	pectin lyase-like protein [Trichoderma reesei RUT C-30]	1198	101757	50	33	16	12	25.2	21925	1	1	1	930.951	18.598.875	2	18.598.802	0.0073	211	227	0	58.27	1.20E-05	R	QGTVPYSNAGSGYQIYR	N					23127: Scan 21975 (rt=32.8137) [H:\DATA-2018\heruonan\20181022\1.raw]
9	1	gi|572278177	pectin lyase-like protein [Trichoderma reesei RUT C-30]	1198	101757	50	33	16	12	25.2	21926	1	1	1	9.309.531	18.598.917	2	18.598.802	0.0115	211	227	0	4.58	3.2	R	QGTVPYSNAGSGYQIYR	N					21148: Scan 20239 (rt=30.8479) [H:\DATA-2018\heruonan\20181022\1.raw]
9	1	gi|572278177	pectin lyase-like protein [Trichoderma reesei RUT C-30]	1198	101757	50	33	16	12	25.2	22590	1	1	1	9.449.554	18.878.963	2	18.878.922	0.004	236	255	0	83.21	4.70E-08	K	GDGVTDDTAAINAAISAGNR	C					27751: Scan 25819 (rt=37.0228) [H:\DATA-2018\heruonan\20181022\1.raw]
9	1	gi|572278177	pectin lyase-like protein [Trichoderma reesei RUT C-30]	1198	101757	50	33	16	12	25.2	22591	1	1	1	9.449.554	18.878.963	2	18.878.922	0.0041	236	255	0	31.23	0.0074	K	GDGVTDDTAAINAAISAGNR	C					30355: Scan 27972 (rt=39.385) [H:\DATA-2018\heruonan\20181022\1.raw]
9	1	gi|572278177	pectin lyase-like protein [Trichoderma reesei RUT C-30]	1198	101757	50	33	16	12	25.2	22592	1	1	1	6.303.067	18.878.984	3	18.878.922	0.0061	236	255	0	66.31	2.30E-06	K	GDGVTDDTAAINAAISAGNR	C					28215: Scan 26209 (rt=37.443) [H:\DATA-2018\heruonan\20181022\1.raw]
9	1	gi|572278177	pectin lyase-like protein [Trichoderma reesei RUT C-30]	1198	101757	50	33	16	12	25.2	22593	1	1	1	6.303.068	18.878.985	3	18.878.922	0.0062	236	255	0	18.71	0.13	K	GDGVTDDTAAINAAISAGNR	C					29105: Scan 26934 (rt=38.2421) [H:\DATA-2018\heruonan\20181022\1.raw]
9	1	gi|572278177	pectin lyase-like protein [Trichoderma reesei RUT C-30]	1198	101757	50	33	16	12	25.2	22594	1	1	1	9.449.566	18.878.986	2	18.878.922	0.0064	236	255	0	115.07	3.20E-11	K	GDGVTDDTAAINAAISAGNR	C					28148: Scan 26151 (rt=37.3813) [H:\DATA-2018\heruonan\20181022\1.raw]
9	1	gi|572278177	pectin lyase-like protein [Trichoderma reesei RUT C-30]	1198	101757	50	33	16	12	25.2	22595	1	1	1	6.303.069	18.878.988	3	18.878.922	0.0065	236	255	0	77.46	1.90E-07	K	GDGVTDDTAAINAAISAGNR	C					27775: Sum of 2 scans in range 25839 (rt=37.044) to 25872 (rt=37.0796) [H:\DATA-2018\heruonan\20181022\1.raw]
9	1	gi|572278177	pectin lyase-like protein [Trichoderma reesei RUT C-30]	1198	101757	50	33	16	12	25.2	22596	1	1	1	9.449.581	18.879.017	2	18.878.922	0.0095	236	255	0	8.87	1.3	K	GDGVTDDTAAINAAISAGNR	C					30837: Scan 28365 (rt=39.8103) [H:\DATA-2018\heruonan\20181022\1.raw]
9	1	gi|572278177	pectin lyase-like protein [Trichoderma reesei RUT C-30]	1198	101757	50	33	16	12	25.2	22597	1	1	1	9.449.589	18.879.033	2	18.878.922	0.011	236	255	0	9.54	1.1	K	GDGVTDDTAAINAAISAGNR	C					31376: Scan 28796 (rt=40.275) [H:\DATA-2018\heruonan\20181022\1.raw]
9	1	gi|572278177	pectin lyase-like protein [Trichoderma reesei RUT C-30]	1198	101757	50	33	16	12	25.2	22598	1	1	1	9.449.603	18.879.061	2	18.878.922	0.0138	236	255	0	4.32	3.8	K	GDGVTDDTAAINAAISAGNR	C					31842: Scan 29163 (rt=40.6669) [H:\DATA-2018\heruonan\20181022\1.raw]
9	1	gi|572278177	pectin lyase-like protein [Trichoderma reesei RUT C-30]	1198	101757	50	33	16	12	25.2	23343	1	1	1	9.593.936	19.167.727	2	19.167.669	0.0058	832	847	0	48.15	1.50E-05	K	YADPDWSTCTDSLCAR	T					25192: Scan 23733 (rt=34.7269) [H:\DATA-2018\heruonan\20181022\1.raw]
9	1	gi|572278177	pectin lyase-like protein [Trichoderma reesei RUT C-30]	1198	101757	50	33	16	12	25.2	33978	1	1	1	7.894.111	23.652.116	3	23.652.067	0.0049	555	575	0	16.12	0.3	K	FATHTRPQYETVPASSFVSIK	S					28260: Scan 26243 (rt=37.4775) [H:\DATA-2018\heruonan\20181022\1.raw]
9	1	gi|572278177	pectin lyase-like protein [Trichoderma reesei RUT C-30]	1198	101757	50	33	16	12	25.2	33979	1	1	1	11.836.142	23.652.138	2	23.652.067	0.0072	555	575	0	13.5	0.55	K	FATHTRPQYETVPASSFVSIK	S					27891: Scan 25925 (rt=37.1368) [H:\DATA-2018\heruonan\20181022\1.raw]
9	1	gi|572278177	pectin lyase-like protein [Trichoderma reesei RUT C-30]	1198	101757	50	33	16	12	25.2	33980	1	1	1	11.836.143	2.365.214	2	23.652.067	0.0074	555	575	0	30.18	0.012	K	FATHTRPQYETVPASSFVSIK	S					27442: Scan 25576 (rt=36.7536) [H:\DATA-2018\heruonan\20181022\1.raw]
9	1	gi|572278177	pectin lyase-like protein [Trichoderma reesei RUT C-30]	1198	101757	50	33	16	12	25.2	33981	1	1	1	7.894.122	23.652.147	3	23.652.067	0.008	555	575	0	45.8	0.00033	K	FATHTRPQYETVPASSFVSIK	S					27840: Scan 25887 (rt=37.0964) [H:\DATA-2018\heruonan\20181022\1.raw]
9	1	gi|572278177	pectin lyase-like protein [Trichoderma reesei RUT C-30]	1198	101757	50	33	16	12	25.2	33982	1	1	1	7.894.123	2.365.215	3	23.652.067	0.0083	555	575	0	31.35	0.0092	K	FATHTRPQYETVPASSFVSIK	S					27433: Scan 25568 (rt=36.7442) [H:\DATA-2018\heruonan\20181022\1.raw]
9	1	gi|572278177	pectin lyase-like protein [Trichoderma reesei RUT C-30]	1198	101757	50	33	16	12	25.2	36337	1	1	1	8.277.409	24.802.009	3	24.801.965	0.0043	352	374	0	42.97	0.00051	R	VAQATSIQNVQFIMNGDTSTNNK	Q					31472: Sum of 2 scans in range 28877 (rt=40.3631) to 28926 (rt=40.4149) [H:\DATA-2018\heruonan\20181022\1.raw]
9	1	gi|572278177	pectin lyase-like protein [Trichoderma reesei RUT C-30]	1198	101757	50	33	16	12	25.2	36640	1	1	1	8.330.722	24.961.948	3	24.961.915	0.0033	352	374	0	29.7	0.0094	R	VAQATSIQNVQFIMNGDTSTNNK	Q	Oxidation (M)	0.00000000000001000000000.0			24395: Scan 23079 (rt=34.0149) [H:\DATA-2018\heruonan\20181022\1.raw]
10	1	gi|340522459	predicted protein [Trichoderma reesei QM6a]	1188	61385	51	31	16	13	38.2	347	1	1	1	3.751.935	7.483.725	2	7.483.715	0.001	555	561	0	31.57	0.0075	R	TTVGSER	W					6127: Scan 4933 (rt=8.43289) [H:\DATA-2018\heruonan\20181022\1.raw]
10	1	gi|340522459	predicted protein [Trichoderma reesei QM6a]	1188	61385	51	31	16	13	38.2	780	1	1	1	397.725	7.934.354	2	7.934.334	0.002	146	152	0	14.92	0.22	K	TLAFSQK	K					14330: Scan 13887 (rt=23.2025) [H:\DATA-2018\heruonan\20181022\1.raw]
10	1	gi|340522459	predicted protein [Trichoderma reesei QM6a]	1188	61385	51	31	16	13	38.2	782	1	1	1	3.977.251	7.934.357	2	7.934.334	0.0024	146	152	0	20.72	0.058	K	TLAFSQK	K					13732: Scan 13299 (rt=22.4211) [H:\DATA-2018\heruonan\20181022\1.raw]
10	1	gi|340522459	predicted protein [Trichoderma reesei QM6a]	1188	61385	51	31	16	13	38.2	783	1	1	1	3.977.254	7.934.363	2	7.934.334	0.0029	146	152	0	7.18	1.3	K	TLAFSQK	K					13967: Scan 13543 (rt=22.7661) [H:\DATA-2018\heruonan\20181022\1.raw]
10	1	gi|340522459	predicted protein [Trichoderma reesei QM6a]	1188	61385	51	31	16	13	38.2	785	1	1	1	7.944.439	7.934.367	1	7.934.334	0.0033	146	152	0	16.88	0.16	K	TLAFSQK	K					13839: Scan 13407 (rt=22.5728) [H:\DATA-2018\heruonan\20181022\1.raw]
10	1	gi|340522459	predicted protein [Trichoderma reesei QM6a]	1188	61385	51	31	16	13	38.2	3971	1	1	1	5.177.507	10.334.868	2	10.334.828	0.004	562	569	1	38.32	0.0013	R	WAETEDKR	L					8719: Scan 7867 (rt=13.5839) [H:\DATA-2018\heruonan\20181022\1.raw]
10	1	gi|340522459	predicted protein [Trichoderma reesei QM6a]	1188	61385	51	31	16	13	38.2	3993	1	1	1	5.197.374	10.374.602	2	10.374.567	0.0035	161	169	0	39.52	0.00061	R	NTGHDYFGK	S					11623: Scan 11138 (rt=19.3268) [H:\DATA-2018\heruonan\20181022\1.raw]
10	1	gi|340522459	predicted protein [Trichoderma reesei QM6a]	1188	61385	51	31	16	13	38.2	4230	1	1	1	3.521.671	10.534.796	3	10.534.767	0.0029	185	192	0	15.37	0.16	K	TYDIHDYK	S					13481: Scan 13044 (rt=22.0708) [H:\DATA-2018\heruonan\20181022\1.raw]
10	1	gi|340522459	predicted protein [Trichoderma reesei QM6a]	1188	61385	51	31	16	13	38.2	4231	1	1	1	5.277.475	10.534.804	2	10.534.767	0.0037	185	192	0	34.62	0.0018	K	TYDIHDYK	S					13444: Scan 13017 (rt=22.0402) [H:\DATA-2018\heruonan\20181022\1.raw]
10	1	gi|340522459	predicted protein [Trichoderma reesei QM6a]	1188	61385	51	31	16	13	38.2	11719	1	1	1	7.128.359	14.236.572	2	14.236.521	0.0051	543	554	0	25.94	0.021	K	DVYDPNGVFWGR	T					34669: Scan 31366 (rt=43.0483) [H:\DATA-2018\heruonan\20181022\1.raw]
10	1	gi|340522459	predicted protein [Trichoderma reesei QM6a]	1188	61385	51	31	16	13	38.2	11720	1	1	1	7.128.359	14.236.573	2	14.236.521	0.0052	543	554	0	63.05	4.00E-06	K	DVYDPNGVFWGR	T					34243: Scan 31029 (rt=42.6842) [H:\DATA-2018\heruonan\20181022\1.raw]
10	1	gi|340522459	predicted protein [Trichoderma reesei QM6a]	1188	61385	51	31	16	13	38.2	13030	1	1	1	7.393.913	1.476.768	2	14.767.646	0.0033	367	379	0	17.11	0.26	K	ATMDSIFQPVLQK	L					37216: Scan 33282 (rt=45.1287) [H:\DATA-2018\heruonan\20181022\1.raw]
10	1	gi|340522459	predicted protein [Trichoderma reesei QM6a]	1188	61385	51	31	16	13	38.2	13031	1	1	1	4.932.636	14.767.689	3	14.767.646	0.0043	367	379	0	9.26	1.5	K	ATMDSIFQPVLQK	L					37424: Scan 33439 (rt=45.3012) [H:\DATA-2018\heruonan\20181022\1.raw]
10	1	gi|340522459	predicted protein [Trichoderma reesei QM6a]	1188	61385	51	31	16	13	38.2	13032	1	1	1	7.393.918	1.476.769	2	14.767.646	0.0044	367	379	0	63.33	6.10E-06	K	ATMDSIFQPVLQK	L					37626: Scan 33600 (rt=45.4738) [H:\DATA-2018\heruonan\20181022\1.raw]
10	1	gi|340522459	predicted protein [Trichoderma reesei QM6a]	1188	61385	51	31	16	13	38.2	13033	1	1	1	7.393.922	14.767.698	2	14.767.646	0.0052	367	379	0	32.7	0.0067	K	ATMDSIFQPVLQK	L					38032: Scan 33933 (rt=45.8402) [H:\DATA-2018\heruonan\20181022\1.raw]
10	1	gi|340522459	predicted protein [Trichoderma reesei QM6a]	1188	61385	51	31	16	13	38.2	13439	1	1	1	747.386	14.927.574	2	14.927.596	-0.0021	367	379	0	9.47	1.4	K	ATMDSIFQPVLQK	L	Oxidation (M)	0.0010000000000.0			30443: Scan 28037 (rt=39.4559) [H:\DATA-2018\heruonan\20181022\1.raw]
10	1	gi|340522459	predicted protein [Trichoderma reesei QM6a]	1188	61385	51	31	16	13	38.2	13441	1	1	1	7.473.893	1.492.764	2	14.927.596	0.0045	367	379	0	4.11	5	K	ATMDSIFQPVLQK	L	Oxidation (M)	0.0010000000000.0			30848: Sum of 2 scans in range 28377 (rt=39.8224) to 28394 (rt=39.8413) [H:\DATA-2018\heruonan\20181022\1.raw]
10	1	gi|340522459	predicted protein [Trichoderma reesei QM6a]	1188	61385	51	31	16	13	38.2	13442	1	1	1	7.473.895	14.927.645	2	14.927.596	0.0049	367	379	0	41.49	0.00089	K	ATMDSIFQPVLQK	L	Oxidation (M)	0.0010000000000.0			29109: Scan 26938 (rt=38.2479) [H:\DATA-2018\heruonan\20181022\1.raw]
10	1	gi|340522459	predicted protein [Trichoderma reesei QM6a]	1188	61385	51	31	16	13	38.2	13443	1	1	1	747.39	14.927.655	2	14.927.596	0.0059	367	379	0	21.39	0.089	K	ATMDSIFQPVLQK	L	Oxidation (M)	0.0010000000000.0			29525: Scan 27267 (rt=38.6092) [H:\DATA-2018\heruonan\20181022\1.raw]
10	1	gi|340522459	predicted protein [Trichoderma reesei QM6a]	1188	61385	51	31	16	13	38.2	13444	1	1	1	4.985.959	14.927.658	3	14.927.596	0.0062	367	379	0	28.22	0.019	K	ATMDSIFQPVLQK	L	Oxidation (M)	0.0010000000000.0			29214: Scan 27024 (rt=38.3425) [H:\DATA-2018\heruonan\20181022\1.raw]
10	1	gi|340522459	predicted protein [Trichoderma reesei QM6a]	1188	61385	51	31	16	13	38.2	14652	1	1	1	5.146.025	15.407.857	3	1.540.782	0.0037	170	184	0	34.08	0.0042	K	STGAGGLGLWMHNLK	T					36428: Sum of 2 scans in range 32687 (rt=44.4844) to 32793 (rt=44.5974) [H:\DATA-2018\heruonan\20181022\1.raw]
10	1	gi|340522459	predicted protein [Trichoderma reesei QM6a]	1188	61385	51	31	16	13	38.2	14653	1	1	1	771.401	15.407.874	2	1.540.782	0.0053	170	184	0	66.78	2.10E-06	K	STGAGGLGLWMHNLK	T					36411: Scan 32675 (rt=44.4713) [H:\DATA-2018\heruonan\20181022\1.raw]
10	1	gi|340522459	predicted protein [Trichoderma reesei QM6a]	1188	61385	51	31	16	13	38.2	14654	1	1	1	771.401	15.407.875	2	1.540.782	0.0054	170	184	0	49.98	9.80E-05	K	STGAGGLGLWMHNLK	T					36835: Scan 32993 (rt=44.8186) [H:\DATA-2018\heruonan\20181022\1.raw]
10	1	gi|340522459	predicted protein [Trichoderma reesei QM6a]	1188	61385	51	31	16	13	38.2	15052	1	1	1	7.793.983	1.556.782	2	15.567.769	0.005	170	184	0	62.38	7.10E-06	K	STGAGGLGLWMHNLK	T	Oxidation (M)	0.000000000010000.0			27451: Scan 25583 (rt=36.7609) [H:\DATA-2018\heruonan\20181022\1.raw]
10	1	gi|340522459	predicted protein [Trichoderma reesei QM6a]	1188	61385	51	31	16	13	38.2	17026	1	1	1	8.194.014	16.367.882	2	16.367.845	0.0036	423	437	0	0.9	7.4	R	SDFTGNPDGFIQAIR	G					39505: Scan 35035 (rt=47.0536) [H:\DATA-2018\heruonan\20181022\1.raw]
10	1	gi|340522459	predicted protein [Trichoderma reesei QM6a]	1188	61385	51	31	16	13	38.2	17027	1	1	1	8.194.018	16.367.891	2	16.367.845	0.0045	423	437	0	86.56	2.00E-08	R	SDFTGNPDGFIQAIR	G					32696: Scan 29827 (rt=41.3869) [H:\DATA-2018\heruonan\20181022\1.raw]
10	1	gi|340522459	predicted protein [Trichoderma reesei QM6a]	1188	61385	51	31	16	13	38.2	17028	1	1	1	819.402	16.367.895	2	16.367.845	0.0049	423	437	0	103.38	4.80E-10	R	SDFTGNPDGFIQAIR	G					37805: Scan 33754 (rt=45.642) [H:\DATA-2018\heruonan\20181022\1.raw]
10	1	gi|340522459	predicted protein [Trichoderma reesei QM6a]	1188	61385	51	31	16	13	38.2	17030	1	1	1	5.466.038	16.367.897	3	16.367.845	0.0052	423	437	0	32.72	0.0054	R	SDFTGNPDGFIQAIR	G					37513: Scan 33512 (rt=45.3803) [H:\DATA-2018\heruonan\20181022\1.raw]
10	1	gi|340522459	predicted protein [Trichoderma reesei QM6a]	1188	61385	51	31	16	13	38.2	17031	1	1	1	8.194.023	1636.79	2	16.367.845	0.0055	423	437	0	68.13	1.60E-06	R	SDFTGNPDGFIQAIR	G					37422: Scan 33437 (rt=45.2995) [H:\DATA-2018\heruonan\20181022\1.raw]
10	1	gi|340522459	predicted protein [Trichoderma reesei QM6a]	1188	61385	51	31	16	13	38.2	17032	1	1	1	8.194.023	16.367.901	2	16.367.845	0.0056	423	437	0	14.35	0.37	R	SDFTGNPDGFIQAIR	G					38683: Scan 34412 (rt=46.3681) [H:\DATA-2018\heruonan\20181022\1.raw]
10	1	gi|340522459	predicted protein [Trichoderma reesei QM6a]	1188	61385	51	31	16	13	38.2	20147	1	1	1	5.943.033	1.779.888	3	17.798.825	0.0055	200	218	0	49.46	0.00012	K	AVTMGAGIQAGESAATAFK	Q					31981: Scan 29269 (rt=40.7812) [H:\DATA-2018\heruonan\20181022\1.raw]
10	1	gi|340522459	predicted protein [Trichoderma reesei QM6a]	1188	61385	51	31	16	13	38.2	20148	1	1	1	8.909.515	17.798.885	2	17.798.825	0.006	200	218	0	87.52	1.90E-08	K	AVTMGAGIQAGESAATAFK	Q					31915: Scan 29217 (rt=40.7263) [H:\DATA-2018\heruonan\20181022\1.raw]
10	1	gi|340522459	predicted protein [Trichoderma reesei QM6a]	1188	61385	51	31	16	13	38.2	20149	1	1	1	8.909.515	17.798.885	2	17.798.825	0.006	200	218	0	47.72	0.00018	K	AVTMGAGIQAGESAATAFK	Q					32341: Scan 29544 (rt=41.0832) [H:\DATA-2018\heruonan\20181022\1.raw]
10	1	gi|340522459	predicted protein [Trichoderma reesei QM6a]	1188	61385	51	31	16	13	38.2	20418	1	1	1	8.974.527	17.928.908	2	17.928.857	0.0052	422	437	1	56.15	3.00E-05	K	RSDFTGNPDGFIQAIR	G					33529: Scan 30494 (rt=42.1047) [H:\DATA-2018\heruonan\20181022\1.raw]
10	1	gi|340522459	predicted protein [Trichoderma reesei QM6a]	1188	61385	51	31	16	13	38.2	20489	1	1	1	8.989.486	17.958.826	2	17.958.774	0.0051	200	218	0	73.04	5.40E-07	K	AVTMGAGIQAGESAATAFK	Q	Oxidation (M)	0.0001000000000000000.0			24297: Scan 22993 (rt=33.9206) [H:\DATA-2018\heruonan\20181022\1.raw]
10	1	gi|340522459	predicted protein [Trichoderma reesei QM6a]	1188	61385	51	31	16	13	38.2	20490	1	1	1	5.996.349	17.958.828	3	17.958.774	0.0053	200	218	0	55.15	3.40E-05	K	AVTMGAGIQAGESAATAFK	Q	Oxidation (M)	0.0001000000000000000.0			24014: Scan 22754 (rt=33.6543) [H:\DATA-2018\heruonan\20181022\1.raw]
10	1	gi|340522459	predicted protein [Trichoderma reesei QM6a]	1188	61385	51	31	16	13	38.2	20492	1	1	1	898.95	17.958.854	2	17.958.774	0.008	200	218	0	69.43	1.30E-06	K	AVTMGAGIQAGESAATAFK	Q	Oxidation (M)	0.0001000000000000000.0			23926: Scan 22677 (rt=33.5714) [H:\DATA-2018\heruonan\20181022\1.raw]
10	1	gi|340522459	predicted protein [Trichoderma reesei QM6a]	1188	61385	51	31	16	13	38.2	20493	1	1	1	8.989.509	17.958.872	2	17.958.774	0.0097	200	218	0	13.53	0.51	K	AVTMGAGIQAGESAATAFK	Q	Oxidation (M)	0.0001000000000000000.0			26660: Scan 24965 (rt=36.0812) [H:\DATA-2018\heruonan\20181022\1.raw]
10	1	gi|340522459	predicted protein [Trichoderma reesei QM6a]	1188	61385	51	31	16	13	38.2	22258	1	1	1	9.374.264	18.728.382	2	18.728.319	0.0063	523	537	0	6.97	0.84	R	EPGWQQVFYGENYEK	L					36974: Scan 33098 (rt=44.9339) [H:\DATA-2018\heruonan\20181022\1.raw]
10	1	gi|340522459	predicted protein [Trichoderma reesei QM6a]	1188	61385	51	31	16	13	38.2	27975	1	1	1	10.515.409	21.010.672	2	21.010.626	0.0046	65	84	0	62.13	8.40E-06	R	LIATVPLGSVCHGTTYDAAR	C					26592: Sum of 2 scans in range 24910 (rt=36.0201) to 24920 (rt=36.0299) [H:\DATA-2018\heruonan\20181022\1.raw]
10	1	gi|340522459	predicted protein [Trichoderma reesei QM6a]	1188	61385	51	31	16	13	38.2	27976	1	1	1	7.013.632	21.010.679	3	21.010.626	0.0053	65	84	0	7.07	2.7	R	LIATVPLGSVCHGTTYDAAR	C					22655: Scan 21555 (rt=32.3373) [H:\DATA-2018\heruonan\20181022\1.raw]
10	1	gi|340522459	predicted protein [Trichoderma reesei QM6a]	1188	61385	51	31	16	13	38.2	27977	1	1	1	10.515.416	21.010.686	2	21.010.626	0.006	65	84	0	4.82	4.4	R	LIATVPLGSVCHGTTYDAAR	C					22571: Scan 21477 (rt=32.2502) [H:\DATA-2018\heruonan\20181022\1.raw]
10	1	gi|340522459	predicted protein [Trichoderma reesei QM6a]	1188	61385	51	31	16	13	38.2	27978	1	1	1	7.013.637	21.010.692	3	21.010.626	0.0066	65	84	0	61.83	8.50E-06	R	LIATVPLGSVCHGTTYDAAR	C					26695: Scan 24993 (rt=36.1145) [H:\DATA-2018\heruonan\20181022\1.raw]
10	1	gi|340522459	predicted protein [Trichoderma reesei QM6a]	1188	61385	51	31	16	13	38.2	27979	1	1	1	7.013.638	21.010.695	3	21.010.626	0.0069	65	84	0	6.9	2.6	R	LIATVPLGSVCHGTTYDAAR	C					22552: Scan 21459 (rt=32.2288) [H:\DATA-2018\heruonan\20181022\1.raw]
10	1	gi|340522459	predicted protein [Trichoderma reesei QM6a]	1188	61385	51	31	16	13	38.2	36221	1	1	1	8.257.472	24.742.199	3	24.742.111	0.0087	193	218	1	4.16	4.3	K	SAAYTGKAVTMGAGIQAGESAATAFK	Q	Oxidation (M)	0.00000000001000000000000000.0			46701: Scan 40139 (rt=52.6932) [H:\DATA-2018\heruonan\20181022\1.raw]
10	1	gi|340522459	predicted protein [Trichoderma reesei QM6a]	1188	61385	51	31	16	13	38.2	45736	1	1	1	10.012.003	30.005.791	3	30.005.703	0.0088	219	249	0	63.74	2.50E-06	K	QGLTIVSGICPTVGLAGGYTQGGGLGPLTTR	Y					49551: Scan 42166 (rt=54.9215) [H:\DATA-2018\heruonan\20181022\1.raw]
10	1	gi|340522459	predicted protein [Trichoderma reesei QM6a]	1188	61385	51	31	16	13	38.2	45737	1	1	1	10.012.019	30.005.839	3	30.005.703	0.0136	219	249	0	41.08	0.00041	K	QGLTIVSGICPTVGLAGGYTQGGGLGPLTTR	Y					52674: Scan 44400 (rt=57.3344) [H:\DATA-2018\heruonan\20181022\1.raw]
10	1	gi|340522459	predicted protein [Trichoderma reesei QM6a]	1188	61385	51	31	16	13	38.2	49387	1	1	1	8.239.206	32.916.531	4	32.916.484	0.0047	438	469	0	13.76	0.41	R	GIADQGGLVTGASYQLSSSLQHPPNSVNPELR	K					38623: Sum of 2 scans in range 34368 (rt=46.3191) to 34404 (rt=46.3599) [H:\DATA-2018\heruonan\20181022\1.raw]
10	1	gi|340522459	predicted protein [Trichoderma reesei QM6a]	1188	61385	51	31	16	13	38.2	49388	1	1	1	10.982.264	32.916.574	3	32.916.484	0.009	438	469	0	72.46	5.50E-07	R	GIADQGGLVTGASYQLSSSLQHPPNSVNPELR	K					38380: Scan 34192 (rt=46.1287) [H:\DATA-2018\heruonan\20181022\1.raw]
10	1	gi|340522459	predicted protein [Trichoderma reesei QM6a]	1188	61385	51	31	16	13	38.2	49389	1	1	1	10.982.266	3.291.658	3	32.916.484	0.0096	438	469	0	31.06	0.0074	R	GIADQGGLVTGASYQLSSSLQHPPNSVNPELR	K					38835: Scan 34531 (rt=46.4993) [H:\DATA-2018\heruonan\20181022\1.raw]
10	1	gi|340522459	predicted protein [Trichoderma reesei QM6a]	1188	61385	51	31	16	13	38.2	49390	1	1	1	10.982.275	32.916.607	3	32.916.484	0.0123	438	469	0	14.6	0.34	R	GIADQGGLVTGASYQLSSSLQHPPNSVNPELR	K					37965: Scan 33876 (rt=45.7761) [H:\DATA-2018\heruonan\20181022\1.raw]
11	1	gi|340519417	predicted protein [Trichoderma reesei QM6a]	1179	76233	61	40	15	12	27.4	801	1	1	1	7.954.385	7.944.313	1	7.944.286	0.0026	273	279	0	1.83	4.2	K	ASSVIYR	M					11276: Scan 10753 (rt=18.728) [H:\DATA-2018\heruonan\20181022\1.raw]
11	1	gi|340519417	predicted protein [Trichoderma reesei QM6a]	1179	76233	61	40	15	12	27.4	802	1	1	1	3.982.231	7.944.315	2	7.944.286	0.0029	273	279	0	59.56	7.10E-06	K	ASSVIYR	M					11154: Scan 10612 (rt=18.4981) [H:\DATA-2018\heruonan\20181022\1.raw]
11	1	gi|340519417	predicted protein [Trichoderma reesei QM6a]	1179	76233	61	40	15	12	27.4	920	1	1	1	4.027.353	8.034.561	2	8.034.541	0.002	669	676	0	9.87	1.5	R	LVPYGGAK	V					11657: Scan 11178 (rt=19.3858) [H:\DATA-2018\heruonan\20181022\1.raw]
11	1	gi|340519417	predicted protein [Trichoderma reesei QM6a]	1179	76233	61	40	15	12	27.4	921	1	1	1	8.044.641	8.034.568	1	8.034.541	0.0027	669	676	0	10.73	1.2	R	LVPYGGAK	V					11648: Scan 11166 (rt=19.3701) [H:\DATA-2018\heruonan\20181022\1.raw]
11	1	gi|340519417	predicted protein [Trichoderma reesei QM6a]	1179	76233	61	40	15	12	27.4	922	1	1	1	4.027.359	8.034.571	2	8.034.541	0.003	669	676	0	25.27	0.044	R	LVPYGGAK	V					11812: Scan 11365 (rt=19.7244) [H:\DATA-2018\heruonan\20181022\1.raw]
11	1	gi|340519417	predicted protein [Trichoderma reesei QM6a]	1179	76233	61	40	15	12	27.4	1173	1	1	1	8.244.362	8.234.289	1	8.234.262	0.0027	170	176	0	30.77	0.0054	R	FMTLANK	M					17687: Scan 17079 (rt=27.1615) [H:\DATA-2018\heruonan\20181022\1.raw]
11	1	gi|340519417	predicted protein [Trichoderma reesei QM6a]	1179	76233	61	40	15	12	27.4	1357	1	1	1	8.404.306	8.394.233	1	8.394.211	0.0022	170	176	0	20.68	0.051	R	FMTLANK	M	Oxidation (M)	0.0100000.0			11511: Scan 11018 (rt=19.1248) [H:\DATA-2018\heruonan\20181022\1.raw]
11	1	gi|340519417	predicted protein [Trichoderma reesei QM6a]	1179	76233	61	40	15	12	27.4	1358	1	1	1	420.719	8.394.235	2	8.394.211	0.0024	170	176	0	23.96	0.024	R	FMTLANK	M	Oxidation (M)	0.0100000.0			11649: Scan 11168 (rt=19.3741) [H:\DATA-2018\heruonan\20181022\1.raw]
11	1	gi|340519417	predicted protein [Trichoderma reesei QM6a]	1179	76233	61	40	15	12	27.4	1359	1	1	1	4.207.192	8.394.238	2	8.394.211	0.0027	170	176	0	15.82	0.16	R	FMTLANK	M	Oxidation (M)	0.0100000.0			11433: Scan 10932 (rt=18.9956) [H:\DATA-2018\heruonan\20181022\1.raw]
11	1	gi|340519417	predicted protein [Trichoderma reesei QM6a]	1179	76233	61	40	15	12	27.4	3003	1	1	1	9.794.209	9.784.136	1	9.784.117	0.0019	487	494	0	40.48	0.00026	R	MPEWSDSK	M					16987: Scan 16362 (rt=26.2533) [H:\DATA-2018\heruonan\20181022\1.raw]
11	1	gi|340519417	predicted protein [Trichoderma reesei QM6a]	1179	76233	61	40	15	12	27.4	3040	1	1	1	4.907.722	9.795.299	2	9.795.273	0.0027	169	176	1	9.71	0.81	R	RFMTLANK	M					16755: Scan 16147 (rt=26.0068) [H:\DATA-2018\heruonan\20181022\1.raw]
11	1	gi|340519417	predicted protein [Trichoderma reesei QM6a]	1179	76233	61	40	15	12	27.4	3256	1	1	1	498.212	9.944.094	2	9.944.066	0.0028	487	494	0	23.14	0.011	R	MPEWSDSK	M	Oxidation (M)	0.10000000.0			10981: Sum of 2 scans in range 10418 (rt=18.1828) to 10422 (rt=18.1883) [H:\DATA-2018\heruonan\20181022\1.raw]
11	1	gi|340519417	predicted protein [Trichoderma reesei QM6a]	1179	76233	61	40	15	12	27.4	3296	1	1	1	498.77	9.955.255	2	9.955.222	0.0033	169	176	1	14.59	0.24	R	RFMTLANK	M	Oxidation (M)	0.00100000.0			11148: Scan 10604 (rt=18.4783) [H:\DATA-2018\heruonan\20181022\1.raw]
11	1	gi|340519417	predicted protein [Trichoderma reesei QM6a]	1179	76233	61	40	15	12	27.4	6049	1	1	1	5.708.094	11.396.043	2	11.396.009	0.0034	677	686	0	17.7	0.18	K	VHMSDLPTIK	F					21737: Scan 20767 (rt=31.4547) [H:\DATA-2018\heruonan\20181022\1.raw]
11	1	gi|340519417	predicted protein [Trichoderma reesei QM6a]	1179	76233	61	40	15	12	27.4	6256	1	1	1	5.767.696	11.515.246	2	11.515.202	0.0044	280	289	0	37.15	0.0015	R	MTGDEEMLVK	S					19507: Scan 18774 (rt=29.1865) [H:\DATA-2018\heruonan\20181022\1.raw]
11	1	gi|340519417	predicted protein [Trichoderma reesei QM6a]	1179	76233	61	40	15	12	27.4	6257	1	1	1	5.767.699	11.515.252	2	11.515.202	0.0049	280	289	0	41.13	0.00062	R	MTGDEEMLVK	S					19049: Scan 18354 (rt=28.7171) [H:\DATA-2018\heruonan\20181022\1.raw]
11	1	gi|340519417	predicted protein [Trichoderma reesei QM6a]	1179	76233	61	40	15	12	27.4	6366	1	1	1	5.788.071	11.555.997	2	11.555.958	0.0039	677	686	0	46.89	0.00021	K	VHMSDLPTIK	F	Oxidation (M)	0.0010000000.0			16485: Scan 15909 (rt=25.7199) [H:\DATA-2018\heruonan\20181022\1.raw]
11	1	gi|340519417	predicted protein [Trichoderma reesei QM6a]	1179	76233	61	40	15	12	27.4	6367	1	1	1	5.788.078	1.155.601	2	11.555.958	0.0052	677	686	0	27.98	0.013	K	VHMSDLPTIK	F	Oxidation (M)	0.0010000000.0			16152: Scan 15606 (rt=25.3727) [H:\DATA-2018\heruonan\20181022\1.raw]
11	1	gi|340519417	predicted protein [Trichoderma reesei QM6a]	1179	76233	61	40	15	12	27.4	6608	2	1	1	5.847.601	11.675.056	2	11.675.152	-0.0095	280	289	0	7.22	0.51	R	MTGDEEMLVK	S	Oxidation (M)	0.0000001000.0			15062: Scan 14584 (rt=24.1269) [H:\DATA-2018\heruonan\20181022\1.raw]
11	1	gi|340519417	predicted protein [Trichoderma reesei QM6a]	1179	76233	61	40	15	12	27.4	6610	2	1	1	5.847.635	11.675.124	2	11.675.152	-0.0028	280	289	0	1.41	2.1	R	MTGDEEMLVK	S	Oxidation (M)	0.0000001000.0			15263: Scan 14764 (rt=24.3445) [H:\DATA-2018\heruonan\20181022\1.raw]
11	1	gi|340519417	predicted protein [Trichoderma reesei QM6a]	1179	76233	61	40	15	12	27.4	6612	2	1	1	5.847.669	11.675.192	2	11.675.152	0.004	280	289	0	0.95	3.3	R	MTGDEEMLVK	S	Oxidation (M)	0.0000001000.0			14932: Scan 14463 (rt=23.973) [H:\DATA-2018\heruonan\20181022\1.raw]
11	1	gi|340519417	predicted protein [Trichoderma reesei QM6a]	1179	76233	61	40	15	12	27.4	6613	1	1	1	5.847.669	11.675.192	2	11.675.152	0.0041	280	289	0	68.71	6.10E-07	R	MTGDEEMLVK	S	Oxidation (M)	0.1000000000.0			16625: Scan 16033 (rt=25.8706) [H:\DATA-2018\heruonan\20181022\1.raw]
11	1	gi|340519417	predicted protein [Trichoderma reesei QM6a]	1179	76233	61	40	15	12	27.4	6614	1	1	1	5.847.671	11.675.196	2	11.675.152	0.0045	280	289	0	13.69	0.19	R	MTGDEEMLVK	S	Oxidation (M)	0.0000001000.0			14783: Scan 14324 (rt=23.7954) [H:\DATA-2018\heruonan\20181022\1.raw]
11	1	gi|340519417	predicted protein [Trichoderma reesei QM6a]	1179	76233	61	40	15	12	27.4	6615	1	1	1	5.847.671	11.675.197	2	11.675.152	0.0046	280	289	0	40.46	0.00039	R	MTGDEEMLVK	S	Oxidation (M)	0.0000001000.0			14533: Scan 14078 (rt=23.4447) [H:\DATA-2018\heruonan\20181022\1.raw]
11	1	gi|340519417	predicted protein [Trichoderma reesei QM6a]	1179	76233	61	40	15	12	27.4	6616	1	1	1	5.847.673	1167.52	2	11.675.152	0.0048	280	289	0	33.78	0.0018	R	MTGDEEMLVK	S	Oxidation (M)	0.1000000000.0			16211: Scan 15667 (rt=25.4399) [H:\DATA-2018\heruonan\20181022\1.raw]
11	1	gi|340519417	predicted protein [Trichoderma reesei QM6a]	1179	76233	61	40	15	12	27.4	6944	1	1	1	5.927.673	1183.52	2	11.835.101	0.0099	280	289	0	29.84	0.0033	R	MTGDEEMLVK	S	2 Oxidation (M)	0.1000001000.0			11869: Scan 11419 (rt=19.7882) [H:\DATA-2018\heruonan\20181022\1.raw]
11	1	gi|340519417	predicted protein [Trichoderma reesei QM6a]	1179	76233	61	40	15	12	27.4	8892	1	1	1	6.468.834	12.917.523	2	1291.75	0.0023	528	539	0	50.32	2.90E-05	K	TTITYVIVAGVR	T					39313: Scan 34888 (rt=46.8924) [H:\DATA-2018\heruonan\20181022\1.raw]
11	1	gi|340519417	predicted protein [Trichoderma reesei QM6a]	1179	76233	61	40	15	12	27.4	8893	1	1	1	6.468.838	12.917.531	2	1291.75	0.0031	528	539	0	42.66	0.00015	K	TTITYVIVAGVR	T					34791: Scan 31452 (rt=43.1415) [H:\DATA-2018\heruonan\20181022\1.raw]
11	1	gi|340519417	predicted protein [Trichoderma reesei QM6a]	1179	76233	61	40	15	12	27.4	8895	1	1	1	6.468.842	12.917.539	2	1291.75	0.0039	528	539	0	41.91	0.00018	K	TTITYVIVAGVR	T					37102: Scan 33197 (rt=45.0389) [H:\DATA-2018\heruonan\20181022\1.raw]
11	1	gi|340519417	predicted protein [Trichoderma reesei QM6a]	1179	76233	61	40	15	12	27.4	8896	1	1	1	6.468.843	1.291.754	2	1291.75	0.004	528	539	0	15.98	0.072	K	TTITYVIVAGVR	T					42390: Scan 37085 (rt=49.3254) [H:\DATA-2018\heruonan\20181022\1.raw]
11	1	gi|340519417	predicted protein [Trichoderma reesei QM6a]	1179	76233	61	40	15	12	27.4	8897	1	1	1	6.468.844	12.917.542	2	1291.75	0.0042	528	539	0	64.5	1.00E-06	K	TTITYVIVAGVR	T					38601: Scan 34356 (rt=46.3069) [H:\DATA-2018\heruonan\20181022\1.raw]
11	1	gi|340519417	predicted protein [Trichoderma reesei QM6a]	1179	76233	61	40	15	12	27.4	8898	1	1	1	6.468.844	12.917.543	2	1291.75	0.0043	528	539	0	40.76	0.00024	K	TTITYVIVAGVR	T					34123: Sum of 2 scans in range 30933 (rt=42.5802) to 30985 (rt=42.6367) [H:\DATA-2018\heruonan\20181022\1.raw]
11	1	gi|340519417	predicted protein [Trichoderma reesei QM6a]	1179	76233	61	40	15	12	27.4	8899	1	1	1	6.468.845	12.917.545	2	1291.75	0.0045	528	539	0	14.93	0.092	K	TTITYVIVAGVR	T					36749: Scan 32928 (rt=44.7456) [H:\DATA-2018\heruonan\20181022\1.raw]
11	1	gi|340519417	predicted protein [Trichoderma reesei QM6a]	1179	76233	61	40	15	12	27.4	8900	1	1	1	6.468.845	12.917.545	2	1291.75	0.0045	528	539	0	65.4	8.20E-07	K	TTITYVIVAGVR	T					35025: Scan 31639 (rt=43.3466) [H:\DATA-2018\heruonan\20181022\1.raw]
11	1	gi|340519417	predicted protein [Trichoderma reesei QM6a]	1179	76233	61	40	15	12	27.4	8901	1	1	1	6.468.846	12.917.546	2	1291.75	0.0046	528	539	0	64.08	1.10E-06	K	TTITYVIVAGVR	T					34527: Sum of 2 scans in range 31257 (rt=42.9302) to 31279 (rt=42.9544) [H:\DATA-2018\heruonan\20181022\1.raw]
11	1	gi|340519417	predicted protein [Trichoderma reesei QM6a]	1179	76233	61	40	15	12	27.4	8902	1	1	1	6.468.846	12.917.546	2	1291.75	0.0046	528	539	0	64.83	9.40E-07	K	TTITYVIVAGVR	T					36530: Scan 32761 (rt=44.5629) [H:\DATA-2018\heruonan\20181022\1.raw]
11	1	gi|340519417	predicted protein [Trichoderma reesei QM6a]	1179	76233	61	40	15	12	27.4	8903	1	1	1	6.468.846	12.917.547	2	1291.75	0.0047	528	539	0	49.36	3.30E-05	K	TTITYVIVAGVR	T					35485: Scan 31981 (rt=43.7192) [H:\DATA-2018\heruonan\20181022\1.raw]
11	1	gi|340519417	predicted protein [Trichoderma reesei QM6a]	1179	76233	61	40	15	12	27.4	8904	1	1	1	6.468.862	12.917.579	2	1291.75	0.0079	528	539	0	32.58	0.0015	K	TTITYVIVAGVR	T					44092: Scan 38308 (rt=50.6731) [H:\DATA-2018\heruonan\20181022\1.raw]
11	1	gi|340519417	predicted protein [Trichoderma reesei QM6a]	1179	76233	61	40	15	12	27.4	9307	1	1	1	6.568.146	13.116.147	2	13.116.089	0.0058	495	507	0	52.54	3.50E-05	K	MSTLSQSGASTSR	L					9847: Scan 9169 (rt=16.0425) [H:\DATA-2018\heruonan\20181022\1.raw]
11	1	gi|340519417	predicted protein [Trichoderma reesei QM6a]	1179	76233	61	40	15	12	27.4	9328	1	1	1	6.573.663	13.127.179	2	13.127.139	0.004	578	590	0	58.57	1.60E-05	R	GPGISGLPFAELR	D					42272: Scan 37005 (rt=49.2373) [H:\DATA-2018\heruonan\20181022\1.raw]
11	1	gi|340519417	predicted protein [Trichoderma reesei QM6a]	1179	76233	61	40	15	12	27.4	9329	1	1	1	6.573.666	13.127.186	2	13.127.139	0.0047	578	590	0	42.21	0.0007	R	GPGISGLPFAELR	D					42701: Scan 37320 (rt=49.5851) [H:\DATA-2018\heruonan\20181022\1.raw]
11	1	gi|340519417	predicted protein [Trichoderma reesei QM6a]	1179	76233	61	40	15	12	27.4	9330	1	1	1	6.573.667	13.127.189	2	13.127.139	0.0049	578	590	0	20.53	0.1	R	GPGISGLPFAELR	D					42839: Scan 37414 (rt=49.6907) [H:\DATA-2018\heruonan\20181022\1.raw]
11	1	gi|340519417	predicted protein [Trichoderma reesei QM6a]	1179	76233	61	40	15	12	27.4	9631	1	1	1	664.811	13.276.074	2	13.276.038	0.0036	495	507	0	39.35	0.00073	K	MSTLSQSGASTSR	L	Oxidation (M)	0.1000000000000.0			8072: Scan 7123 (rt=12.281) [H:\DATA-2018\heruonan\20181022\1.raw]
11	1	gi|340519417	predicted protein [Trichoderma reesei QM6a]	1179	76233	61	40	15	12	27.4	9632	1	1	1	6.648.114	13.276.083	2	13.276.038	0.0045	495	507	0	34.07	0.0025	K	MSTLSQSGASTSR	L	Oxidation (M)	0.1000000000000.0			7869: Scan 6899 (rt=11.9403) [H:\DATA-2018\heruonan\20181022\1.raw]
11	1	gi|340519417	predicted protein [Trichoderma reesei QM6a]	1179	76233	61	40	15	12	27.4	14976	1	1	1	7.774.081	15.528.016	2	1.552.796	0.0057	354	367	0	96.83	2.10E-09	R	TIFNAFPVMLTGDK	W					50629: Scan 42935 (rt=55.7429) [H:\DATA-2018\heruonan\20181022\1.raw]
11	1	gi|340519417	predicted protein [Trichoderma reesei QM6a]	1179	76233	61	40	15	12	27.4	15369	1	1	1	785.405	15.687.955	2	15.687.909	0.0046	354	367	0	56.61	2.50E-05	R	TIFNAFPVMLTGDK	W	Oxidation (M)	0.00000000100000.0			43492: Scan 37878 (rt=50.1977) [H:\DATA-2018\heruonan\20181022\1.raw]
11	1	gi|340519417	predicted protein [Trichoderma reesei QM6a]	1179	76233	61	40	15	12	27.4	15370	1	1	1	785.405	15.687.955	2	15.687.909	0.0046	354	367	0	49.71	0.00012	R	TIFNAFPVMLTGDK	W	Oxidation (M)	0.00000000100000.0			43926: Scan 38189 (rt=50.5418) [H:\DATA-2018\heruonan\20181022\1.raw]
11	1	gi|340519417	predicted protein [Trichoderma reesei QM6a]	1179	76233	61	40	15	12	27.4	15371	1	1	1	5.239.394	15.687.963	3	15.687.909	0.0054	354	367	0	16.92	0.23	R	TIFNAFPVMLTGDK	W	Oxidation (M)	0.00000000100000.0			43655: Sum of 2 scans in range 37996 (rt=50.3254) to 38102 (rt=50.4452) [H:\DATA-2018\heruonan\20181022\1.raw]
11	1	gi|340519417	predicted protein [Trichoderma reesei QM6a]	1179	76233	61	40	15	12	27.4	15372	1	1	1	7.854.055	15.687.964	2	15.687.909	0.0055	354	367	0	62.05	7.20E-06	R	TIFNAFPVMLTGDK	W	Oxidation (M)	0.00000000100000.0			44380: Scan 38517 (rt=50.906) [H:\DATA-2018\heruonan\20181022\1.raw]
11	1	gi|340519417	predicted protein [Trichoderma reesei QM6a]	1179	76233	61	40	15	12	27.4	18712	1	1	1	5.726.435	17.149.087	3	17.149.043	0.0045	473	486	0	25.25	0.038	R	YTVTADRPFTLYLR	M					36629: Scan 32838 (rt=44.6476) [H:\DATA-2018\heruonan\20181022\1.raw]
11	1	gi|340519417	predicted protein [Trichoderma reesei QM6a]	1179	76233	61	40	15	12	27.4	18713	1	1	1	8.584.621	17.149.096	2	17.149.043	0.0053	473	486	0	16.93	0.25	R	YTVTADRPFTLYLR	M					36169: Scan 32495 (rt=44.2771) [H:\DATA-2018\heruonan\20181022\1.raw]
11	1	gi|340519417	predicted protein [Trichoderma reesei QM6a]	1179	76233	61	40	15	12	27.4	18714	1	1	1	5.726.439	17.149.098	3	17.149.043	0.0056	473	486	0	29.01	0.016	R	YTVTADRPFTLYLR	M					36197: Scan 32517 (rt=44.3021) [H:\DATA-2018\heruonan\20181022\1.raw]
11	1	gi|340519417	predicted protein [Trichoderma reesei QM6a]	1179	76233	61	40	15	12	27.4	18715	1	1	1	8.584.622	17.149.099	2	17.149.043	0.0057	473	486	0	35.51	0.0035	R	YTVTADRPFTLYLR	M					36599: Scan 32811 (rt=44.6182) [H:\DATA-2018\heruonan\20181022\1.raw]
11	1	gi|340519417	predicted protein [Trichoderma reesei QM6a]	1179	76233	61	40	15	12	27.4	25375	1	1	1	668	20.009.783	3	20.009.725	0.0058	508	527	0	5.63	3.1	R	LTPDADPTTGMTSISVNPGK	T					24149: Scan 22866 (rt=33.7776) [H:\DATA-2018\heruonan\20181022\1.raw]
11	1	gi|340519417	predicted protein [Trichoderma reesei QM6a]	1179	76233	61	40	15	12	27.4	25376	1	1	1	10.014.968	2.000.979	2	20.009.725	0.0066	508	527	0	73.16	5.60E-07	R	LTPDADPTTGMTSISVNPGK	T					23962: Scan 22710 (rt=33.6076) [H:\DATA-2018\heruonan\20181022\1.raw]
11	1	gi|340519417	predicted protein [Trichoderma reesei QM6a]	1179	76233	61	40	15	12	27.4	25815	1	1	1	1.009.493	20.169.714	2	20.169.674	0.004	508	527	0	37.05	0.0019	R	LTPDADPTTGMTSISVNPGK	T	Oxidation (M)	0.00000000001000000000.0			19074: Scan 18376 (rt=28.7412) [H:\DATA-2018\heruonan\20181022\1.raw]
11	1	gi|340519417	predicted protein [Trichoderma reesei QM6a]	1179	76233	61	40	15	12	27.4	25816	1	1	1	10.094.943	2.016.974	2	20.169.674	0.0066	508	527	0	40.91	0.00083	R	LTPDADPTTGMTSISVNPGK	T	Oxidation (M)	0.00000000001000000000.0			19418: Scan 18690 (rt=29.0932) [H:\DATA-2018\heruonan\20181022\1.raw]
11	1	gi|340519417	predicted protein [Trichoderma reesei QM6a]	1179	76233	61	40	15	12	27.4	25817	1	1	1	673.332	20.169.743	3	20.169.674	0.0069	508	527	0	20.23	0.096	R	LTPDADPTTGMTSISVNPGK	T	Oxidation (M)	0.00000000001000000000.0			19307: Scan 18591 (rt=28.9788) [H:\DATA-2018\heruonan\20181022\1.raw]
11	1	gi|340519417	predicted protein [Trichoderma reesei QM6a]	1179	76233	61	40	15	12	27.4	25818	1	1	1	10.094.957	20.169.768	2	20.169.674	0.0094	508	527	0	5.91	2.6	R	LTPDADPTTGMTSISVNPGK	T	Oxidation (M)	0.00000000001000000000.0			18638: Scan 17951 (rt=28.2667) [H:\DATA-2018\heruonan\20181022\1.raw]
11	1	gi|340519417	predicted protein [Trichoderma reesei QM6a]	1179	76233	61	40	15	12	27.4	42668	1	1	1	9.427.649	28.252.727	3	28.252.643	0.0085	215	237	0	1.65	3.2	K	YPSDQDSLLWDNMNLFYAQTNYK	W					53281: Scan 44832 (rt=57.8152) [H:\DATA-2018\heruonan\20181022\1.raw]
11	1	gi|340519417	predicted protein [Trichoderma reesei QM6a]	1179	76233	61	40	15	12	27.4	45946	1	1	1	10.051.608	30.124.606	3	30.124.465	0.0141	110	137	0	23.01	0.064	K	AQIQEVADTVLDFQAPDGWIGPEVGDSR	N					53176: Scan 44762 (rt=57.7387) [H:\DATA-2018\heruonan\20181022\1.raw]
12	1	gi|404312830	Chain A, Cellulose Induced Protein, Cip1	1101	23420	49	37	5	5	48.2	9998	1	1	1	675.345	13.486.754	2	13.486.735	0.0019	101	112	0	47.68	0.00026	R	IGGQSQVLDYNR	E					19788: Scan 19031 (rt=29.4885) [H:\DATA-2018\heruonan\20181022\1.raw]
12	1	gi|404312830	Chain A, Cellulose Induced Protein, Cip1	1101	23420	49	37	5	5	48.2	10000	1	1	1	6.753.454	13.486.762	2	13.486.735	0.0027	101	112	0	4.16	5.3	R	IGGQSQVLDYNR	E					40349: Scan 35638 (rt=47.7258) [H:\DATA-2018\heruonan\20181022\1.raw]
12	1	gi|404312830	Chain A, Cellulose Induced Protein, Cip1	1101	23420	49	37	5	5	48.2	10001	1	1	1	6.753.458	1.348.677	2	13.486.735	0.0034	101	112	0	78.72	1.80E-07	R	IGGQSQVLDYNR	E					23890: Scan 22648 (rt=33.5399) [H:\DATA-2018\heruonan\20181022\1.raw]
12	1	gi|404312830	Chain A, Cellulose Induced Protein, Cip1	1101	23420	49	37	5	5	48.2	10002	1	1	1	675.346	13.486.775	2	13.486.735	0.0039	101	112	0	4.98	4.3	R	IGGQSQVLDYNR	E					35189: Scan 31766 (rt=43.4869) [H:\DATA-2018\heruonan\20181022\1.raw]
12	1	gi|404312830	Chain A, Cellulose Induced Protein, Cip1	1101	23420	49	37	5	5	48.2	10003	1	1	1	6.753.462	13.486.778	2	13.486.735	0.0043	101	112	0	54.71	4.50E-05	R	IGGQSQVLDYNR	E					20344: Scan 19514 (rt=30.0447) [H:\DATA-2018\heruonan\20181022\1.raw]
12	1	gi|404312830	Chain A, Cellulose Induced Protein, Cip1	1101	23420	49	37	5	5	48.2	10004	1	1	1	6.753.462	13.486.779	2	13.486.735	0.0043	101	112	0	63.76	5.70E-06	R	IGGQSQVLDYNR	E					18605: Scan 17922 (rt=28.2354) [H:\DATA-2018\heruonan\20181022\1.raw]
12	1	gi|404312830	Chain A, Cellulose Induced Protein, Cip1	1101	23420	49	37	5	5	48.2	10005	1	1	1	6.753.462	13.486.779	2	13.486.735	0.0044	101	112	0	58.4	1.90E-05	R	IGGQSQVLDYNR	E					17971: Scan 17359 (rt=27.5456) [H:\DATA-2018\heruonan\20181022\1.raw]
12	1	gi|404312830	Chain A, Cellulose Induced Protein, Cip1	1101	23420	49	37	5	5	48.2	10006	1	1	1	13.496.853	1.348.678	1	13.486.735	0.0045	101	112	0	42.29	0.00079	R	IGGQSQVLDYNR	E					17873: Scan 17261 (rt=27.4044) [H:\DATA-2018\heruonan\20181022\1.raw]
12	1	gi|404312830	Chain A, Cellulose Induced Protein, Cip1	1101	23420	49	37	5	5	48.2	10007	1	1	1	6.753.464	13.486.782	2	13.486.735	0.0047	101	112	0	78.41	1.90E-07	R	IGGQSQVLDYNR	E					18276: Scan 17626 (rt=27.8843) [H:\DATA-2018\heruonan\20181022\1.raw]
12	1	gi|404312830	Chain A, Cellulose Induced Protein, Cip1	1101	23420	49	37	5	5	48.2	10008	1	1	1	6.753.464	13.486.782	2	13.486.735	0.0047	101	112	0	54.79	4.50E-05	R	IGGQSQVLDYNR	E					22210: Scan 21164 (rt=31.8938) [H:\DATA-2018\heruonan\20181022\1.raw]
12	1	gi|404312830	Chain A, Cellulose Induced Protein, Cip1	1101	23420	49	37	5	5	48.2	10009	1	1	1	6.753.465	13.486.784	2	13.486.735	0.0049	101	112	0	42.46	0.00076	R	IGGQSQVLDYNR	E					19361: Scan 18636 (rt=29.0297) [H:\DATA-2018\heruonan\20181022\1.raw]
12	1	gi|404312830	Chain A, Cellulose Induced Protein, Cip1	1101	23420	49	37	5	5	48.2	10010	1	1	1	6.753.465	13.486.784	2	13.486.735	0.0049	101	112	0	51.85	8.80E-05	R	IGGQSQVLDYNR	E					17708: Scan 17105 (rt=27.2021) [H:\DATA-2018\heruonan\20181022\1.raw]
12	1	gi|404312830	Chain A, Cellulose Induced Protein, Cip1	1101	23420	49	37	5	5	48.2	10011	1	1	1	6.753.465	13.486.785	2	13.486.735	0.005	101	112	0	41.37	0.00098	R	IGGQSQVLDYNR	E					20658: Scan 19793 (rt=30.3544) [H:\DATA-2018\heruonan\20181022\1.raw]
12	1	gi|404312830	Chain A, Cellulose Induced Protein, Cip1	1101	23420	49	37	5	5	48.2	10012	1	1	1	6.753.468	1.348.679	2	13.486.735	0.0054	101	112	0	33.02	0.0074	R	IGGQSQVLDYNR	E					19986: Scan 19205 (rt=29.6937) [H:\DATA-2018\heruonan\20181022\1.raw]
12	1	gi|404312830	Chain A, Cellulose Induced Protein, Cip1	1101	23420	49	37	5	5	48.2	10013	1	1	1	6.753.468	1.348.679	2	13.486.735	0.0055	101	112	0	35.98	0.0037	R	IGGQSQVLDYNR	E					25436: Sum of 2 scans in range 23943 (rt=34.9603) to 24003 (rt=35.0266) [H:\DATA-2018\heruonan\20181022\1.raw]
12	1	gi|404312830	Chain A, Cellulose Induced Protein, Cip1	1101	23420	49	37	5	5	48.2	10014	1	1	1	6.753.468	1.348.679	2	13.486.735	0.0055	101	112	0	24.99	0.047	R	IGGQSQVLDYNR	E					22627: Scan 21531 (rt=32.31) [H:\DATA-2018\heruonan\20181022\1.raw]
12	1	gi|404312830	Chain A, Cellulose Induced Protein, Cip1	1101	23420	49	37	5	5	48.2	10015	1	1	1	6.753.469	13.486.793	2	13.486.735	0.0058	101	112	0	48.87	0.00018	R	IGGQSQVLDYNR	E					24274: Scan 22972 (rt=33.8967) [H:\DATA-2018\heruonan\20181022\1.raw]
12	1	gi|404312830	Chain A, Cellulose Induced Protein, Cip1	1101	23420	49	37	5	5	48.2	10016	1	1	1	675.347	13.486.795	2	13.486.735	0.006	101	112	0	49.72	0.00015	R	IGGQSQVLDYNR	E					21158: Scan 20245 (rt=30.8541) [H:\DATA-2018\heruonan\20181022\1.raw]
12	1	gi|404312830	Chain A, Cellulose Induced Protein, Cip1	1101	23420	49	37	5	5	48.2	17477	1	1	1	8.283.653	1.654.716	2	16.547.111	0.0049	1	14	0	58.57	4.20E-06	-	QISDDFESGWDQTK	W					33831: Scan 30710 (rt=42.3382) [H:\DATA-2018\heruonan\20181022\1.raw]
12	1	gi|404312830	Chain A, Cellulose Induced Protein, Cip1	1101	23420	49	37	5	5	48.2	34554	1	1	1	12.001.244	23.982.342	2	23.982.315	0.0028	75	97	0	10.47	1.1	R	LQTALGSNHVTFIIMPDTAQGGK	H					38841: Scan 34536 (rt=46.5046) [H:\DATA-2018\heruonan\20181022\1.raw]
12	1	gi|404312830	Chain A, Cellulose Induced Protein, Cip1	1101	23420	49	37	5	5	48.2	34555	1	1	1	800.419	23.982.351	3	23.982.315	0.0037	75	97	0	46.75	0.00025	R	LQTALGSNHVTFIIMPDTAQGGK	H					38856: Scan 34547 (rt=46.5165) [H:\DATA-2018\heruonan\20181022\1.raw]
12	1	gi|404312830	Chain A, Cellulose Induced Protein, Cip1	1101	23420	49	37	5	5	48.2	34556	1	1	1	800.419	23.982.352	3	23.982.315	0.0037	75	97	0	32.32	0.0069	R	LQTALGSNHVTFIIMPDTAQGGK	H					39290: Scan 34873 (rt=46.8746) [H:\DATA-2018\heruonan\20181022\1.raw]
12	1	gi|404312830	Chain A, Cellulose Induced Protein, Cip1	1101	23420	49	37	5	5	48.2	34557	1	1	1	8.004.192	23.982.359	3	23.982.315	0.0044	75	97	0	6.58	2.6	R	LQTALGSNHVTFIIMPDTAQGGK	H					42344: Scan 37055 (rt=49.2924) [H:\DATA-2018\heruonan\20181022\1.raw]
12	1	gi|404312830	Chain A, Cellulose Induced Protein, Cip1	1101	23420	49	37	5	5	48.2	34558	1	1	1	8.004.194	23.982.363	3	23.982.315	0.0048	75	97	0	20.59	0.11	R	LQTALGSNHVTFIIMPDTAQGGK	H					40361: Scan 35647 (rt=47.7365) [H:\DATA-2018\heruonan\20181022\1.raw]
12	1	gi|404312830	Chain A, Cellulose Induced Protein, Cip1	1101	23420	49	37	5	5	48.2	34561	1	1	1	12.001.262	23.982.378	2	23.982.315	0.0064	75	97	0	39.18	0.0015	R	LQTALGSNHVTFIIMPDTAQGGK	H					36792: Scan 32958 (rt=44.7789) [H:\DATA-2018\heruonan\20181022\1.raw]
12	1	gi|404312830	Chain A, Cellulose Induced Protein, Cip1	1101	23420	49	37	5	5	48.2	34563	1	1	1	800.42	23.982.381	3	23.982.315	0.0067	75	97	0	5.34	3.5	R	LQTALGSNHVTFIIMPDTAQGGK	H					45388: Scan 39202 (rt=51.6608) [H:\DATA-2018\heruonan\20181022\1.raw]
12	1	gi|404312830	Chain A, Cellulose Induced Protein, Cip1	1101	23420	49	37	5	5	48.2	34564	1	1	1	12.001.264	23.982.382	2	23.982.315	0.0068	75	97	0	88.97	1.50E-08	R	LQTALGSNHVTFIIMPDTAQGGK	H					37214: Scan 33280 (rt=45.1272) [H:\DATA-2018\heruonan\20181022\1.raw]
12	1	gi|404312830	Chain A, Cellulose Induced Protein, Cip1	1101	23420	49	37	5	5	48.2	34566	1	1	1	600.567	23.982.388	4	23.982.315	0.0073	75	97	0	29.61	0.013	R	LQTALGSNHVTFIIMPDTAQGGK	H					37026: Scan 33140 (rt=44.978) [H:\DATA-2018\heruonan\20181022\1.raw]
12	1	gi|404312830	Chain A, Cellulose Induced Protein, Cip1	1101	23420	49	37	5	5	48.2	34567	1	1	1	8.004.202	23.982.388	3	23.982.315	0.0073	75	97	0	48.53	0.00016	R	LQTALGSNHVTFIIMPDTAQGGK	H					37092: Scan 33189 (rt=45.0316) [H:\DATA-2018\heruonan\20181022\1.raw]
12	1	gi|404312830	Chain A, Cellulose Induced Protein, Cip1	1101	23420	49	37	5	5	48.2	34568	1	1	1	12.001.271	23.982.396	2	23.982.315	0.0082	75	97	0	17.05	0.23	R	LQTALGSNHVTFIIMPDTAQGGK	H					37648: Scan 33620 (rt=45.4944) [H:\DATA-2018\heruonan\20181022\1.raw]
12	1	gi|404312830	Chain A, Cellulose Induced Protein, Cip1	1101	23420	49	37	5	5	48.2	34569	1	1	1	8.004.207	23.982.404	3	23.982.315	0.0089	75	97	0	46.6	0.00025	R	LQTALGSNHVTFIIMPDTAQGGK	H					37525: Scan 33521 (rt=45.3902) [H:\DATA-2018\heruonan\20181022\1.raw]
12	1	gi|404312830	Chain A, Cellulose Induced Protein, Cip1	1101	23420	49	37	5	5	48.2	34570	1	1	1	8.004.208	23.982.407	3	23.982.315	0.0092	75	97	0	18.56	0.16	R	LQTALGSNHVTFIIMPDTAQGGK	H					36665: Scan 32863 (rt=44.6741) [H:\DATA-2018\heruonan\20181022\1.raw]
12	1	gi|404312830	Chain A, Cellulose Induced Protein, Cip1	1101	23420	49	37	5	5	48.2	34920	1	1	1	8.057.491	24.142.254	3	24.142.264	-0.001	75	97	0	58.34	1.80E-05	R	LQTALGSNHVTFIIMPDTAQGGK	H	Oxidation (M)	0.00000000000000100000000.0			32931: Scan 30017 (rt=41.5888) [H:\DATA-2018\heruonan\20181022\1.raw]
12	1	gi|404312830	Chain A, Cellulose Induced Protein, Cip1	1101	23420	49	37	5	5	48.2	34922	1	1	1	12.081.227	24.142.308	2	24.142.264	0.0044	75	97	0	35.21	0.0035	R	LQTALGSNHVTFIIMPDTAQGGK	H	Oxidation (M)	0.00000000000000100000000.0			31367: Scan 28790 (rt=40.2688) [H:\DATA-2018\heruonan\20181022\1.raw]
12	1	gi|404312830	Chain A, Cellulose Induced Protein, Cip1	1101	23420	49	37	5	5	48.2	34923	1	1	1	8.057.512	24.142.317	3	24.142.264	0.0053	75	97	0	26.17	0.029	R	LQTALGSNHVTFIIMPDTAQGGK	H	Oxidation (M)	0.00000000000000100000000.0			33296: Scan 30316 (rt=41.9113) [H:\DATA-2018\heruonan\20181022\1.raw]
12	1	gi|404312830	Chain A, Cellulose Induced Protein, Cip1	1101	23420	49	37	5	5	48.2	34924	1	1	1	12.081.233	2.414.232	2	24.142.264	0.0056	75	97	0	28.61	0.016	R	LQTALGSNHVTFIIMPDTAQGGK	H	Oxidation (M)	0.00000000000000100000000.0			32229: Scan 29460 (rt=40.9897) [H:\DATA-2018\heruonan\20181022\1.raw]
12	1	gi|404312830	Chain A, Cellulose Induced Protein, Cip1	1101	23420	49	37	5	5	48.2	34925	1	1	1	8.057.516	2.414.233	3	24.142.264	0.0066	75	97	0	16.1	0.27	R	LQTALGSNHVTFIIMPDTAQGGK	H	Oxidation (M)	0.00000000000000100000000.0			33545: Scan 30504 (rt=42.1148) [H:\DATA-2018\heruonan\20181022\1.raw]
12	1	gi|404312830	Chain A, Cellulose Induced Protein, Cip1	1101	23420	49	37	5	5	48.2	34926	1	1	1	805.752	24.142.342	3	24.142.264	0.0078	75	97	0	23.68	0.045	R	LQTALGSNHVTFIIMPDTAQGGK	H	Oxidation (M)	0.00000000000000100000000.0			33785: Scan 30672 (rt=42.2969) [H:\DATA-2018\heruonan\20181022\1.raw]
12	1	gi|404312830	Chain A, Cellulose Induced Protein, Cip1	1101	23420	49	37	5	5	48.2	34927	1	1	1	805.752	24.142.342	3	24.142.264	0.0078	75	97	0	34.32	0.0039	R	LQTALGSNHVTFIIMPDTAQGGK	H	Oxidation (M)	0.00000000000000100000000.0			31191: Sum of 2 scans in range 28647 (rt=40.1152) to 28665 (rt=40.1348) [H:\DATA-2018\heruonan\20181022\1.raw]
12	1	gi|404312830	Chain A, Cellulose Induced Protein, Cip1	1101	23420	49	37	5	5	48.2	34928	1	1	1	805.752	24.142.342	3	24.142.264	0.0078	75	97	0	42.16	0.00064	R	LQTALGSNHVTFIIMPDTAQGGK	H	Oxidation (M)	0.00000000000000100000000.0			32053: Scan 29329 (rt=40.8492) [H:\DATA-2018\heruonan\20181022\1.raw]
12	1	gi|404312830	Chain A, Cellulose Induced Protein, Cip1	1101	23420	49	37	5	5	48.2	34929	1	1	1	12.081.244	24.142.342	2	24.142.264	0.0078	75	97	0	72.21	6.40E-07	R	LQTALGSNHVTFIIMPDTAQGGK	H	Oxidation (M)	0.00000000000000100000000.0			31784: Scan 29120 (rt=40.6212) [H:\DATA-2018\heruonan\20181022\1.raw]
12	1	gi|404312830	Chain A, Cellulose Induced Protein, Cip1	1101	23420	49	37	5	5	48.2	34930	1	1	1	8.057.521	24.142.344	3	24.142.264	0.008	75	97	0	60.26	1.00E-05	R	LQTALGSNHVTFIIMPDTAQGGK	H	Oxidation (M)	0.00000000000000100000000.0			31626: Scan 28993 (rt=40.4873) [H:\DATA-2018\heruonan\20181022\1.raw]
12	1	gi|404312830	Chain A, Cellulose Induced Protein, Cip1	1101	23420	49	37	5	5	48.2	43899	1	1	1	9.664.708	28.963.905	3	28.963.967	-0.0062	44	70	0	3.07	4.5	K	VVGGPNGYCGHIFFGTTQVPTGDVYVR	A					42408: Scan 37095 (rt=49.3355) [H:\DATA-2018\heruonan\20181022\1.raw]
12	1	gi|404312830	Chain A, Cellulose Induced Protein, Cip1	1101	23420	49	37	5	5	48.2	43904	1	1	1	966.476	28.964.062	3	28.963.967	0.0094	44	70	0	33.57	0.0036	K	VVGGPNGYCGHIFFGTTQVPTGDVYVR	A					38876: Scan 34564 (rt=46.5351) [H:\DATA-2018\heruonan\20181022\1.raw]
12	1	gi|404312830	Chain A, Cellulose Induced Protein, Cip1	1101	23420	49	37	5	5	48.2	43905	1	1	1	9.664.763	2.896.407	3	28.963.967	0.0102	44	70	0	23	0.041	K	VVGGPNGYCGHIFFGTTQVPTGDVYVR	A					38437: Scan 34235 (rt=46.1756) [H:\DATA-2018\heruonan\20181022\1.raw]
12	1	gi|404312830	Chain A, Cellulose Induced Protein, Cip1	1101	23420	49	37	5	5	48.2	46288	2	1	1	10.117.862	30.323.368	3	30.323.604	-0.0237	15	43	0	1.95	2.1	K	WPISAPDCNQGGTVSLDTTVAHSGSNSMK	V	Oxidation (M)	0.00000000000000000000000000010.0			29592: Sum of 2 scans in range 27330 (rt=38.6763) to 27393 (rt=38.7462) [H:\DATA-2018\heruonan\20181022\1.raw]
12	1	gi|404312830	Chain A, Cellulose Induced Protein, Cip1	1101	23420	49	37	5	5	48.2	46290	1	1	1	10.117.941	30.323.605	3	30.323.604	0	15	43	0	23.29	0.024	K	WPISAPDCNQGGTVSLDTTVAHSGSNSMK	V	Oxidation (M)	0.00000000000000000000000000010.0			28759: Scan 26655 (rt=37.9306) [H:\DATA-2018\heruonan\20181022\1.raw]
12	1	gi|404312830	Chain A, Cellulose Induced Protein, Cip1	1101	23420	49	37	5	5	48.2	46291	1	1	1	1.011.797	30.323.692	3	30.323.604	0.0087	15	43	0	43.04	0.00027	K	WPISAPDCNQGGTVSLDTTVAHSGSNSMK	V	Oxidation (M)	0.00000000000000000000000000010.0			28088: Scan 26095 (rt=37.3168) [H:\DATA-2018\heruonan\20181022\1.raw]
12	1	gi|404312830	Chain A, Cellulose Induced Protein, Cip1	1101	23420	49	37	5	5	48.2	46292	1	1	1	10.117.976	3.032.371	3	30.323.604	0.0105	15	43	0	10.22	0.54	K	WPISAPDCNQGGTVSLDTTVAHSGSNSMK	V	Oxidation (M)	0.00000000000000000000000000010.0			27653: Sum of 2 scans in range 25743 (rt=36.9373) to 25772 (rt=36.9689) [H:\DATA-2018\heruonan\20181022\1.raw]
12		gi|31747158	Cip1 [Trichoderma reesei]	1059	33368	48	36	4	4	28.8	9998	1	0	1	675.345	13.486.754	2	13.486.735	0.0019	120	131	0	47.68	0.00026	R	IGGQSQVLDYNR	E					19788: Scan 19031 (rt=29.4885) [H:\DATA-2018\heruonan\20181022\1.raw]
12		gi|31747158	Cip1 [Trichoderma reesei]	1059	33368	48	36	4	4	28.8	10000	1	0	1	6.753.454	13.486.762	2	13.486.735	0.0027	120	131	0	4.16	5.3	R	IGGQSQVLDYNR	E					40349: Scan 35638 (rt=47.7258) [H:\DATA-2018\heruonan\20181022\1.raw]
12		gi|31747158	Cip1 [Trichoderma reesei]	1059	33368	48	36	4	4	28.8	10001	1	0	1	6.753.458	1.348.677	2	13.486.735	0.0034	120	131	0	78.72	1.80E-07	R	IGGQSQVLDYNR	E					23890: Scan 22648 (rt=33.5399) [H:\DATA-2018\heruonan\20181022\1.raw]
12		gi|31747158	Cip1 [Trichoderma reesei]	1059	33368	48	36	4	4	28.8	10002	1	0	1	675.346	13.486.775	2	13.486.735	0.0039	120	131	0	4.98	4.3	R	IGGQSQVLDYNR	E					35189: Scan 31766 (rt=43.4869) [H:\DATA-2018\heruonan\20181022\1.raw]
12		gi|31747158	Cip1 [Trichoderma reesei]	1059	33368	48	36	4	4	28.8	10003	1	0	1	6.753.462	13.486.778	2	13.486.735	0.0043	120	131	0	54.71	4.50E-05	R	IGGQSQVLDYNR	E					20344: Scan 19514 (rt=30.0447) [H:\DATA-2018\heruonan\20181022\1.raw]
12		gi|31747158	Cip1 [Trichoderma reesei]	1059	33368	48	36	4	4	28.8	10004	1	0	1	6.753.462	13.486.779	2	13.486.735	0.0043	120	131	0	63.76	5.70E-06	R	IGGQSQVLDYNR	E					18605: Scan 17922 (rt=28.2354) [H:\DATA-2018\heruonan\20181022\1.raw]
12		gi|31747158	Cip1 [Trichoderma reesei]	1059	33368	48	36	4	4	28.8	10005	1	0	1	6.753.462	13.486.779	2	13.486.735	0.0044	120	131	0	58.4	1.90E-05	R	IGGQSQVLDYNR	E					17971: Scan 17359 (rt=27.5456) [H:\DATA-2018\heruonan\20181022\1.raw]
12		gi|31747158	Cip1 [Trichoderma reesei]	1059	33368	48	36	4	4	28.8	10006	1	0	1	13.496.853	1.348.678	1	13.486.735	0.0045	120	131	0	42.29	0.00079	R	IGGQSQVLDYNR	E					17873: Scan 17261 (rt=27.4044) [H:\DATA-2018\heruonan\20181022\1.raw]
12		gi|31747158	Cip1 [Trichoderma reesei]	1059	33368	48	36	4	4	28.8	10007	1	0	1	6.753.464	13.486.782	2	13.486.735	0.0047	120	131	0	78.41	1.90E-07	R	IGGQSQVLDYNR	E					18276: Scan 17626 (rt=27.8843) [H:\DATA-2018\heruonan\20181022\1.raw]
12		gi|31747158	Cip1 [Trichoderma reesei]	1059	33368	48	36	4	4	28.8	10008	1	0	1	6.753.464	13.486.782	2	13.486.735	0.0047	120	131	0	54.79	4.50E-05	R	IGGQSQVLDYNR	E					22210: Scan 21164 (rt=31.8938) [H:\DATA-2018\heruonan\20181022\1.raw]
12		gi|31747158	Cip1 [Trichoderma reesei]	1059	33368	48	36	4	4	28.8	10009	1	0	1	6.753.465	13.486.784	2	13.486.735	0.0049	120	131	0	42.46	0.00076	R	IGGQSQVLDYNR	E					19361: Scan 18636 (rt=29.0297) [H:\DATA-2018\heruonan\20181022\1.raw]
12		gi|31747158	Cip1 [Trichoderma reesei]	1059	33368	48	36	4	4	28.8	10010	1	0	1	6.753.465	13.486.784	2	13.486.735	0.0049	120	131	0	51.85	8.80E-05	R	IGGQSQVLDYNR	E					17708: Scan 17105 (rt=27.2021) [H:\DATA-2018\heruonan\20181022\1.raw]
12		gi|31747158	Cip1 [Trichoderma reesei]	1059	33368	48	36	4	4	28.8	10011	1	0	1	6.753.465	13.486.785	2	13.486.735	0.005	120	131	0	41.37	0.00098	R	IGGQSQVLDYNR	E					20658: Scan 19793 (rt=30.3544) [H:\DATA-2018\heruonan\20181022\1.raw]
12		gi|31747158	Cip1 [Trichoderma reesei]	1059	33368	48	36	4	4	28.8	10012	1	0	1	6.753.468	1.348.679	2	13.486.735	0.0054	120	131	0	33.02	0.0074	R	IGGQSQVLDYNR	E					19986: Scan 19205 (rt=29.6937) [H:\DATA-2018\heruonan\20181022\1.raw]
12		gi|31747158	Cip1 [Trichoderma reesei]	1059	33368	48	36	4	4	28.8	10013	1	0	1	6.753.468	1.348.679	2	13.486.735	0.0055	120	131	0	35.98	0.0037	R	IGGQSQVLDYNR	E					25436: Sum of 2 scans in range 23943 (rt=34.9603) to 24003 (rt=35.0266) [H:\DATA-2018\heruonan\20181022\1.raw]
12		gi|31747158	Cip1 [Trichoderma reesei]	1059	33368	48	36	4	4	28.8	10014	1	0	1	6.753.468	1.348.679	2	13.486.735	0.0055	120	131	0	24.99	0.047	R	IGGQSQVLDYNR	E					22627: Scan 21531 (rt=32.31) [H:\DATA-2018\heruonan\20181022\1.raw]
12		gi|31747158	Cip1 [Trichoderma reesei]	1059	33368	48	36	4	4	28.8	10015	1	0	1	6.753.469	13.486.793	2	13.486.735	0.0058	120	131	0	48.87	0.00018	R	IGGQSQVLDYNR	E					24274: Scan 22972 (rt=33.8967) [H:\DATA-2018\heruonan\20181022\1.raw]
12		gi|31747158	Cip1 [Trichoderma reesei]	1059	33368	48	36	4	4	28.8	10016	1	0	1	675.347	13.486.795	2	13.486.735	0.006	120	131	0	49.72	0.00015	R	IGGQSQVLDYNR	E					21158: Scan 20245 (rt=30.8541) [H:\DATA-2018\heruonan\20181022\1.raw]
12		gi|31747158	Cip1 [Trichoderma reesei]	1059	33368	48	36	4	4	28.8	34554	1	0	1	12.001.244	23.982.342	2	23.982.315	0.0028	94	116	0	10.47	1.1	R	LQTALGSNHVTFIIMPDTAQGGK	H					38841: Scan 34536 (rt=46.5046) [H:\DATA-2018\heruonan\20181022\1.raw]
12		gi|31747158	Cip1 [Trichoderma reesei]	1059	33368	48	36	4	4	28.8	34555	1	0	1	800.419	23.982.351	3	23.982.315	0.0037	94	116	0	46.75	0.00025	R	LQTALGSNHVTFIIMPDTAQGGK	H					38856: Scan 34547 (rt=46.5165) [H:\DATA-2018\heruonan\20181022\1.raw]
12		gi|31747158	Cip1 [Trichoderma reesei]	1059	33368	48	36	4	4	28.8	34556	1	0	1	800.419	23.982.352	3	23.982.315	0.0037	94	116	0	32.32	0.0069	R	LQTALGSNHVTFIIMPDTAQGGK	H					39290: Scan 34873 (rt=46.8746) [H:\DATA-2018\heruonan\20181022\1.raw]
12		gi|31747158	Cip1 [Trichoderma reesei]	1059	33368	48	36	4	4	28.8	34557	1	0	1	8.004.192	23.982.359	3	23.982.315	0.0044	94	116	0	6.58	2.6	R	LQTALGSNHVTFIIMPDTAQGGK	H					42344: Scan 37055 (rt=49.2924) [H:\DATA-2018\heruonan\20181022\1.raw]
12		gi|31747158	Cip1 [Trichoderma reesei]	1059	33368	48	36	4	4	28.8	34558	1	0	1	8.004.194	23.982.363	3	23.982.315	0.0048	94	116	0	20.59	0.11	R	LQTALGSNHVTFIIMPDTAQGGK	H					40361: Scan 35647 (rt=47.7365) [H:\DATA-2018\heruonan\20181022\1.raw]
12		gi|31747158	Cip1 [Trichoderma reesei]	1059	33368	48	36	4	4	28.8	34561	1	0	1	12.001.262	23.982.378	2	23.982.315	0.0064	94	116	0	39.18	0.0015	R	LQTALGSNHVTFIIMPDTAQGGK	H					36792: Scan 32958 (rt=44.7789) [H:\DATA-2018\heruonan\20181022\1.raw]
12		gi|31747158	Cip1 [Trichoderma reesei]	1059	33368	48	36	4	4	28.8	34563	1	0	1	800.42	23.982.381	3	23.982.315	0.0067	94	116	0	5.34	3.5	R	LQTALGSNHVTFIIMPDTAQGGK	H					45388: Scan 39202 (rt=51.6608) [H:\DATA-2018\heruonan\20181022\1.raw]
12		gi|31747158	Cip1 [Trichoderma reesei]	1059	33368	48	36	4	4	28.8	34564	1	0	1	12.001.264	23.982.382	2	23.982.315	0.0068	94	116	0	88.97	1.50E-08	R	LQTALGSNHVTFIIMPDTAQGGK	H					37214: Scan 33280 (rt=45.1272) [H:\DATA-2018\heruonan\20181022\1.raw]
12		gi|31747158	Cip1 [Trichoderma reesei]	1059	33368	48	36	4	4	28.8	34566	1	0	1	600.567	23.982.388	4	23.982.315	0.0073	94	116	0	29.61	0.013	R	LQTALGSNHVTFIIMPDTAQGGK	H					37026: Scan 33140 (rt=44.978) [H:\DATA-2018\heruonan\20181022\1.raw]
12		gi|31747158	Cip1 [Trichoderma reesei]	1059	33368	48	36	4	4	28.8	34567	1	0	1	8.004.202	23.982.388	3	23.982.315	0.0073	94	116	0	48.53	0.00016	R	LQTALGSNHVTFIIMPDTAQGGK	H					37092: Scan 33189 (rt=45.0316) [H:\DATA-2018\heruonan\20181022\1.raw]
12		gi|31747158	Cip1 [Trichoderma reesei]	1059	33368	48	36	4	4	28.8	34568	1	0	1	12.001.271	23.982.396	2	23.982.315	0.0082	94	116	0	17.05	0.23	R	LQTALGSNHVTFIIMPDTAQGGK	H					37648: Scan 33620 (rt=45.4944) [H:\DATA-2018\heruonan\20181022\1.raw]
12		gi|31747158	Cip1 [Trichoderma reesei]	1059	33368	48	36	4	4	28.8	34569	1	0	1	8.004.207	23.982.404	3	23.982.315	0.0089	94	116	0	46.6	0.00025	R	LQTALGSNHVTFIIMPDTAQGGK	H					37525: Scan 33521 (rt=45.3902) [H:\DATA-2018\heruonan\20181022\1.raw]
12		gi|31747158	Cip1 [Trichoderma reesei]	1059	33368	48	36	4	4	28.8	34570	1	0	1	8.004.208	23.982.407	3	23.982.315	0.0092	94	116	0	18.56	0.16	R	LQTALGSNHVTFIIMPDTAQGGK	H					36665: Scan 32863 (rt=44.6741) [H:\DATA-2018\heruonan\20181022\1.raw]
12		gi|31747158	Cip1 [Trichoderma reesei]	1059	33368	48	36	4	4	28.8	34920	1	0	1	8.057.491	24.142.254	3	24.142.264	-0.001	94	116	0	58.34	1.80E-05	R	LQTALGSNHVTFIIMPDTAQGGK	H	Oxidation (M)	0.00000000000000100000000.0			32931: Scan 30017 (rt=41.5888) [H:\DATA-2018\heruonan\20181022\1.raw]
12		gi|31747158	Cip1 [Trichoderma reesei]	1059	33368	48	36	4	4	28.8	34922	1	0	1	12.081.227	24.142.308	2	24.142.264	0.0044	94	116	0	35.21	0.0035	R	LQTALGSNHVTFIIMPDTAQGGK	H	Oxidation (M)	0.00000000000000100000000.0			31367: Scan 28790 (rt=40.2688) [H:\DATA-2018\heruonan\20181022\1.raw]
12		gi|31747158	Cip1 [Trichoderma reesei]	1059	33368	48	36	4	4	28.8	34923	1	0	1	8.057.512	24.142.317	3	24.142.264	0.0053	94	116	0	26.17	0.029	R	LQTALGSNHVTFIIMPDTAQGGK	H	Oxidation (M)	0.00000000000000100000000.0			33296: Scan 30316 (rt=41.9113) [H:\DATA-2018\heruonan\20181022\1.raw]
12		gi|31747158	Cip1 [Trichoderma reesei]	1059	33368	48	36	4	4	28.8	34924	1	0	1	12.081.233	2.414.232	2	24.142.264	0.0056	94	116	0	28.61	0.016	R	LQTALGSNHVTFIIMPDTAQGGK	H	Oxidation (M)	0.00000000000000100000000.0			32229: Scan 29460 (rt=40.9897) [H:\DATA-2018\heruonan\20181022\1.raw]
12		gi|31747158	Cip1 [Trichoderma reesei]	1059	33368	48	36	4	4	28.8	34925	1	0	1	8.057.516	2.414.233	3	24.142.264	0.0066	94	116	0	16.1	0.27	R	LQTALGSNHVTFIIMPDTAQGGK	H	Oxidation (M)	0.00000000000000100000000.0			33545: Scan 30504 (rt=42.1148) [H:\DATA-2018\heruonan\20181022\1.raw]
12		gi|31747158	Cip1 [Trichoderma reesei]	1059	33368	48	36	4	4	28.8	34926	1	0	1	805.752	24.142.342	3	24.142.264	0.0078	94	116	0	23.68	0.045	R	LQTALGSNHVTFIIMPDTAQGGK	H	Oxidation (M)	0.00000000000000100000000.0			33785: Scan 30672 (rt=42.2969) [H:\DATA-2018\heruonan\20181022\1.raw]
12		gi|31747158	Cip1 [Trichoderma reesei]	1059	33368	48	36	4	4	28.8	34927	1	0	1	805.752	24.142.342	3	24.142.264	0.0078	94	116	0	34.32	0.0039	R	LQTALGSNHVTFIIMPDTAQGGK	H	Oxidation (M)	0.00000000000000100000000.0			31191: Sum of 2 scans in range 28647 (rt=40.1152) to 28665 (rt=40.1348) [H:\DATA-2018\heruonan\20181022\1.raw]
12		gi|31747158	Cip1 [Trichoderma reesei]	1059	33368	48	36	4	4	28.8	34928	1	0	1	805.752	24.142.342	3	24.142.264	0.0078	94	116	0	42.16	0.00064	R	LQTALGSNHVTFIIMPDTAQGGK	H	Oxidation (M)	0.00000000000000100000000.0			32053: Scan 29329 (rt=40.8492) [H:\DATA-2018\heruonan\20181022\1.raw]
12		gi|31747158	Cip1 [Trichoderma reesei]	1059	33368	48	36	4	4	28.8	34929	1	0	1	12.081.244	24.142.342	2	24.142.264	0.0078	94	116	0	72.21	6.40E-07	R	LQTALGSNHVTFIIMPDTAQGGK	H	Oxidation (M)	0.00000000000000100000000.0			31784: Scan 29120 (rt=40.6212) [H:\DATA-2018\heruonan\20181022\1.raw]
12		gi|31747158	Cip1 [Trichoderma reesei]	1059	33368	48	36	4	4	28.8	34930	1	0	1	8.057.521	24.142.344	3	24.142.264	0.008	94	116	0	60.26	1.00E-05	R	LQTALGSNHVTFIIMPDTAQGGK	H	Oxidation (M)	0.00000000000000100000000.0			31626: Scan 28993 (rt=40.4873) [H:\DATA-2018\heruonan\20181022\1.raw]
12		gi|31747158	Cip1 [Trichoderma reesei]	1059	33368	48	36	4	4	28.8	43899	1	0	1	9.664.708	28.963.905	3	28.963.967	-0.0062	63	89	0	3.07	4.5	K	VVGGPNGYCGHIFFGTTQVPTGDVYVR	A					42408: Scan 37095 (rt=49.3355) [H:\DATA-2018\heruonan\20181022\1.raw]
12		gi|31747158	Cip1 [Trichoderma reesei]	1059	33368	48	36	4	4	28.8	43904	1	0	1	966.476	28.964.062	3	28.963.967	0.0094	63	89	0	33.57	0.0036	K	VVGGPNGYCGHIFFGTTQVPTGDVYVR	A					38876: Scan 34564 (rt=46.5351) [H:\DATA-2018\heruonan\20181022\1.raw]
12		gi|31747158	Cip1 [Trichoderma reesei]	1059	33368	48	36	4	4	28.8	43905	1	0	1	9.664.763	2.896.407	3	28.963.967	0.0102	63	89	0	23	0.041	K	VVGGPNGYCGHIFFGTTQVPTGDVYVR	A					38437: Scan 34235 (rt=46.1756) [H:\DATA-2018\heruonan\20181022\1.raw]
12		gi|31747158	Cip1 [Trichoderma reesei]	1059	33368	48	36	4	4	28.8	46288	2	0	1	10.117.862	30.323.368	3	30.323.604	-0.0237	34	62	0	1.95	2.1	K	WPISAPDCNQGGTVSLDTTVAHSGSNSMK	V	Oxidation (M)	0.00000000000000000000000000010.0			29592: Sum of 2 scans in range 27330 (rt=38.6763) to 27393 (rt=38.7462) [H:\DATA-2018\heruonan\20181022\1.raw]
12		gi|31747158	Cip1 [Trichoderma reesei]	1059	33368	48	36	4	4	28.8	46290	1	0	1	10.117.941	30.323.605	3	30.323.604	0	34	62	0	23.29	0.024	K	WPISAPDCNQGGTVSLDTTVAHSGSNSMK	V	Oxidation (M)	0.00000000000000000000000000010.0			28759: Scan 26655 (rt=37.9306) [H:\DATA-2018\heruonan\20181022\1.raw]
12		gi|31747158	Cip1 [Trichoderma reesei]	1059	33368	48	36	4	4	28.8	46291	1	0	1	1.011.797	30.323.692	3	30.323.604	0.0087	34	62	0	43.04	0.00027	K	WPISAPDCNQGGTVSLDTTVAHSGSNSMK	V	Oxidation (M)	0.00000000000000000000000000010.0			28088: Scan 26095 (rt=37.3168) [H:\DATA-2018\heruonan\20181022\1.raw]
12		gi|31747158	Cip1 [Trichoderma reesei]	1059	33368	48	36	4	4	28.8	46292	1	0	1	10.117.976	3.032.371	3	30.323.604	0.0105	34	62	0	10.22	0.54	K	WPISAPDCNQGGTVSLDTTVAHSGSNSMK	V	Oxidation (M)	0.00000000000000000000000000010.0			27653: Sum of 2 scans in range 25743 (rt=36.9373) to 25772 (rt=36.9689) [H:\DATA-2018\heruonan\20181022\1.raw]
13	1	gi|340520576	glycoside hydrolase family 20 [Trichoderma reesei QM6a]	1021	64562	44	30	19	15	37.3	85	1	1	1	3.577.175	7.134.204	2	7.134.184	0.002	102	107	0	6.36	1.8	K	LALQNR	V					10004: Scan 9362 (rt=16.4401) [H:\DATA-2018\heruonan\20181022\1.raw]
13	1	gi|340520576	glycoside hydrolase family 20 [Trichoderma reesei QM6a]	1021	64562	44	30	19	15	37.3	1321	1	1	1	4.182.022	8.343.899	2	8.343.872	0.0027	95	101	0	21.28	0.06	R	NSNFEPK	L					9172: Scan 8350 (rt=14.3967) [H:\DATA-2018\heruonan\20181022\1.raw]
13	1	gi|340520576	glycoside hydrolase family 20 [Trichoderma reesei QM6a]	1021	64562	44	30	19	15	37.3	1533	1	1	1	4.287.129	8.554.113	2	8.554.086	0.0026	424	431	0	16.49	0.07	K	DLAESGHK	V					6343: Scan 5165 (rt=8.79975) [H:\DATA-2018\heruonan\20181022\1.raw]
13	1	gi|340520576	glycoside hydrolase family 20 [Trichoderma reesei QM6a]	1021	64562	44	30	19	15	37.3	2123	1	1	1	4.527.512	9.034.879	2	9.034.848	0.0031	194	201	0	30.51	0.014	R	GIMLDLAR	N	Oxidation (M)	0.00100000.0			24467: Scan 23144 (rt=34.0854) [H:\DATA-2018\heruonan\20181022\1.raw]
13	1	gi|340520576	glycoside hydrolase family 20 [Trichoderma reesei QM6a]	1021	64562	44	30	19	15	37.3	2346	1	1	1	4.642.679	9.265.212	2	9.265.185	0.0027	540	547	0	32.86	0.0041	R	SQLEVVPR	L					16740: Scan 16134 (rt=25.9923) [H:\DATA-2018\heruonan\20181022\1.raw]
13	1	gi|340520576	glycoside hydrolase family 20 [Trichoderma reesei QM6a]	1021	64562	44	30	19	15	37.3	2534	1	1	1	4.722.709	9.425.272	2	9.425.247	0.0025	68	76	0	36.87	0.0033	R	QIVQGGVSR	A					9644: Scan 8904 (rt=15.4648) [H:\DATA-2018\heruonan\20181022\1.raw]
13	1	gi|340520576	glycoside hydrolase family 20 [Trichoderma reesei QM6a]	1021	64562	44	30	19	15	37.3	2535	1	1	1	4.722.711	9.425.276	2	9.425.247	0.0029	68	76	0	33.25	0.0076	R	QIVQGGVSR	A					9493: Scan 8723 (rt=15.1243) [H:\DATA-2018\heruonan\20181022\1.raw]
13	1	gi|340520576	glycoside hydrolase family 20 [Trichoderma reesei QM6a]	1021	64562	44	30	19	15	37.3	2572	1	1	1	4.742.598	946.505	2	9.465.025	0.0025	378	385	0	30.08	0.018	K	FLNFAHAK	I					21198: Scan 20279 (rt=30.891) [H:\DATA-2018\heruonan\20181022\1.raw]
13	1	gi|340520576	glycoside hydrolase family 20 [Trichoderma reesei QM6a]	1021	64562	44	30	19	15	37.3	2573	1	1	1	4.742.599	9.465.053	2	9.465.025	0.0029	378	385	0	26.8	0.038	K	FLNFAHAK	I					21536: Scan 20584 (rt=31.2367) [H:\DATA-2018\heruonan\20181022\1.raw]
13	1	gi|340520576	glycoside hydrolase family 20 [Trichoderma reesei QM6a]	1021	64562	44	30	19	15	37.3	2574	1	1	1	9.475.127	9.465.054	1	9.465.025	0.003	378	385	0	31.95	0.011	K	FLNFAHAK	I					21242: Sum of 2 scans in range 20312 (rt=30.9272) to 20337 (rt=30.9538) [H:\DATA-2018\heruonan\20181022\1.raw]
13	1	gi|340520576	glycoside hydrolase family 20 [Trichoderma reesei QM6a]	1021	64562	44	30	19	15	37.3	3480	1	1	1	5.047.608	1.007.507	2	10.075.036	0.0034	119	127	0	62.9	6.10E-06	K	DSASTFKPR	A					9627: Scan 8883 (rt=15.4182) [H:\DATA-2018\heruonan\20181022\1.raw]
13	1	gi|340520576	glycoside hydrolase family 20 [Trichoderma reesei QM6a]	1021	64562	44	30	19	15	37.3	3481	1	1	1	5.047.609	10.075.072	2	10.075.036	0.0036	119	127	0	36.64	0.0023	K	DSASTFKPR	A					9470: Scan 8698 (rt=15.0809) [H:\DATA-2018\heruonan\20181022\1.raw]
13	1	gi|340520576	glycoside hydrolase family 20 [Trichoderma reesei QM6a]	1021	64562	44	30	19	15	37.3	4686	1	1	1	5.412.546	10.804.947	2	1.080.491	0.0037	212	220	0	20.61	0.041	R	TIDAMSWNK	L	Oxidation (M)	0.000010000.0			15955: Scan 15416 (rt=25.1398) [H:\DATA-2018\heruonan\20181022\1.raw]
13	1	gi|340520576	glycoside hydrolase family 20 [Trichoderma reesei QM6a]	1021	64562	44	30	19	15	37.3	5021	1	1	1	10.955.346	10.945.273	1	10.945.244	0.0029	202	210	0	20.03	0.076	R	NYQTVDDIK	R					14456: Scan 14012 (rt=23.366) [H:\DATA-2018\heruonan\20181022\1.raw]
13	1	gi|340520576	glycoside hydrolase family 20 [Trichoderma reesei QM6a]	1021	64562	44	30	19	15	37.3	5024	1	1	1	5.482.713	10.945.281	2	10.945.244	0.0037	202	210	0	22.93	0.04	R	NYQTVDDIK	R					14341: Scan 13899 (rt=23.2232) [H:\DATA-2018\heruonan\20181022\1.raw]
13	1	gi|340520576	glycoside hydrolase family 20 [Trichoderma reesei QM6a]	1021	64562	44	30	19	15	37.3	6992	1	1	1	5.938.452	11.856.758	2	11.856.717	0.004	108	118	0	23.77	0.062	R	VQTIAIQQTGK	D					14254: Sum of 2 scans in range 13813 (rt=23.1099) to 13860 (rt=23.1692) [H:\DATA-2018\heruonan\20181022\1.raw]
13	1	gi|340520576	glycoside hydrolase family 20 [Trichoderma reesei QM6a]	1021	64562	44	30	19	15	37.3	6993	1	1	1	5.938.453	1.185.676	2	11.856.717	0.0043	108	118	0	54.64	5.10E-05	R	VQTIAIQQTGK	D					13937: Scan 13510 (rt=22.7159) [H:\DATA-2018\heruonan\20181022\1.raw]
13	1	gi|340520576	glycoside hydrolase family 20 [Trichoderma reesei QM6a]	1021	64562	44	30	19	15	37.3	8056	1	1	1	6.263.221	12.506.297	2	12.506.255	0.0042	202	211	1	48.17	0.00016	R	NYQTVDDIKR	T					12774: Scan 12365 (rt=21.1687) [H:\DATA-2018\heruonan\20181022\1.raw]
13	1	gi|340520576	glycoside hydrolase family 20 [Trichoderma reesei QM6a]	1021	64562	44	30	19	15	37.3	8057	1	1	1	6.263.223	12.506.301	2	12.506.255	0.0046	202	211	1	40.58	0.00094	R	NYQTVDDIKR	T					13027: Scan 12616 (rt=21.5119) [H:\DATA-2018\heruonan\20181022\1.raw]
13	1	gi|340520576	glycoside hydrolase family 20 [Trichoderma reesei QM6a]	1021	64562	44	30	19	15	37.3	8058	1	1	1	417.884	12.506.301	3	12.506.255	0.0046	202	211	1	29.94	0.011	R	NYQTVDDIKR	T					12811: Scan 12403 (rt=21.2239) [H:\DATA-2018\heruonan\20181022\1.raw]
13	1	gi|340520576	glycoside hydrolase family 20 [Trichoderma reesei QM6a]	1021	64562	44	30	19	15	37.3	12849	1	1	1	7.358.532	14.696.919	2	14.696.886	0.0033	128	141	0	8.85	0.99	R	AGDVDESYSLTVSK	T					34631: Scan 31338 (rt=43.0181) [H:\DATA-2018\heruonan\20181022\1.raw]
13	1	gi|340520576	glycoside hydrolase family 20 [Trichoderma reesei QM6a]	1021	64562	44	30	19	15	37.3	12850	1	1	1	7.358.535	14.696.925	2	14.696.886	0.0039	128	141	0	43.74	0.00033	R	AGDVDESYSLTVSK	T					21851: Scan 20860 (rt=31.56) [H:\DATA-2018\heruonan\20181022\1.raw]
13	1	gi|340520576	glycoside hydrolase family 20 [Trichoderma reesei QM6a]	1021	64562	44	30	19	15	37.3	12851	1	1	1	7.358.536	14.696.926	2	14.696.886	0.0041	128	141	0	56.3	1.90E-05	R	AGDVDESYSLTVSK	T					19911: Scan 19142 (rt=29.618) [H:\DATA-2018\heruonan\20181022\1.raw]
13	1	gi|340520576	glycoside hydrolase family 20 [Trichoderma reesei QM6a]	1021	64562	44	30	19	15	37.3	12853	1	1	1	7.358.542	14.696.937	2	14.696.886	0.0052	128	141	0	83.43	3.40E-08	R	AGDVDESYSLTVSK	T					19588: Scan 18850 (rt=29.2745) [H:\DATA-2018\heruonan\20181022\1.raw]
13	1	gi|340520576	glycoside hydrolase family 20 [Trichoderma reesei QM6a]	1021	64562	44	30	19	15	37.3	12854	1	1	1	14.707.026	14.696.953	1	14.696.886	0.0068	128	141	0	6.74	1.8	R	AGDVDESYSLTVSK	T					19405: Scan 18678 (rt=29.0797) [H:\DATA-2018\heruonan\20181022\1.raw]
13	1	gi|340520576	glycoside hydrolase family 20 [Trichoderma reesei QM6a]	1021	64562	44	30	19	15	37.3	12855	1	1	1	735.855	14.696.954	2	14.696.886	0.0068	128	141	0	18.14	0.13	R	AGDVDESYSLTVSK	T					18414: Scan 17750 (rt=28.0298) [H:\DATA-2018\heruonan\20181022\1.raw]
13	1	gi|340520576	glycoside hydrolase family 20 [Trichoderma reesei QM6a]	1021	64562	44	30	19	15	37.3	15901	1	1	1	7.959.305	15.898.464	2	15.898.413	0.0051	29	43	0	104.82	4.10E-10	K	ISTGDGVLFIDQAVR	V					39454: Scan 34999 (rt=47.0147) [H:\DATA-2018\heruonan\20181022\1.raw]
13	1	gi|340520576	glycoside hydrolase family 20 [Trichoderma reesei QM6a]	1021	64562	44	30	19	15	37.3	15902	1	1	1	7.959.306	15.898.467	2	15.898.413	0.0053	29	43	0	78.53	1.70E-07	K	ISTGDGVLFIDQAVR	V					38626: Scan 34372 (rt=46.3247) [H:\DATA-2018\heruonan\20181022\1.raw]
13	1	gi|340520576	glycoside hydrolase family 20 [Trichoderma reesei QM6a]	1021	64562	44	30	19	15	37.3	15903	1	1	1	7.959.306	15.898.467	2	15.898.413	0.0054	29	43	0	130.8	1.00E-12	K	ISTGDGVLFIDQAVR	V					39036: Scan 34689 (rt=46.6692) [H:\DATA-2018\heruonan\20181022\1.raw]
13	1	gi|340520576	glycoside hydrolase family 20 [Trichoderma reesei QM6a]	1021	64562	44	30	19	15	37.3	15904	1	1	1	7.959.308	15.898.471	2	15.898.413	0.0057	29	43	0	21.43	0.087	K	ISTGDGVLFIDQAVR	V					39817: Sum of 2 scans in range 35259 (rt=47.296) to 35334 (rt=47.3813) [H:\DATA-2018\heruonan\20181022\1.raw]
13	1	gi|340520576	glycoside hydrolase family 20 [Trichoderma reesei QM6a]	1021	64562	44	30	19	15	37.3	17447	1	1	1	8.274.384	16.528.623	2	16.528.562	0.0061	77	90	0	46.65	0.00029	R	ALQSIFSTNYVPWK	L					48814: Scan 41648 (rt=54.361) [H:\DATA-2018\heruonan\20181022\1.raw]
13	1	gi|340520576	glycoside hydrolase family 20 [Trichoderma reesei QM6a]	1021	64562	44	30	19	15	37.3	19156	1	1	1	4.352.292	17.368.878	4	17.368.846	0.0032	476	492	0	27.58	0.016	R	LIYSHDPAAGISASHAK	N					17710: Scan 17108 (rt=27.2057) [H:\DATA-2018\heruonan\20181022\1.raw]
13	1	gi|340520576	glycoside hydrolase family 20 [Trichoderma reesei QM6a]	1021	64562	44	30	19	15	37.3	19158	1	1	1	8.694.518	17.368.891	2	17.368.846	0.0046	476	492	0	79.93	9.00E-08	R	LIYSHDPAAGISASHAK	N					17886: Scan 17271 (rt=27.4163) [H:\DATA-2018\heruonan\20181022\1.raw]
13	1	gi|340520576	glycoside hydrolase family 20 [Trichoderma reesei QM6a]	1021	64562	44	30	19	15	37.3	19159	1	1	1	8.694.523	17.368.901	2	17.368.846	0.0055	476	492	0	38.45	0.0013	R	LIYSHDPAAGISASHAK	N					17603: Sum of 2 scans in range 16981 (rt=27.042) to 17011 (rt=27.0768) [H:\DATA-2018\heruonan\20181022\1.raw]
13	1	gi|340520576	glycoside hydrolase family 20 [Trichoderma reesei QM6a]	1021	64562	44	30	19	15	37.3	19160	1	1	1	5.799.706	17.368.901	3	17.368.846	0.0055	476	492	0	20.4	0.083	R	LIYSHDPAAGISASHAK	N					17663: Scan 17051 (rt=27.1265) [H:\DATA-2018\heruonan\20181022\1.raw]
13	1	gi|340520576	glycoside hydrolase family 20 [Trichoderma reesei QM6a]	1021	64562	44	30	19	15	37.3	19161	1	1	1	5.799.721	17.368.945	3	17.368.846	0.01	476	492	0	0.06	8.9	R	LIYSHDPAAGISASHAK	N					33181: Scan 30225 (rt=41.8117) [H:\DATA-2018\heruonan\20181022\1.raw]
13	1	gi|340520576	glycoside hydrolase family 20 [Trichoderma reesei QM6a]	1021	64562	44	30	19	15	37.3	23220	1	1	1	957.425	19.128.354	2	19.128.302	0.0053	432	446	0	38.4	0.00035	K	VIDTDYNFYYLDCGR	G					37135: Scan 33220 (rt=45.0628) [H:\DATA-2018\heruonan\20181022\1.raw]
13	1	gi|340520576	glycoside hydrolase family 20 [Trichoderma reesei QM6a]	1021	64562	44	30	19	15	37.3	23221	1	1	1	9.574.252	19.128.357	2	19.128.302	0.0056	432	446	0	49.31	2.90E-05	K	VIDTDYNFYYLDCGR	G					37542: Scan 33536 (rt=45.4057) [H:\DATA-2018\heruonan\20181022\1.raw]
13	1	gi|340520576	glycoside hydrolase family 20 [Trichoderma reesei QM6a]	1021	64562	44	30	19	15	37.3	23222	1	1	1	6.386.195	19.128.367	3	19.128.302	0.0065	432	446	0	39.7	0.00026	K	VIDTDYNFYYLDCGR	G					37284: Scan 33329 (rt=45.1822) [H:\DATA-2018\heruonan\20181022\1.raw]
13	1	gi|340520576	glycoside hydrolase family 20 [Trichoderma reesei QM6a]	1021	64562	44	30	19	15	37.3	31885	1	1	1	7.563.723	22.660.951	3	22.660.906	0.0045	169	189	0	13.68	0.49	K	HSAGPFYYTTQAPVSITDSPK	Y					28396: Scan 26361 (rt=37.6056) [H:\DATA-2018\heruonan\20181022\1.raw]
13	1	gi|340520576	glycoside hydrolase family 20 [Trichoderma reesei QM6a]	1021	64562	44	30	19	15	37.3	31886	1	1	1	1.134.056	22.660.974	2	22.660.906	0.0068	169	189	0	44.61	0.00041	K	HSAGPFYYTTQAPVSITDSPK	Y					28476: Sum of 2 scans in range 26425 (rt=37.678) to 26501 (rt=37.7598) [H:\DATA-2018\heruonan\20181022\1.raw]
13	1	gi|340520576	glycoside hydrolase family 20 [Trichoderma reesei QM6a]	1021	64562	44	30	19	15	37.3	31887	1	1	1	11.340.563	2.266.098	2	22.660.906	0.0074	169	189	0	103.97	4.90E-10	K	HSAGPFYYTTQAPVSITDSPK	Y					28859: Scan 26734 (rt=38.0183) [H:\DATA-2018\heruonan\20181022\1.raw]
13	1	gi|340520576	glycoside hydrolase family 20 [Trichoderma reesei QM6a]	1021	64562	44	30	19	15	37.3	45072	1	1	1	14.832.676	29.645.206	2	29.645.134	0.0073	244	271	0	19.35	0.13	K	LSQAGAYHPSLVYTPADLAGIFQYGVAR	G					52951: Scan 44605 (rt=57.5647) [H:\DATA-2018\heruonan\20181022\1.raw]
13	1	gi|340520576	glycoside hydrolase family 20 [Trichoderma reesei QM6a]	1021	64562	44	30	19	15	37.3	45073	1	1	1	9.891.813	29.645.222	3	29.645.134	0.0088	244	271	0	1.25	8.4	K	LSQAGAYHPSLVYTPADLAGIFQYGVAR	G					52786: Scan 44491 (rt=57.4403) [H:\DATA-2018\heruonan\20181022\1.raw]
14	1	gi|274133970	unnamed protein product [Trichoderma reesei]	1015	50830	55	37	10	9	28.2	745	1	1	1	3.957.151	7.894.157	2	7.894.133	0.0024	309	315	0	23.48	0.088	K	TWAGISR	G					16853: Scan 16235 (rt=26.1131) [H:\DATA-2018\heruonan\20181022\1.raw]
14	1	gi|274133970	unnamed protein product [Trichoderma reesei]	1015	50830	55	37	10	9	28.2	2093	2	1	1	4.522.677	9.025.209	2	9.025.185	0.0024	179	186	0	10.37	1.1	R	TLTNSVIR	R					14114: Scan 13682 (rt=22.9323) [H:\DATA-2018\heruonan\20181022\1.raw]
14	1	gi|274133970	unnamed protein product [Trichoderma reesei]	1015	50830	55	37	10	9	28.2	2094	1	1	1	4.522.678	9.025.211	2	9.025.185	0.0025	179	186	0	17.74	0.14	R	TLTNSVIR	R					17354: Sum of 2 scans in range 16727 (rt=26.7156) to 16749 (rt=26.7451) [H:\DATA-2018\heruonan\20181022\1.raw]
14	1	gi|274133970	unnamed protein product [Trichoderma reesei]	1015	50830	55	37	10	9	28.2	2095	1	1	1	4.522.679	9.025.212	2	9.025.185	0.0026	179	186	0	49.6	9.40E-05	R	TLTNSVIR	R					15727: Scan 15202 (rt=24.8773) [H:\DATA-2018\heruonan\20181022\1.raw]
14	1	gi|274133970	unnamed protein product [Trichoderma reesei]	1015	50830	55	37	10	9	28.2	2096	1	1	1	4.522.679	9.025.213	2	9.025.185	0.0028	179	186	0	23.63	0.037	R	TLTNSVIR	R					16756: Scan 16149 (rt=26.0111) [H:\DATA-2018\heruonan\20181022\1.raw]
14	1	gi|274133970	unnamed protein product [Trichoderma reesei]	1015	50830	55	37	10	9	28.2	2097	1	1	1	452.268	9.025.215	2	9.025.185	0.0029	179	186	0	36.15	0.0021	R	TLTNSVIR	R					16016: Scan 15474 (rt=25.2135) [H:\DATA-2018\heruonan\20181022\1.raw]
14	1	gi|274133970	unnamed protein product [Trichoderma reesei]	1015	50830	55	37	10	9	28.2	2098	1	1	1	4.522.681	9.025.215	2	9.025.185	0.003	179	186	0	44.56	0.0003	R	TLTNSVIR	R					16397: Scan 15831 (rt=25.6313) [H:\DATA-2018\heruonan\20181022\1.raw]
14	1	gi|274133970	unnamed protein product [Trichoderma reesei]	1015	50830	55	37	10	9	28.2	2099	1	1	1	903.529	9.025.217	1	9.025.185	0.0032	179	186	0	7.93	1.4	R	TLTNSVIR	R					15929: Scan 15395 (rt=25.1135) [H:\DATA-2018\heruonan\20181022\1.raw]
14	1	gi|274133970	unnamed protein product [Trichoderma reesei]	1015	50830	55	37	10	9	28.2	2100	1	1	1	4.522.681	9.025.217	2	9.025.185	0.0032	179	186	0	34.31	0.0031	R	TLTNSVIR	R					15430: Scan 14918 (rt=24.5338) [H:\DATA-2018\heruonan\20181022\1.raw]
14	1	gi|274133970	unnamed protein product [Trichoderma reesei]	1015	50830	55	37	10	9	28.2	2102	1	1	1	4.522.685	9.025.225	2	9.025.185	0.0039	179	186	0	22.92	0.043	R	TLTNSVIR	R					17088: Scan 16462 (rt=26.3753) [H:\DATA-2018\heruonan\20181022\1.raw]
14	1	gi|274133970	unnamed protein product [Trichoderma reesei]	1015	50830	55	37	10	9	28.2	3938	4	1	1	5.167.733	10.315.321	2	1031.54	-0.0079	300	308	0	3.46	8.5	K	NTAHVSYLK	T					26276: Scan 24644 (rt=35.7279) [H:\DATA-2018\heruonan\20181022\1.raw]
14	1	gi|274133970	unnamed protein product [Trichoderma reesei]	1015	50830	55	37	10	9	28.2	3942	1	1	1	516.778	10.315.415	2	1031.54	0.0015	300	308	0	1.71	12	K	NTAHVSYLK	T					14734: Scan 14283 (rt=23.7356) [H:\DATA-2018\heruonan\20181022\1.raw]
14	1	gi|274133970	unnamed protein product [Trichoderma reesei]	1015	50830	55	37	10	9	28.2	3943	1	1	1	5.167.788	1.031.543	2	1031.54	0.0031	300	308	0	55.73	4.50E-05	K	NTAHVSYLK	T					12235: Scan 11818 (rt=20.4274) [H:\DATA-2018\heruonan\20181022\1.raw]
14	1	gi|274133970	unnamed protein product [Trichoderma reesei]	1015	50830	55	37	10	9	28.2	3944	1	1	1	516.779	10.315.434	2	1031.54	0.0034	300	308	0	52.08	0.0001	K	NTAHVSYLK	T					12483: Scan 12061 (rt=20.7686) [H:\DATA-2018\heruonan\20181022\1.raw]
14	1	gi|274133970	unnamed protein product [Trichoderma reesei]	1015	50830	55	37	10	9	28.2	3945	1	1	1	516.779	10.315.435	2	1031.54	0.0035	300	308	0	46.39	0.00039	K	NTAHVSYLK	T					12916: Scan 12506 (rt=21.3799) [H:\DATA-2018\heruonan\20181022\1.raw]
14	1	gi|274133970	unnamed protein product [Trichoderma reesei]	1015	50830	55	37	10	9	28.2	3946	1	1	1	5.167.791	10.315.436	2	1031.54	0.0036	300	308	0	34.23	0.0064	K	NTAHVSYLK	T					10578: Scan 10000 (rt=17.4916) [H:\DATA-2018\heruonan\20181022\1.raw]
14	1	gi|274133970	unnamed protein product [Trichoderma reesei]	1015	50830	55	37	10	9	28.2	3947	1	1	1	5.167.791	10.315.436	2	1031.54	0.0037	300	308	0	25.74	0.045	K	NTAHVSYLK	T					12602: Scan 12180 (rt=20.936) [H:\DATA-2018\heruonan\20181022\1.raw]
14	1	gi|274133970	unnamed protein product [Trichoderma reesei]	1015	50830	55	37	10	9	28.2	3948	1	1	1	5.167.792	10.315.438	2	1031.54	0.0038	300	308	0	55.22	4.80E-05	K	NTAHVSYLK	T					12047: Scan 11605 (rt=20.0906) [H:\DATA-2018\heruonan\20181022\1.raw]
14	1	gi|274133970	unnamed protein product [Trichoderma reesei]	1015	50830	55	37	10	9	28.2	9818	1	1	1	670.316	13.386.174	2	13.386.132	0.0042	285	294	0	34.04	0.0025	R	YEYLENFYAK	N					31508: Scan 28903 (rt=40.3922) [H:\DATA-2018\heruonan\20181022\1.raw]
14	1	gi|274133970	unnamed protein product [Trichoderma reesei]	1015	50830	55	37	10	9	28.2	9819	1	1	1	6.703.161	13.386.177	2	13.386.132	0.0045	285	294	0	49.46	7.10E-05	R	YEYLENFYAK	N					32375: Scan 29568 (rt=41.1082) [H:\DATA-2018\heruonan\20181022\1.raw]
14	1	gi|274133970	unnamed protein product [Trichoderma reesei]	1015	50830	55	37	10	9	28.2	9820	1	1	1	6.703.163	1.338.618	2	13.386.132	0.0048	285	294	0	13.58	0.28	R	YEYLENFYAK	N					29910: Scan 27590 (rt=38.9574) [H:\DATA-2018\heruonan\20181022\1.raw]
14	1	gi|274133970	unnamed protein product [Trichoderma reesei]	1015	50830	55	37	10	9	28.2	9821	1	1	1	6.703.164	13.386.181	2	13.386.132	0.005	285	294	0	44.42	0.00023	R	YEYLENFYAK	N					31931: Scan 29232 (rt=40.7429) [H:\DATA-2018\heruonan\20181022\1.raw]
14	1	gi|274133970	unnamed protein product [Trichoderma reesei]	1015	50830	55	37	10	9	28.2	9822	1	1	1	6.703.164	13.386.182	2	13.386.132	0.005	285	294	0	47.4	0.00012	R	YEYLENFYAK	N					31106: Scan 28575 (rt=40.0398) [H:\DATA-2018\heruonan\20181022\1.raw]
14	1	gi|274133970	unnamed protein product [Trichoderma reesei]	1015	50830	55	37	10	9	28.2	9823	1	1	1	6.703.175	13.386.205	2	13.386.132	0.0073	285	294	0	48.4	9.00E-05	R	YEYLENFYAK	N					32807: Scan 29915 (rt=41.4811) [H:\DATA-2018\heruonan\20181022\1.raw]
14	1	gi|274133970	unnamed protein product [Trichoderma reesei]	1015	50830	55	37	10	9	28.2	10539	1	1	1	6.898.269	13.776.393	2	13.776.426	-0.0033	316	330	0	61.94	4.30E-06	R	GYPPNGGGGGYGVAR	N					14046: Scan 13621 (rt=22.856) [H:\DATA-2018\heruonan\20181022\1.raw]
14	1	gi|274133970	unnamed protein product [Trichoderma reesei]	1015	50830	55	37	10	9	28.2	10540	1	1	1	6.898.301	13.776.457	2	13.776.426	0.0031	316	330	0	69.43	9.10E-07	R	GYPPNGGGGGYGVAR	N					13911: Scan 13483 (rt=22.6813) [H:\DATA-2018\heruonan\20181022\1.raw]
14	1	gi|274133970	unnamed protein product [Trichoderma reesei]	1015	50830	55	37	10	9	28.2	10541	1	1	1	689.831	13.776.474	2	13.776.426	0.0049	316	330	0	63.02	4.70E-06	R	GYPPNGGGGGYGVAR	N					13407: Scan 12986 (rt=22.0077) [H:\DATA-2018\heruonan\20181022\1.raw]
14	1	gi|274133970	unnamed protein product [Trichoderma reesei]	1015	50830	55	37	10	9	28.2	10542	1	1	1	6.898.312	13.776.478	2	13.776.426	0.0053	316	330	0	59.02	1.20E-05	R	GYPPNGGGGGYGVAR	N					13674: Scan 13241 (rt=22.3441) [H:\DATA-2018\heruonan\20181022\1.raw]
14	1	gi|274133970	unnamed protein product [Trichoderma reesei]	1015	50830	55	37	10	9	28.2	10543	1	1	1	6.898.317	13.776.488	2	13.776.426	0.0062	316	330	0	23.02	0.045	R	GYPPNGGGGGYGVAR	N					19611: Scan 18870 (rt=29.2969) [H:\DATA-2018\heruonan\20181022\1.raw]
14	1	gi|274133970	unnamed protein product [Trichoderma reesei]	1015	50830	55	37	10	9	28.2	10808	1	1	1	695.357	13.886.995	2	13.886.936	0.0059	242	254	0	81.56	9.80E-08	R	WTVSNGDDAIALK	M					25833: Scan 24276 (rt=35.3287) [H:\DATA-2018\heruonan\20181022\1.raw]
14	1	gi|274133970	unnamed protein product [Trichoderma reesei]	1015	50830	55	37	10	9	28.2	10809	1	1	1	6.953.574	13.887.003	2	13.886.936	0.0067	242	254	0	69.02	1.70E-06	R	WTVSNGDDAIALK	M					26459: Scan 24804 (rt=35.9048) [H:\DATA-2018\heruonan\20181022\1.raw]
14	1	gi|274133970	unnamed protein product [Trichoderma reesei]	1015	50830	55	37	10	9	28.2	14757	1	1	1	7.734.063	15.447.981	2	15.447.947	0.0034	241	254	1	67.92	2.40E-06	R	RWTVSNGDDAIALK	M					24396: Scan 23080 (rt=34.0158) [H:\DATA-2018\heruonan\20181022\1.raw]
14	1	gi|274133970	unnamed protein product [Trichoderma reesei]	1015	50830	55	37	10	9	28.2	19361	1	1	1	873.965	17.459.153	2	17.459.107	0.0046	164	178	0	4.2	5	R	SQGNLPHRPMNINLR	T					20206: Scan 19397 (rt=29.9101) [H:\DATA-2018\heruonan\20181022\1.raw]
14	1	gi|274133970	unnamed protein product [Trichoderma reesei]	1015	50830	55	37	10	9	28.2	19362	1	1	1	4.374.864	17.459.163	4	17.459.107	0.0056	164	178	0	31.14	0.0097	R	SQGNLPHRPMNINLR	T					20271: Scan 19458 (rt=29.9772) [H:\DATA-2018\heruonan\20181022\1.raw]
14	1	gi|274133970	unnamed protein product [Trichoderma reesei]	1015	50830	55	37	10	9	28.2	19363	1	1	1	8.739.656	17.459.167	2	17.459.107	0.0059	164	178	0	35.76	0.0033	R	SQGNLPHRPMNINLR	T					20555: Scan 19700 (rt=30.2537) [H:\DATA-2018\heruonan\20181022\1.raw]
14	1	gi|274133970	unnamed protein product [Trichoderma reesei]	1015	50830	55	37	10	9	28.2	19364	1	1	1	5.829.798	17.459.176	3	17.459.107	0.0069	164	178	0	21.2	0.092	R	SQGNLPHRPMNINLR	T					20221: Scan 19412 (rt=29.9259) [H:\DATA-2018\heruonan\20181022\1.raw]
14	1	gi|274133970	unnamed protein product [Trichoderma reesei]	1015	50830	55	37	10	9	28.2	19365	2	1	1	4.374.867	17.459.176	4	17.459.107	0.0069	164	178	0	2.59	6.6	R	SQGNLPHRPMNINLR	T					20630: Scan 19771 (rt=30.3307) [H:\DATA-2018\heruonan\20181022\1.raw]
14	1	gi|274133970	unnamed protein product [Trichoderma reesei]	1015	50830	55	37	10	9	28.2	19366	1	1	1	582.98	17.459.182	3	17.459.107	0.0075	164	178	0	24.8	0.04	R	SQGNLPHRPMNINLR	T					20574: Scan 19718 (rt=30.2733) [H:\DATA-2018\heruonan\20181022\1.raw]
14	1	gi|274133970	unnamed protein product [Trichoderma reesei]	1015	50830	55	37	10	9	28.2	19683	1	1	1	5.883.068	17.618.986	3	17.619.056	-0.007	164	178	0	11.36	1	R	SQGNLPHRPMNINLR	T	Oxidation (M)	0.000000000100000.0			17738: Scan 17137 (rt=27.238) [H:\DATA-2018\heruonan\20181022\1.raw]
14	1	gi|274133970	unnamed protein product [Trichoderma reesei]	1015	50830	55	37	10	9	28.2	19688	1	1	1	5.883.089	17.619.049	3	17.619.056	-0.0007	164	178	0	16.6	0.28	R	SQGNLPHRPMNINLR	T	Oxidation (M)	0.000000000100000.0			17449: Sum of 2 scans in range 16824 (rt=26.8392) to 16857 (rt=26.8768) [H:\DATA-2018\heruonan\20181022\1.raw]
14	1	gi|274133970	unnamed protein product [Trichoderma reesei]	1015	50830	55	37	10	9	28.2	19689	1	1	1	8.819.606	17.619.067	2	17.619.056	0.0011	164	178	0	10.34	1.3	R	SQGNLPHRPMNINLR	T	Oxidation (M)	0.000000000100000.0			16709: Sum of 2 scans in range 16102 (rt=25.955) to 16113 (rt=25.9679) [H:\DATA-2018\heruonan\20181022\1.raw]
14	1	gi|274133970	unnamed protein product [Trichoderma reesei]	1015	50830	55	37	10	9	28.2	19691	1	1	1	8.819.627	17.619.109	2	17.619.056	0.0052	164	178	0	45.11	0.0004	R	SQGNLPHRPMNINLR	T	Oxidation (M)	0.000000000100000.0			17031: Scan 16410 (rt=26.3059) [H:\DATA-2018\heruonan\20181022\1.raw]
14	1	gi|274133970	unnamed protein product [Trichoderma reesei]	1015	50830	55	37	10	9	28.2	19692	1	1	1	441.485	1.761.911	4	17.619.056	0.0054	164	178	0	21.01	0.1	R	SQGNLPHRPMNINLR	T	Oxidation (M)	0.000000000100000.0			17129: Scan 16507 (rt=26.4376) [H:\DATA-2018\heruonan\20181022\1.raw]
14	1	gi|274133970	unnamed protein product [Trichoderma reesei]	1015	50830	55	37	10	9	28.2	19693	1	1	1	588.311	17.619.111	3	17.619.056	0.0054	164	178	0	17.95	0.21	R	SQGNLPHRPMNINLR	T	Oxidation (M)	0.000000000100000.0			17170: Scan 16552 (rt=26.5011) [H:\DATA-2018\heruonan\20181022\1.raw]
14	1	gi|274133970	unnamed protein product [Trichoderma reesei]	1015	50830	55	37	10	9	28.2	19694	1	1	1	5.883.113	17.619.122	3	17.619.056	0.0065	164	178	0	25.14	0.036	R	SQGNLPHRPMNINLR	T	Oxidation (M)	0.000000000100000.0			16896: Scan 16277 (rt=26.1605) [H:\DATA-2018\heruonan\20181022\1.raw]
14	1	gi|274133970	unnamed protein product [Trichoderma reesei]	1015	50830	55	37	10	9	28.2	19695	1	1	1	8.819.634	17.619.122	2	17.619.056	0.0066	164	178	0	42.01	0.00073	R	SQGNLPHRPMNINLR	T	Oxidation (M)	0.000000000100000.0			17300: Scan 16676 (rt=26.6477) [H:\DATA-2018\heruonan\20181022\1.raw]
14	1	gi|274133970	unnamed protein product [Trichoderma reesei]	1015	50830	55	37	10	9	28.2	41647	1	1	1	13.816.217	27.612.288	2	27.612.224	0.0064	49	73	0	11.44	0.23	R	HFCYVRPDADGGDDAPAIMDALNNK	C					33141: Sum of 2 scans in range 30194 (rt=41.7801) to 30291 (rt=41.8842) [H:\DATA-2018\heruonan\20181022\1.raw]
14	1	gi|274133970	unnamed protein product [Trichoderma reesei]	1015	50830	55	37	10	9	28.2	41648	1	1	1	9.214.178	27.612.316	3	27.612.224	0.0092	49	73	0	32.66	0.002	R	HFCYVRPDADGGDDAPAIMDALNNK	C					33623: Scan 30560 (rt=42.1766) [H:\DATA-2018\heruonan\20181022\1.raw]
14	1	gi|274133970	unnamed protein product [Trichoderma reesei]	1015	50830	55	37	10	9	28.2	41649	1	1	1	921.418	27.612.321	3	27.612.224	0.0096	49	73	0	59.01	4.70E-06	R	HFCYVRPDADGGDDAPAIMDALNNK	C					33186: Scan 30229 (rt=41.8174) [H:\DATA-2018\heruonan\20181022\1.raw]
14	1	gi|274133970	unnamed protein product [Trichoderma reesei]	1015	50830	55	37	10	9	28.2	41650	1	1	1	9.214.181	27.612.325	3	27.612.224	0.0101	49	73	0	15.49	0.11	R	HFCYVRPDADGGDDAPAIMDALNNK	C					32734: Sum of 2 scans in range 29853 (rt=41.4139) to 29890 (rt=41.4548) [H:\DATA-2018\heruonan\20181022\1.raw]
14	1	gi|274133970	unnamed protein product [Trichoderma reesei]	1015	50830	55	37	10	9	28.2	41651	1	1	1	6.913.154	27.612.326	4	27.612.224	0.0101	49	73	0	23.49	0.017	R	HFCYVRPDADGGDDAPAIMDALNNK	C					33034: Scan 30102 (rt=41.6789) [H:\DATA-2018\heruonan\20181022\1.raw]
14	1	gi|274133970	unnamed protein product [Trichoderma reesei]	1015	50830	55	37	10	9	28.2	41895	1	1	1	9.267.489	27.772.249	3	27.772.174	0.0075	49	73	0	22.85	0.015	R	HFCYVRPDADGGDDAPAIMDALNNK	C	Oxidation (M)	0.0000000000000000001000000.0			26785: Scan 25064 (rt=36.1902) [H:\DATA-2018\heruonan\20181022\1.raw]
14	1	gi|274133970	unnamed protein product [Trichoderma reesei]	1015	50830	55	37	10	9	28.2	41897	1	1	1	9.267.497	27.772.272	3	27.772.174	0.0098	49	73	0	61.73	2.30E-06	R	HFCYVRPDADGGDDAPAIMDALNNK	C	Oxidation (M)	0.0000000000000000001000000.0			26379: Scan 24737 (rt=35.8295) [H:\DATA-2018\heruonan\20181022\1.raw]
14	1	gi|274133970	unnamed protein product [Trichoderma reesei]	1015	50830	55	37	10	9	28.2	41900	1	1	1	6.953.148	2777.23	4	27.772.174	0.0127	49	73	0	16.4	0.085	R	HFCYVRPDADGGDDAPAIMDALNNK	C	Oxidation (M)	0.0000000000000000001000000.0			26248: Scan 24616 (rt=35.6979) [H:\DATA-2018\heruonan\20181022\1.raw]
14	1	gi|274133970	unnamed protein product [Trichoderma reesei]	1015	50830	55	37	10	9	28.2	47605	1	1	1	10.451.114	31.323.124	3	31.323.018	0.0105	344	369	0	16.83	0.021	R	QQPFFAWQCENYSGYAGQDCDSSLFK	M					48614: Scan 41502 (rt=54.2026) [H:\DATA-2018\heruonan\20181022\1.raw]
15	1	gi|429544272	Chain A, Crystal Structure Of A Glycoside Hydrolase Family 3 Beta-glucosidase, Bgl1 From Hypocrea Jecorina At 2.1a Resolution.	966	75637	49	30	21	18	36.2	195	2	1	1	3.657.095	7.294.045	2	7.294.021	0.0024	23	28	0	21.31	0.12	K	LNLQDK	V					10392: Scan 9797 (rt=17.1991) [H:\DATA-2018\heruonan\20181022\1.raw]
15	1	gi|429544272	Chain A, Crystal Structure Of A Glycoside Hydrolase Family 3 Beta-glucosidase, Bgl1 From Hypocrea Jecorina At 2.1a Resolution.	966	75637	49	30	21	18	36.2	408	1	1	1	379.245	7.564.754	2	7.564.745	0.0009	329	335	0	16.61	0.16	R	DGIVLLK	N					25294: Scan 23823 (rt=34.8275) [H:\DATA-2018\heruonan\20181022\1.raw]
15	1	gi|429544272	Chain A, Crystal Structure Of A Glycoside Hydrolase Family 3 Beta-glucosidase, Bgl1 From Hypocrea Jecorina At 2.1a Resolution.	966	75637	49	30	21	18	36.2	409	1	1	1	7.574.841	7.564.768	1	7.564.745	0.0023	329	335	0	13.09	0.35	R	DGIVLLK	N					24601: Scan 23255 (rt=34.205) [H:\DATA-2018\heruonan\20181022\1.raw]
15	1	gi|429544272	Chain A, Crystal Structure Of A Glycoside Hydrolase Family 3 Beta-glucosidase, Bgl1 From Hypocrea Jecorina At 2.1a Resolution.	966	75637	49	30	21	18	36.2	953	1	1	1	4.042.536	8.064.927	2	8.064.902	0.0026	528	534	0	37.04	0.00022	K	LVYTIAK	S					17673: Scan 17062 (rt=27.1424) [H:\DATA-2018\heruonan\20181022\1.raw]
15	1	gi|429544272	Chain A, Crystal Structure Of A Glycoside Hydrolase Family 3 Beta-glucosidase, Bgl1 From Hypocrea Jecorina At 2.1a Resolution.	966	75637	49	30	21	18	36.2	954	1	1	1	8.075.007	8.064.934	1	8.064.902	0.0033	528	534	0	15.44	0.051	K	LVYTIAK	S					18402: Scan 17742 (rt=28.0216) [H:\DATA-2018\heruonan\20181022\1.raw]
15	1	gi|429544272	Chain A, Crystal Structure Of A Glycoside Hydrolase Family 3 Beta-glucosidase, Bgl1 From Hypocrea Jecorina At 2.1a Resolution.	966	75637	49	30	21	18	36.2	1110	1	1	1	4.097.539	8.174.932	2	8.174.909	0.0023	587	594	0	35.76	0.001	R	LSVLSTAK	S					16048: Scan 15505 (rt=25.2522) [H:\DATA-2018\heruonan\20181022\1.raw]
15	1	gi|429544272	Chain A, Crystal Structure Of A Glycoside Hydrolase Family 3 Beta-glucosidase, Bgl1 From Hypocrea Jecorina At 2.1a Resolution.	966	75637	49	30	21	18	36.2	1111	1	1	1	8.185.009	8.174.937	1	8.174.909	0.0028	587	594	0	12.68	0.2	R	LSVLSTAK	S					16609: Scan 16021 (rt=25.8545) [H:\DATA-2018\heruonan\20181022\1.raw]
15	1	gi|429544272	Chain A, Crystal Structure Of A Glycoside Hydrolase Family 3 Beta-glucosidase, Bgl1 From Hypocrea Jecorina At 2.1a Resolution.	966	75637	49	30	21	18	36.2	1322	1	1	1	4.182.038	8.343.931	2	8.343.906	0.0026	285	291	0	42.02	0.00048	R	VDDMVTR	I					9927: Scan 9269 (rt=16.2586) [H:\DATA-2018\heruonan\20181022\1.raw]
15	1	gi|429544272	Chain A, Crystal Structure Of A Glycoside Hydrolase Family 3 Beta-glucosidase, Bgl1 From Hypocrea Jecorina At 2.1a Resolution.	966	75637	49	30	21	18	36.2	1495	1	1	1	4.262.013	8.503.881	2	8.503.855	0.0027	285	291	0	37.84	0.001	R	VDDMVTR	I	Oxidation (M)	0.0001000.0			7433: Scan 6388 (rt=11.0314) [H:\DATA-2018\heruonan\20181022\1.raw]
15	1	gi|429544272	Chain A, Crystal Structure Of A Glycoside Hydrolase Family 3 Beta-glucosidase, Bgl1 From Hypocrea Jecorina At 2.1a Resolution.	966	75637	49	30	21	18	36.2	2804	1	1	1	4.837.192	9.654.239	2	9.654.203	0.0036	535	542	0	44.63	0.00015	K	SPNDYNTR	I					7087: Scan 5989 (rt=10.3182) [H:\DATA-2018\heruonan\20181022\1.raw]
15	1	gi|429544272	Chain A, Crystal Structure Of A Glycoside Hydrolase Family 3 Beta-glucosidase, Bgl1 From Hypocrea Jecorina At 2.1a Resolution.	966	75637	49	30	21	18	36.2	3314	1	1	1	4.992.889	9.965.633	2	9.965.604	0.0029	336	344	0	47.42	0.00011	K	NDANILPLK	K					23208: Scan 22043 (rt=32.8879) [H:\DATA-2018\heruonan\20181022\1.raw]
15	1	gi|429544272	Chain A, Crystal Structure Of A Glycoside Hydrolase Family 3 Beta-glucosidase, Bgl1 From Hypocrea Jecorina At 2.1a Resolution.	966	75637	49	30	21	18	36.2	3315	1	1	1	499.289	9.965.635	2	9.965.604	0.0032	336	344	0	54.75	2.00E-05	K	NDANILPLK	K					23586: Scan 22375 (rt=33.2483) [H:\DATA-2018\heruonan\20181022\1.raw]
15	1	gi|429544272	Chain A, Crystal Structure Of A Glycoside Hydrolase Family 3 Beta-glucosidase, Bgl1 From Hypocrea Jecorina At 2.1a Resolution.	966	75637	49	30	21	18	36.2	3449	1	1	1	10.065.228	10.055.155	1	10.055.131	0.0024	94	102	0	19.18	0.2	R	GQFIGEEVK	A					17930: Scan 17316 (rt=27.4902) [H:\DATA-2018\heruonan\20181022\1.raw]
15	1	gi|429544272	Chain A, Crystal Structure Of A Glycoside Hydrolase Family 3 Beta-glucosidase, Bgl1 From Hypocrea Jecorina At 2.1a Resolution.	966	75637	49	30	21	18	36.2	3450	1	1	1	10.065.231	10.055.158	1	10.055.131	0.0027	94	102	0	46.04	0.0004	R	GQFIGEEVK	A					17831: Scan 17221 (rt=27.3477) [H:\DATA-2018\heruonan\20181022\1.raw]
15	1	gi|429544272	Chain A, Crystal Structure Of A Glycoside Hydrolase Family 3 Beta-glucosidase, Bgl1 From Hypocrea Jecorina At 2.1a Resolution.	966	75637	49	30	21	18	36.2	3451	1	1	1	5.037.652	10.055.158	2	10.055.131	0.0027	94	102	0	18.42	0.23	R	GQFIGEEVK	A					17767: Scan 17161 (rt=27.2669) [H:\DATA-2018\heruonan\20181022\1.raw]
15	1	gi|429544272	Chain A, Crystal Structure Of A Glycoside Hydrolase Family 3 Beta-glucosidase, Bgl1 From Hypocrea Jecorina At 2.1a Resolution.	966	75637	49	30	21	18	36.2	3452	1	1	1	5.037.654	10.055.161	2	10.055.131	0.003	94	102	0	14.45	0.58	R	GQFIGEEVK	A					17921: Scan 17305 (rt=27.4749) [H:\DATA-2018\heruonan\20181022\1.raw]
15	1	gi|429544272	Chain A, Crystal Structure Of A Glycoside Hydrolase Family 3 Beta-glucosidase, Bgl1 From Hypocrea Jecorina At 2.1a Resolution.	966	75637	49	30	21	18	36.2	3454	1	1	1	5.037.655	10.055.164	2	10.055.131	0.0033	94	102	0	22.9	0.083	R	GQFIGEEVK	A					18031: Scan 17414 (rt=27.6134) [H:\DATA-2018\heruonan\20181022\1.raw]
15	1	gi|429544272	Chain A, Crystal Structure Of A Glycoside Hydrolase Family 3 Beta-glucosidase, Bgl1 From Hypocrea Jecorina At 2.1a Resolution.	966	75637	49	30	21	18	36.2	5849	1	1	1	5.672.589	11.325.033	2	11.324.996	0.0037	170	179	0	61.22	3.10E-06	R	ETISSNPDDR	T					8390: Scan 7478 (rt=12.8647) [H:\DATA-2018\heruonan\20181022\1.raw]
15	1	gi|429544272	Chain A, Crystal Structure Of A Glycoside Hydrolase Family 3 Beta-glucosidase, Bgl1 From Hypocrea Jecorina At 2.1a Resolution.	966	75637	49	30	21	18	36.2	5851	1	1	1	5.672.602	11.325.058	2	11.324.996	0.0061	170	179	0	23.42	0.02	R	ETISSNPDDR	T					8539: Scan 7659 (rt=13.1968) [H:\DATA-2018\heruonan\20181022\1.raw]
15	1	gi|429544272	Chain A, Crystal Structure Of A Glycoside Hydrolase Family 3 Beta-glucosidase, Bgl1 From Hypocrea Jecorina At 2.1a Resolution.	966	75637	49	30	21	18	36.2	6974	1	1	1	3.958.608	11.845.607	3	11.845.574	0.0033	561	570	0	17.3	0.14	K	HFDDANITPR	Y					14758: Scan 14301 (rt=23.7616) [H:\DATA-2018\heruonan\20181022\1.raw]
15	1	gi|429544272	Chain A, Crystal Structure Of A Glycoside Hydrolase Family 3 Beta-glucosidase, Bgl1 From Hypocrea Jecorina At 2.1a Resolution.	966	75637	49	30	21	18	36.2	6975	1	1	1	593.288	11.845.614	2	11.845.574	0.004	561	570	0	54.32	2.70E-05	K	HFDDANITPR	Y					14699: Scan 14243 (rt=23.6696) [H:\DATA-2018\heruonan\20181022\1.raw]
15	1	gi|429544272	Chain A, Crystal Structure Of A Glycoside Hydrolase Family 3 Beta-glucosidase, Bgl1 From Hypocrea Jecorina At 2.1a Resolution.	966	75637	49	30	21	18	36.2	6976	1	1	1	593.288	11.845.615	2	11.845.574	0.0041	561	570	0	61.93	4.20E-06	K	HFDDANITPR	Y					14958: Scan 14488 (rt=24.0049) [H:\DATA-2018\heruonan\20181022\1.raw]
15	1	gi|429544272	Chain A, Crystal Structure Of A Glycoside Hydrolase Family 3 Beta-glucosidase, Bgl1 From Hypocrea Jecorina At 2.1a Resolution.	966	75637	49	30	21	18	36.2	6977	1	1	1	11.855.693	1.184.562	1	11.845.574	0.0046	561	570	0	14.24	0.25	K	HFDDANITPR	Y					14828: Scan 14366 (rt=23.8494) [H:\DATA-2018\heruonan\20181022\1.raw]
15	1	gi|429544272	Chain A, Crystal Structure Of A Glycoside Hydrolase Family 3 Beta-glucosidase, Bgl1 From Hypocrea Jecorina At 2.1a Resolution.	966	75637	49	30	21	18	36.2	9326	1	1	1	6.573.066	13.125.986	2	13.125.935	0.0051	675	685	0	36.34	0.0017	R	DLSYWDTASQK	W					23562: Scan 22353 (rt=33.2249) [H:\DATA-2018\heruonan\20181022\1.raw]
15	1	gi|429544272	Chain A, Crystal Structure Of A Glycoside Hydrolase Family 3 Beta-glucosidase, Bgl1 From Hypocrea Jecorina At 2.1a Resolution.	966	75637	49	30	21	18	36.2	9611	1	1	1	6.643.155	13.266.165	2	13.266.132	0.0033	571	581	0	4.74	1.9	R	YEFGYGLSYTK	F					31400: Scan 28816 (rt=40.2975) [H:\DATA-2018\heruonan\20181022\1.raw]
15	1	gi|429544272	Chain A, Crystal Structure Of A Glycoside Hydrolase Family 3 Beta-glucosidase, Bgl1 From Hypocrea Jecorina At 2.1a Resolution.	966	75637	49	30	21	18	36.2	9612	1	1	1	6.643.161	13.266.177	2	13.266.132	0.0045	571	581	0	53.91	2.20E-05	R	YEFGYGLSYTK	F					29622: Scan 27358 (rt=38.7076) [H:\DATA-2018\heruonan\20181022\1.raw]
15	1	gi|429544272	Chain A, Crystal Structure Of A Glycoside Hydrolase Family 3 Beta-glucosidase, Bgl1 From Hypocrea Jecorina At 2.1a Resolution.	966	75637	49	30	21	18	36.2	11815	1	1	1	7.148.669	14.277.192	2	14.277.157	0.0036	159	169	0	44.39	0.00037	K	HYILNEQELNR	E					20146: Scan 19337 (rt=29.8443) [H:\DATA-2018\heruonan\20181022\1.raw]
15	1	gi|429544272	Chain A, Crystal Structure Of A Glycoside Hydrolase Family 3 Beta-glucosidase, Bgl1 From Hypocrea Jecorina At 2.1a Resolution.	966	75637	49	30	21	18	36.2	11816	1	1	1	476.914	14.277.201	3	14.277.157	0.0045	159	169	0	10.55	0.89	K	HYILNEQELNR	E					20200: Scan 19389 (rt=29.9007) [H:\DATA-2018\heruonan\20181022\1.raw]
15	1	gi|429544272	Chain A, Crystal Structure Of A Glycoside Hydrolase Family 3 Beta-glucosidase, Bgl1 From Hypocrea Jecorina At 2.1a Resolution.	966	75637	49	30	21	18	36.2	15070	1	1	1	7.798.999	15.577.852	2	15.577.828	0.0025	1	15	0	19.18	0.14	-	VVPPAGTPWGTAYDK	A					26590: Scan 24909 (rt=36.0191) [H:\DATA-2018\heruonan\20181022\1.raw]
15	1	gi|429544272	Chain A, Crystal Structure Of A Glycoside Hydrolase Family 3 Beta-glucosidase, Bgl1 From Hypocrea Jecorina At 2.1a Resolution.	966	75637	49	30	21	18	36.2	15071	1	1	1	7.799.011	15.577.877	2	15.577.828	0.0049	1	15	0	15.21	0.35	-	VVPPAGTPWGTAYDK	A					26030: Scan 24426 (rt=35.4912) [H:\DATA-2018\heruonan\20181022\1.raw]
15	1	gi|429544272	Chain A, Crystal Structure Of A Glycoside Hydrolase Family 3 Beta-glucosidase, Bgl1 From Hypocrea Jecorina At 2.1a Resolution.	966	75637	49	30	21	18	36.2	15073	1	1	1	7.799.015	15.577.884	2	15.577.828	0.0057	1	15	0	51.78	7.70E-05	-	VVPPAGTPWGTAYDK	A					25622: Scan 24098 (rt=35.1298) [H:\DATA-2018\heruonan\20181022\1.raw]
15	1	gi|429544272	Chain A, Crystal Structure Of A Glycoside Hydrolase Family 3 Beta-glucosidase, Bgl1 From Hypocrea Jecorina At 2.1a Resolution.	966	75637	49	30	21	18	36.2	15775	1	1	1	7.934.775	15.849.404	2	15.849.352	0.0052	103	119	0	44.95	7.00E-05	K	ASGIHVILGPVAGPLGK	T					34093: Scan 30910 (rt=42.5562) [H:\DATA-2018\heruonan\20181022\1.raw]
15	1	gi|429544272	Chain A, Crystal Structure Of A Glycoside Hydrolase Family 3 Beta-glucosidase, Bgl1 From Hypocrea Jecorina At 2.1a Resolution.	966	75637	49	30	21	18	36.2	15776	1	1	1	5.293.208	15.849.405	3	15.849.352	0.0053	103	119	0	46.04	5.80E-05	K	ASGIHVILGPVAGPLGK	T					34241: Scan 31027 (rt=42.6823) [H:\DATA-2018\heruonan\20181022\1.raw]
15	1	gi|429544272	Chain A, Crystal Structure Of A Glycoside Hydrolase Family 3 Beta-glucosidase, Bgl1 From Hypocrea Jecorina At 2.1a Resolution.	966	75637	49	30	21	18	36.2	15777	1	1	1	5.293.209	15.849.409	3	15.849.352	0.0057	103	119	0	47.35	4.30E-05	K	ASGIHVILGPVAGPLGK	T					33812: Scan 30695 (rt=42.3215) [H:\DATA-2018\heruonan\20181022\1.raw]
15	1	gi|429544272	Chain A, Crystal Structure Of A Glycoside Hydrolase Family 3 Beta-glucosidase, Bgl1 From Hypocrea Jecorina At 2.1a Resolution.	966	75637	49	30	21	18	36.2	18206	1	1	1	8.454.437	16.888.728	2	16.888.846	-0.0118	657	672	0	4.44	5.7	K	LNLTPGQSGTATFNIR	R					30979: Scan 28474 (rt=39.9286) [H:\DATA-2018\heruonan\20181022\1.raw]
15	1	gi|429544272	Chain A, Crystal Structure Of A Glycoside Hydrolase Family 3 Beta-glucosidase, Bgl1 From Hypocrea Jecorina At 2.1a Resolution.	966	75637	49	30	21	18	36.2	18209	1	1	1	8.454.505	16.888.864	2	16.888.846	0.0019	657	672	0	7.12	2.8	K	LNLTPGQSGTATFNIR	R					25978: Scan 24384 (rt=35.4456) [H:\DATA-2018\heruonan\20181022\1.raw]
15	1	gi|429544272	Chain A, Crystal Structure Of A Glycoside Hydrolase Family 3 Beta-glucosidase, Bgl1 From Hypocrea Jecorina At 2.1a Resolution.	966	75637	49	30	21	18	36.2	18210	1	1	1	5.639.706	1688.89	3	16.888.846	0.0054	657	672	0	52.52	7.60E-05	K	LNLTPGQSGTATFNIR	R					29540: Scan 27281 (rt=38.623) [H:\DATA-2018\heruonan\20181022\1.raw]
15	1	gi|429544272	Chain A, Crystal Structure Of A Glycoside Hydrolase Family 3 Beta-glucosidase, Bgl1 From Hypocrea Jecorina At 2.1a Resolution.	966	75637	49	30	21	18	36.2	18211	1	1	1	8.454.524	16.888.902	2	16.888.846	0.0056	657	672	0	84.25	5.20E-08	K	LNLTPGQSGTATFNIR	R					29474: Scan 27226 (rt=38.5643) [H:\DATA-2018\heruonan\20181022\1.raw]
15	1	gi|429544272	Chain A, Crystal Structure Of A Glycoside Hydrolase Family 3 Beta-glucosidase, Bgl1 From Hypocrea Jecorina At 2.1a Resolution.	966	75637	49	30	21	18	36.2	18212	1	1	1	8.454.531	16.888.917	2	16.888.846	0.0071	657	672	0	64	4.80E-06	K	LNLTPGQSGTATFNIR	R					29867: Scan 27556 (rt=38.923) [H:\DATA-2018\heruonan\20181022\1.raw]
15	1	gi|429544272	Chain A, Crystal Structure Of A Glycoside Hydrolase Family 3 Beta-glucosidase, Bgl1 From Hypocrea Jecorina At 2.1a Resolution.	966	75637	49	30	21	18	36.2	20009	1	1	1	8.879.647	17.739.148	2	17.739.084	0.0065	52	67	0	61.86	1.20E-05	K	ISYPSLCLQDGPLGVR	Y					41085: Scan 36161 (rt=48.3058) [H:\DATA-2018\heruonan\20181022\1.raw]
15	1	gi|429544272	Chain A, Crystal Structure Of A Glycoside Hydrolase Family 3 Beta-glucosidase, Bgl1 From Hypocrea Jecorina At 2.1a Resolution.	966	75637	49	30	21	18	36.2	20010	1	1	1	8.879.648	17.739.151	2	17.739.084	0.0068	52	67	0	58.73	2.40E-05	K	ISYPSLCLQDGPLGVR	Y					40649: Scan 35839 (rt=47.9557) [H:\DATA-2018\heruonan\20181022\1.raw]
15	1	gi|429544272	Chain A, Crystal Structure Of A Glycoside Hydrolase Family 3 Beta-glucosidase, Bgl1 From Hypocrea Jecorina At 2.1a Resolution.	966	75637	49	30	21	18	36.2	21309	1	1	1	9.165.315	18.310.484	2	18.310.428	0.0056	345	363	0	97.2	8.30E-10	K	KPASIAVVGSAAIIGNHAR	N					24620: Scan 23270 (rt=34.2215) [H:\DATA-2018\heruonan\20181022\1.raw]
15	1	gi|429544272	Chain A, Crystal Structure Of A Glycoside Hydrolase Family 3 Beta-glucosidase, Bgl1 From Hypocrea Jecorina At 2.1a Resolution.	966	75637	49	30	21	18	36.2	21310	1	1	1	4.587.706	18.310.535	4	18.310.428	0.0107	345	363	0	8.7	0.55	K	KPASIAVVGSAAIIGNHAR	N					24613: Scan 23264 (rt=34.214) [H:\DATA-2018\heruonan\20181022\1.raw]
15	1	gi|429544272	Chain A, Crystal Structure Of A Glycoside Hydrolase Family 3 Beta-glucosidase, Bgl1 From Hypocrea Jecorina At 2.1a Resolution.	966	75637	49	30	21	18	36.2	23424	1	1	1	9.609.685	19.199.224	2	19.199.153	0.0071	543	560	0	33.45	0.0048	R	IVSGGSDSFSEGLFIDYK	H					41177: Sum of 2 scans in range 36223 (rt=48.3712) to 36261 (rt=48.4126) [H:\DATA-2018\heruonan\20181022\1.raw]
15	1	gi|429544272	Chain A, Crystal Structure Of A Glycoside Hydrolase Family 3 Beta-glucosidase, Bgl1 From Hypocrea Jecorina At 2.1a Resolution.	966	75637	49	30	21	18	36.2	23427	1	1	1	9.609.701	19.199.257	2	19.199.153	0.0105	543	560	0	25.44	0.032	R	IVSGGSDSFSEGLFIDYK	H					41635: Scan 36545 (rt=48.7258) [H:\DATA-2018\heruonan\20181022\1.raw]
15	1	gi|429544272	Chain A, Crystal Structure Of A Glycoside Hydrolase Family 3 Beta-glucosidase, Bgl1 From Hypocrea Jecorina At 2.1a Resolution.	966	75637	49	30	21	18	36.2	26001	1	1	1	10.130.324	20.240.502	2	20.240.439	0.0063	266	284	0	5.38	3.3	R	LWGPALTNAVNSNQVPTSR	V					30931: Scan 28437 (rt=39.8894) [H:\DATA-2018\heruonan\20181022\1.raw]
15	1	gi|429544272	Chain A, Crystal Structure Of A Glycoside Hydrolase Family 3 Beta-glucosidase, Bgl1 From Hypocrea Jecorina At 2.1a Resolution.	966	75637	49	30	21	18	36.2	32781	1	1	1	7.710.312	23.100.719	3	23.100.684	0.0035	403	426	0	18.49	0.1	R	ASSQGTQVTLSNTDNTSSGASAAR	G					12895: Sum of 2 scans in range 12485 (rt=21.349) to 12503 (rt=21.375) [H:\DATA-2018\heruonan\20181022\1.raw]
15	1	gi|429544272	Chain A, Crystal Structure Of A Glycoside Hydrolase Family 3 Beta-glucosidase, Bgl1 From Hypocrea Jecorina At 2.1a Resolution.	966	75637	49	30	21	18	36.2	32783	1	1	1	1.156.044	23.100.734	2	23.100.684	0.0051	403	426	0	32.13	0.0048	R	ASSQGTQVTLSNTDNTSSGASAAR	G					12872: Scan 12460 (rt=21.3021) [H:\DATA-2018\heruonan\20181022\1.raw]
15	1	gi|429544272	Chain A, Crystal Structure Of A Glycoside Hydrolase Family 3 Beta-glucosidase, Bgl1 From Hypocrea Jecorina At 2.1a Resolution.	966	75637	49	30	21	18	36.2	32784	1	1	1	7.710.333	2.310.078	3	23.100.684	0.0096	403	426	0	45.78	0.00022	R	ASSQGTQVTLSNTDNTSSGASAAR	G					12656: Scan 12234 (rt=21.0079) [H:\DATA-2018\heruonan\20181022\1.raw]
15		gi|227874	extracellular beta glucosidase	923	78727	46	29	20	17	32.7	195	2	0	1	3.657.095	7.294.045	2	7.294.021	0.0024	54	59	0	21.31	0.12	K	LNLQDK	V					10392: Scan 9797 (rt=17.1991) [H:\DATA-2018\heruonan\20181022\1.raw]
15		gi|227874	extracellular beta glucosidase	923	78727	46	29	20	17	32.7	408	1	0	1	379.245	7.564.754	2	7.564.745	0.0009	360	366	0	16.61	0.16	R	DGIVLLK	N					25294: Scan 23823 (rt=34.8275) [H:\DATA-2018\heruonan\20181022\1.raw]
15		gi|227874	extracellular beta glucosidase	923	78727	46	29	20	17	32.7	409	1	0	1	7.574.841	7.564.768	1	7.564.745	0.0023	360	366	0	13.09	0.35	R	DGIVLLK	N					24601: Scan 23255 (rt=34.205) [H:\DATA-2018\heruonan\20181022\1.raw]
15		gi|227874	extracellular beta glucosidase	923	78727	46	29	20	17	32.7	953	1	0	1	4.042.536	8.064.927	2	8.064.902	0.0026	559	565	0	37.04	0.00022	K	LVYTIAK	S					17673: Scan 17062 (rt=27.1424) [H:\DATA-2018\heruonan\20181022\1.raw]
15		gi|227874	extracellular beta glucosidase	923	78727	46	29	20	17	32.7	954	1	0	1	8.075.007	8.064.934	1	8.064.902	0.0033	559	565	0	15.44	0.051	K	LVYTIAK	S					18402: Scan 17742 (rt=28.0216) [H:\DATA-2018\heruonan\20181022\1.raw]
15		gi|227874	extracellular beta glucosidase	923	78727	46	29	20	17	32.7	1110	1	0	1	4.097.539	8.174.932	2	8.174.909	0.0023	618	625	0	35.76	0.001	R	LSVLSTAK	S					16048: Scan 15505 (rt=25.2522) [H:\DATA-2018\heruonan\20181022\1.raw]
15		gi|227874	extracellular beta glucosidase	923	78727	46	29	20	17	32.7	1111	1	0	1	8.185.009	8.174.937	1	8.174.909	0.0028	618	625	0	12.68	0.2	R	LSVLSTAK	S					16609: Scan 16021 (rt=25.8545) [H:\DATA-2018\heruonan\20181022\1.raw]
15		gi|227874	extracellular beta glucosidase	923	78727	46	29	20	17	32.7	1322	1	0	1	4.182.038	8.343.931	2	8.343.906	0.0026	316	322	0	42.02	0.00048	R	VDDMVTR	I					9927: Scan 9269 (rt=16.2586) [H:\DATA-2018\heruonan\20181022\1.raw]
15		gi|227874	extracellular beta glucosidase	923	78727	46	29	20	17	32.7	1495	1	0	1	4.262.013	8.503.881	2	8.503.855	0.0027	316	322	0	37.84	0.001	R	VDDMVTR	I	Oxidation (M)	0.0001000.0			7433: Scan 6388 (rt=11.0314) [H:\DATA-2018\heruonan\20181022\1.raw]
15		gi|227874	extracellular beta glucosidase	923	78727	46	29	20	17	32.7	2804	1	0	1	4.837.192	9.654.239	2	9.654.203	0.0036	566	573	0	44.63	0.00015	K	SPNDYNTR	I					7087: Scan 5989 (rt=10.3182) [H:\DATA-2018\heruonan\20181022\1.raw]
15		gi|227874	extracellular beta glucosidase	923	78727	46	29	20	17	32.7	3314	1	0	1	4.992.889	9.965.633	2	9.965.604	0.0029	367	375	0	47.42	0.00011	K	NDANILPLK	K					23208: Scan 22043 (rt=32.8879) [H:\DATA-2018\heruonan\20181022\1.raw]
15		gi|227874	extracellular beta glucosidase	923	78727	46	29	20	17	32.7	3315	1	0	1	499.289	9.965.635	2	9.965.604	0.0032	367	375	0	54.75	2.00E-05	K	NDANILPLK	K					23586: Scan 22375 (rt=33.2483) [H:\DATA-2018\heruonan\20181022\1.raw]
15		gi|227874	extracellular beta glucosidase	923	78727	46	29	20	17	32.7	3449	1	0	1	10.065.228	10.055.155	1	10.055.131	0.0024	125	133	0	19.18	0.2	R	GQFIGEEVK	A					17930: Scan 17316 (rt=27.4902) [H:\DATA-2018\heruonan\20181022\1.raw]
15		gi|227874	extracellular beta glucosidase	923	78727	46	29	20	17	32.7	3450	1	0	1	10.065.231	10.055.158	1	10.055.131	0.0027	125	133	0	46.04	0.0004	R	GQFIGEEVK	A					17831: Scan 17221 (rt=27.3477) [H:\DATA-2018\heruonan\20181022\1.raw]
15		gi|227874	extracellular beta glucosidase	923	78727	46	29	20	17	32.7	3451	1	0	1	5.037.652	10.055.158	2	10.055.131	0.0027	125	133	0	18.42	0.23	R	GQFIGEEVK	A					17767: Scan 17161 (rt=27.2669) [H:\DATA-2018\heruonan\20181022\1.raw]
15		gi|227874	extracellular beta glucosidase	923	78727	46	29	20	17	32.7	3452	1	0	1	5.037.654	10.055.161	2	10.055.131	0.003	125	133	0	14.45	0.58	R	GQFIGEEVK	A					17921: Scan 17305 (rt=27.4749) [H:\DATA-2018\heruonan\20181022\1.raw]
15		gi|227874	extracellular beta glucosidase	923	78727	46	29	20	17	32.7	3454	1	0	1	5.037.655	10.055.164	2	10.055.131	0.0033	125	133	0	22.9	0.083	R	GQFIGEEVK	A					18031: Scan 17414 (rt=27.6134) [H:\DATA-2018\heruonan\20181022\1.raw]
15		gi|227874	extracellular beta glucosidase	923	78727	46	29	20	17	32.7	5849	1	0	1	5.672.589	11.325.033	2	11.324.996	0.0037	201	210	0	61.22	3.10E-06	R	ETISSNPDDR	T					8390: Scan 7478 (rt=12.8647) [H:\DATA-2018\heruonan\20181022\1.raw]
15		gi|227874	extracellular beta glucosidase	923	78727	46	29	20	17	32.7	5851	1	0	1	5.672.602	11.325.058	2	11.324.996	0.0061	201	210	0	23.42	0.02	R	ETISSNPDDR	T					8539: Scan 7659 (rt=13.1968) [H:\DATA-2018\heruonan\20181022\1.raw]
15		gi|227874	extracellular beta glucosidase	923	78727	46	29	20	17	32.7	6974	1	0	1	3.958.608	11.845.607	3	11.845.574	0.0033	592	601	0	17.3	0.14	K	HFDDANITPR	Y					14758: Scan 14301 (rt=23.7616) [H:\DATA-2018\heruonan\20181022\1.raw]
15		gi|227874	extracellular beta glucosidase	923	78727	46	29	20	17	32.7	6975	1	0	1	593.288	11.845.614	2	11.845.574	0.004	592	601	0	54.32	2.70E-05	K	HFDDANITPR	Y					14699: Scan 14243 (rt=23.6696) [H:\DATA-2018\heruonan\20181022\1.raw]
15		gi|227874	extracellular beta glucosidase	923	78727	46	29	20	17	32.7	6976	1	0	1	593.288	11.845.615	2	11.845.574	0.0041	592	601	0	61.93	4.20E-06	K	HFDDANITPR	Y					14958: Scan 14488 (rt=24.0049) [H:\DATA-2018\heruonan\20181022\1.raw]
15		gi|227874	extracellular beta glucosidase	923	78727	46	29	20	17	32.7	6977	1	0	1	11.855.693	1.184.562	1	11.845.574	0.0046	592	601	0	14.24	0.25	K	HFDDANITPR	Y					14828: Scan 14366 (rt=23.8494) [H:\DATA-2018\heruonan\20181022\1.raw]
15		gi|227874	extracellular beta glucosidase	923	78727	46	29	20	17	32.7	9326	1	0	1	6.573.066	13.125.986	2	13.125.935	0.0051	706	716	0	36.34	0.0017	R	DLSYWDTASQK	W					23562: Scan 22353 (rt=33.2249) [H:\DATA-2018\heruonan\20181022\1.raw]
15		gi|227874	extracellular beta glucosidase	923	78727	46	29	20	17	32.7	9611	1	0	1	6.643.155	13.266.165	2	13.266.132	0.0033	602	612	0	4.74	1.9	R	YEFGYGLSYTK	F					31400: Scan 28816 (rt=40.2975) [H:\DATA-2018\heruonan\20181022\1.raw]
15		gi|227874	extracellular beta glucosidase	923	78727	46	29	20	17	32.7	9612	1	0	1	6.643.161	13.266.177	2	13.266.132	0.0045	602	612	0	53.91	2.20E-05	R	YEFGYGLSYTK	F					29622: Scan 27358 (rt=38.7076) [H:\DATA-2018\heruonan\20181022\1.raw]
15		gi|227874	extracellular beta glucosidase	923	78727	46	29	20	17	32.7	11815	1	0	1	7.148.669	14.277.192	2	14.277.157	0.0036	190	200	0	44.39	0.00037	K	HYILNEQELNR	E					20146: Scan 19337 (rt=29.8443) [H:\DATA-2018\heruonan\20181022\1.raw]
15		gi|227874	extracellular beta glucosidase	923	78727	46	29	20	17	32.7	11816	1	0	1	476.914	14.277.201	3	14.277.157	0.0045	190	200	0	10.55	0.89	K	HYILNEQELNR	E					20200: Scan 19389 (rt=29.9007) [H:\DATA-2018\heruonan\20181022\1.raw]
15		gi|227874	extracellular beta glucosidase	923	78727	46	29	20	17	32.7	15775	1	0	1	7.934.775	15.849.404	2	15.849.352	0.0052	134	150	0	44.95	7.00E-05	K	ASGIHVILGPVAGPLGK	T					34093: Scan 30910 (rt=42.5562) [H:\DATA-2018\heruonan\20181022\1.raw]
15		gi|227874	extracellular beta glucosidase	923	78727	46	29	20	17	32.7	15776	1	0	1	5.293.208	15.849.405	3	15.849.352	0.0053	134	150	0	46.04	5.80E-05	K	ASGIHVILGPVAGPLGK	T					34241: Scan 31027 (rt=42.6823) [H:\DATA-2018\heruonan\20181022\1.raw]
15		gi|227874	extracellular beta glucosidase	923	78727	46	29	20	17	32.7	15777	1	0	1	5.293.209	15.849.409	3	15.849.352	0.0057	134	150	0	47.35	4.30E-05	K	ASGIHVILGPVAGPLGK	T					33812: Scan 30695 (rt=42.3215) [H:\DATA-2018\heruonan\20181022\1.raw]
15		gi|227874	extracellular beta glucosidase	923	78727	46	29	20	17	32.7	18206	1	0	1	8.454.437	16.888.728	2	16.888.846	-0.0118	688	703	0	4.44	5.7	K	LNLTPGQSGTATFNIR	R					30979: Scan 28474 (rt=39.9286) [H:\DATA-2018\heruonan\20181022\1.raw]
15		gi|227874	extracellular beta glucosidase	923	78727	46	29	20	17	32.7	18209	1	0	1	8.454.505	16.888.864	2	16.888.846	0.0019	688	703	0	7.12	2.8	K	LNLTPGQSGTATFNIR	R					25978: Scan 24384 (rt=35.4456) [H:\DATA-2018\heruonan\20181022\1.raw]
15		gi|227874	extracellular beta glucosidase	923	78727	46	29	20	17	32.7	18210	1	0	1	5.639.706	1688.89	3	16.888.846	0.0054	688	703	0	52.52	7.60E-05	K	LNLTPGQSGTATFNIR	R					29540: Scan 27281 (rt=38.623) [H:\DATA-2018\heruonan\20181022\1.raw]
15		gi|227874	extracellular beta glucosidase	923	78727	46	29	20	17	32.7	18211	1	0	1	8.454.524	16.888.902	2	16.888.846	0.0056	688	703	0	84.25	5.20E-08	K	LNLTPGQSGTATFNIR	R					29474: Scan 27226 (rt=38.5643) [H:\DATA-2018\heruonan\20181022\1.raw]
15		gi|227874	extracellular beta glucosidase	923	78727	46	29	20	17	32.7	18212	1	0	1	8.454.531	16.888.917	2	16.888.846	0.0071	688	703	0	64	4.80E-06	K	LNLTPGQSGTATFNIR	R					29867: Scan 27556 (rt=38.923) [H:\DATA-2018\heruonan\20181022\1.raw]
15		gi|227874	extracellular beta glucosidase	923	78727	46	29	20	17	32.7	20009	1	0	1	8.879.647	17.739.148	2	17.739.084	0.0065	83	98	0	61.86	1.20E-05	K	ISYPSLCLQDGPLGVR	Y					41085: Scan 36161 (rt=48.3058) [H:\DATA-2018\heruonan\20181022\1.raw]
15		gi|227874	extracellular beta glucosidase	923	78727	46	29	20	17	32.7	20010	1	0	1	8.879.648	17.739.151	2	17.739.084	0.0068	83	98	0	58.73	2.40E-05	K	ISYPSLCLQDGPLGVR	Y					40649: Scan 35839 (rt=47.9557) [H:\DATA-2018\heruonan\20181022\1.raw]
15		gi|227874	extracellular beta glucosidase	923	78727	46	29	20	17	32.7	21309	1	0	1	9.165.315	18.310.484	2	18.310.428	0.0056	376	394	0	97.2	8.30E-10	K	KPASIAVVGSAAIIGNHAR	N					24620: Scan 23270 (rt=34.2215) [H:\DATA-2018\heruonan\20181022\1.raw]
[truncated: 1,478 more rows]
