# Supplementary material for: Improved Production of Majority Cellulases in Trichoderma reesei by Integration of cbh1 Gene From Chaetomium thermophilum
Source: Front Microbiol. 2020 Jul 14;11:1633. doi: 10.3389/fmicb.2020.01633 (PMC7381231; doi:10.3389/fmicb.2020.01633)
Supplement: TABLE S1 — Primers used in this study. [file Data_Sheet_1.zip › Table S6.CSV]

Raw data of secretory protein analysis of Chaetomium thermophilum (sample 1)
Header	--------------------------------------------------------
Search title	D:\mascot daemon\parameters\sst\Identification_chae_orbi_IT.par4.raw
Timestamp	2018-10-24T06:58:49Z
User
Email
Report URI	http://windows-dcdd8sz/mascot/cgi/master_results.pl?file=../data/20181024/F000753.dat
Peak list data path	H:\DATA-2018\heruonan\20181022\4.raw
Peak list format	Mascot generic
Search type	MIS
Mascot version	2.5.1
Database	Chaetomium.thermophilum
Fasta file	Chaetomium.thermophilum_201810.fasta
Total sequences	15194
Total residues	8226405
Sequences after taxonomy filter	15194
Number of queries	58104
Decoy	--------------------------------------------------------
Number of matches above identity threshold in search of real database	3084
Number of matches above identity threshold in search of decoy database	43
Number of matches above homology threshold in search of real database	3383
Number of matches above homology threshold in search of decoy database	79
Fixed modifications	--------------------------------------------------------
Identifier	Name	Delta	Neutral loss
1	Carbamidomethyl (C)	57.021.464
Variable modifications	--------------------------------------------------------
Identifier	Name	Delta	Neutral loss(es)
1	Oxidation (M)	15.994.915	0	63.998.285
Search Parameters	--------------------------------------------------------
Taxonomy filter	All entries
Enzyme	Trypsin
Maximum Missed Cleavages	2
Fixed modifications	Carbamidomethyl (C)
Variable modifications	Oxidation (M)
Peptide Mass Tolerance	10
Peptide Mass Tolerance Units	ppm
Fragment Mass Tolerance	0.6
Fragment Mass Tolerance Units	Da
Mass values	Monoisotopic
Instrument type	ESI-TRAP
Decoy database also searched	1
_DISTILLER_MDRO_VERSION	2.5.0.0
_DISTILLER_RAWFILE	{1}H:\DATA-2018\heruonan\20181022\4.raw
Format parameters	--------------------------------------------------------
Significance threshold	0.05
Max. number of hits	0
Use MudPIT protein scoring	1
Ions score cut-off	0
Include same-set proteins	0
Include sub-set proteins	1
Include unassigned	0
Require bold red	0
Use homology threshold	0
Group protein families	1
Re-score using Percolator	0
Show duplicate peptides	1
Protein hits	--------------------------------------------------------
prot_hit_num	prot_family_member	prot_acc	prot_desc	prot_score	prot_mass	prot_matches	prot_matches_sig	prot_sequences	prot_sequences_sig	prot_cover	pep_query	pep_rank	pep_isbold	pep_isunique	pep_exp_mz	pep_exp_mr	pep_exp_z	pep_calc_mr	pep_delta	pep_start	pep_end	pep_miss	pep_score	pep_expect	pep_res_before	pep_seq	pep_res_after	pep_var_mod	pep_var_mod_pos	pep_summed_mod_pos	pep_local_mod_pos	pep_scan_title
1	1	gi|341038538|gb|EGS23530.1|	gi|341038538|gb|EGS23530.1| glucan 1,4-alpha-glucosidase-like protein [Chaetomium thermophilum var. thermophilum DSM 1495]	15575	73197	610	445	37	33	66.6	235	1	1	1	3.617.147	7.214.149	2	7.214.123	0.0026	60	65	0	13.2	0.089	R	DPHILK	R					8486: Scan 8320 (rt=14.0993) [H:\DATA-2018\heruonan\20181022\4.raw]
1	1	gi|341038538|gb|EGS23530.1|	gi|341038538|gb|EGS23530.1| glucan 1,4-alpha-glucosidase-like protein [Chaetomium thermophilum var. thermophilum DSM 1495]	15575	73197	610	445	37	33	66.6	236	1	1	1	361.715	7.214.154	2	7.214.123	0.0031	60	65	0	5.75	0.49	R	DPHILK	R					8675: Scan 8528 (rt=14.4549) [H:\DATA-2018\heruonan\20181022\4.raw]
1	1	gi|341038538|gb|EGS23530.1|	gi|341038538|gb|EGS23530.1| glucan 1,4-alpha-glucosidase-like protein [Chaetomium thermophilum var. thermophilum DSM 1495]	15575	73197	610	445	37	33	66.6	1522	1	1	1	4.161.987	8.303.829	2	830.381	0.0019	623	629	0	16.53	0.069	K	GTSFEYK	F					13546: Scan 13320 (rt=20.6362) [H:\DATA-2018\heruonan\20181022\4.raw]
1	1	gi|341038538|gb|EGS23530.1|	gi|341038538|gb|EGS23530.1| glucan 1,4-alpha-glucosidase-like protein [Chaetomium thermophilum var. thermophilum DSM 1495]	15575	73197	610	445	37	33	66.6	1523	1	1	1	4.161.988	8.303.831	2	830.381	0.0021	623	629	0	17.46	0.056	K	GTSFEYK	F					12066: Scan 11904 (rt=18.8886) [H:\DATA-2018\heruonan\20181022\4.raw]
1	1	gi|341038538|gb|EGS23530.1|	gi|341038538|gb|EGS23530.1| glucan 1,4-alpha-glucosidase-like protein [Chaetomium thermophilum var. thermophilum DSM 1495]	15575	73197	610	445	37	33	66.6	1524	1	1	1	8.313.904	8.303.832	1	830.381	0.0021	623	629	0	14.23	0.12	K	GTSFEYK	F					14520: Scan 14262 (rt=21.7565) [H:\DATA-2018\heruonan\20181022\4.raw]
1	1	gi|341038538|gb|EGS23530.1|	gi|341038538|gb|EGS23530.1| glucan 1,4-alpha-glucosidase-like protein [Chaetomium thermophilum var. thermophilum DSM 1495]	15575	73197	610	445	37	33	66.6	1525	1	1	1	4.161.989	8.303.833	2	830.381	0.0023	623	629	0	15.78	0.082	K	GTSFEYK	F					13757: Scan 13530 (rt=20.8922) [H:\DATA-2018\heruonan\20181022\4.raw]
1	1	gi|341038538|gb|EGS23530.1|	gi|341038538|gb|EGS23530.1| glucan 1,4-alpha-glucosidase-like protein [Chaetomium thermophilum var. thermophilum DSM 1495]	15575	73197	610	445	37	33	66.6	1526	1	1	1	4.161.989	8.303.833	2	830.381	0.0023	623	629	0	3.73	1.3	K	GTSFEYK	F					20870: Scan 20214 (rt=28.5043) [H:\DATA-2018\heruonan\20181022\4.raw]
1	1	gi|341038538|gb|EGS23530.1|	gi|341038538|gb|EGS23530.1| glucan 1,4-alpha-glucosidase-like protein [Chaetomium thermophilum var. thermophilum DSM 1495]	15575	73197	610	445	37	33	66.6	1527	1	1	1	416.199	8.303.833	2	830.381	0.0023	623	629	0	11.87	0.2	K	GTSFEYK	F					12834: Scan 12628 (rt=19.7993) [H:\DATA-2018\heruonan\20181022\4.raw]
1	1	gi|341038538|gb|EGS23530.1|	gi|341038538|gb|EGS23530.1| glucan 1,4-alpha-glucosidase-like protein [Chaetomium thermophilum var. thermophilum DSM 1495]	15575	73197	610	445	37	33	66.6	1528	1	1	1	416.199	8.303.834	2	830.381	0.0024	623	629	0	4.04	1.2	K	GTSFEYK	F					14246: Scan 13979 (rt=21.4116) [H:\DATA-2018\heruonan\20181022\4.raw]
1	1	gi|341038538|gb|EGS23530.1|	gi|341038538|gb|EGS23530.1| glucan 1,4-alpha-glucosidase-like protein [Chaetomium thermophilum var. thermophilum DSM 1495]	15575	73197	610	445	37	33	66.6	1529	1	1	1	416.199	8.303.834	2	830.381	0.0024	623	629	0	12.85	0.16	K	GTSFEYK	F					13147: Scan 12925 (rt=20.1478) [H:\DATA-2018\heruonan\20181022\4.raw]
1	1	gi|341038538|gb|EGS23530.1|	gi|341038538|gb|EGS23530.1| glucan 1,4-alpha-glucosidase-like protein [Chaetomium thermophilum var. thermophilum DSM 1495]	15575	73197	610	445	37	33	66.6	1530	1	1	1	8.313.908	8.303.835	1	830.381	0.0025	623	629	0	17.98	0.049	K	GTSFEYK	F					13219: Scan 12998 (rt=20.237) [H:\DATA-2018\heruonan\20181022\4.raw]
1	1	gi|341038538|gb|EGS23530.1|	gi|341038538|gb|EGS23530.1| glucan 1,4-alpha-glucosidase-like protein [Chaetomium thermophilum var. thermophilum DSM 1495]	15575	73197	610	445	37	33	66.6	1531	1	1	1	4.161.991	8.303.835	2	830.381	0.0025	623	629	0	20.83	0.026	K	GTSFEYK	F					11828: Scan 11658 (rt=18.5482) [H:\DATA-2018\heruonan\20181022\4.raw]
1	1	gi|341038538|gb|EGS23530.1|	gi|341038538|gb|EGS23530.1| glucan 1,4-alpha-glucosidase-like protein [Chaetomium thermophilum var. thermophilum DSM 1495]	15575	73197	610	445	37	33	66.6	1532	1	1	1	8.313.909	8.303.837	1	830.381	0.0026	623	629	0	28.15	0.0047	K	GTSFEYK	F					12272: Scan 12106 (rt=19.1205) [H:\DATA-2018\heruonan\20181022\4.raw]
1	1	gi|341038538|gb|EGS23530.1|	gi|341038538|gb|EGS23530.1| glucan 1,4-alpha-glucosidase-like protein [Chaetomium thermophilum var. thermophilum DSM 1495]	15575	73197	610	445	37	33	66.6	1533	1	1	1	4.161.991	8.303.837	2	830.381	0.0027	623	629	0	19.04	0.039	K	GTSFEYK	F					12361: Scan 12190 (rt=19.236) [H:\DATA-2018\heruonan\20181022\4.raw]
1	1	gi|341038538|gb|EGS23530.1|	gi|341038538|gb|EGS23530.1| glucan 1,4-alpha-glucosidase-like protein [Chaetomium thermophilum var. thermophilum DSM 1495]	15575	73197	610	445	37	33	66.6	1534	1	1	1	8.313.911	8.303.838	1	830.381	0.0028	623	629	0	35.42	0.00089	K	GTSFEYK	F					12900: Scan 12692 (rt=19.8752) [H:\DATA-2018\heruonan\20181022\4.raw]
1	1	gi|341038538|gb|EGS23530.1|	gi|341038538|gb|EGS23530.1| glucan 1,4-alpha-glucosidase-like protein [Chaetomium thermophilum var. thermophilum DSM 1495]	15575	73197	610	445	37	33	66.6	1535	1	1	1	8.313.911	8.303.838	1	830.381	0.0028	623	629	0	10.13	0.3	K	GTSFEYK	F					8307: Scan 8121 (rt=13.7947) [H:\DATA-2018\heruonan\20181022\4.raw]
1	1	gi|341038538|gb|EGS23530.1|	gi|341038538|gb|EGS23530.1| glucan 1,4-alpha-glucosidase-like protein [Chaetomium thermophilum var. thermophilum DSM 1495]	15575	73197	610	445	37	33	66.6	1537	1	1	1	8.313.912	8.303.839	1	830.381	0.0029	623	629	0	3.55	1.4	K	GTSFEYK	F					12491: Scan 12313 (rt=19.4171) [H:\DATA-2018\heruonan\20181022\4.raw]
1	1	gi|341038538|gb|EGS23530.1|	gi|341038538|gb|EGS23530.1| glucan 1,4-alpha-glucosidase-like protein [Chaetomium thermophilum var. thermophilum DSM 1495]	15575	73197	610	445	37	33	66.6	1538	1	1	1	4.161.993	830.384	2	830.381	0.003	623	629	0	7.7	0.54	K	GTSFEYK	F					16784: Scan 16414 (rt=24.1579) [H:\DATA-2018\heruonan\20181022\4.raw]
1	1	gi|341038538|gb|EGS23530.1|	gi|341038538|gb|EGS23530.1| glucan 1,4-alpha-glucosidase-like protein [Chaetomium thermophilum var. thermophilum DSM 1495]	15575	73197	610	445	37	33	66.6	1539	1	1	1	8.313.915	8.303.843	1	830.381	0.0032	623	629	0	7.7	0.54	K	GTSFEYK	F					13305: Scan 13079 (rt=20.33) [H:\DATA-2018\heruonan\20181022\4.raw]
1	1	gi|341038538|gb|EGS23530.1|	gi|341038538|gb|EGS23530.1| glucan 1,4-alpha-glucosidase-like protein [Chaetomium thermophilum var. thermophilum DSM 1495]	15575	73197	610	445	37	33	66.6	1541	1	1	1	8.313.916	8.303.843	1	830.381	0.0033	623	629	0	31.39	0.0023	K	GTSFEYK	F					13604: Scan 13375 (rt=20.7086) [H:\DATA-2018\heruonan\20181022\4.raw]
1	1	gi|341038538|gb|EGS23530.1|	gi|341038538|gb|EGS23530.1| glucan 1,4-alpha-glucosidase-like protein [Chaetomium thermophilum var. thermophilum DSM 1495]	15575	73197	610	445	37	33	66.6	1542	1	1	1	8.313.925	8.303.852	1	830.381	0.0041	623	629	0	11.3	0.24	K	GTSFEYK	F					15244: Scan 14947 (rt=22.5317) [H:\DATA-2018\heruonan\20181022\4.raw]
1	1	gi|341038538|gb|EGS23530.1|	gi|341038538|gb|EGS23530.1| glucan 1,4-alpha-glucosidase-like protein [Chaetomium thermophilum var. thermophilum DSM 1495]	15575	73197	610	445	37	33	66.6	1660	1	1	1	4.197.212	8.374.279	2	8.374.344	-0.0066	358	364	0	7.39	1.1	R	SVYSINR	G					13981: Sum of 2 scans in range 13736 (rt=21.1226) to 13756 (rt=21.151) [H:\DATA-2018\heruonan\20181022\4.raw]
1	1	gi|341038538|gb|EGS23530.1|	gi|341038538|gb|EGS23530.1| glucan 1,4-alpha-glucosidase-like protein [Chaetomium thermophilum var. thermophilum DSM 1495]	15575	73197	610	445	37	33	66.6	1661	1	1	1	8.384.434	8.374.362	1	8.374.344	0.0017	358	364	0	1.98	2.9	R	SVYSINR	G					15522: Scan 15208 (rt=22.812) [H:\DATA-2018\heruonan\20181022\4.raw]
1	1	gi|341038538|gb|EGS23530.1|	gi|341038538|gb|EGS23530.1| glucan 1,4-alpha-glucosidase-like protein [Chaetomium thermophilum var. thermophilum DSM 1495]	15575	73197	610	445	37	33	66.6	1662	1	1	1	4.197.256	8.374.366	2	8.374.344	0.0021	358	364	0	15.5	0.12	R	SVYSINR	G					13587: Scan 13359 (rt=20.6836) [H:\DATA-2018\heruonan\20181022\4.raw]
1	1	gi|341038538|gb|EGS23530.1|	gi|341038538|gb|EGS23530.1| glucan 1,4-alpha-glucosidase-like protein [Chaetomium thermophilum var. thermophilum DSM 1495]	15575	73197	610	445	37	33	66.6	1663	1	1	1	4.197.257	8.374.368	2	8.374.344	0.0024	358	364	0	18.64	0.059	R	SVYSINR	G					16548: Scan 16178 (rt=23.9076) [H:\DATA-2018\heruonan\20181022\4.raw]
1	1	gi|341038538|gb|EGS23530.1|	gi|341038538|gb|EGS23530.1| glucan 1,4-alpha-glucosidase-like protein [Chaetomium thermophilum var. thermophilum DSM 1495]	15575	73197	610	445	37	33	66.6	1665	1	1	1	4.197.257	8.374.369	2	8.374.344	0.0025	358	364	0	24.55	0.016	R	SVYSINR	G					12406: Scan 12242 (rt=19.3291) [H:\DATA-2018\heruonan\20181022\4.raw]
1	1	gi|341038538|gb|EGS23530.1|	gi|341038538|gb|EGS23530.1| glucan 1,4-alpha-glucosidase-like protein [Chaetomium thermophilum var. thermophilum DSM 1495]	15575	73197	610	445	37	33	66.6	1666	1	1	1	4.197.258	8.374.371	2	8.374.344	0.0027	358	364	0	29.69	0.0048	R	SVYSINR	G					13023: Scan 12814 (rt=20.0158) [H:\DATA-2018\heruonan\20181022\4.raw]
1	1	gi|341038538|gb|EGS23530.1|	gi|341038538|gb|EGS23530.1| glucan 1,4-alpha-glucosidase-like protein [Chaetomium thermophilum var. thermophilum DSM 1495]	15575	73197	610	445	37	33	66.6	1667	1	1	1	8.384.444	8.374.371	1	8.374.344	0.0027	358	364	0	6.11	1.1	R	SVYSINR	G					13131: Sum of 2 scans in range 12913 (rt=20.1346) to 12943 (rt=20.1673) [H:\DATA-2018\heruonan\20181022\4.raw]
1	1	gi|341038538|gb|EGS23530.1|	gi|341038538|gb|EGS23530.1| glucan 1,4-alpha-glucosidase-like protein [Chaetomium thermophilum var. thermophilum DSM 1495]	15575	73197	610	445	37	33	66.6	1669	1	1	1	4.197.259	8.374.372	2	8.374.344	0.0028	358	364	0	24.62	0.015	R	SVYSINR	G					12720: Scan 12518 (rt=19.6667) [H:\DATA-2018\heruonan\20181022\4.raw]
1	1	gi|341038538|gb|EGS23530.1|	gi|341038538|gb|EGS23530.1| glucan 1,4-alpha-glucosidase-like protein [Chaetomium thermophilum var. thermophilum DSM 1495]	15575	73197	610	445	37	33	66.6	1670	1	1	1	4.197.259	8.374.373	2	8.374.344	0.0029	358	364	0	25.97	0.013	R	SVYSINR	G					15350: Scan 15050 (rt=22.6443) [H:\DATA-2018\heruonan\20181022\4.raw]
1	1	gi|341038538|gb|EGS23530.1|	gi|341038538|gb|EGS23530.1| glucan 1,4-alpha-glucosidase-like protein [Chaetomium thermophilum var. thermophilum DSM 1495]	15575	73197	610	445	37	33	66.6	1673	1	1	1	4.197.261	8.374.377	2	8.374.344	0.0033	358	364	0	31.38	0.0046	R	SVYSINR	G					14288: Scan 14033 (rt=21.4889) [H:\DATA-2018\heruonan\20181022\4.raw]
1	1	gi|341038538|gb|EGS23530.1|	gi|341038538|gb|EGS23530.1| glucan 1,4-alpha-glucosidase-like protein [Chaetomium thermophilum var. thermophilum DSM 1495]	15575	73197	610	445	37	33	66.6	1674	1	1	1	4.197.261	8.374.377	2	8.374.344	0.0033	358	364	0	12.88	0.32	R	SVYSINR	G					16221: Scan 15864 (rt=23.5482) [H:\DATA-2018\heruonan\20181022\4.raw]
1	1	gi|341038538|gb|EGS23530.1|	gi|341038538|gb|EGS23530.1| glucan 1,4-alpha-glucosidase-like protein [Chaetomium thermophilum var. thermophilum DSM 1495]	15575	73197	610	445	37	33	66.6	1675	1	1	1	4.197.262	8.374.377	2	8.374.344	0.0033	358	364	0	17.23	0.12	R	SVYSINR	G					15732: Scan 15402 (rt=23.0321) [H:\DATA-2018\heruonan\20181022\4.raw]
1	1	gi|341038538|gb|EGS23530.1|	gi|341038538|gb|EGS23530.1| glucan 1,4-alpha-glucosidase-like protein [Chaetomium thermophilum var. thermophilum DSM 1495]	15575	73197	610	445	37	33	66.6	1678	1	1	1	4.197.263	8.374.381	2	8.374.344	0.0036	358	364	0	36.22	0.0015	R	SVYSINR	G					12163: Scan 11995 (rt=18.9907) [H:\DATA-2018\heruonan\20181022\4.raw]
1	1	gi|341038538|gb|EGS23530.1|	gi|341038538|gb|EGS23530.1| glucan 1,4-alpha-glucosidase-like protein [Chaetomium thermophilum var. thermophilum DSM 1495]	15575	73197	610	445	37	33	66.6	1679	1	1	1	8.384.459	8.374.386	1	8.374.344	0.0041	358	364	0	15.63	0.17	R	SVYSINR	G					13585: Scan 13356 (rt=20.6789) [H:\DATA-2018\heruonan\20181022\4.raw]
1	1	gi|341038538|gb|EGS23530.1|	gi|341038538|gb|EGS23530.1| glucan 1,4-alpha-glucosidase-like protein [Chaetomium thermophilum var. thermophilum DSM 1495]	15575	73197	610	445	37	33	66.6	1893	1	1	1	4.292.086	8.564.026	2	8.564.079	-0.0053	351	357	0	27.29	0.0049	K	AYVDSFR	S					16913: Scan 16546 (rt=24.3153) [H:\DATA-2018\heruonan\20181022\4.raw]
1	1	gi|341038538|gb|EGS23530.1|	gi|341038538|gb|EGS23530.1| glucan 1,4-alpha-glucosidase-like protein [Chaetomium thermophilum var. thermophilum DSM 1495]	15575	73197	610	445	37	33	66.6	1895	1	1	1	8.574.167	8.564.095	1	8.564.079	0.0015	351	357	0	13.59	0.11	K	AYVDSFR	S					14845: Scan 14572 (rt=22.1205) [H:\DATA-2018\heruonan\20181022\4.raw]
1	1	gi|341038538|gb|EGS23530.1|	gi|341038538|gb|EGS23530.1| glucan 1,4-alpha-glucosidase-like protein [Chaetomium thermophilum var. thermophilum DSM 1495]	15575	73197	610	445	37	33	66.6	1896	1	1	1	4.292.122	8.564.098	2	8.564.079	0.0019	351	357	0	25.28	0.0076	K	AYVDSFR	S					17504: Scan 17123 (rt=25.0017) [H:\DATA-2018\heruonan\20181022\4.raw]
1	1	gi|341038538|gb|EGS23530.1|	gi|341038538|gb|EGS23530.1| glucan 1,4-alpha-glucosidase-like protein [Chaetomium thermophilum var. thermophilum DSM 1495]	15575	73197	610	445	37	33	66.6	1897	1	1	1	4.292.122	8.564.098	2	8.564.079	0.0019	351	357	0	9.32	0.3	K	AYVDSFR	S					22214: Scan 21382 (rt=29.7531) [H:\DATA-2018\heruonan\20181022\4.raw]
1	1	gi|341038538|gb|EGS23530.1|	gi|341038538|gb|EGS23530.1| glucan 1,4-alpha-glucosidase-like protein [Chaetomium thermophilum var. thermophilum DSM 1495]	15575	73197	610	445	37	33	66.6	1898	1	1	1	4.292.122	8.564.099	2	8.564.079	0.002	351	357	0	9.46	0.29	K	AYVDSFR	S					14669: Scan 14412 (rt=21.921) [H:\DATA-2018\heruonan\20181022\4.raw]
1	1	gi|341038538|gb|EGS23530.1|	gi|341038538|gb|EGS23530.1| glucan 1,4-alpha-glucosidase-like protein [Chaetomium thermophilum var. thermophilum DSM 1495]	15575	73197	610	445	37	33	66.6	1899	1	1	1	4.292.122	8.564.099	2	8.564.079	0.002	351	357	0	10.5	0.23	K	AYVDSFR	S					20312: Scan 19722 (rt=27.9751) [H:\DATA-2018\heruonan\20181022\4.raw]
1	1	gi|341038538|gb|EGS23530.1|	gi|341038538|gb|EGS23530.1| glucan 1,4-alpha-glucosidase-like protein [Chaetomium thermophilum var. thermophilum DSM 1495]	15575	73197	610	445	37	33	66.6	1900	1	1	1	4.292.122	8.564.099	2	8.564.079	0.002	351	357	0	12.51	0.14	K	AYVDSFR	S					18140: Scan 17728 (rt=25.7263) [H:\DATA-2018\heruonan\20181022\4.raw]
1	1	gi|341038538|gb|EGS23530.1|	gi|341038538|gb|EGS23530.1| glucan 1,4-alpha-glucosidase-like protein [Chaetomium thermophilum var. thermophilum DSM 1495]	15575	73197	610	445	37	33	66.6	1901	1	1	1	8.574.173	856.41	1	8.564.079	0.0021	351	357	0	3.17	1.2	K	AYVDSFR	S					20933: Scan 20267 (rt=28.5595) [H:\DATA-2018\heruonan\20181022\4.raw]
1	1	gi|341038538|gb|EGS23530.1|	gi|341038538|gb|EGS23530.1| glucan 1,4-alpha-glucosidase-like protein [Chaetomium thermophilum var. thermophilum DSM 1495]	15575	73197	610	445	37	33	66.6	1902	1	1	1	4.292.123	8.564.101	2	8.564.079	0.0022	351	357	0	15.49	0.075	K	AYVDSFR	S					17778: Scan 17396 (rt=25.3417) [H:\DATA-2018\heruonan\20181022\4.raw]
1	1	gi|341038538|gb|EGS23530.1|	gi|341038538|gb|EGS23530.1| glucan 1,4-alpha-glucosidase-like protein [Chaetomium thermophilum var. thermophilum DSM 1495]	15575	73197	610	445	37	33	66.6	1903	1	1	1	4.292.124	8.564.102	2	8.564.079	0.0023	351	357	0	21.35	0.019	K	AYVDSFR	S					18764: Scan 18332 (rt=26.4137) [H:\DATA-2018\heruonan\20181022\4.raw]
1	1	gi|341038538|gb|EGS23530.1|	gi|341038538|gb|EGS23530.1| glucan 1,4-alpha-glucosidase-like protein [Chaetomium thermophilum var. thermophilum DSM 1495]	15575	73197	610	445	37	33	66.6	1904	1	1	1	4.292.125	8.564.104	2	8.564.079	0.0025	351	357	0	25.98	0.0067	K	AYVDSFR	S					17233: Scan 16853 (rt=24.6589) [H:\DATA-2018\heruonan\20181022\4.raw]
1	1	gi|341038538|gb|EGS23530.1|	gi|341038538|gb|EGS23530.1| glucan 1,4-alpha-glucosidase-like protein [Chaetomium thermophilum var. thermophilum DSM 1495]	15575	73197	610	445	37	33	66.6	1905	1	1	1	4.292.125	8.564.104	2	8.564.079	0.0025	351	357	0	26.21	0.0063	K	AYVDSFR	S					16613: Scan 16235 (rt=23.97) [H:\DATA-2018\heruonan\20181022\4.raw]
1	1	gi|341038538|gb|EGS23530.1|	gi|341038538|gb|EGS23530.1| glucan 1,4-alpha-glucosidase-like protein [Chaetomium thermophilum var. thermophilum DSM 1495]	15575	73197	610	445	37	33	66.6	1906	1	1	1	4.292.125	8.564.105	2	8.564.079	0.0026	351	357	0	21.43	0.019	K	AYVDSFR	S					18467: Scan 18040 (rt=26.0691) [H:\DATA-2018\heruonan\20181022\4.raw]
1	1	gi|341038538|gb|EGS23530.1|	gi|341038538|gb|EGS23530.1| glucan 1,4-alpha-glucosidase-like protein [Chaetomium thermophilum var. thermophilum DSM 1495]	15575	73197	610	445	37	33	66.6	1907	1	1	1	8.574.178	8.564.106	1	8.564.079	0.0026	351	357	0	16.41	0.067	K	AYVDSFR	S					17507: Scan 17126 (rt=25.004) [H:\DATA-2018\heruonan\20181022\4.raw]
1	1	gi|341038538|gb|EGS23530.1|	gi|341038538|gb|EGS23530.1| glucan 1,4-alpha-glucosidase-like protein [Chaetomium thermophilum var. thermophilum DSM 1495]	15575	73197	610	445	37	33	66.6	1909	1	1	1	8.574.182	8.564.109	1	8.564.079	0.003	351	357	0	7.48	0.56	K	AYVDSFR	S					18481: Scan 18052 (rt=26.0819) [H:\DATA-2018\heruonan\20181022\4.raw]
1	1	gi|341038538|gb|EGS23530.1|	gi|341038538|gb|EGS23530.1| glucan 1,4-alpha-glucosidase-like protein [Chaetomium thermophilum var. thermophilum DSM 1495]	15575	73197	610	445	37	33	66.6	1910	1	1	1	4.292.129	8.564.112	2	8.564.079	0.0033	351	357	0	24.43	0.011	K	AYVDSFR	S					19080: Scan 18623 (rt=26.7626) [H:\DATA-2018\heruonan\20181022\4.raw]
1	1	gi|341038538|gb|EGS23530.1|	gi|341038538|gb|EGS23530.1| glucan 1,4-alpha-glucosidase-like protein [Chaetomium thermophilum var. thermophilum DSM 1495]	15575	73197	610	445	37	33	66.6	1912	1	1	1	8.574.192	8.564.119	1	8.564.079	0.004	351	357	0	10.78	0.26	K	AYVDSFR	S					17916: Scan 17528 (rt=25.5029) [H:\DATA-2018\heruonan\20181022\4.raw]
1	1	gi|341038538|gb|EGS23530.1|	gi|341038538|gb|EGS23530.1| glucan 1,4-alpha-glucosidase-like protein [Chaetomium thermophilum var. thermophilum DSM 1495]	15575	73197	610	445	37	33	66.6	2085	1	1	1	435.205	8.683.954	2	8.683.926	0.0028	212	219	0	52.06	1.90E-05	K	NGYESTAK	T					4763: Scan 4274 (rt=8.24483) [H:\DATA-2018\heruonan\20181022\4.raw]
1	1	gi|341038538|gb|EGS23530.1|	gi|341038538|gb|EGS23530.1| glucan 1,4-alpha-glucosidase-like protein [Chaetomium thermophilum var. thermophilum DSM 1495]	15575	73197	610	445	37	33	66.6	2086	1	1	1	4.352.053	868.396	2	8.683.926	0.0034	212	219	0	39.14	0.00038	K	NGYESTAK	T					5008: Scan 4526 (rt=8.58507) [H:\DATA-2018\heruonan\20181022\4.raw]
1	1	gi|341038538|gb|EGS23530.1|	gi|341038538|gb|EGS23530.1| glucan 1,4-alpha-glucosidase-like protein [Chaetomium thermophilum var. thermophilum DSM 1495]	15575	73197	610	445	37	33	66.6	2326	1	1	1	4.442.415	8.864.685	2	8.864.661	0.0024	176	182	0	38.83	0.0016	K	FHVDLTR	F					18739: Scan 18305 (rt=26.3859) [H:\DATA-2018\heruonan\20181022\4.raw]
1	1	gi|341038538|gb|EGS23530.1|	gi|341038538|gb|EGS23530.1| glucan 1,4-alpha-glucosidase-like protein [Chaetomium thermophilum var. thermophilum DSM 1495]	15575	73197	610	445	37	33	66.6	2327	1	1	1	887.476	8.864.688	1	8.864.661	0.0027	176	182	0	7.57	2.1	K	FHVDLTR	F					20186: Scan 19612 (rt=27.8525) [H:\DATA-2018\heruonan\20181022\4.raw]
1	1	gi|341038538|gb|EGS23530.1|	gi|341038538|gb|EGS23530.1| glucan 1,4-alpha-glucosidase-like protein [Chaetomium thermophilum var. thermophilum DSM 1495]	15575	73197	610	445	37	33	66.6	2328	1	1	1	4.442.418	886.469	2	8.864.661	0.0029	176	182	0	38.89	0.0015	K	FHVDLTR	F					19048: Scan 18590 (rt=26.724) [H:\DATA-2018\heruonan\20181022\4.raw]
1	1	gi|341038538|gb|EGS23530.1|	gi|341038538|gb|EGS23530.1| glucan 1,4-alpha-glucosidase-like protein [Chaetomium thermophilum var. thermophilum DSM 1495]	15575	73197	610	445	37	33	66.6	2329	1	1	1	4.442.418	8.864.691	2	8.864.661	0.003	176	182	0	38.91	0.0015	K	FHVDLTR	F					19368: Scan 18890 (rt=27.0663) [H:\DATA-2018\heruonan\20181022\4.raw]
1	1	gi|341038538|gb|EGS23530.1|	gi|341038538|gb|EGS23530.1| glucan 1,4-alpha-glucosidase-like protein [Chaetomium thermophilum var. thermophilum DSM 1495]	15575	73197	610	445	37	33	66.6	2330	1	1	1	8.874.765	8.864.692	1	8.864.661	0.0031	176	182	0	34.35	0.0044	K	FHVDLTR	F					19535: Scan 19028 (rt=27.2158) [H:\DATA-2018\heruonan\20181022\4.raw]
1	1	gi|341038538|gb|EGS23530.1|	gi|341038538|gb|EGS23530.1| glucan 1,4-alpha-glucosidase-like protein [Chaetomium thermophilum var. thermophilum DSM 1495]	15575	73197	610	445	37	33	66.6	2331	1	1	1	444.242	8.864.695	2	8.864.661	0.0034	176	182	0	26.31	0.028	K	FHVDLTR	F					18455: Scan 18024 (rt=26.0454) [H:\DATA-2018\heruonan\20181022\4.raw]
1	1	gi|341038538|gb|EGS23530.1|	gi|341038538|gb|EGS23530.1| glucan 1,4-alpha-glucosidase-like protein [Chaetomium thermophilum var. thermophilum DSM 1495]	15575	73197	610	445	37	33	66.6	3155	1	1	1	4.767.416	9.514.687	2	9.514.661	0.0025	67	74	0	51.74	4.30E-05	R	AVDSYIER	E					14878: Scan 14609 (rt=22.1624) [H:\DATA-2018\heruonan\20181022\4.raw]
1	1	gi|341038538|gb|EGS23530.1|	gi|341038538|gb|EGS23530.1| glucan 1,4-alpha-glucosidase-like protein [Chaetomium thermophilum var. thermophilum DSM 1495]	15575	73197	610	445	37	33	66.6	3156	1	1	1	4.767.418	9.514.691	2	9.514.661	0.0029	67	74	0	23.33	0.03	R	AVDSYIER	E					18721: Scan 18286 (rt=26.36) [H:\DATA-2018\heruonan\20181022\4.raw]
1	1	gi|341038538|gb|EGS23530.1|	gi|341038538|gb|EGS23530.1| glucan 1,4-alpha-glucosidase-like protein [Chaetomium thermophilum var. thermophilum DSM 1495]	15575	73197	610	445	37	33	66.6	3157	1	1	1	4.767.418	9.514.691	2	9.514.661	0.003	67	74	0	42.57	0.00036	R	AVDSYIER	E					15225: Scan 14927 (rt=22.5119) [H:\DATA-2018\heruonan\20181022\4.raw]
1	1	gi|341038538|gb|EGS23530.1|	gi|341038538|gb|EGS23530.1| glucan 1,4-alpha-glucosidase-like protein [Chaetomium thermophilum var. thermophilum DSM 1495]	15575	73197	610	445	37	33	66.6	3158	1	1	1	9.524.765	9.514.692	1	9.514.661	0.0031	67	74	0	17.28	0.11	R	AVDSYIER	E					15247: Scan 14951 (rt=22.536) [H:\DATA-2018\heruonan\20181022\4.raw]
1	1	gi|341038538|gb|EGS23530.1|	gi|341038538|gb|EGS23530.1| glucan 1,4-alpha-glucosidase-like protein [Chaetomium thermophilum var. thermophilum DSM 1495]	15575	73197	610	445	37	33	66.6	3159	1	1	1	476.742	9.514.694	2	9.514.661	0.0033	67	74	0	52.13	3.70E-05	R	AVDSYIER	E					14581: Scan 14318 (rt=21.8217) [H:\DATA-2018\heruonan\20181022\4.raw]
1	1	gi|341038538|gb|EGS23530.1|	gi|341038538|gb|EGS23530.1| glucan 1,4-alpha-glucosidase-like protein [Chaetomium thermophilum var. thermophilum DSM 1495]	15575	73197	610	445	37	33	66.6	3160	1	1	1	9.524.768	9.514.695	1	9.514.661	0.0033	67	74	0	20.81	0.05	R	AVDSYIER	E					18564: Scan 18133 (rt=26.1757) [H:\DATA-2018\heruonan\20181022\4.raw]
1	1	gi|341038538|gb|EGS23530.1|	gi|341038538|gb|EGS23530.1| glucan 1,4-alpha-glucosidase-like protein [Chaetomium thermophilum var. thermophilum DSM 1495]	15575	73197	610	445	37	33	66.6	3161	1	1	1	4.767.421	9.514.695	2	9.514.661	0.0034	67	74	0	36.83	0.0012	R	AVDSYIER	E					18431: Scan 18004 (rt=26.0205) [H:\DATA-2018\heruonan\20181022\4.raw]
1	1	gi|341038538|gb|EGS23530.1|	gi|341038538|gb|EGS23530.1| glucan 1,4-alpha-glucosidase-like protein [Chaetomium thermophilum var. thermophilum DSM 1495]	15575	73197	610	445	37	33	66.6	3162	1	1	1	4.767.421	9.514.695	2	9.514.661	0.0034	67	74	0	49.72	6.40E-05	R	AVDSYIER	E					15561: Scan 15246 (rt=22.8565) [H:\DATA-2018\heruonan\20181022\4.raw]
1	1	gi|341038538|gb|EGS23530.1|	gi|341038538|gb|EGS23530.1| glucan 1,4-alpha-glucosidase-like protein [Chaetomium thermophilum var. thermophilum DSM 1495]	15575	73197	610	445	37	33	66.6	3163	1	1	1	4.767.421	9.514.697	2	9.514.661	0.0035	67	74	0	50.64	5.20E-05	R	AVDSYIER	E					11736: Scan 11572 (rt=18.4364) [H:\DATA-2018\heruonan\20181022\4.raw]
1	1	gi|341038538|gb|EGS23530.1|	gi|341038538|gb|EGS23530.1| glucan 1,4-alpha-glucosidase-like protein [Chaetomium thermophilum var. thermophilum DSM 1495]	15575	73197	610	445	37	33	66.6	3164	1	1	1	4.767.421	9.514.697	2	9.514.661	0.0036	67	74	0	39.65	0.00065	R	AVDSYIER	E					15878: Scan 15543 (rt=23.2047) [H:\DATA-2018\heruonan\20181022\4.raw]
1	1	gi|341038538|gb|EGS23530.1|	gi|341038538|gb|EGS23530.1| glucan 1,4-alpha-glucosidase-like protein [Chaetomium thermophilum var. thermophilum DSM 1495]	15575	73197	610	445	37	33	66.6	3239	1	1	1	4.802.468	9.584.791	2	958.476	0.0032	622	629	1	53.97	3.60E-05	K	KGTSFEYK	F					9618: Scan 9496 (rt=15.7771) [H:\DATA-2018\heruonan\20181022\4.raw]
1	1	gi|341038538|gb|EGS23530.1|	gi|341038538|gb|EGS23530.1| glucan 1,4-alpha-glucosidase-like protein [Chaetomium thermophilum var. thermophilum DSM 1495]	15575	73197	610	445	37	33	66.6	3240	1	1	1	4.802.471	9.584.795	2	958.476	0.0036	622	629	1	57.22	1.70E-05	K	KGTSFEYK	F					9916: Scan 9778 (rt=16.1138) [H:\DATA-2018\heruonan\20181022\4.raw]
1	1	gi|341038538|gb|EGS23530.1|	gi|341038538|gb|EGS23530.1| glucan 1,4-alpha-glucosidase-like protein [Chaetomium thermophilum var. thermophilum DSM 1495]	15575	73197	610	445	37	33	66.6	6013	1	1	1	5.547.927	11.075.709	2	11.075.672	0.0036	66	74	1	19.85	0.072	K	RAVDSYIER	E					13655: Scan 13423 (rt=20.7628) [H:\DATA-2018\heruonan\20181022\4.raw]
1	1	gi|341038538|gb|EGS23530.1|	gi|341038538|gb|EGS23530.1| glucan 1,4-alpha-glucosidase-like protein [Chaetomium thermophilum var. thermophilum DSM 1495]	15575	73197	610	445	37	33	66.6	6693	1	1	1	5.737.998	11.455.851	2	11.455.829	0.0022	573	582	0	13.31	0.49	R	AQTQWGQTVK	L					14228: Scan 13964 (rt=21.393) [H:\DATA-2018\heruonan\20181022\4.raw]
1	1	gi|341038538|gb|EGS23530.1|	gi|341038538|gb|EGS23530.1| glucan 1,4-alpha-glucosidase-like protein [Chaetomium thermophilum var. thermophilum DSM 1495]	15575	73197	610	445	37	33	66.6	6694	1	1	1	11.465.937	11.455.864	1	11.455.829	0.0035	573	582	0	9.91	1.2	R	AQTQWGQTVK	L					13336: Scan 13107 (rt=20.3615) [H:\DATA-2018\heruonan\20181022\4.raw]
1	1	gi|341038538|gb|EGS23530.1|	gi|341038538|gb|EGS23530.1| glucan 1,4-alpha-glucosidase-like protein [Chaetomium thermophilum var. thermophilum DSM 1495]	15575	73197	610	445	37	33	66.6	6695	1	1	1	5.738.005	11.455.865	2	11.455.829	0.0036	573	582	0	24.22	0.046	R	AQTQWGQTVK	L					14135: Scan 13879 (rt=21.2872) [H:\DATA-2018\heruonan\20181022\4.raw]
1	1	gi|341038538|gb|EGS23530.1|	gi|341038538|gb|EGS23530.1| glucan 1,4-alpha-glucosidase-like protein [Chaetomium thermophilum var. thermophilum DSM 1495]	15575	73197	610	445	37	33	66.6	6696	1	1	1	5.738.006	11.455.866	2	11.455.829	0.0037	573	582	0	28.42	0.016	R	AQTQWGQTVK	L					13588: Scan 13360 (rt=20.6845) [H:\DATA-2018\heruonan\20181022\4.raw]
1	1	gi|341038538|gb|EGS23530.1|	gi|341038538|gb|EGS23530.1| glucan 1,4-alpha-glucosidase-like protein [Chaetomium thermophilum var. thermophilum DSM 1495]	15575	73197	610	445	37	33	66.6	6697	1	1	1	5.738.006	11.455.867	2	11.455.829	0.0038	573	582	0	44.31	0.00042	R	AQTQWGQTVK	L					13260: Scan 13040 (rt=20.2899) [H:\DATA-2018\heruonan\20181022\4.raw]
1	1	gi|341038538|gb|EGS23530.1|	gi|341038538|gb|EGS23530.1| glucan 1,4-alpha-glucosidase-like protein [Chaetomium thermophilum var. thermophilum DSM 1495]	15575	73197	610	445	37	33	66.6	6698	1	1	1	5.738.007	11.455.867	2	11.455.829	0.0038	573	582	0	45.71	0.00031	R	AQTQWGQTVK	L					12965: Scan 12758 (rt=19.9527) [H:\DATA-2018\heruonan\20181022\4.raw]
1	1	gi|341038538|gb|EGS23530.1|	gi|341038538|gb|EGS23530.1| glucan 1,4-alpha-glucosidase-like protein [Chaetomium thermophilum var. thermophilum DSM 1495]	15575	73197	610	445	37	33	66.6	6699	1	1	1	5.738.009	11.455.872	2	11.455.829	0.0043	573	582	0	26.78	0.023	R	AQTQWGQTVK	L					13875: Scan 13643 (rt=21.0218) [H:\DATA-2018\heruonan\20181022\4.raw]
1	1	gi|341038538|gb|EGS23530.1|	gi|341038538|gb|EGS23530.1| glucan 1,4-alpha-glucosidase-like protein [Chaetomium thermophilum var. thermophilum DSM 1495]	15575	73197	610	445	37	33	66.6	8965	1	1	1	6.238.094	12.456.043	2	12.456.003	0.0041	183	192	0	23.72	0.025	R	FNGEWGRPQR	D					14917: Scan 14645 (rt=22.2012) [H:\DATA-2018\heruonan\20181022\4.raw]
1	1	gi|341038538|gb|EGS23530.1|	gi|341038538|gb|EGS23530.1| glucan 1,4-alpha-glucosidase-like protein [Chaetomium thermophilum var. thermophilum DSM 1495]	15575	73197	610	445	37	33	66.6	8966	1	1	1	4.162.088	12.456.045	3	12.456.003	0.0042	183	192	0	9.43	0.68	R	FNGEWGRPQR	D					14806: Scan 14540 (rt=22.0842) [H:\DATA-2018\heruonan\20181022\4.raw]
1	1	gi|341038538|gb|EGS23530.1|	gi|341038538|gb|EGS23530.1| glucan 1,4-alpha-glucosidase-like protein [Chaetomium thermophilum var. thermophilum DSM 1495]	15575	73197	610	445	37	33	66.6	10589	1	1	1	6.573.763	1.312.738	2	13.127.351	0.003	95	109	0	66.06	1.60E-06	R	VAGAATGVVVASPSK	A					48198: Scan 41680 (rt=51.9791) [H:\DATA-2018\heruonan\20181022\4.raw]
1	1	gi|341038538|gb|EGS23530.1|	gi|341038538|gb|EGS23530.1| glucan 1,4-alpha-glucosidase-like protein [Chaetomium thermophilum var. thermophilum DSM 1495]	15575	73197	610	445	37	33	66.6	10590	1	1	1	6.573.766	13.127.386	2	13.127.351	0.0035	95	109	0	63.39	2.50E-06	R	VAGAATGVVVASPSK	A					50663: Scan 43479 (rt=53.9718) [H:\DATA-2018\heruonan\20181022\4.raw]
1	1	gi|341038538|gb|EGS23530.1|	gi|341038538|gb|EGS23530.1| glucan 1,4-alpha-glucosidase-like protein [Chaetomium thermophilum var. thermophilum DSM 1495]	15575	73197	610	445	37	33	66.6	10592	1	1	1	6.573.767	13.127.387	2	13.127.351	0.0037	95	109	0	87.25	1.00E-08	R	VAGAATGVVVASPSK	A					15691: Scan 15368 (rt=22.9949) [H:\DATA-2018\heruonan\20181022\4.raw]
1	1	gi|341038538|gb|EGS23530.1|	gi|341038538|gb|EGS23530.1| glucan 1,4-alpha-glucosidase-like protein [Chaetomium thermophilum var. thermophilum DSM 1495]	15575	73197	610	445	37	33	66.6	10593	1	1	1	6.573.767	13.127.389	2	13.127.351	0.0038	95	109	0	68.28	8.20E-07	R	VAGAATGVVVASPSK	A					14104: Scan 13848 (rt=21.2538) [H:\DATA-2018\heruonan\20181022\4.raw]
1	1	gi|341038538|gb|EGS23530.1|	gi|341038538|gb|EGS23530.1| glucan 1,4-alpha-glucosidase-like protein [Chaetomium thermophilum var. thermophilum DSM 1495]	15575	73197	610	445	37	33	66.6	10594	1	1	1	4.385.869	13.127.389	3	13.127.351	0.0039	95	109	0	44.08	0.00022	R	VAGAATGVVVASPSK	A					13651: Scan 13420 (rt=20.7598) [H:\DATA-2018\heruonan\20181022\4.raw]
1	1	gi|341038538|gb|EGS23530.1|	gi|341038538|gb|EGS23530.1| glucan 1,4-alpha-glucosidase-like protein [Chaetomium thermophilum var. thermophilum DSM 1495]	15575	73197	610	445	37	33	66.6	10595	1	1	1	6.573.768	1.312.739	2	13.127.351	0.0039	95	109	0	98.96	7.10E-10	R	VAGAATGVVVASPSK	A					32089: Scan 29605 (rt=38.6896) [H:\DATA-2018\heruonan\20181022\4.raw]
1	1	gi|341038538|gb|EGS23530.1|	gi|341038538|gb|EGS23530.1| glucan 1,4-alpha-glucosidase-like protein [Chaetomium thermophilum var. thermophilum DSM 1495]	15575	73197	610	445	37	33	66.6	10596	1	1	1	6.573.768	1.312.739	2	13.127.351	0.0039	95	109	0	94.58	1.90E-09	R	VAGAATGVVVASPSK	A					15348: Scan 15047 (rt=22.6425) [H:\DATA-2018\heruonan\20181022\4.raw]
1	1	gi|341038538|gb|EGS23530.1|	gi|341038538|gb|EGS23530.1| glucan 1,4-alpha-glucosidase-like protein [Chaetomium thermophilum var. thermophilum DSM 1495]	15575	73197	610	445	37	33	66.6	10597	1	1	1	6.573.768	1.312.739	2	13.127.351	0.004	95	109	0	83.94	2.20E-08	R	VAGAATGVVVASPSK	A					44382: Scan 38934 (rt=48.8992) [H:\DATA-2018\heruonan\20181022\4.raw]
1	1	gi|341038538|gb|EGS23530.1|	gi|341038538|gb|EGS23530.1| glucan 1,4-alpha-glucosidase-like protein [Chaetomium thermophilum var. thermophilum DSM 1495]	15575	73197	610	445	37	33	66.6	10598	1	1	1	6.573.768	13.127.391	2	13.127.351	0.004	95	109	0	79.73	5.90E-08	R	VAGAATGVVVASPSK	A					27765: Scan 26169 (rt=34.9742) [H:\DATA-2018\heruonan\20181022\4.raw]
1	1	gi|341038538|gb|EGS23530.1|	gi|341038538|gb|EGS23530.1| glucan 1,4-alpha-glucosidase-like protein [Chaetomium thermophilum var. thermophilum DSM 1495]	15575	73197	610	445	37	33	66.6	10599	1	1	1	6.573.769	13.127.392	2	13.127.351	0.0041	95	109	0	47.93	8.90E-05	R	VAGAATGVVVASPSK	A					53842: Scan 45813 (rt=56.4734) [H:\DATA-2018\heruonan\20181022\4.raw]
1	1	gi|341038538|gb|EGS23530.1|	gi|341038538|gb|EGS23530.1| glucan 1,4-alpha-glucosidase-like protein [Chaetomium thermophilum var. thermophilum DSM 1495]	15575	73197	610	445	37	33	66.6	10600	1	1	1	6.573.769	13.127.392	2	13.127.351	0.0042	95	109	0	81.7	3.80E-08	R	VAGAATGVVVASPSK	A					16715: Scan 16338 (rt=24.0742) [H:\DATA-2018\heruonan\20181022\4.raw]
1	1	gi|341038538|gb|EGS23530.1|	gi|341038538|gb|EGS23530.1| glucan 1,4-alpha-glucosidase-like protein [Chaetomium thermophilum var. thermophilum DSM 1495]	15575	73197	610	445	37	33	66.6	10601	1	1	1	6.573.769	13.127.392	2	13.127.351	0.0042	95	109	0	80.22	5.30E-08	R	VAGAATGVVVASPSK	A					54758: Scan 46441 (rt=57.1676) [H:\DATA-2018\heruonan\20181022\4.raw]
1	1	gi|341038538|gb|EGS23530.1|	gi|341038538|gb|EGS23530.1| glucan 1,4-alpha-glucosidase-like protein [Chaetomium thermophilum var. thermophilum DSM 1495]	15575	73197	610	445	37	33	66.6	10602	1	1	1	6.573.769	13.127.392	2	13.127.351	0.0042	95	109	0	71.93	3.60E-07	R	VAGAATGVVVASPSK	A					24980: Scan 23817 (rt=32.4339) [H:\DATA-2018\heruonan\20181022\4.raw]
1	1	gi|341038538|gb|EGS23530.1|	gi|341038538|gb|EGS23530.1| glucan 1,4-alpha-glucosidase-like protein [Chaetomium thermophilum var. thermophilum DSM 1495]	15575	73197	610	445	37	33	66.6	10603	1	1	1	6.573.769	13.127.393	2	13.127.351	0.0042	95	109	0	83.56	2.40E-08	R	VAGAATGVVVASPSK	A					16021: Scan 15671 (rt=23.3442) [H:\DATA-2018\heruonan\20181022\4.raw]
1	1	gi|341038538|gb|EGS23530.1|	gi|341038538|gb|EGS23530.1| glucan 1,4-alpha-glucosidase-like protein [Chaetomium thermophilum var. thermophilum DSM 1495]	15575	73197	610	445	37	33	66.6	10604	1	1	1	6.573.769	13.127.393	2	13.127.351	0.0043	95	109	0	58.53	7.80E-06	R	VAGAATGVVVASPSK	A					53427: Scan 45502 (rt=56.1318) [H:\DATA-2018\heruonan\20181022\4.raw]
1	1	gi|341038538|gb|EGS23530.1|	gi|341038538|gb|EGS23530.1| glucan 1,4-alpha-glucosidase-like protein [Chaetomium thermophilum var. thermophilum DSM 1495]	15575	73197	610	445	37	33	66.6	10605	1	1	1	6.573.769	13.127.393	2	13.127.351	0.0043	95	109	0	93.83	2.30E-09	R	VAGAATGVVVASPSK	A					13776: Scan 13546 (rt=20.9116) [H:\DATA-2018\heruonan\20181022\4.raw]
1	1	gi|341038538|gb|EGS23530.1|	gi|341038538|gb|EGS23530.1| glucan 1,4-alpha-glucosidase-like protein [Chaetomium thermophilum var. thermophilum DSM 1495]	15575	73197	610	445	37	33	66.6	10606	1	1	1	6.573.769	13.127.393	2	13.127.351	0.0043	95	109	0	55.33	1.60E-05	R	VAGAATGVVVASPSK	A					25369: Scan 24148 (rt=32.8043) [H:\DATA-2018\heruonan\20181022\4.raw]
1	1	gi|341038538|gb|EGS23530.1|	gi|341038538|gb|EGS23530.1| glucan 1,4-alpha-glucosidase-like protein [Chaetomium thermophilum var. thermophilum DSM 1495]	15575	73197	610	445	37	33	66.6	10607	1	1	1	6.573.769	13.127.393	2	13.127.351	0.0043	95	109	0	67.8	9.20E-07	R	VAGAATGVVVASPSK	A					22755: Scan 21859 (rt=30.2892) [H:\DATA-2018\heruonan\20181022\4.raw]
1	1	gi|341038538|gb|EGS23530.1|	gi|341038538|gb|EGS23530.1| glucan 1,4-alpha-glucosidase-like protein [Chaetomium thermophilum var. thermophilum DSM 1495]	15575	73197	610	445	37	33	66.6	10608	1	1	1	6.573.769	13.127.393	2	13.127.351	0.0043	95	109	0	86.54	1.20E-08	R	VAGAATGVVVASPSK	A					30497: Scan 28355 (rt=37.3488) [H:\DATA-2018\heruonan\20181022\4.raw]
1	1	gi|341038538|gb|EGS23530.1|	gi|341038538|gb|EGS23530.1| glucan 1,4-alpha-glucosidase-like protein [Chaetomium thermophilum var. thermophilum DSM 1495]	15575	73197	610	445	37	33	66.6	10609	1	1	1	657.377	13.127.394	2	13.127.351	0.0043	95	109	0	98.4	8.00E-10	R	VAGAATGVVVASPSK	A					17573: Scan 17193 (rt=25.1038) [H:\DATA-2018\heruonan\20181022\4.raw]
1	1	gi|341038538|gb|EGS23530.1|	gi|341038538|gb|EGS23530.1| glucan 1,4-alpha-glucosidase-like protein [Chaetomium thermophilum var. thermophilum DSM 1495]	15575	73197	610	445	37	33	66.6	10611	1	1	1	657.377	13.127.394	2	13.127.351	0.0044	95	109	0	93.49	2.50E-09	R	VAGAATGVVVASPSK	A					39030: Scan 35048 (rt=44.5949) [H:\DATA-2018\heruonan\20181022\4.raw]
1	1	gi|341038538|gb|EGS23530.1|	gi|341038538|gb|EGS23530.1| glucan 1,4-alpha-glucosidase-like protein [Chaetomium thermophilum var. thermophilum DSM 1495]	15575	73197	610	445	37	33	66.6	10612	1	1	1	657.377	13.127.394	2	13.127.351	0.0044	95	109	0	99.58	6.10E-10	R	VAGAATGVVVASPSK	A					16335: Scan 15982 (rt=23.6901) [H:\DATA-2018\heruonan\20181022\4.raw]
1	1	gi|341038538|gb|EGS23530.1|	gi|341038538|gb|EGS23530.1| glucan 1,4-alpha-glucosidase-like protein [Chaetomium thermophilum var. thermophilum DSM 1495]	15575	73197	610	445	37	33	66.6	10613	1	1	1	657.377	13.127.394	2	13.127.351	0.0044	95	109	0	75.39	1.60E-07	R	VAGAATGVVVASPSK	A					43512: Scan 38311 (rt=48.2018) [H:\DATA-2018\heruonan\20181022\4.raw]
1	1	gi|341038538|gb|EGS23530.1|	gi|341038538|gb|EGS23530.1| glucan 1,4-alpha-glucosidase-like protein [Chaetomium thermophilum var. thermophilum DSM 1495]	15575	73197	610	445	37	33	66.6	10614	1	1	1	657.377	13.127.395	2	13.127.351	0.0044	95	109	0	88.94	7.10E-09	R	VAGAATGVVVASPSK	A					18520: Scan 18091 (rt=26.1297) [H:\DATA-2018\heruonan\20181022\4.raw]
1	1	gi|341038538|gb|EGS23530.1|	gi|341038538|gb|EGS23530.1| glucan 1,4-alpha-glucosidase-like protein [Chaetomium thermophilum var. thermophilum DSM 1495]	15575	73197	610	445	37	33	66.6	10615	1	1	1	657.377	13.127.395	2	13.127.351	0.0044	95	109	0	83.43	2.50E-08	R	VAGAATGVVVASPSK	A					15001: Scan 14720 (rt=22.2845) [H:\DATA-2018\heruonan\20181022\4.raw]
1	1	gi|341038538|gb|EGS23530.1|	gi|341038538|gb|EGS23530.1| glucan 1,4-alpha-glucosidase-like protein [Chaetomium thermophilum var. thermophilum DSM 1495]	15575	73197	610	445	37	33	66.6	10616	1	1	1	657.377	13.127.395	2	13.127.351	0.0044	95	109	0	87.83	9.10E-09	R	VAGAATGVVVASPSK	A					14373: Scan 14122 (rt=21.5963) [H:\DATA-2018\heruonan\20181022\4.raw]
1	1	gi|341038538|gb|EGS23530.1|	gi|341038538|gb|EGS23530.1| glucan 1,4-alpha-glucosidase-like protein [Chaetomium thermophilum var. thermophilum DSM 1495]	15575	73197	610	445	37	33	66.6	10617	1	1	1	657.377	13.127.395	2	13.127.351	0.0044	95	109	0	78.7	7.50E-08	R	VAGAATGVVVASPSK	A					34497: Scan 31559 (rt=40.787) [H:\DATA-2018\heruonan\20181022\4.raw]
1	1	gi|341038538|gb|EGS23530.1|	gi|341038538|gb|EGS23530.1| glucan 1,4-alpha-glucosidase-like protein [Chaetomium thermophilum var. thermophilum DSM 1495]	15575	73197	610	445	37	33	66.6	10618	1	1	1	657.377	13.127.395	2	13.127.351	0.0044	95	109	0	67.24	1.00E-06	R	VAGAATGVVVASPSK	A					56956: Sum of 2 scans in range 48035 (rt=58.9784) to 48064 (rt=59.0141) [H:\DATA-2018\heruonan\20181022\4.raw]
1	1	gi|341038538|gb|EGS23530.1|	gi|341038538|gb|EGS23530.1| glucan 1,4-alpha-glucosidase-like protein [Chaetomium thermophilum var. thermophilum DSM 1495]	15575	73197	610	445	37	33	66.6	10619	1	1	1	657.377	13.127.395	2	13.127.351	0.0044	95	109	0	88.29	8.20E-09	R	VAGAATGVVVASPSK	A					34101: Scan 31240 (rt=40.4419) [H:\DATA-2018\heruonan\20181022\4.raw]
1	1	gi|341038538|gb|EGS23530.1|	gi|341038538|gb|EGS23530.1| glucan 1,4-alpha-glucosidase-like protein [Chaetomium thermophilum var. thermophilum DSM 1495]	15575	73197	610	445	37	33	66.6	10620	1	1	1	657.377	13.127.395	2	13.127.351	0.0045	95	109	0	46.86	0.00011	R	VAGAATGVVVASPSK	A					32497: Scan 29941 (rt=39.0492) [H:\DATA-2018\heruonan\20181022\4.raw]
1	1	gi|341038538|gb|EGS23530.1|	gi|341038538|gb|EGS23530.1| glucan 1,4-alpha-glucosidase-like protein [Chaetomium thermophilum var. thermophilum DSM 1495]	15575	73197	610	445	37	33	66.6	10621	1	1	1	6.573.771	13.127.395	2	13.127.351	0.0045	95	109	0	83.51	2.50E-08	R	VAGAATGVVVASPSK	A					45240: Scan 39543 (rt=49.5889) [H:\DATA-2018\heruonan\20181022\4.raw]
1	1	gi|341038538|gb|EGS23530.1|	gi|341038538|gb|EGS23530.1| glucan 1,4-alpha-glucosidase-like protein [Chaetomium thermophilum var. thermophilum DSM 1495]	15575	73197	610	445	37	33	66.6	10622	1	1	1	6.573.771	13.127.395	2	13.127.351	0.0045	95	109	0	91.36	4.10E-09	R	VAGAATGVVVASPSK	A					28177: Scan 26502 (rt=35.3326) [H:\DATA-2018\heruonan\20181022\4.raw]
1	1	gi|341038538|gb|EGS23530.1|	gi|341038538|gb|EGS23530.1| glucan 1,4-alpha-glucosidase-like protein [Chaetomium thermophilum var. thermophilum DSM 1495]	15575	73197	610	445	37	33	66.6	10623	1	1	1	6.573.771	13.127.395	2	13.127.351	0.0045	95	109	0	90.87	4.50E-09	R	VAGAATGVVVASPSK	A					28812: Scan 27016 (rt=35.8923) [H:\DATA-2018\heruonan\20181022\4.raw]
1	1	gi|341038538|gb|EGS23530.1|	gi|341038538|gb|EGS23530.1| glucan 1,4-alpha-glucosidase-like protein [Chaetomium thermophilum var. thermophilum DSM 1495]	15575	73197	610	445	37	33	66.6	10624	1	1	1	6.573.771	13.127.396	2	13.127.351	0.0045	95	109	0	92.09	3.40E-09	R	VAGAATGVVVASPSK	A					40136: Scan 35854 (rt=45.4765) [H:\DATA-2018\heruonan\20181022\4.raw]
1	1	gi|341038538|gb|EGS23530.1|	gi|341038538|gb|EGS23530.1| glucan 1,4-alpha-glucosidase-like protein [Chaetomium thermophilum var. thermophilum DSM 1495]	15575	73197	610	445	37	33	66.6	10625	1	1	1	6.573.771	13.127.396	2	13.127.351	0.0045	95	109	0	74.25	2.10E-07	R	VAGAATGVVVASPSK	A					37239: Sum of 2 scans in range 33682 (rt=43.0852) to 33766 (rt=43.1772) [H:\DATA-2018\heruonan\20181022\4.raw]
1	1	gi|341038538|gb|EGS23530.1|	gi|341038538|gb|EGS23530.1| glucan 1,4-alpha-glucosidase-like protein [Chaetomium thermophilum var. thermophilum DSM 1495]	15575	73197	610	445	37	33	66.6	10626	1	1	1	6.573.771	13.127.396	2	13.127.351	0.0045	95	109	0	67.85	9.10E-07	R	VAGAATGVVVASPSK	A					21873: Scan 21071 (rt=29.4276) [H:\DATA-2018\heruonan\20181022\4.raw]
1	1	gi|341038538|gb|EGS23530.1|	gi|341038538|gb|EGS23530.1| glucan 1,4-alpha-glucosidase-like protein [Chaetomium thermophilum var. thermophilum DSM 1495]	15575	73197	610	445	37	33	66.6	10627	1	1	1	6.573.771	13.127.396	2	13.127.351	0.0046	95	109	0	58.29	8.20E-06	R	VAGAATGVVVASPSK	A					57396: Scan 48348 (rt=59.3656) [H:\DATA-2018\heruonan\20181022\4.raw]
1	1	gi|341038538|gb|EGS23530.1|	gi|341038538|gb|EGS23530.1| glucan 1,4-alpha-glucosidase-like protein [Chaetomium thermophilum var. thermophilum DSM 1495]	15575	73197	610	445	37	33	66.6	10628	1	1	1	6.573.771	13.127.396	2	13.127.351	0.0046	95	109	0	86.81	1.20E-08	R	VAGAATGVVVASPSK	A					17008: Scan 16639 (rt=24.4164) [H:\DATA-2018\heruonan\20181022\4.raw]
1	1	gi|341038538|gb|EGS23530.1|	gi|341038538|gb|EGS23530.1| glucan 1,4-alpha-glucosidase-like protein [Chaetomium thermophilum var. thermophilum DSM 1495]	15575	73197	610	445	37	33	66.6	10629	1	1	1	6.573.771	13.127.396	2	13.127.351	0.0046	95	109	0	77.23	1.10E-07	R	VAGAATGVVVASPSK	A					21505: Scan 20757 (rt=29.0749) [H:\DATA-2018\heruonan\20181022\4.raw]
1	1	gi|341038538|gb|EGS23530.1|	gi|341038538|gb|EGS23530.1| glucan 1,4-alpha-glucosidase-like protein [Chaetomium thermophilum var. thermophilum DSM 1495]	15575	73197	610	445	37	33	66.6	10630	1	1	1	6.573.771	13.127.396	2	13.127.351	0.0046	95	109	0	86.62	1.20E-08	R	VAGAATGVVVASPSK	A					30079: Scan 28021 (rt=36.9844) [H:\DATA-2018\heruonan\20181022\4.raw]
1	1	gi|341038538|gb|EGS23530.1|	gi|341038538|gb|EGS23530.1| glucan 1,4-alpha-glucosidase-like protein [Chaetomium thermophilum var. thermophilum DSM 1495]	15575	73197	610	445	37	33	66.6	10631	1	1	1	6.573.771	13.127.397	2	13.127.351	0.0046	95	109	0	83.97	2.20E-08	R	VAGAATGVVVASPSK	A					39486: Scan 35395 (rt=44.9721) [H:\DATA-2018\heruonan\20181022\4.raw]
1	1	gi|341038538|gb|EGS23530.1|	gi|341038538|gb|EGS23530.1| glucan 1,4-alpha-glucosidase-like protein [Chaetomium thermophilum var. thermophilum DSM 1495]	15575	73197	610	445	37	33	66.6	10632	1	1	1	6.573.771	13.127.397	2	13.127.351	0.0046	95	109	0	94.98	1.80E-09	R	VAGAATGVVVASPSK	A					17311: Scan 16929 (rt=24.761) [H:\DATA-2018\heruonan\20181022\4.raw]
1	1	gi|341038538|gb|EGS23530.1|	gi|341038538|gb|EGS23530.1| glucan 1,4-alpha-glucosidase-like protein [Chaetomium thermophilum var. thermophilum DSM 1495]	15575	73197	610	445	37	33	66.6	10633	1	1	1	6.573.771	13.127.397	2	13.127.351	0.0046	95	109	0	89.92	5.70E-09	R	VAGAATGVVVASPSK	A					14684: Scan 14428 (rt=21.9395) [H:\DATA-2018\heruonan\20181022\4.raw]
1	1	gi|341038538|gb|EGS23530.1|	gi|341038538|gb|EGS23530.1| glucan 1,4-alpha-glucosidase-like protein [Chaetomium thermophilum var. thermophilum DSM 1495]	15575	73197	610	445	37	33	66.6	10634	1	1	1	6.573.771	13.127.397	2	13.127.351	0.0047	95	109	0	92.52	3.10E-09	R	VAGAATGVVVASPSK	A					55578: Sum of 2 scans in range 47054 (rt=57.8589) to 47110 (rt=57.9226) [H:\DATA-2018\heruonan\20181022\4.raw]
1	1	gi|341038538|gb|EGS23530.1|	gi|341038538|gb|EGS23530.1| glucan 1,4-alpha-glucosidase-like protein [Chaetomium thermophilum var. thermophilum DSM 1495]	15575	73197	610	445	37	33	66.6	10635	1	1	1	6.573.771	13.127.397	2	13.127.351	0.0047	95	109	0	85.86	1.40E-08	R	VAGAATGVVVASPSK	A					38167: Scan 34398 (rt=43.8727) [H:\DATA-2018\heruonan\20181022\4.raw]
1	1	gi|341038538|gb|EGS23530.1|	gi|341038538|gb|EGS23530.1| glucan 1,4-alpha-glucosidase-like protein [Chaetomium thermophilum var. thermophilum DSM 1495]	15575	73197	610	445	37	33	66.6	10636	1	1	1	6.573.771	13.127.397	2	13.127.351	0.0047	95	109	0	84.93	1.80E-08	R	VAGAATGVVVASPSK	A					23101: Scan 22154 (rt=30.6325) [H:\DATA-2018\heruonan\20181022\4.raw]
1	1	gi|341038538|gb|EGS23530.1|	gi|341038538|gb|EGS23530.1| glucan 1,4-alpha-glucosidase-like protein [Chaetomium thermophilum var. thermophilum DSM 1495]	15575	73197	610	445	37	33	66.6	10637	1	1	1	6.573.771	13.127.397	2	13.127.351	0.0047	95	109	0	76.73	1.20E-07	R	VAGAATGVVVASPSK	A					24656: Scan 23528 (rt=32.0933) [H:\DATA-2018\heruonan\20181022\4.raw]
1	1	gi|341038538|gb|EGS23530.1|	gi|341038538|gb|EGS23530.1| glucan 1,4-alpha-glucosidase-like protein [Chaetomium thermophilum var. thermophilum DSM 1495]	15575	73197	610	445	37	33	66.6	10638	1	1	1	6.573.771	13.127.397	2	13.127.351	0.0047	95	109	0	85.88	1.40E-08	R	VAGAATGVVVASPSK	A					55195: Scan 46757 (rt=57.5162) [H:\DATA-2018\heruonan\20181022\4.raw]
1	1	gi|341038538|gb|EGS23530.1|	gi|341038538|gb|EGS23530.1| glucan 1,4-alpha-glucosidase-like protein [Chaetomium thermophilum var. thermophilum DSM 1495]	15575	73197	610	445	37	33	66.6	10639	1	1	1	6.573.771	13.127.397	2	13.127.351	0.0047	95	109	0	85.21	1.70E-08	R	VAGAATGVVVASPSK	A					29687: Scan 27700 (rt=36.6318) [H:\DATA-2018\heruonan\20181022\4.raw]
1	1	gi|341038538|gb|EGS23530.1|	gi|341038538|gb|EGS23530.1| glucan 1,4-alpha-glucosidase-like protein [Chaetomium thermophilum var. thermophilum DSM 1495]	15575	73197	610	445	37	33	66.6	10640	1	1	1	6.573.772	13.127.397	2	13.127.351	0.0047	95	109	0	74.98	1.80E-07	R	VAGAATGVVVASPSK	A					45667: Scan 39847 (rt=49.9334) [H:\DATA-2018\heruonan\20181022\4.raw]
1	1	gi|341038538|gb|EGS23530.1|	gi|341038538|gb|EGS23530.1| glucan 1,4-alpha-glucosidase-like protein [Chaetomium thermophilum var. thermophilum DSM 1495]	15575	73197	610	445	37	33	66.6	10641	1	1	1	6.573.772	13.127.398	2	13.127.351	0.0047	95	109	0	79.56	6.10E-08	R	VAGAATGVVVASPSK	A					42670: Scan 37678 (rt=47.5027) [H:\DATA-2018\heruonan\20181022\4.raw]
1	1	gi|341038538|gb|EGS23530.1|	gi|341038538|gb|EGS23530.1| glucan 1,4-alpha-glucosidase-like protein [Chaetomium thermophilum var. thermophilum DSM 1495]	15575	73197	610	445	37	33	66.6	10642	1	1	1	6.573.772	13.127.398	2	13.127.351	0.0047	95	109	0	75.17	1.70E-07	R	VAGAATGVVVASPSK	A					41028: Scan 36492 (rt=46.1802) [H:\DATA-2018\heruonan\20181022\4.raw]
1	1	gi|341038538|gb|EGS23530.1|	gi|341038538|gb|EGS23530.1| glucan 1,4-alpha-glucosidase-like protein [Chaetomium thermophilum var. thermophilum DSM 1495]	15575	73197	610	445	37	33	66.6	10643	1	1	1	6.573.772	13.127.398	2	13.127.351	0.0047	95	109	0	79.42	6.30E-08	R	VAGAATGVVVASPSK	A					32828: Sum of 2 scans in range 30202 (rt=39.3262) to 30267 (rt=39.3978) [H:\DATA-2018\heruonan\20181022\4.raw]
1	1	gi|341038538|gb|EGS23530.1|	gi|341038538|gb|EGS23530.1| glucan 1,4-alpha-glucosidase-like protein [Chaetomium thermophilum var. thermophilum DSM 1495]	15575	73197	610	445	37	33	66.6	10644	1	1	1	6.573.772	13.127.398	2	13.127.351	0.0047	95	109	0	50.11	5.40E-05	R	VAGAATGVVVASPSK	A					11441: Scan 11284 (rt=18.0714) [H:\DATA-2018\heruonan\20181022\4.raw]
1	1	gi|341038538|gb|EGS23530.1|	gi|341038538|gb|EGS23530.1| glucan 1,4-alpha-glucosidase-like protein [Chaetomium thermophilum var. thermophilum DSM 1495]	15575	73197	610	445	37	33	66.6	10645	1	1	1	6.573.772	13.127.398	2	13.127.351	0.0048	95	109	0	81.02	4.40E-08	R	VAGAATGVVVASPSK	A					22235: Scan 21402 (rt=29.775) [H:\DATA-2018\heruonan\20181022\4.raw]
1	1	gi|341038538|gb|EGS23530.1|	gi|341038538|gb|EGS23530.1| glucan 1,4-alpha-glucosidase-like protein [Chaetomium thermophilum var. thermophilum DSM 1495]	15575	73197	610	445	37	33	66.6	10646	1	1	1	6.573.772	13.127.398	2	13.127.351	0.0048	95	109	0	65.93	1.40E-06	R	VAGAATGVVVASPSK	A					56553: Scan 47742 (rt=58.6396) [H:\DATA-2018\heruonan\20181022\4.raw]
1	1	gi|341038538|gb|EGS23530.1|	gi|341038538|gb|EGS23530.1| glucan 1,4-alpha-glucosidase-like protein [Chaetomium thermophilum var. thermophilum DSM 1495]	15575	73197	610	445	37	33	66.6	10647	1	1	1	6.573.772	13.127.398	2	13.127.351	0.0048	95	109	0	56.25	1.30E-05	R	VAGAATGVVVASPSK	A					31691: Scan 29293 (rt=38.3576) [H:\DATA-2018\heruonan\20181022\4.raw]
1	1	gi|341038538|gb|EGS23530.1|	gi|341038538|gb|EGS23530.1| glucan 1,4-alpha-glucosidase-like protein [Chaetomium thermophilum var. thermophilum DSM 1495]	15575	73197	610	445	37	33	66.6	10648	1	1	1	6.573.772	13.127.398	2	13.127.351	0.0048	95	109	0	86.71	1.20E-08	R	VAGAATGVVVASPSK	A					11724: Scan 11559 (rt=18.4188) [H:\DATA-2018\heruonan\20181022\4.raw]
1	1	gi|341038538|gb|EGS23530.1|	gi|341038538|gb|EGS23530.1| glucan 1,4-alpha-glucosidase-like protein [Chaetomium thermophilum var. thermophilum DSM 1495]	15575	73197	610	445	37	33	66.6	10649	1	1	1	6.573.772	13.127.399	2	13.127.351	0.0048	95	109	0	83.11	2.70E-08	R	VAGAATGVVVASPSK	A					17864: Scan 17482 (rt=25.4486) [H:\DATA-2018\heruonan\20181022\4.raw]
1	1	gi|341038538|gb|EGS23530.1|	gi|341038538|gb|EGS23530.1| glucan 1,4-alpha-glucosidase-like protein [Chaetomium thermophilum var. thermophilum DSM 1495]	15575	73197	610	445	37	33	66.6	10650	1	1	1	6.573.772	13.127.399	2	13.127.351	0.0048	95	109	0	22.39	0.032	R	VAGAATGVVVASPSK	A					11192: Scan 11041 (rt=17.7906) [H:\DATA-2018\heruonan\20181022\4.raw]
1	1	gi|341038538|gb|EGS23530.1|	gi|341038538|gb|EGS23530.1| glucan 1,4-alpha-glucosidase-like protein [Chaetomium thermophilum var. thermophilum DSM 1495]	15575	73197	610	445	37	33	66.6	10651	1	1	1	6.573.772	13.127.399	2	13.127.351	0.0048	95	109	0	86.56	1.20E-08	R	VAGAATGVVVASPSK	A					28377: Scan 26667 (rt=35.5086) [H:\DATA-2018\heruonan\20181022\4.raw]
1	1	gi|341038538|gb|EGS23530.1|	gi|341038538|gb|EGS23530.1| glucan 1,4-alpha-glucosidase-like protein [Chaetomium thermophilum var. thermophilum DSM 1495]	15575	73197	610	445	37	33	66.6	10652	1	1	1	6.573.772	13.127.399	2	13.127.351	0.0048	95	109	0	84.19	2.10E-08	R	VAGAATGVVVASPSK	A					26131: Scan 24810 (rt=33.5187) [H:\DATA-2018\heruonan\20181022\4.raw]
1	1	gi|341038538|gb|EGS23530.1|	gi|341038538|gb|EGS23530.1| glucan 1,4-alpha-glucosidase-like protein [Chaetomium thermophilum var. thermophilum DSM 1495]	15575	73197	610	445	37	33	66.6	10653	1	1	1	4.385.872	13.127.399	3	13.127.351	0.0048	95	109	0	81.89	3.60E-08	R	VAGAATGVVVASPSK	A					13958: Scan 13717 (rt=21.1038) [H:\DATA-2018\heruonan\20181022\4.raw]
1	1	gi|341038538|gb|EGS23530.1|	gi|341038538|gb|EGS23530.1| glucan 1,4-alpha-glucosidase-like protein [Chaetomium thermophilum var. thermophilum DSM 1495]	15575	73197	610	445	37	33	66.6	10654	1	1	1	6.573.772	13.127.399	2	13.127.351	0.0048	95	109	0	66.27	1.30E-06	R	VAGAATGVVVASPSK	A					27332: Scan 25820 (rt=34.6028) [H:\DATA-2018\heruonan\20181022\4.raw]
1	1	gi|341038538|gb|EGS23530.1|	gi|341038538|gb|EGS23530.1| glucan 1,4-alpha-glucosidase-like protein [Chaetomium thermophilum var. thermophilum DSM 1495]	15575	73197	610	445	37	33	66.6	10655	1	1	1	6.573.772	13.127.399	2	13.127.351	0.0049	95	109	0	63.87	2.30E-06	R	VAGAATGVVVASPSK	A					24162: Scan 23089 (rt=31.6167) [H:\DATA-2018\heruonan\20181022\4.raw]
1	1	gi|341038538|gb|EGS23530.1|	gi|341038538|gb|EGS23530.1| glucan 1,4-alpha-glucosidase-like protein [Chaetomium thermophilum var. thermophilum DSM 1495]	15575	73197	610	445	37	33	66.6	10656	1	1	1	6.573.772	13.127.399	2	13.127.351	0.0049	95	109	0	60.4	5.10E-06	R	VAGAATGVVVASPSK	A					33321: Scan 30604 (rt=39.7499) [H:\DATA-2018\heruonan\20181022\4.raw]
1	1	gi|341038538|gb|EGS23530.1|	gi|341038538|gb|EGS23530.1| glucan 1,4-alpha-glucosidase-like protein [Chaetomium thermophilum var. thermophilum DSM 1495]	15575	73197	610	445	37	33	66.6	10657	1	1	1	6.573.773	1312.74	2	13.127.351	0.0049	95	109	0	64.37	2.00E-06	R	VAGAATGVVVASPSK	A					49589: Scan 42716 (rt=53.1319) [H:\DATA-2018\heruonan\20181022\4.raw]
1	1	gi|341038538|gb|EGS23530.1|	gi|341038538|gb|EGS23530.1| glucan 1,4-alpha-glucosidase-like protein [Chaetomium thermophilum var. thermophilum DSM 1495]	15575	73197	610	445	37	33	66.6	10658	1	1	1	6.573.773	13.127.401	2	13.127.351	0.005	95	109	0	74.93	1.80E-07	R	VAGAATGVVVASPSK	A					41455: Scan 36802 (rt=46.5267) [H:\DATA-2018\heruonan\20181022\4.raw]
1	1	gi|341038538|gb|EGS23530.1|	gi|341038538|gb|EGS23530.1| glucan 1,4-alpha-glucosidase-like protein [Chaetomium thermophilum var. thermophilum DSM 1495]	15575	73197	610	445	37	33	66.6	10659	1	1	1	6.573.773	13.127.401	2	13.127.351	0.005	95	109	0	58.42	8.00E-06	R	VAGAATGVVVASPSK	A					56119: Scan 47439 (rt=58.2956) [H:\DATA-2018\heruonan\20181022\4.raw]
1	1	gi|341038538|gb|EGS23530.1|	gi|341038538|gb|EGS23530.1| glucan 1,4-alpha-glucosidase-like protein [Chaetomium thermophilum var. thermophilum DSM 1495]	15575	73197	610	445	37	33	66.6	10660	1	1	1	6.573.773	13.127.401	2	13.127.351	0.005	95	109	0	92.46	3.10E-09	R	VAGAATGVVVASPSK	A					37764: Scan 34084 (rt=43.5252) [H:\DATA-2018\heruonan\20181022\4.raw]
1	1	gi|341038538|gb|EGS23530.1|	gi|341038538|gb|EGS23530.1| glucan 1,4-alpha-glucosidase-like protein [Chaetomium thermophilum var. thermophilum DSM 1495]	15575	73197	610	445	37	33	66.6	10661	1	1	1	6.573.773	13.127.401	2	13.127.351	0.005	95	109	0	82.67	3.00E-08	R	VAGAATGVVVASPSK	A					43854: Sum of 2 scans in range 38558 (rt=48.48) to 38631 (rt=48.5601) [H:\DATA-2018\heruonan\20181022\4.raw]
1	1	gi|341038538|gb|EGS23530.1|	gi|341038538|gb|EGS23530.1| glucan 1,4-alpha-glucosidase-like protein [Chaetomium thermophilum var. thermophilum DSM 1495]	15575	73197	610	445	37	33	66.6	10662	1	1	1	6.573.773	13.127.401	2	13.127.351	0.0051	95	109	0	76.33	1.30E-07	R	VAGAATGVVVASPSK	A					44802: Scan 39237 (rt=49.2398) [H:\DATA-2018\heruonan\20181022\4.raw]
1	1	gi|341038538|gb|EGS23530.1|	gi|341038538|gb|EGS23530.1| glucan 1,4-alpha-glucosidase-like protein [Chaetomium thermophilum var. thermophilum DSM 1495]	15575	73197	610	445	37	33	66.6	10663	1	1	1	6.573.774	13.127.402	2	13.127.351	0.0051	95	109	0	106.76	1.20E-10	R	VAGAATGVVVASPSK	A					26906: Scan 25474 (rt=34.2311) [H:\DATA-2018\heruonan\20181022\4.raw]
1	1	gi|341038538|gb|EGS23530.1|	gi|341038538|gb|EGS23530.1| glucan 1,4-alpha-glucosidase-like protein [Chaetomium thermophilum var. thermophilum DSM 1495]	15575	73197	610	445	37	33	66.6	10664	1	1	1	6.573.774	13.127.402	2	13.127.351	0.0051	95	109	0	67.14	1.10E-06	R	VAGAATGVVVASPSK	A					48645: Scan 42028 (rt=52.3639) [H:\DATA-2018\heruonan\20181022\4.raw]
1	1	gi|341038538|gb|EGS23530.1|	gi|341038538|gb|EGS23530.1| glucan 1,4-alpha-glucosidase-like protein [Chaetomium thermophilum var. thermophilum DSM 1495]	15575	73197	610	445	37	33	66.6	10665	1	1	1	6.573.774	13.127.402	2	13.127.351	0.0051	95	109	0	82.65	3.00E-08	R	VAGAATGVVVASPSK	A					51206: Scan 43877 (rt=54.4024) [H:\DATA-2018\heruonan\20181022\4.raw]
1	1	gi|341038538|gb|EGS23530.1|	gi|341038538|gb|EGS23530.1| glucan 1,4-alpha-glucosidase-like protein [Chaetomium thermophilum var. thermophilum DSM 1495]	15575	73197	610	445	37	33	66.6	10666	1	1	1	6.573.774	13.127.402	2	13.127.351	0.0051	95	109	0	61.79	3.70E-06	R	VAGAATGVVVASPSK	A					48490: Scan 41911 (rt=52.2338) [H:\DATA-2018\heruonan\20181022\4.raw]
1	1	gi|341038538|gb|EGS23530.1|	gi|341038538|gb|EGS23530.1| glucan 1,4-alpha-glucosidase-like protein [Chaetomium thermophilum var. thermophilum DSM 1495]	15575	73197	610	445	37	33	66.6	10667	1	1	1	6.573.774	13.127.402	2	13.127.351	0.0051	95	109	0	62.73	3.00E-06	R	VAGAATGVVVASPSK	A					47743: Scan 41356 (rt=51.6141) [H:\DATA-2018\heruonan\20181022\4.raw]
1	1	gi|341038538|gb|EGS23530.1|	gi|341038538|gb|EGS23530.1| glucan 1,4-alpha-glucosidase-like protein [Chaetomium thermophilum var. thermophilum DSM 1495]	15575	73197	610	445	37	33	66.6	10668	1	1	1	6.573.774	13.127.402	2	13.127.351	0.0052	95	109	0	87.35	1.00E-08	R	VAGAATGVVVASPSK	A					54289: Scan 46129 (rt=56.8246) [H:\DATA-2018\heruonan\20181022\4.raw]
1	1	gi|341038538|gb|EGS23530.1|	gi|341038538|gb|EGS23530.1| glucan 1,4-alpha-glucosidase-like protein [Chaetomium thermophilum var. thermophilum DSM 1495]	15575	73197	610	445	37	33	66.6	10669	1	1	1	6.573.774	13.127.402	2	13.127.351	0.0052	95	109	0	74.71	1.90E-07	R	VAGAATGVVVASPSK	A					42257: Scan 37372 (rt=47.1597) [H:\DATA-2018\heruonan\20181022\4.raw]
1	1	gi|341038538|gb|EGS23530.1|	gi|341038538|gb|EGS23530.1| glucan 1,4-alpha-glucosidase-like protein [Chaetomium thermophilum var. thermophilum DSM 1495]	15575	73197	610	445	37	33	66.6	10670	1	1	1	6.573.774	13.127.403	2	13.127.351	0.0052	95	109	0	67.15	1.10E-06	R	VAGAATGVVVASPSK	A					47511: Scan 41187 (rt=51.4297) [H:\DATA-2018\heruonan\20181022\4.raw]
1	1	gi|341038538|gb|EGS23530.1|	gi|341038538|gb|EGS23530.1| glucan 1,4-alpha-glucosidase-like protein [Chaetomium thermophilum var. thermophilum DSM 1495]	15575	73197	610	445	37	33	66.6	10671	1	1	1	6.573.774	13.127.403	2	13.127.351	0.0052	95	109	0	75.29	1.60E-07	R	VAGAATGVVVASPSK	A					33705: Scan 30924 (rt=40.0994) [H:\DATA-2018\heruonan\20181022\4.raw]
1	1	gi|341038538|gb|EGS23530.1|	gi|341038538|gb|EGS23530.1| glucan 1,4-alpha-glucosidase-like protein [Chaetomium thermophilum var. thermophilum DSM 1495]	15575	73197	610	445	37	33	66.6	10672	1	1	1	6.573.774	13.127.403	2	13.127.351	0.0052	95	109	0	69.59	6.10E-07	R	VAGAATGVVVASPSK	A					49070: Scan 42345 (rt=52.7142) [H:\DATA-2018\heruonan\20181022\4.raw]
1	1	gi|341038538|gb|EGS23530.1|	gi|341038538|gb|EGS23530.1| glucan 1,4-alpha-glucosidase-like protein [Chaetomium thermophilum var. thermophilum DSM 1495]	15575	73197	610	445	37	33	66.6	10673	1	1	1	6.573.774	13.127.403	2	13.127.351	0.0053	95	109	0	68.29	8.20E-07	R	VAGAATGVVVASPSK	A					57787: Scan 48637 (rt=59.7138) [H:\DATA-2018\heruonan\20181022\4.raw]
1	1	gi|341038538|gb|EGS23530.1|	gi|341038538|gb|EGS23530.1| glucan 1,4-alpha-glucosidase-like protein [Chaetomium thermophilum var. thermophilum DSM 1495]	15575	73197	610	445	37	33	66.6	10674	1	1	1	6.573.776	13.127.405	2	13.127.351	0.0055	95	109	0	71.33	4.20E-07	R	VAGAATGVVVASPSK	A					24008: Scan 22953 (rt=31.4741) [H:\DATA-2018\heruonan\20181022\4.raw]
1	1	gi|341038538|gb|EGS23530.1|	gi|341038538|gb|EGS23530.1| glucan 1,4-alpha-glucosidase-like protein [Chaetomium thermophilum var. thermophilum DSM 1495]	15575	73197	610	445	37	33	66.6	10675	1	1	1	6.573.776	13.127.407	2	13.127.351	0.0057	95	109	0	70.07	5.70E-07	R	VAGAATGVVVASPSK	A					43095: Scan 38000 (rt=47.8564) [H:\DATA-2018\heruonan\20181022\4.raw]
1	1	gi|341038538|gb|EGS23530.1|	gi|341038538|gb|EGS23530.1| glucan 1,4-alpha-glucosidase-like protein [Chaetomium thermophilum var. thermophilum DSM 1495]	15575	73197	610	445	37	33	66.6	10676	1	1	1	6.573.777	13.127.409	2	13.127.351	0.0058	95	109	0	37.11	0.0011	R	VAGAATGVVVASPSK	A					13491: Scan 13267 (rt=20.5656) [H:\DATA-2018\heruonan\20181022\4.raw]
1	1	gi|341038538|gb|EGS23530.1|	gi|341038538|gb|EGS23530.1| glucan 1,4-alpha-glucosidase-like protein [Chaetomium thermophilum var. thermophilum DSM 1495]	15575	73197	610	445	37	33	66.6	10677	1	1	1	6.573.778	13.127.411	2	13.127.351	0.006	95	109	0	85.08	1.80E-08	R	VAGAATGVVVASPSK	A					38561: Sum of 2 scans in range 34705 (rt=44.2149) to 34734 (rt=44.2486) [H:\DATA-2018\heruonan\20181022\4.raw]
1	1	gi|341038538|gb|EGS23530.1|	gi|341038538|gb|EGS23530.1| glucan 1,4-alpha-glucosidase-like protein [Chaetomium thermophilum var. thermophilum DSM 1495]	15575	73197	610	445	37	33	66.6	12971	1	1	1	7.053.772	14.087.398	2	1.408.735	0.0048	208	219	1	43.05	0.00032	K	WLIKNGYESTAK	T					21256: Scan 20545 (rt=28.8511) [H:\DATA-2018\heruonan\20181022\4.raw]
1	1	gi|341038538|gb|EGS23530.1|	gi|341038538|gb|EGS23530.1| glucan 1,4-alpha-glucosidase-like protein [Chaetomium thermophilum var. thermophilum DSM 1495]	15575	73197	610	445	37	33	66.6	13463	1	1	1	7.173.302	14.326.458	2	14.326.412	0.0047	110	120	0	8.28	0.44	K	ANPDYFYTWTR	D					56423: Scan 47657 (rt=58.5403) [H:\DATA-2018\heruonan\20181022\4.raw]
1	1	gi|341038538|gb|EGS23530.1|	gi|341038538|gb|EGS23530.1| glucan 1,4-alpha-glucosidase-like protein [Chaetomium thermophilum var. thermophilum DSM 1495]	15575	73197	610	445	37	33	66.6	13464	1	1	1	7.173.303	1.432.646	2	14.326.412	0.0048	110	120	0	47.94	4.70E-05	K	ANPDYFYTWTR	D					35284: Scan 32176 (rt=41.4621) [H:\DATA-2018\heruonan\20181022\4.raw]
1	1	gi|341038538|gb|EGS23530.1|	gi|341038538|gb|EGS23530.1| glucan 1,4-alpha-glucosidase-like protein [Chaetomium thermophilum var. thermophilum DSM 1495]	15575	73197	610	445	37	33	66.6	13465	1	1	1	7.173.303	14.326.461	2	14.326.412	0.0049	110	120	0	6.97	0.59	K	ANPDYFYTWTR	D					44400: Scan 38948 (rt=48.915) [H:\DATA-2018\heruonan\20181022\4.raw]
1	1	gi|341038538|gb|EGS23530.1|	gi|341038538|gb|EGS23530.1| glucan 1,4-alpha-glucosidase-like protein [Chaetomium thermophilum var. thermophilum DSM 1495]	15575	73197	610	445	37	33	66.6	13466	1	1	1	7.173.304	14.326.463	2	14.326.412	0.0052	110	120	0	6.08	0.73	K	ANPDYFYTWTR	D					46437: Scan 40399 (rt=50.5482) [H:\DATA-2018\heruonan\20181022\4.raw]
1	1	gi|341038538|gb|EGS23530.1|	gi|341038538|gb|EGS23530.1| glucan 1,4-alpha-glucosidase-like protein [Chaetomium thermophilum var. thermophilum DSM 1495]	15575	73197	610	445	37	33	66.6	13467	1	1	1	7.173.305	14.326.464	2	14.326.412	0.0052	110	120	0	43.19	0.00014	K	ANPDYFYTWTR	D					35704: Scan 32502 (rt=41.8173) [H:\DATA-2018\heruonan\20181022\4.raw]
1	1	gi|341038538|gb|EGS23530.1|	gi|341038538|gb|EGS23530.1| glucan 1,4-alpha-glucosidase-like protein [Chaetomium thermophilum var. thermophilum DSM 1495]	15575	73197	610	445	37	33	66.6	13468	1	1	1	7.173.305	14.326.464	2	14.326.412	0.0053	110	120	0	27.01	0.0059	K	ANPDYFYTWTR	D					38912: Scan 34963 (rt=44.5018) [H:\DATA-2018\heruonan\20181022\4.raw]
1	1	gi|341038538|gb|EGS23530.1|	gi|341038538|gb|EGS23530.1| glucan 1,4-alpha-glucosidase-like protein [Chaetomium thermophilum var. thermophilum DSM 1495]	15575	73197	610	445	37	33	66.6	13469	1	1	1	7.173.306	14.326.466	2	14.326.412	0.0055	110	120	0	43.07	0.00015	K	ANPDYFYTWTR	D					36122: Scan 32826 (rt=42.162) [H:\DATA-2018\heruonan\20181022\4.raw]
1	1	gi|341038538|gb|EGS23530.1|	gi|341038538|gb|EGS23530.1| glucan 1,4-alpha-glucosidase-like protein [Chaetomium thermophilum var. thermophilum DSM 1495]	15575	73197	610	445	37	33	66.6	13470	1	1	1	7.173.306	14.326.467	2	14.326.412	0.0055	110	120	0	16.73	0.063	K	ANPDYFYTWTR	D					40990: Scan 36466 (rt=46.1516) [H:\DATA-2018\heruonan\20181022\4.raw]
1	1	gi|341038538|gb|EGS23530.1|	gi|341038538|gb|EGS23530.1| glucan 1,4-alpha-glucosidase-like protein [Chaetomium thermophilum var. thermophilum DSM 1495]	15575	73197	610	445	37	33	66.6	13471	1	1	1	7.173.306	14.326.467	2	14.326.412	0.0055	110	120	0	9.65	0.32	K	ANPDYFYTWTR	D					47564: Scan 41224 (rt=51.4695) [H:\DATA-2018\heruonan\20181022\4.raw]
1	1	gi|341038538|gb|EGS23530.1|	gi|341038538|gb|EGS23530.1| glucan 1,4-alpha-glucosidase-like protein [Chaetomium thermophilum var. thermophilum DSM 1495]	15575	73197	610	445	37	33	66.6	13472	1	1	1	7.173.307	14.326.468	2	14.326.412	0.0057	110	120	0	24.76	0.0099	K	ANPDYFYTWTR	D					41579: Scan 36896 (rt=46.6318) [H:\DATA-2018\heruonan\20181022\4.raw]
1	1	gi|341038538|gb|EGS23530.1|	gi|341038538|gb|EGS23530.1| glucan 1,4-alpha-glucosidase-like protein [Chaetomium thermophilum var. thermophilum DSM 1495]	15575	73197	610	445	37	33	66.6	13473	1	1	1	7.173.307	14.326.469	2	14.326.412	0.0057	110	120	0	15.06	0.092	K	ANPDYFYTWTR	D					38449: Sum of 2 scans in range 34618 (rt=44.1092) to 34623 (rt=44.1155) [H:\DATA-2018\heruonan\20181022\4.raw]
1	1	gi|341038538|gb|EGS23530.1|	gi|341038538|gb|EGS23530.1| glucan 1,4-alpha-glucosidase-like protein [Chaetomium thermophilum var. thermophilum DSM 1495]	15575	73197	610	445	37	33	66.6	13474	1	1	1	7.173.308	1.432.647	2	14.326.412	0.0058	110	120	0	28.23	0.0041	K	ANPDYFYTWTR	D					30093: Scan 28033 (rt=36.9978) [H:\DATA-2018\heruonan\20181022\4.raw]
1	1	gi|341038538|gb|EGS23530.1|	gi|341038538|gb|EGS23530.1| glucan 1,4-alpha-glucosidase-like protein [Chaetomium thermophilum var. thermophilum DSM 1495]	15575	73197	610	445	37	33	66.6	13476	1	1	1	7.173.309	14.326.473	2	14.326.412	0.0061	110	120	0	4.44	1.1	K	ANPDYFYTWTR	D					45649: Scan 39836 (rt=49.9206) [H:\DATA-2018\heruonan\20181022\4.raw]
1	1	gi|341038538|gb|EGS23530.1|	gi|341038538|gb|EGS23530.1| glucan 1,4-alpha-glucosidase-like protein [Chaetomium thermophilum var. thermophilum DSM 1495]	15575	73197	610	445	37	33	66.6	13477	1	1	1	717.331	14.326.474	2	14.326.412	0.0062	110	120	0	10.12	0.3	K	ANPDYFYTWTR	D					42920: Sum of 2 scans in range 37868 (rt=47.7129) to 37878 (rt=47.7239) [H:\DATA-2018\heruonan\20181022\4.raw]
1	1	gi|341038538|gb|EGS23530.1|	gi|341038538|gb|EGS23530.1| glucan 1,4-alpha-glucosidase-like protein [Chaetomium thermophilum var. thermophilum DSM 1495]	15575	73197	610	445	37	33	66.6	13478	1	1	1	7.173.311	14.326.475	2	14.326.412	0.0064	110	120	0	8.81	0.39	K	ANPDYFYTWTR	D					43491: Scan 38292 (rt=48.181) [H:\DATA-2018\heruonan\20181022\4.raw]
1	1	gi|341038538|gb|EGS23530.1|	gi|341038538|gb|EGS23530.1| glucan 1,4-alpha-glucosidase-like protein [Chaetomium thermophilum var. thermophilum DSM 1495]	15575	73197	610	445	37	33	66.6	13479	1	1	1	7.173.312	14.326.479	2	14.326.412	0.0067	110	120	0	59.47	3.30E-06	K	ANPDYFYTWTR	D					36535: Scan 33151 (rt=42.5084) [H:\DATA-2018\heruonan\20181022\4.raw]
1	1	gi|341038538|gb|EGS23530.1|	gi|341038538|gb|EGS23530.1| glucan 1,4-alpha-glucosidase-like protein [Chaetomium thermophilum var. thermophilum DSM 1495]	15575	73197	610	445	37	33	66.6	13480	1	1	1	7.173.312	14.326.479	2	14.326.412	0.0068	110	120	0	8.21	0.45	K	ANPDYFYTWTR	D					46979: Scan 40791 (rt=50.9899) [H:\DATA-2018\heruonan\20181022\4.raw]
1	1	gi|341038538|gb|EGS23530.1|	gi|341038538|gb|EGS23530.1| glucan 1,4-alpha-glucosidase-like protein [Chaetomium thermophilum var. thermophilum DSM 1495]	15575	73197	610	445	37	33	66.6	13481	1	1	1	7.173.313	1.432.648	2	14.326.412	0.0069	110	120	0	21.03	0.023	K	ANPDYFYTWTR	D					51042: Scan 43760 (rt=54.2763) [H:\DATA-2018\heruonan\20181022\4.raw]
1	1	gi|341038538|gb|EGS23530.1|	gi|341038538|gb|EGS23530.1| glucan 1,4-alpha-glucosidase-like protein [Chaetomium thermophilum var. thermophilum DSM 1495]	15575	73197	610	445	37	33	66.6	13482	1	1	1	7.173.315	14.326.485	2	14.326.412	0.0074	110	120	0	2.9	1.5	K	ANPDYFYTWTR	D					54743: Scan 46431 (rt=57.1546) [H:\DATA-2018\heruonan\20181022\4.raw]
1	1	gi|341038538|gb|EGS23530.1|	gi|341038538|gb|EGS23530.1| glucan 1,4-alpha-glucosidase-like protein [Chaetomium thermophilum var. thermophilum DSM 1495]	15575	73197	610	445	37	33	66.6	13487	1	1	1	717.332	14.326.494	2	14.326.412	0.0082	110	120	0	6.01	0.94	K	ANPDYFYTWTR	D					56900: Scan 47990 (rt=58.9233) [H:\DATA-2018\heruonan\20181022\4.raw]
1	1	gi|341038538|gb|EGS23530.1|	gi|341038538|gb|EGS23530.1| glucan 1,4-alpha-glucosidase-like protein [Chaetomium thermophilum var. thermophilum DSM 1495]	15575	73197	610	445	37	33	66.6	14976	1	1	1	7.438.556	14.856.966	2	14.857.113	-0.0147	561	572	0	23.08	0.029	K	NANEVYVTFHHR	A					31219: Scan 28923 (rt=37.9526) [H:\DATA-2018\heruonan\20181022\4.raw]
1	1	gi|341038538|gb|EGS23530.1|	gi|341038538|gb|EGS23530.1| glucan 1,4-alpha-glucosidase-like protein [Chaetomium thermophilum var. thermophilum DSM 1495]	15575	73197	610	445	37	33	66.6	14977	1	1	1	7.438.576	14.857.006	2	14.857.113	-0.0107	561	572	0	17.64	0.11	K	NANEVYVTFHHR	A					54685: Scan 46397 (rt=57.1173) [H:\DATA-2018\heruonan\20181022\4.raw]
1	1	gi|341038538|gb|EGS23530.1|	gi|341038538|gb|EGS23530.1| glucan 1,4-alpha-glucosidase-like protein [Chaetomium thermophilum var. thermophilum DSM 1495]	15575	73197	610	445	37	33	66.6	14978	1	1	1	7.438.586	14.857.026	2	14.857.113	-0.0087	561	572	0	14.45	0.24	K	NANEVYVTFHHR	A					57892: Scan 48711 (rt=59.8088) [H:\DATA-2018\heruonan\20181022\4.raw]
1	1	gi|341038538|gb|EGS23530.1|	gi|341038538|gb|EGS23530.1| glucan 1,4-alpha-glucosidase-like protein [Chaetomium thermophilum var. thermophilum DSM 1495]	15575	73197	610	445	37	33	66.6	14979	1	1	1	7.438.586	14.857.027	2	14.857.113	-0.0086	561	572	0	22.71	0.035	K	NANEVYVTFHHR	A					40834: Sum of 2 scans in range 36355 (rt=46.0271) to 36394 (rt=46.0706) [H:\DATA-2018\heruonan\20181022\4.raw]
1	1	gi|341038538|gb|EGS23530.1|	gi|341038538|gb|EGS23530.1| glucan 1,4-alpha-glucosidase-like protein [Chaetomium thermophilum var. thermophilum DSM 1495]	15575	73197	610	445	37	33	66.6	14981	1	1	1	7.438.592	14.857.038	2	14.857.113	-0.0075	561	572	0	11.3	0.42	K	NANEVYVTFHHR	A					55911: Scan 47290 (rt=58.1259) [H:\DATA-2018\heruonan\20181022\4.raw]
1	1	gi|341038538|gb|EGS23530.1|	gi|341038538|gb|EGS23530.1| glucan 1,4-alpha-glucosidase-like protein [Chaetomium thermophilum var. thermophilum DSM 1495]	15575	73197	610	445	37	33	66.6	14982	1	1	1	7.438.599	14.857.053	2	14.857.113	-0.006	561	572	0	11.81	0.36	K	NANEVYVTFHHR	A					57949: Scan 48754 (rt=59.8679) [H:\DATA-2018\heruonan\20181022\4.raw]
1	1	gi|341038538|gb|EGS23530.1|	gi|341038538|gb|EGS23530.1| glucan 1,4-alpha-glucosidase-like protein [Chaetomium thermophilum var. thermophilum DSM 1495]	15575	73197	610	445	37	33	66.6	14983	1	1	1	4.962.434	14.857.082	3	14.857.113	-0.0031	561	572	0	48.79	6.90E-05	K	NANEVYVTFHHR	A					19008: Scan 18554 (rt=26.6791) [H:\DATA-2018\heruonan\20181022\4.raw]
1	1	gi|341038538|gb|EGS23530.1|	gi|341038538|gb|EGS23530.1| glucan 1,4-alpha-glucosidase-like protein [Chaetomium thermophilum var. thermophilum DSM 1495]	15575	73197	610	445	37	33	66.6	14984	1	1	1	7.438.632	14.857.118	2	14.857.113	0.0005	561	572	0	46.28	0.00013	K	NANEVYVTFHHR	A					19059: Scan 18601 (rt=26.7354) [H:\DATA-2018\heruonan\20181022\4.raw]
1	1	gi|341038538|gb|EGS23530.1|	gi|341038538|gb|EGS23530.1| glucan 1,4-alpha-glucosidase-like protein [Chaetomium thermophilum var. thermophilum DSM 1495]	15575	73197	610	445	37	33	66.6	14985	1	1	1	7.438.644	14.857.142	2	14.857.113	0.0029	561	572	0	76.63	1.20E-07	K	NANEVYVTFHHR	A					19329: Sum of 2 scans in range 18851 (rt=27.0198) to 18916 (rt=27.0953) [H:\DATA-2018\heruonan\20181022\4.raw]
1	1	gi|341038538|gb|EGS23530.1|	gi|341038538|gb|EGS23530.1| glucan 1,4-alpha-glucosidase-like protein [Chaetomium thermophilum var. thermophilum DSM 1495]	15575	73197	610	445	37	33	66.6	14986	1	1	1	3.724.359	14.857.144	4	14.857.113	0.0031	561	572	0	29.21	0.0066	K	NANEVYVTFHHR	A					17159: Scan 16786 (rt=24.5758) [H:\DATA-2018\heruonan\20181022\4.raw]
1	1	gi|341038538|gb|EGS23530.1|	gi|341038538|gb|EGS23530.1| glucan 1,4-alpha-glucosidase-like protein [Chaetomium thermophilum var. thermophilum DSM 1495]	15575	73197	610	445	37	33	66.6	14987	1	1	1	7.438.646	14.857.146	2	14.857.113	0.0033	561	572	0	19.12	0.067	K	NANEVYVTFHHR	A					35360: Scan 32241 (rt=41.5283) [H:\DATA-2018\heruonan\20181022\4.raw]
1	1	gi|341038538|gb|EGS23530.1|	gi|341038538|gb|EGS23530.1| glucan 1,4-alpha-glucosidase-like protein [Chaetomium thermophilum var. thermophilum DSM 1495]	15575	73197	610	445	37	33	66.6	14988	1	1	1	4.962.455	14.857.147	3	14.857.113	0.0034	561	572	0	14.43	0.2	K	NANEVYVTFHHR	A					30424: Scan 28300 (rt=37.2888) [H:\DATA-2018\heruonan\20181022\4.raw]
1	1	gi|341038538|gb|EGS23530.1|	gi|341038538|gb|EGS23530.1| glucan 1,4-alpha-glucosidase-like protein [Chaetomium thermophilum var. thermophilum DSM 1495]	15575	73197	610	445	37	33	66.6	14989	1	1	1	7.438.647	14.857.148	2	14.857.113	0.0035	561	572	0	16.12	0.13	K	NANEVYVTFHHR	A					23271: Scan 22308 (rt=30.8022) [H:\DATA-2018\heruonan\20181022\4.raw]
1	1	gi|341038538|gb|EGS23530.1|	gi|341038538|gb|EGS23530.1| glucan 1,4-alpha-glucosidase-like protein [Chaetomium thermophilum var. thermophilum DSM 1495]	15575	73197	610	445	37	33	66.6	14990	1	1	1	372.436	14.857.149	4	14.857.113	0.0036	561	572	0	19.64	0.06	K	NANEVYVTFHHR	A					17779: Scan 17397 (rt=25.3421) [H:\DATA-2018\heruonan\20181022\4.raw]
1	1	gi|341038538|gb|EGS23530.1|	gi|341038538|gb|EGS23530.1| glucan 1,4-alpha-glucosidase-like protein [Chaetomium thermophilum var. thermophilum DSM 1495]	15575	73197	610	445	37	33	66.6	14991	1	1	1	7.438.648	1.485.715	2	14.857.113	0.0037	561	572	0	5.42	1.6	K	NANEVYVTFHHR	A					24432: Scan 23335 (rt=31.8858) [H:\DATA-2018\heruonan\20181022\4.raw]
1	1	gi|341038538|gb|EGS23530.1|	gi|341038538|gb|EGS23530.1| glucan 1,4-alpha-glucosidase-like protein [Chaetomium thermophilum var. thermophilum DSM 1495]	15575	73197	610	445	37	33	66.6	14992	1	1	1	4.962.456	1.485.715	3	14.857.113	0.0037	561	572	0	17.86	0.09	K	NANEVYVTFHHR	A					29117: Scan 27255 (rt=36.1484) [H:\DATA-2018\heruonan\20181022\4.raw]
1	1	gi|341038538|gb|EGS23530.1|	gi|341038538|gb|EGS23530.1| glucan 1,4-alpha-glucosidase-like protein [Chaetomium thermophilum var. thermophilum DSM 1495]	15575	73197	610	445	37	33	66.6	14993	1	1	1	4.962.456	1.485.715	3	14.857.113	0.0037	561	572	0	21.08	0.043	K	NANEVYVTFHHR	A					31420: Scan 29078 (rt=38.1207) [H:\DATA-2018\heruonan\20181022\4.raw]
1	1	gi|341038538|gb|EGS23530.1|	gi|341038538|gb|EGS23530.1| glucan 1,4-alpha-glucosidase-like protein [Chaetomium thermophilum var. thermophilum DSM 1495]	15575	73197	610	445	37	33	66.6	14994	1	1	1	4.962.457	14.857.153	3	14.857.113	0.004	561	572	0	15.81	0.14	K	NANEVYVTFHHR	A					28881: Scan 27068 (rt=35.9468) [H:\DATA-2018\heruonan\20181022\4.raw]
1	1	gi|341038538|gb|EGS23530.1|	gi|341038538|gb|EGS23530.1| glucan 1,4-alpha-glucosidase-like protein [Chaetomium thermophilum var. thermophilum DSM 1495]	15575	73197	610	445	37	33	66.6	14995	1	1	1	7.438.649	14.857.153	2	14.857.113	0.004	561	572	0	27.51	0.0098	K	NANEVYVTFHHR	A					24012: Scan 22956 (rt=31.4771) [H:\DATA-2018\heruonan\20181022\4.raw]
1	1	gi|341038538|gb|EGS23530.1|	gi|341038538|gb|EGS23530.1| glucan 1,4-alpha-glucosidase-like protein [Chaetomium thermophilum var. thermophilum DSM 1495]	15575	73197	610	445	37	33	66.6	14996	1	1	1	4.962.458	14.857.155	3	14.857.113	0.0042	561	572	0	12.95	0.28	K	NANEVYVTFHHR	A					31002: Scan 28761 (rt=37.776) [H:\DATA-2018\heruonan\20181022\4.raw]
1	1	gi|341038538|gb|EGS23530.1|	gi|341038538|gb|EGS23530.1| glucan 1,4-alpha-glucosidase-like protein [Chaetomium thermophilum var. thermophilum DSM 1495]	15575	73197	610	445	37	33	66.6	14997	1	1	1	4.962.458	14.857.155	3	14.857.113	0.0042	561	572	0	16.86	0.11	K	NANEVYVTFHHR	A					32502: Scan 29946 (rt=39.0538) [H:\DATA-2018\heruonan\20181022\4.raw]
1	1	gi|341038538|gb|EGS23530.1|	gi|341038538|gb|EGS23530.1| glucan 1,4-alpha-glucosidase-like protein [Chaetomium thermophilum var. thermophilum DSM 1495]	15575	73197	610	445	37	33	66.6	14998	1	1	1	7.438.651	14.857.157	2	14.857.113	0.0044	561	572	0	63.23	2.60E-06	K	NANEVYVTFHHR	A					18565: Scan 18135 (rt=26.1795) [H:\DATA-2018\heruonan\20181022\4.raw]
1	1	gi|341038538|gb|EGS23530.1|	gi|341038538|gb|EGS23530.1| glucan 1,4-alpha-glucosidase-like protein [Chaetomium thermophilum var. thermophilum DSM 1495]	15575	73197	610	445	37	33	66.6	14999	1	1	1	4.962.459	14.857.158	3	14.857.113	0.0044	561	572	0	15.66	0.15	K	NANEVYVTFHHR	A					34345: Scan 31437 (rt=40.6543) [H:\DATA-2018\heruonan\20181022\4.raw]
1	1	gi|341038538|gb|EGS23530.1|	gi|341038538|gb|EGS23530.1| glucan 1,4-alpha-glucosidase-like protein [Chaetomium thermophilum var. thermophilum DSM 1495]	15575	73197	610	445	37	33	66.6	15000	1	1	1	4.962.459	14.857.159	3	14.857.113	0.0046	561	572	0	22	0.035	K	NANEVYVTFHHR	A					20689: Scan 20045 (rt=28.3229) [H:\DATA-2018\heruonan\20181022\4.raw]
1	1	gi|341038538|gb|EGS23530.1|	gi|341038538|gb|EGS23530.1| glucan 1,4-alpha-glucosidase-like protein [Chaetomium thermophilum var. thermophilum DSM 1495]	15575	73197	610	445	37	33	66.6	15001	1	1	1	4.962.459	1.485.716	3	14.857.113	0.0047	561	572	0	31.44	0.0039	K	NANEVYVTFHHR	A					18592: Scan 18162 (rt=26.2105) [H:\DATA-2018\heruonan\20181022\4.raw]
1	1	gi|341038538|gb|EGS23530.1|	gi|341038538|gb|EGS23530.1| glucan 1,4-alpha-glucosidase-like protein [Chaetomium thermophilum var. thermophilum DSM 1495]	15575	73197	610	445	37	33	66.6	15002	1	1	1	496.246	14.857.161	3	14.857.113	0.0047	561	572	0	11.89	0.36	K	NANEVYVTFHHR	A					45779: Scan 39928 (rt=50.0225) [H:\DATA-2018\heruonan\20181022\4.raw]
1	1	gi|341038538|gb|EGS23530.1|	gi|341038538|gb|EGS23530.1| glucan 1,4-alpha-glucosidase-like protein [Chaetomium thermophilum var. thermophilum DSM 1495]	15575	73197	610	445	37	33	66.6	15003	1	1	1	7.438.653	14.857.161	2	14.857.113	0.0048	561	572	0	53.29	2.60E-05	K	NANEVYVTFHHR	A					19852: Scan 19301 (rt=27.5135) [H:\DATA-2018\heruonan\20181022\4.raw]
1	1	gi|341038538|gb|EGS23530.1|	gi|341038538|gb|EGS23530.1| glucan 1,4-alpha-glucosidase-like protein [Chaetomium thermophilum var. thermophilum DSM 1495]	15575	73197	610	445	37	33	66.6	15004	1	1	1	7.438.654	14.857.162	2	14.857.113	0.0049	561	572	0	5.64	1.5	K	NANEVYVTFHHR	A					55408: Scan 46917 (rt=57.7033) [H:\DATA-2018\heruonan\20181022\4.raw]
1	1	gi|341038538|gb|EGS23530.1|	gi|341038538|gb|EGS23530.1| glucan 1,4-alpha-glucosidase-like protein [Chaetomium thermophilum var. thermophilum DSM 1495]	15575	73197	610	445	37	33	66.6	15005	1	1	1	7.438.654	14.857.162	2	14.857.113	0.0049	561	572	0	75.73	1.50E-07	K	NANEVYVTFHHR	A					17055: Scan 16684 (rt=24.4665) [H:\DATA-2018\heruonan\20181022\4.raw]
1	1	gi|341038538|gb|EGS23530.1|	gi|341038538|gb|EGS23530.1| glucan 1,4-alpha-glucosidase-like protein [Chaetomium thermophilum var. thermophilum DSM 1495]	15575	73197	610	445	37	33	66.6	15006	1	1	1	496.246	14.857.162	3	14.857.113	0.0049	561	572	0	16.73	0.13	K	NANEVYVTFHHR	A					24484: Scan 23376 (rt=31.93) [H:\DATA-2018\heruonan\20181022\4.raw]
1	1	gi|341038538|gb|EGS23530.1|	gi|341038538|gb|EGS23530.1| glucan 1,4-alpha-glucosidase-like protein [Chaetomium thermophilum var. thermophilum DSM 1495]	15575	73197	610	445	37	33	66.6	15007	1	1	1	7.438.654	14.857.163	2	14.857.113	0.005	561	572	0	69.1	7.30E-07	K	NANEVYVTFHHR	A					17604: Scan 17223 (rt=25.1437) [H:\DATA-2018\heruonan\20181022\4.raw]
1	1	gi|341038538|gb|EGS23530.1|	gi|341038538|gb|EGS23530.1| glucan 1,4-alpha-glucosidase-like protein [Chaetomium thermophilum var. thermophilum DSM 1495]	15575	73197	610	445	37	33	66.6	15008	1	1	1	4.962.461	14.857.163	3	14.857.113	0.005	561	572	0	31.76	0.0039	K	NANEVYVTFHHR	A					17381: Scan 16992 (rt=24.8359) [H:\DATA-2018\heruonan\20181022\4.raw]
1	1	gi|341038538|gb|EGS23530.1|	gi|341038538|gb|EGS23530.1| glucan 1,4-alpha-glucosidase-like protein [Chaetomium thermophilum var. thermophilum DSM 1495]	15575	73197	610	445	37	33	66.6	15010	1	1	1	4.962.461	14.857.164	3	14.857.113	0.005	561	572	0	45.04	0.00018	K	NANEVYVTFHHR	A					17629: Scan 17253 (rt=25.1803) [H:\DATA-2018\heruonan\20181022\4.raw]
1	1	gi|341038538|gb|EGS23530.1|	gi|341038538|gb|EGS23530.1| glucan 1,4-alpha-glucosidase-like protein [Chaetomium thermophilum var. thermophilum DSM 1495]	15575	73197	610	445	37	33	66.6	15011	1	1	1	4.962.461	14.857.164	3	14.857.113	0.005	561	572	0	29.43	0.0067	K	NANEVYVTFHHR	A					19591: Scan 19075 (rt=27.2669) [H:\DATA-2018\heruonan\20181022\4.raw]
1	1	gi|341038538|gb|EGS23530.1|	gi|341038538|gb|EGS23530.1| glucan 1,4-alpha-glucosidase-like protein [Chaetomium thermophilum var. thermophilum DSM 1495]	15575	73197	610	445	37	33	66.6	15012	1	1	1	4.962.461	14.857.165	3	14.857.113	0.0052	561	572	0	38.81	0.00078	K	NANEVYVTFHHR	A					17079: Scan 16708 (rt=24.4931) [H:\DATA-2018\heruonan\20181022\4.raw]
1	1	gi|341038538|gb|EGS23530.1|	gi|341038538|gb|EGS23530.1| glucan 1,4-alpha-glucosidase-like protein [Chaetomium thermophilum var. thermophilum DSM 1495]	15575	73197	610	445	37	33	66.6	15013	1	1	1	7.438.655	14.857.165	2	14.857.113	0.0052	561	572	0	8.8	0.78	K	NANEVYVTFHHR	A					52944: Scan 45132 (rt=55.7321) [H:\DATA-2018\heruonan\20181022\4.raw]
1	1	gi|341038538|gb|EGS23530.1|	gi|341038538|gb|EGS23530.1| glucan 1,4-alpha-glucosidase-like protein [Chaetomium thermophilum var. thermophilum DSM 1495]	15575	73197	610	445	37	33	66.6	15014	1	1	1	7.438.656	14.857.167	2	14.857.113	0.0054	561	572	0	67.63	1.00E-06	K	NANEVYVTFHHR	A					18256: Scan 17836 (rt=25.8397) [H:\DATA-2018\heruonan\20181022\4.raw]
1	1	gi|341038538|gb|EGS23530.1|	gi|341038538|gb|EGS23530.1| glucan 1,4-alpha-glucosidase-like protein [Chaetomium thermophilum var. thermophilum DSM 1495]	15575	73197	610	445	37	33	66.6	15015	1	1	1	4.962.462	14.857.167	3	14.857.113	0.0054	561	572	0	12.29	0.35	K	NANEVYVTFHHR	A					31874: Scan 29439 (rt=38.5113) [H:\DATA-2018\heruonan\20181022\4.raw]
1	1	gi|341038538|gb|EGS23530.1|	gi|341038538|gb|EGS23530.1| glucan 1,4-alpha-glucosidase-like protein [Chaetomium thermophilum var. thermophilum DSM 1495]	15575	73197	610	445	37	33	66.6	15016	1	1	1	4.962.462	14.857.167	3	14.857.113	0.0054	561	572	0	7.9	0.96	K	NANEVYVTFHHR	A					24944: Sum of 2 scans in range 23786 (rt=32.3929) to 23854 (rt=32.4735) [H:\DATA-2018\heruonan\20181022\4.raw]
1	1	gi|341038538|gb|EGS23530.1|	gi|341038538|gb|EGS23530.1| glucan 1,4-alpha-glucosidase-like protein [Chaetomium thermophilum var. thermophilum DSM 1495]	15575	73197	610	445	37	33	66.6	15017	1	1	1	7.438.657	14.857.168	2	14.857.113	0.0055	561	572	0	30.37	0.0054	K	NANEVYVTFHHR	A					24961: Scan 23798 (rt=32.4122) [H:\DATA-2018\heruonan\20181022\4.raw]
1	1	gi|341038538|gb|EGS23530.1|	gi|341038538|gb|EGS23530.1| glucan 1,4-alpha-glucosidase-like protein [Chaetomium thermophilum var. thermophilum DSM 1495]	15575	73197	610	445	37	33	66.6	15018	1	1	1	7.438.657	14.857.168	2	14.857.113	0.0055	561	572	0	20.78	0.049	K	NANEVYVTFHHR	A					44503: Scan 39019 (rt=48.9931) [H:\DATA-2018\heruonan\20181022\4.raw]
1	1	gi|341038538|gb|EGS23530.1|	gi|341038538|gb|EGS23530.1| glucan 1,4-alpha-glucosidase-like protein [Chaetomium thermophilum var. thermophilum DSM 1495]	15575	73197	610	445	37	33	66.6	15019	1	1	1	7.438.657	14.857.168	2	14.857.113	0.0055	561	572	0	20.67	0.051	K	NANEVYVTFHHR	A					31386: Scan 29051 (rt=38.0898) [H:\DATA-2018\heruonan\20181022\4.raw]
1	1	gi|341038538|gb|EGS23530.1|	gi|341038538|gb|EGS23530.1| glucan 1,4-alpha-glucosidase-like protein [Chaetomium thermophilum var. thermophilum DSM 1495]	15575	73197	610	445	37	33	66.6	15020	1	1	1	4.962.462	14.857.168	3	14.857.113	0.0055	561	572	0	32.18	0.0036	K	NANEVYVTFHHR	A					17934: Scan 17542 (rt=25.5202) [H:\DATA-2018\heruonan\20181022\4.raw]
1	1	gi|341038538|gb|EGS23530.1|	gi|341038538|gb|EGS23530.1| glucan 1,4-alpha-glucosidase-like protein [Chaetomium thermophilum var. thermophilum DSM 1495]	15575	73197	610	445	37	33	66.6	15021	1	1	1	4.962.462	14.857.168	3	14.857.113	0.0055	561	572	0	31.8	0.0039	K	NANEVYVTFHHR	A					19227: Scan 18757 (rt=26.9147) [H:\DATA-2018\heruonan\20181022\4.raw]
1	1	gi|341038538|gb|EGS23530.1|	gi|341038538|gb|EGS23530.1| glucan 1,4-alpha-glucosidase-like protein [Chaetomium thermophilum var. thermophilum DSM 1495]	15575	73197	610	445	37	33	66.6	15022	1	1	1	4.962.462	14.857.168	3	14.857.113	0.0055	561	572	0	22.02	0.037	K	NANEVYVTFHHR	A					32311: Scan 29792 (rt=38.8906) [H:\DATA-2018\heruonan\20181022\4.raw]
1	1	gi|341038538|gb|EGS23530.1|	gi|341038538|gb|EGS23530.1| glucan 1,4-alpha-glucosidase-like protein [Chaetomium thermophilum var. thermophilum DSM 1495]	15575	73197	610	445	37	33	66.6	15023	1	1	1	4.962.462	14.857.168	3	14.857.113	0.0055	561	572	0	14.36	0.22	K	NANEVYVTFHHR	A					29982: Scan 27939 (rt=36.8915) [H:\DATA-2018\heruonan\20181022\4.raw]
1	1	gi|341038538|gb|EGS23530.1|	gi|341038538|gb|EGS23530.1| glucan 1,4-alpha-glucosidase-like protein [Chaetomium thermophilum var. thermophilum DSM 1495]	15575	73197	610	445	37	33	66.6	15024	1	1	1	4.962.462	14.857.168	3	14.857.113	0.0055	561	572	0	34.6	0.002	K	NANEVYVTFHHR	A					18285: Scan 17868 (rt=25.8719) [H:\DATA-2018\heruonan\20181022\4.raw]
1	1	gi|341038538|gb|EGS23530.1|	gi|341038538|gb|EGS23530.1| glucan 1,4-alpha-glucosidase-like protein [Chaetomium thermophilum var. thermophilum DSM 1495]	15575	73197	610	445	37	33	66.6	15025	1	1	1	7.438.657	14.857.168	2	14.857.113	0.0055	561	572	0	66.95	1.20E-06	K	NANEVYVTFHHR	A					17902: Scan 17517 (rt=25.4928) [H:\DATA-2018\heruonan\20181022\4.raw]
1	1	gi|341038538|gb|EGS23530.1|	gi|341038538|gb|EGS23530.1| glucan 1,4-alpha-glucosidase-like protein [Chaetomium thermophilum var. thermophilum DSM 1495]	15575	73197	610	445	37	33	66.6	15026	1	1	1	7.438.657	14.857.168	2	14.857.113	0.0055	561	572	0	41.33	0.00043	K	NANEVYVTFHHR	A					25349: Scan 24131 (rt=32.7848) [H:\DATA-2018\heruonan\20181022\4.raw]
1	1	gi|341038538|gb|EGS23530.1|	gi|341038538|gb|EGS23530.1| glucan 1,4-alpha-glucosidase-like protein [Chaetomium thermophilum var. thermophilum DSM 1495]	15575	73197	610	445	37	33	66.6	15027	1	1	1	7.438.657	14.857.168	2	14.857.113	0.0055	561	572	0	59.98	5.90E-06	K	NANEVYVTFHHR	A					17352: Scan 16966 (rt=24.8069) [H:\DATA-2018\heruonan\20181022\4.raw]
1	1	gi|341038538|gb|EGS23530.1|	gi|341038538|gb|EGS23530.1| glucan 1,4-alpha-glucosidase-like protein [Chaetomium thermophilum var. thermophilum DSM 1495]	15575	73197	610	445	37	33	66.6	15028	1	1	1	4.962.462	14.857.169	3	14.857.113	0.0056	561	572	0	3.25	2.8	K	NANEVYVTFHHR	A					23685: Sum of 2 scans in range 22662 (rt=31.1758) to 22710 (rt=31.2226) [H:\DATA-2018\heruonan\20181022\4.raw]
1	1	gi|341038538|gb|EGS23530.1|	gi|341038538|gb|EGS23530.1| glucan 1,4-alpha-glucosidase-like protein [Chaetomium thermophilum var. thermophilum DSM 1495]	15575	73197	610	445	37	33	66.6	15029	1	1	1	4.962.462	14.857.169	3	14.857.113	0.0056	561	572	0	7.44	1.1	K	NANEVYVTFHHR	A					38211: Scan 34425 (rt=43.9016) [H:\DATA-2018\heruonan\20181022\4.raw]
1	1	gi|341038538|gb|EGS23530.1|	gi|341038538|gb|EGS23530.1| glucan 1,4-alpha-glucosidase-like protein [Chaetomium thermophilum var. thermophilum DSM 1495]	15575	73197	610	445	37	33	66.6	15031	1	1	1	7.438.658	14.857.171	2	14.857.113	0.0058	561	572	0	28.31	0.0084	K	NANEVYVTFHHR	A					29156: Scan 27285 (rt=36.1811) [H:\DATA-2018\heruonan\20181022\4.raw]
1	1	gi|341038538|gb|EGS23530.1|	gi|341038538|gb|EGS23530.1| glucan 1,4-alpha-glucosidase-like protein [Chaetomium thermophilum var. thermophilum DSM 1495]	15575	73197	610	445	37	33	66.6	15032	1	1	1	7.438.659	14.857.172	2	14.857.113	0.0059	561	572	0	41.39	0.00042	K	NANEVYVTFHHR	A					22421: Scan 21565 (rt=29.9582) [H:\DATA-2018\heruonan\20181022\4.raw]
1	1	gi|341038538|gb|EGS23530.1|	gi|341038538|gb|EGS23530.1| glucan 1,4-alpha-glucosidase-like protein [Chaetomium thermophilum var. thermophilum DSM 1495]	15575	73197	610	445	37	33	66.6	15033	1	1	1	7.438.659	14.857.172	2	14.857.113	0.0059	561	572	0	51.13	4.50E-05	K	NANEVYVTFHHR	A					18858: Scan 18422 (rt=26.5245) [H:\DATA-2018\heruonan\20181022\4.raw]
1	1	gi|341038538|gb|EGS23530.1|	gi|341038538|gb|EGS23530.1| glucan 1,4-alpha-glucosidase-like protein [Chaetomium thermophilum var. thermophilum DSM 1495]	15575	73197	610	445	37	33	66.6	15034	1	1	1	7.438.661	14.857.177	2	14.857.113	0.0064	561	572	0	45.03	0.00018	K	NANEVYVTFHHR	A					22767: Scan 21870 (rt=30.3018) [H:\DATA-2018\heruonan\20181022\4.raw]
1	1	gi|341038538|gb|EGS23530.1|	gi|341038538|gb|EGS23530.1| glucan 1,4-alpha-glucosidase-like protein [Chaetomium thermophilum var. thermophilum DSM 1495]	15575	73197	610	445	37	33	66.6	15035	1	1	1	7.438.661	14.857.177	2	14.857.113	0.0064	561	572	0	21.74	0.039	K	NANEVYVTFHHR	A					54015: Scan 45927 (rt=56.6003) [H:\DATA-2018\heruonan\20181022\4.raw]
1	1	gi|341038538|gb|EGS23530.1|	gi|341038538|gb|EGS23530.1| glucan 1,4-alpha-glucosidase-like protein [Chaetomium thermophilum var. thermophilum DSM 1495]	15575	73197	610	445	37	33	66.6	15036	1	1	1	7.438.662	14.857.179	2	14.857.113	0.0066	561	572	0	47.74	9.80E-05	K	NANEVYVTFHHR	A					23132: Scan 22185 (rt=30.6647) [H:\DATA-2018\heruonan\20181022\4.raw]
1	1	gi|341038538|gb|EGS23530.1|	gi|341038538|gb|EGS23530.1| glucan 1,4-alpha-glucosidase-like protein [Chaetomium thermophilum var. thermophilum DSM 1495]	15575	73197	610	445	37	33	66.6	15037	1	1	1	7.438.663	1.485.718	2	14.857.113	0.0067	561	572	0	20.77	0.049	K	NANEVYVTFHHR	A					49583: Scan 42711 (rt=53.1259) [H:\DATA-2018\heruonan\20181022\4.raw]
1	1	gi|341038538|gb|EGS23530.1|	gi|341038538|gb|EGS23530.1| glucan 1,4-alpha-glucosidase-like protein [Chaetomium thermophilum var. thermophilum DSM 1495]	15575	73197	610	445	37	33	66.6	15038	1	1	1	7.438.664	14.857.183	2	14.857.113	0.007	561	572	0	11.35	0.42	K	NANEVYVTFHHR	A					28730: Scan 26948 (rt=35.8175) [H:\DATA-2018\heruonan\20181022\4.raw]
1	1	gi|341038538|gb|EGS23530.1|	gi|341038538|gb|EGS23530.1| glucan 1,4-alpha-glucosidase-like protein [Chaetomium thermophilum var. thermophilum DSM 1495]	15575	73197	610	445	37	33	66.6	15039	1	1	1	7.438.664	14.857.183	2	14.857.113	0.007	561	572	0	61.51	4.00E-06	K	NANEVYVTFHHR	A					20190: Scan 19618 (rt=27.8593) [H:\DATA-2018\heruonan\20181022\4.raw]
1	1	gi|341038538|gb|EGS23530.1|	gi|341038538|gb|EGS23530.1| glucan 1,4-alpha-glucosidase-like protein [Chaetomium thermophilum var. thermophilum DSM 1495]	15575	73197	610	445	37	33	66.6	15040	1	1	1	7.438.666	14.857.186	2	14.857.113	0.0073	561	572	0	22.46	0.03	K	NANEVYVTFHHR	A					29677: Scan 27694 (rt=36.6255) [H:\DATA-2018\heruonan\20181022\4.raw]
1	1	gi|341038538|gb|EGS23530.1|	gi|341038538|gb|EGS23530.1| glucan 1,4-alpha-glucosidase-like protein [Chaetomium thermophilum var. thermophilum DSM 1495]	15575	73197	610	445	37	33	66.6	15041	1	1	1	7.438.666	14.857.187	2	14.857.113	0.0074	561	572	0	31.18	0.004	K	NANEVYVTFHHR	A					25971: Scan 24678 (rt=33.379) [H:\DATA-2018\heruonan\20181022\4.raw]
1	1	gi|341038538|gb|EGS23530.1|	gi|341038538|gb|EGS23530.1| glucan 1,4-alpha-glucosidase-like protein [Chaetomium thermophilum var. thermophilum DSM 1495]	15575	73197	610	445	37	33	66.6	15042	1	1	1	7.438.667	14.857.189	2	14.857.113	0.0076	561	572	0	26.59	0.012	K	NANEVYVTFHHR	A					20562: Scan 19938 (rt=28.2096) [H:\DATA-2018\heruonan\20181022\4.raw]
1	1	gi|341038538|gb|EGS23530.1|	gi|341038538|gb|EGS23530.1| glucan 1,4-alpha-glucosidase-like protein [Chaetomium thermophilum var. thermophilum DSM 1495]	15575	73197	610	445	37	33	66.6	15043	1	1	1	4.962.469	1.485.719	3	14.857.113	0.0077	561	572	0	37.96	0.00085	K	NANEVYVTFHHR	A					18885: Scan 18448 (rt=26.555) [H:\DATA-2018\heruonan\20181022\4.raw]
1	1	gi|341038538|gb|EGS23530.1|	gi|341038538|gb|EGS23530.1| glucan 1,4-alpha-glucosidase-like protein [Chaetomium thermophilum var. thermophilum DSM 1495]	15575	73197	610	445	37	33	66.6	15044	1	1	1	7.438.669	14.857.192	2	14.857.113	0.0079	561	572	0	6.21	1.3	K	NANEVYVTFHHR	A					54907: Scan 46543 (rt=57.285) [H:\DATA-2018\heruonan\20181022\4.raw]
1	1	gi|341038538|gb|EGS23530.1|	gi|341038538|gb|EGS23530.1| glucan 1,4-alpha-glucosidase-like protein [Chaetomium thermophilum var. thermophilum DSM 1495]	15575	73197	610	445	37	33	66.6	15045	1	1	1	7.438.676	14.857.205	2	14.857.113	0.0092	561	572	0	12.57	0.3	K	NANEVYVTFHHR	A					40356: Scan 36011 (rt=45.6498) [H:\DATA-2018\heruonan\20181022\4.raw]
1	1	gi|341038538|gb|EGS23530.1|	gi|341038538|gb|EGS23530.1| glucan 1,4-alpha-glucosidase-like protein [Chaetomium thermophilum var. thermophilum DSM 1495]	15575	73197	610	445	37	33	66.6	15046	1	1	1	4.962.475	14.857.206	3	14.857.113	0.0093	561	572	0	20	0.054	K	NANEVYVTFHHR	A					20226: Scan 19652 (rt=27.8963) [H:\DATA-2018\heruonan\20181022\4.raw]
1	1	gi|341038538|gb|EGS23530.1|	gi|341038538|gb|EGS23530.1| glucan 1,4-alpha-glucosidase-like protein [Chaetomium thermophilum var. thermophilum DSM 1495]	15575	73197	610	445	37	33	66.6	15047	1	1	1	7.438.682	14.857.219	2	14.857.113	0.0106	561	572	0	12.32	0.3	K	NANEVYVTFHHR	A					47462: Scan 41146 (rt=51.3845) [H:\DATA-2018\heruonan\20181022\4.raw]
1	1	gi|341038538|gb|EGS23530.1|	gi|341038538|gb|EGS23530.1| glucan 1,4-alpha-glucosidase-like protein [Chaetomium thermophilum var. thermophilum DSM 1495]	15575	73197	610	445	37	33	66.6	15048	1	1	1	7.438.682	14.857.219	2	14.857.113	0.0106	561	572	0	8.68	0.69	K	NANEVYVTFHHR	A					39349: Scan 35285 (rt=44.8522) [H:\DATA-2018\heruonan\20181022\4.raw]
1	1	gi|341038538|gb|EGS23530.1|	gi|341038538|gb|EGS23530.1| glucan 1,4-alpha-glucosidase-like protein [Chaetomium thermophilum var. thermophilum DSM 1495]	15575	73197	610	445	37	33	66.6	15173	1	1	1	7.463.911	14.907.676	2	1.490.763	0.0046	345	357	1	46.07	0.00025	R	ALANHKAYVDSFR	S					15962: Scan 15616 (rt=23.2826) [H:\DATA-2018\heruonan\20181022\4.raw]
1	1	gi|341038538|gb|EGS23530.1|	gi|341038538|gb|EGS23530.1| glucan 1,4-alpha-glucosidase-like protein [Chaetomium thermophilum var. thermophilum DSM 1495]	15575	73197	610	445	37	33	66.6	15174	1	1	1	497.93	14.907.681	3	1.490.763	0.0051	345	357	1	34.97	0.0032	R	ALANHKAYVDSFR	S					16077: Scan 15727 (rt=23.4037) [H:\DATA-2018\heruonan\20181022\4.raw]
1	1	gi|341038538|gb|EGS23530.1|	gi|341038538|gb|EGS23530.1| glucan 1,4-alpha-glucosidase-like protein [Chaetomium thermophilum var. thermophilum DSM 1495]	15575	73197	610	445	37	33	66.6	16459	1	1	1	769.395	15.367.755	2	15.367.784	-0.0029	424	437	0	15.51	0.21	R	DLLPSITTGTYNSR	S					31824: Sum of 2 scans in range 29398 (rt=38.4722) to 29432 (rt=38.5065) [H:\DATA-2018\heruonan\20181022\4.raw]
1	1	gi|341038538|gb|EGS23530.1|	gi|341038538|gb|EGS23530.1| glucan 1,4-alpha-glucosidase-like protein [Chaetomium thermophilum var. thermophilum DSM 1495]	15575	73197	610	445	37	33	66.6	16460	1	1	1	7.693.972	15.367.799	2	15.367.784	0.0015	424	437	0	25.23	0.022	R	DLLPSITTGTYNSR	S					33256: Sum of 2 scans in range 30549 (rt=39.6914) to 30568 (rt=39.7112) [H:\DATA-2018\heruonan\20181022\4.raw]
1	1	gi|341038538|gb|EGS23530.1|	gi|341038538|gb|EGS23530.1| glucan 1,4-alpha-glucosidase-like protein [Chaetomium thermophilum var. thermophilum DSM 1495]	15575	73197	610	445	37	33	66.6	16461	1	1	1	7.693.974	15.367.803	2	15.367.784	0.0019	424	437	0	30.37	0.0065	R	DLLPSITTGTYNSR	S					34502: Sum of 2 scans in range 31564 (rt=40.7914) to 31611 (rt=40.8463) [H:\DATA-2018\heruonan\20181022\4.raw]
1	1	gi|341038538|gb|EGS23530.1|	gi|341038538|gb|EGS23530.1| glucan 1,4-alpha-glucosidase-like protein [Chaetomium thermophilum var. thermophilum DSM 1495]	15575	73197	610	445	37	33	66.6	16462	1	1	1	7.693.978	15.367.811	2	15.367.784	0.0027	424	437	0	53.21	3.40E-05	R	DLLPSITTGTYNSR	S					27992: Scan 26363 (rt=35.1844) [H:\DATA-2018\heruonan\20181022\4.raw]
1	1	gi|341038538|gb|EGS23530.1|	gi|341038538|gb|EGS23530.1| glucan 1,4-alpha-glucosidase-like protein [Chaetomium thermophilum var. thermophilum DSM 1495]	15575	73197	610	445	37	33	66.6	16463	1	1	1	769.398	15.367.814	2	15.367.784	0.003	424	437	0	36.06	0.0017	R	DLLPSITTGTYNSR	S					34102: Scan 31241 (rt=40.4428) [H:\DATA-2018\heruonan\20181022\4.raw]
1	1	gi|341038538|gb|EGS23530.1|	gi|341038538|gb|EGS23530.1| glucan 1,4-alpha-glucosidase-like protein [Chaetomium thermophilum var. thermophilum DSM 1495]	15575	73197	610	445	37	33	66.6	16464	1	1	1	769.398	15.367.815	2	15.367.784	0.0031	424	437	0	29.54	0.0078	R	DLLPSITTGTYNSR	S					35615: Scan 32441 (rt=41.7482) [H:\DATA-2018\heruonan\20181022\4.raw]
1	1	gi|341038538|gb|EGS23530.1|	gi|341038538|gb|EGS23530.1| glucan 1,4-alpha-glucosidase-like protein [Chaetomium thermophilum var. thermophilum DSM 1495]	15575	73197	610	445	37	33	66.6	16465	1	1	1	5.132.678	15.367.816	3	15.367.784	0.0032	424	437	0	5.32	2.1	R	DLLPSITTGTYNSR	S					25797: Scan 24528 (rt=33.2175) [H:\DATA-2018\heruonan\20181022\4.raw]
1	1	gi|341038538|gb|EGS23530.1|	gi|341038538|gb|EGS23530.1| glucan 1,4-alpha-glucosidase-like protein [Chaetomium thermophilum var. thermophilum DSM 1495]	15575	73197	610	445	37	33	66.6	16466	1	1	1	7.693.981	15.367.817	2	15.367.784	0.0033	424	437	0	23	0.038	R	DLLPSITTGTYNSR	S					45400: Scan 39660 (rt=49.7201) [H:\DATA-2018\heruonan\20181022\4.raw]
1	1	gi|341038538|gb|EGS23530.1|	gi|341038538|gb|EGS23530.1| glucan 1,4-alpha-glucosidase-like protein [Chaetomium thermophilum var. thermophilum DSM 1495]	15575	73197	610	445	37	33	66.6	16467	1	1	1	7.693.982	15.367.818	2	15.367.784	0.0034	424	437	0	27.84	0.013	R	DLLPSITTGTYNSR	S					41078: Scan 36537 (rt=46.2313) [H:\DATA-2018\heruonan\20181022\4.raw]
1	1	gi|341038538|gb|EGS23530.1|	gi|341038538|gb|EGS23530.1| glucan 1,4-alpha-glucosidase-like protein [Chaetomium thermophilum var. thermophilum DSM 1495]	15575	73197	610	445	37	33	66.6	16468	1	1	1	7.693.982	15.367.818	2	15.367.784	0.0034	424	437	0	20.95	0.061	R	DLLPSITTGTYNSR	S					43852: Scan 38556 (rt=48.4781) [H:\DATA-2018\heruonan\20181022\4.raw]
1	1	gi|341038538|gb|EGS23530.1|	gi|341038538|gb|EGS23530.1| glucan 1,4-alpha-glucosidase-like protein [Chaetomium thermophilum var. thermophilum DSM 1495]	15575	73197	610	445	37	33	66.6	16470	1	1	1	7.693.984	15.367.822	2	15.367.784	0.0038	424	437	0	9.2	0.92	R	DLLPSITTGTYNSR	S					49250: Scan 42477 (rt=52.8643) [H:\DATA-2018\heruonan\20181022\4.raw]
1	1	gi|341038538|gb|EGS23530.1|	gi|341038538|gb|EGS23530.1| glucan 1,4-alpha-glucosidase-like protein [Chaetomium thermophilum var. thermophilum DSM 1495]	15575	73197	610	445	37	33	66.6	16471	1	1	1	7.693.984	15.367.823	2	15.367.784	0.0039	424	437	0	23.3	0.036	R	DLLPSITTGTYNSR	S					38668: Scan 34784 (rt=44.3038) [H:\DATA-2018\heruonan\20181022\4.raw]
1	1	gi|341038538|gb|EGS23530.1|	gi|341038538|gb|EGS23530.1| glucan 1,4-alpha-glucosidase-like protein [Chaetomium thermophilum var. thermophilum DSM 1495]	15575	73197	610	445	37	33	66.6	16472	1	1	1	7.693.984	15.367.823	2	15.367.784	0.0039	424	437	0	17.09	0.15	R	DLLPSITTGTYNSR	S					41914: Scan 37131 (rt=46.893) [H:\DATA-2018\heruonan\20181022\4.raw]
1	1	gi|341038538|gb|EGS23530.1|	gi|341038538|gb|EGS23530.1| glucan 1,4-alpha-glucosidase-like protein [Chaetomium thermophilum var. thermophilum DSM 1495]	15575	73197	610	445	37	33	66.6	16473	1	1	1	5.132.681	15.367.826	3	15.367.784	0.0042	424	437	0	16.65	0.16	R	DLLPSITTGTYNSR	S					25536: Scan 24304 (rt=32.9767) [H:\DATA-2018\heruonan\20181022\4.raw]
1	1	gi|341038538|gb|EGS23530.1|	gi|341038538|gb|EGS23530.1| glucan 1,4-alpha-glucosidase-like protein [Chaetomium thermophilum var. thermophilum DSM 1495]	15575	73197	610	445	37	33	66.6	16474	1	1	1	5.132.683	15.367.831	3	15.367.784	0.0047	424	437	0	50.03	7.50E-05	R	DLLPSITTGTYNSR	S					27745: Scan 26150 (rt=34.9536) [H:\DATA-2018\heruonan\20181022\4.raw]
1	1	gi|341038538|gb|EGS23530.1|	gi|341038538|gb|EGS23530.1| glucan 1,4-alpha-glucosidase-like protein [Chaetomium thermophilum var. thermophilum DSM 1495]	15575	73197	610	445	37	33	66.6	16475	1	1	1	7.693.989	15.367.832	2	15.367.784	0.0048	424	437	0	44.31	0.00028	R	DLLPSITTGTYNSR	S					31476: Scan 29123 (rt=38.1706) [H:\DATA-2018\heruonan\20181022\4.raw]
1	1	gi|341038538|gb|EGS23530.1|	gi|341038538|gb|EGS23530.1| glucan 1,4-alpha-glucosidase-like protein [Chaetomium thermophilum var. thermophilum DSM 1495]	15575	73197	610	445	37	33	66.6	16476	1	1	1	7.693.989	15.367.832	2	15.367.784	0.0048	424	437	0	29.34	0.0088	R	DLLPSITTGTYNSR	S					36055: Scan 32778 (rt=42.1095) [H:\DATA-2018\heruonan\20181022\4.raw]
1	1	gi|341038538|gb|EGS23530.1|	gi|341038538|gb|EGS23530.1| glucan 1,4-alpha-glucosidase-like protein [Chaetomium thermophilum var. thermophilum DSM 1495]	15575	73197	610	445	37	33	66.6	16477	1	1	1	7.693.989	15.367.833	2	15.367.784	0.0049	424	437	0	36.85	0.0016	R	DLLPSITTGTYNSR	S					35214: Sum of 2 scans in range 32129 (rt=41.4133) to 32238 (rt=41.5253) [H:\DATA-2018\heruonan\20181022\4.raw]
1	1	gi|341038538|gb|EGS23530.1|	gi|341038538|gb|EGS23530.1| glucan 1,4-alpha-glucosidase-like protein [Chaetomium thermophilum var. thermophilum DSM 1495]	15575	73197	610	445	37	33	66.6	16478	1	1	1	769.399	15.367.834	2	15.367.784	0.005	424	437	0	34.89	0.0024	R	DLLPSITTGTYNSR	S					38199: Scan 34418 (rt=43.8948) [H:\DATA-2018\heruonan\20181022\4.raw]
1	1	gi|341038538|gb|EGS23530.1|	gi|341038538|gb|EGS23530.1| glucan 1,4-alpha-glucosidase-like protein [Chaetomium thermophilum var. thermophilum DSM 1495]	15575	73197	610	445	37	33	66.6	16479	1	1	1	769.399	15.367.834	2	15.367.784	0.005	424	437	0	28.76	0.01	R	DLLPSITTGTYNSR	S					43487: Scan 38290 (rt=48.179) [H:\DATA-2018\heruonan\20181022\4.raw]
1	1	gi|341038538|gb|EGS23530.1|	gi|341038538|gb|EGS23530.1| glucan 1,4-alpha-glucosidase-like protein [Chaetomium thermophilum var. thermophilum DSM 1495]	15575	73197	610	445	37	33	66.6	16481	1	1	1	769.399	15.367.835	2	15.367.784	0.0051	424	437	0	43.06	0.00037	R	DLLPSITTGTYNSR	S					25653: Scan 24406 (rt=33.0885) [H:\DATA-2018\heruonan\20181022\4.raw]
1	1	gi|341038538|gb|EGS23530.1|	gi|341038538|gb|EGS23530.1| glucan 1,4-alpha-glucosidase-like protein [Chaetomium thermophilum var. thermophilum DSM 1495]	15575	73197	610	445	37	33	66.6	16482	1	1	1	769.399	15.367.835	2	15.367.784	0.0051	424	437	0	27.84	0.012	R	DLLPSITTGTYNSR	S					31054: Scan 28805 (rt=37.8255) [H:\DATA-2018\heruonan\20181022\4.raw]
1	1	gi|341038538|gb|EGS23530.1|	gi|341038538|gb|EGS23530.1| glucan 1,4-alpha-glucosidase-like protein [Chaetomium thermophilum var. thermophilum DSM 1495]	15575	73197	610	445	37	33	66.6	16483	1	1	1	5.132.685	15.367.836	3	15.367.784	0.0053	424	437	0	53.25	3.60E-05	R	DLLPSITTGTYNSR	S					30862: Scan 28639 (rt=37.6515) [H:\DATA-2018\heruonan\20181022\4.raw]
1	1	gi|341038538|gb|EGS23530.1|	gi|341038538|gb|EGS23530.1| glucan 1,4-alpha-glucosidase-like protein [Chaetomium thermophilum var. thermophilum DSM 1495]	15575	73197	610	445	37	33	66.6	16484	1	1	1	7.693.992	15.367.838	2	15.367.784	0.0054	424	437	0	28.22	0.012	R	DLLPSITTGTYNSR	S					35900: Scan 32657 (rt=41.9778) [H:\DATA-2018\heruonan\20181022\4.raw]
1	1	gi|341038538|gb|EGS23530.1|	gi|341038538|gb|EGS23530.1| glucan 1,4-alpha-glucosidase-like protein [Chaetomium thermophilum var. thermophilum DSM 1495]	15575	73197	610	445	37	33	66.6	16485	1	1	1	5.132.686	15.367.838	3	15.367.784	0.0054	424	437	0	43.16	0.00037	R	DLLPSITTGTYNSR	S					31693: Scan 29295 (rt=38.3592) [H:\DATA-2018\heruonan\20181022\4.raw]
1	1	gi|341038538|gb|EGS23530.1|	gi|341038538|gb|EGS23530.1| glucan 1,4-alpha-glucosidase-like protein [Chaetomium thermophilum var. thermophilum DSM 1495]	15575	73197	610	445	37	33	66.6	16486	1	1	1	7.693.992	15.367.839	2	15.367.784	0.0055	424	437	0	35.48	0.0021	R	DLLPSITTGTYNSR	S					36385: Scan 33031 (rt=42.3754) [H:\DATA-2018\heruonan\20181022\4.raw]
1	1	gi|341038538|gb|EGS23530.1|	gi|341038538|gb|EGS23530.1| glucan 1,4-alpha-glucosidase-like protein [Chaetomium thermophilum var. thermophilum DSM 1495]	15575	73197	610	445	37	33	66.6	16487	1	1	1	7.693.993	1.536.784	2	15.367.784	0.0056	424	437	0	24.95	0.024	R	DLLPSITTGTYNSR	S					29738: Scan 27740 (rt=36.6755) [H:\DATA-2018\heruonan\20181022\4.raw]
1	1	gi|341038538|gb|EGS23530.1|	gi|341038538|gb|EGS23530.1| glucan 1,4-alpha-glucosidase-like protein [Chaetomium thermophilum var. thermophilum DSM 1495]	15575	73197	610	445	37	33	66.6	16488	1	1	1	5.132.687	15.367.844	3	15.367.784	0.006	424	437	0	1.5	5.3	R	DLLPSITTGTYNSR	S					27224: Sum of 2 scans in range 25735 (rt=34.5134) to 25765 (rt=34.5456) [H:\DATA-2018\heruonan\20181022\4.raw]
1	1	gi|341038538|gb|EGS23530.1|	gi|341038538|gb|EGS23530.1| glucan 1,4-alpha-glucosidase-like protein [Chaetomium thermophilum var. thermophilum DSM 1495]	15575	73197	610	445	37	33	66.6	16489	1	1	1	5.132.687	15.367.844	3	15.367.784	0.006	424	437	0	50.75	6.30E-05	R	DLLPSITTGTYNSR	S					31280: Scan 28965 (rt=37.9969) [H:\DATA-2018\heruonan\20181022\4.raw]
1	1	gi|341038538|gb|EGS23530.1|	gi|341038538|gb|EGS23530.1| glucan 1,4-alpha-glucosidase-like protein [Chaetomium thermophilum var. thermophilum DSM 1495]	15575	73197	610	445	37	33	66.6	16490	1	1	1	7.693.995	15.367.845	2	15.367.784	0.0061	424	437	0	30.76	0.0063	R	DLLPSITTGTYNSR	S					30125: Scan 28058 (rt=37.0263) [H:\DATA-2018\heruonan\20181022\4.raw]
1	1	gi|341038538|gb|EGS23530.1|	gi|341038538|gb|EGS23530.1| glucan 1,4-alpha-glucosidase-like protein [Chaetomium thermophilum var. thermophilum DSM 1495]	15575	73197	610	445	37	33	66.6	16491	1	1	1	7.693.997	15.367.848	2	15.367.784	0.0064	424	437	0	51.52	5.20E-05	R	DLLPSITTGTYNSR	S					30662: Scan 28478 (rt=37.4864) [H:\DATA-2018\heruonan\20181022\4.raw]
1	1	gi|341038538|gb|EGS23530.1|	gi|341038538|gb|EGS23530.1| glucan 1,4-alpha-glucosidase-like protein [Chaetomium thermophilum var. thermophilum DSM 1495]	15575	73197	610	445	37	33	66.6	16492	1	1	1	5.132.689	15.367.849	3	15.367.784	0.0065	424	437	0	4.17	2.8	R	DLLPSITTGTYNSR	S					26821: Scan 25402 (rt=34.1487) [H:\DATA-2018\heruonan\20181022\4.raw]
1	1	gi|341038538|gb|EGS23530.1|	gi|341038538|gb|EGS23530.1| glucan 1,4-alpha-glucosidase-like protein [Chaetomium thermophilum var. thermophilum DSM 1495]	15575	73197	610	445	37	33	66.6	16493	1	1	1	7.693.998	15.367.851	2	15.367.784	0.0067	424	437	0	9.63	0.8	R	DLLPSITTGTYNSR	S					47443: Scan 41133 (rt=51.37) [H:\DATA-2018\heruonan\20181022\4.raw]
1	1	gi|341038538|gb|EGS23530.1|	gi|341038538|gb|EGS23530.1| glucan 1,4-alpha-glucosidase-like protein [Chaetomium thermophilum var. thermophilum DSM 1495]	15575	73197	610	445	37	33	66.6	16494	1	1	1	769.4	15.367.854	2	15.367.784	0.007	424	437	0	53.75	3.10E-05	R	DLLPSITTGTYNSR	S					33692: Scan 30914 (rt=40.0877) [H:\DATA-2018\heruonan\20181022\4.raw]
1	1	gi|341038538|gb|EGS23530.1|	gi|341038538|gb|EGS23530.1| glucan 1,4-alpha-glucosidase-like protein [Chaetomium thermophilum var. thermophilum DSM 1495]	15575	73197	610	445	37	33	66.6	16495	1	1	1	769.4	15.367.855	2	15.367.784	0.0071	424	437	0	4.95	2.4	R	DLLPSITTGTYNSR	S					37500: Scan 33882 (rt=43.3043) [H:\DATA-2018\heruonan\20181022\4.raw]
1	1	gi|341038538|gb|EGS23530.1|	gi|341038538|gb|EGS23530.1| glucan 1,4-alpha-glucosidase-like protein [Chaetomium thermophilum var. thermophilum DSM 1495]	15575	73197	610	445	37	33	66.6	16496	1	1	1	7.694.009	15.367.872	2	15.367.784	0.0088	424	437	0	30.77	0.0064	R	DLLPSITTGTYNSR	S					39275: Scan 35233 (rt=44.7974) [H:\DATA-2018\heruonan\20181022\4.raw]
1	1	gi|341038538|gb|EGS23530.1|	gi|341038538|gb|EGS23530.1| glucan 1,4-alpha-glucosidase-like protein [Chaetomium thermophilum var. thermophilum DSM 1495]	15575	73197	610	445	37	33	66.6	16497	1	1	1	7.694.013	15.367.881	2	15.367.784	0.0097	424	437	0	15.05	0.2	R	DLLPSITTGTYNSR	S					35026: Scan 31988 (rt=41.259) [H:\DATA-2018\heruonan\20181022\4.raw]
1	1	gi|341038538|gb|EGS23530.1|	gi|341038538|gb|EGS23530.1| glucan 1,4-alpha-glucosidase-like protein [Chaetomium thermophilum var. thermophilum DSM 1495]	15575	73197	610	445	37	33	66.6	18663	1	1	1	8.079.261	16.138.376	2	16.138.413	-0.0037	583	597	0	18.18	0.13	K	LVGSIPELGSWNTNK	A					36829: Scan 33371 (rt=42.7524) [H:\DATA-2018\heruonan\20181022\4.raw]
1	1	gi|341038538|gb|EGS23530.1|	gi|341038538|gb|EGS23530.1| glucan 1,4-alpha-glucosidase-like protein [Chaetomium thermophilum var. thermophilum DSM 1495]	15575	73197	610	445	37	33	66.6	18667	1	1	1	5.389.561	16.138.464	3	16.138.413	0.0051	583	597	0	16.61	0.19	K	LVGSIPELGSWNTNK	A					29103: Scan 27241 (rt=36.1341) [H:\DATA-2018\heruonan\20181022\4.raw]
1	1	gi|341038538|gb|EGS23530.1|	gi|341038538|gb|EGS23530.1| glucan 1,4-alpha-glucosidase-like protein [Chaetomium thermophilum var. thermophilum DSM 1495]	15575	73197	610	445	37	33	66.6	18668	1	1	1	8.079.305	16.138.464	2	16.138.413	0.0051	583	597	0	14.62	0.31	K	LVGSIPELGSWNTNK	A					35311: Scan 32197 (rt=41.4821) [H:\DATA-2018\heruonan\20181022\4.raw]
1	1	gi|341038538|gb|EGS23530.1|	gi|341038538|gb|EGS23530.1| glucan 1,4-alpha-glucosidase-like protein [Chaetomium thermophilum var. thermophilum DSM 1495]	15575	73197	610	445	37	33	66.6	18669	1	1	1	8.079.306	16.138.465	2	16.138.413	0.0052	583	597	0	15.77	0.23	K	LVGSIPELGSWNTNK	A					36142: Scan 32840 (rt=42.1775) [H:\DATA-2018\heruonan\20181022\4.raw]
1	1	gi|341038538|gb|EGS23530.1|	gi|341038538|gb|EGS23530.1| glucan 1,4-alpha-glucosidase-like protein [Chaetomium thermophilum var. thermophilum DSM 1495]	15575	73197	610	445	37	33	66.6	18670	1	1	1	8.079.306	16.138.466	2	16.138.413	0.0053	583	597	0	6.28	2.1	K	LVGSIPELGSWNTNK	A					38856: Scan 34923 (rt=44.4589) [H:\DATA-2018\heruonan\20181022\4.raw]
1	1	gi|341038538|gb|EGS23530.1|	gi|341038538|gb|EGS23530.1| glucan 1,4-alpha-glucosidase-like protein [Chaetomium thermophilum var. thermophilum DSM 1495]	15575	73197	610	445	37	33	66.6	18671	1	1	1	5.389.562	16.138.467	3	16.138.413	0.0054	583	597	0	38.52	0.0012	K	LVGSIPELGSWNTNK	A					35873: Scan 32634 (rt=41.9538) [H:\DATA-2018\heruonan\20181022\4.raw]
1	1	gi|341038538|gb|EGS23530.1|	gi|341038538|gb|EGS23530.1| glucan 1,4-alpha-glucosidase-like protein [Chaetomium thermophilum var. thermophilum DSM 1495]	15575	73197	610	445	37	33	66.6	18672	1	1	1	8.079.309	16.138.472	2	16.138.413	0.0059	583	597	0	35.79	0.0023	K	LVGSIPELGSWNTNK	A					36541: Scan 33156 (rt=42.5165) [H:\DATA-2018\heruonan\20181022\4.raw]
1	1	gi|341038538|gb|EGS23530.1|	gi|341038538|gb|EGS23530.1| glucan 1,4-alpha-glucosidase-like protein [Chaetomium thermophilum var. thermophilum DSM 1495]	15575	73197	610	445	37	33	66.6	18673	1	1	1	8.079.309	16.138.473	2	16.138.413	0.006	583	597	0	41.16	0.00066	K	LVGSIPELGSWNTNK	A					35730: Scan 32519 (rt=41.8353) [H:\DATA-2018\heruonan\20181022\4.raw]
1	1	gi|341038538|gb|EGS23530.1|	gi|341038538|gb|EGS23530.1| glucan 1,4-alpha-glucosidase-like protein [Chaetomium thermophilum var. thermophilum DSM 1495]	15575	73197	610	445	37	33	66.6	18683	1	1	1	8.083.594	16.147.042	2	16.147.162	-0.012	462	475	0	25.51	0.0042	K	YTPSDGSLTEQFDR	N					50766: Scan 43562 (rt=54.0628) [H:\DATA-2018\heruonan\20181022\4.raw]
1	1	gi|341038538|gb|EGS23530.1|	gi|341038538|gb|EGS23530.1| glucan 1,4-alpha-glucosidase-like protein [Chaetomium thermophilum var. thermophilum DSM 1495]	15575	73197	610	445	37	33	66.6	18684	1	1	1	8.083.644	16.147.143	2	16.147.162	-0.0019	462	475	0	43.88	9.00E-05	K	YTPSDGSLTEQFDR	N					26519: Scan 25132 (rt=33.8636) [H:\DATA-2018\heruonan\20181022\4.raw]
1	1	gi|341038538|gb|EGS23530.1|	gi|341038538|gb|EGS23530.1| glucan 1,4-alpha-glucosidase-like protein [Chaetomium thermophilum var. thermophilum DSM 1495]	15575	73197	610	445	37	33	66.6	18685	1	1	1	8.083.648	1.614.715	2	16.147.162	-0.0012	462	475	0	46.59	5.00E-05	K	YTPSDGSLTEQFDR	N					26079: Scan 24770 (rt=33.4766) [H:\DATA-2018\heruonan\20181022\4.raw]
1	1	gi|341038538|gb|EGS23530.1|	gi|341038538|gb|EGS23530.1| glucan 1,4-alpha-glucosidase-like protein [Chaetomium thermophilum var. thermophilum DSM 1495]	15575	73197	610	445	37	33	66.6	18686	1	1	1	5.392.461	16.147.165	3	16.147.162	0.0003	462	475	0	6.6	0.53	K	YTPSDGSLTEQFDR	N					17541: Scan 17158 (rt=25.0514) [H:\DATA-2018\heruonan\20181022\4.raw]
1	1	gi|341038538|gb|EGS23530.1|	gi|341038538|gb|EGS23530.1| glucan 1,4-alpha-glucosidase-like protein [Chaetomium thermophilum var. thermophilum DSM 1495]	15575	73197	610	445	37	33	66.6	18687	1	1	1	8.083.659	16.147.173	2	16.147.162	0.0011	462	475	0	34.49	0.00082	K	YTPSDGSLTEQFDR	N					41087: Scan 36543 (rt=46.2375) [H:\DATA-2018\heruonan\20181022\4.raw]
1	1	gi|341038538|gb|EGS23530.1|	gi|341038538|gb|EGS23530.1| glucan 1,4-alpha-glucosidase-like protein [Chaetomium thermophilum var. thermophilum DSM 1495]	15575	73197	610	445	37	33	66.6	18688	1	1	1	8.083.667	16.147.188	2	16.147.162	0.0027	462	475	0	24.57	0.0077	K	YTPSDGSLTEQFDR	N					46646: Scan 40547 (rt=50.7158) [H:\DATA-2018\heruonan\20181022\4.raw]
1	1	gi|341038538|gb|EGS23530.1|	gi|341038538|gb|EGS23530.1| glucan 1,4-alpha-glucosidase-like protein [Chaetomium thermophilum var. thermophilum DSM 1495]	15575	73197	610	445	37	33	66.6	18689	1	1	1	8.083.672	16.147.197	2	16.147.162	0.0036	462	475	0	44.42	7.60E-05	K	YTPSDGSLTEQFDR	N					40385: Scan 36033 (rt=45.6729) [H:\DATA-2018\heruonan\20181022\4.raw]
1	1	gi|341038538|gb|EGS23530.1|	gi|341038538|gb|EGS23530.1| glucan 1,4-alpha-glucosidase-like protein [Chaetomium thermophilum var. thermophilum DSM 1495]	15575	73197	610	445	37	33	66.6	18690	1	1	1	8.083.675	16.147.204	2	16.147.162	0.0042	462	475	0	50.16	2.00E-05	K	YTPSDGSLTEQFDR	N					32949: Sum of 2 scans in range 30302 (rt=39.4362) to 30319 (rt=39.4541) [H:\DATA-2018\heruonan\20181022\4.raw]
1	1	gi|341038538|gb|EGS23530.1|	gi|341038538|gb|EGS23530.1| glucan 1,4-alpha-glucosidase-like protein [Chaetomium thermophilum var. thermophilum DSM 1495]	15575	73197	610	445	37	33	66.6	18691	1	1	1	8.083.675	16.147.204	2	16.147.162	0.0042	462	475	0	33.47	0.00094	K	YTPSDGSLTEQFDR	N					38488: Scan 34649 (rt=44.1477) [H:\DATA-2018\heruonan\20181022\4.raw]
1	1	gi|341038538|gb|EGS23530.1|	gi|341038538|gb|EGS23530.1| glucan 1,4-alpha-glucosidase-like protein [Chaetomium thermophilum var. thermophilum DSM 1495]	15575	73197	610	445	37	33	66.6	18692	1	1	1	8.083.675	16.147.205	2	16.147.162	0.0043	462	475	0	64.67	7.20E-07	K	YTPSDGSLTEQFDR	N					24267: Scan 23192 (rt=31.738) [H:\DATA-2018\heruonan\20181022\4.raw]
1	1	gi|341038538|gb|EGS23530.1|	gi|341038538|gb|EGS23530.1| glucan 1,4-alpha-glucosidase-like protein [Chaetomium thermophilum var. thermophilum DSM 1495]	15575	73197	610	445	37	33	66.6	18694	1	1	1	8.083.676	16.147.207	2	16.147.162	0.0045	462	475	0	32.08	0.0013	K	YTPSDGSLTEQFDR	N					45145: Scan 39476 (rt=49.5129) [H:\DATA-2018\heruonan\20181022\4.raw]
1	1	gi|341038538|gb|EGS23530.1|	gi|341038538|gb|EGS23530.1| glucan 1,4-alpha-glucosidase-like protein [Chaetomium thermophilum var. thermophilum DSM 1495]	15575	73197	610	445	37	33	66.6	18695	1	1	1	8.083.676	16.147.207	2	16.147.162	0.0045	462	475	0	18.6	0.029	K	YTPSDGSLTEQFDR	N					33930: Scan 31113 (rt=40.3034) [H:\DATA-2018\heruonan\20181022\4.raw]
1	1	gi|341038538|gb|EGS23530.1|	gi|341038538|gb|EGS23530.1| glucan 1,4-alpha-glucosidase-like protein [Chaetomium thermophilum var. thermophilum DSM 1495]	15575	73197	610	445	37	33	66.6	18696	1	1	1	8.083.677	16.147.209	2	16.147.162	0.0047	462	475	0	20.01	0.021	K	YTPSDGSLTEQFDR	N					49137: Scan 42394 (rt=52.7694) [H:\DATA-2018\heruonan\20181022\4.raw]
1	1	gi|341038538|gb|EGS23530.1|	gi|341038538|gb|EGS23530.1| glucan 1,4-alpha-glucosidase-like protein [Chaetomium thermophilum var. thermophilum DSM 1495]	15575	73197	610	445	37	33	66.6	18697	1	1	1	5.392.476	1.614.721	3	16.147.162	0.0048	462	475	0	66.25	5.00E-07	K	YTPSDGSLTEQFDR	N					23260: Scan 22296 (rt=30.789) [H:\DATA-2018\heruonan\20181022\4.raw]
1	1	gi|341038538|gb|EGS23530.1|	gi|341038538|gb|EGS23530.1| glucan 1,4-alpha-glucosidase-like protein [Chaetomium thermophilum var. thermophilum DSM 1495]	15575	73197	610	445	37	33	66.6	18698	1	1	1	8.083.678	1.614.721	2	16.147.162	0.0048	462	475	0	37.48	0.00038	K	YTPSDGSLTEQFDR	N					39461: Scan 35373 (rt=44.9473) [H:\DATA-2018\heruonan\20181022\4.raw]
1	1	gi|341038538|gb|EGS23530.1|	gi|341038538|gb|EGS23530.1| glucan 1,4-alpha-glucosidase-like protein [Chaetomium thermophilum var. thermophilum DSM 1495]	15575	73197	610	445	37	33	66.6	18699	1	1	1	8.083.678	1.614.721	2	16.147.162	0.0049	462	475	0	25.73	0.0056	K	YTPSDGSLTEQFDR	N					50065: Sum of 3 scans in range 43041 (rt=53.492) to 43067 (rt=53.5214) [H:\DATA-2018\heruonan\20181022\4.raw]
1	1	gi|341038538|gb|EGS23530.1|	gi|341038538|gb|EGS23530.1| glucan 1,4-alpha-glucosidase-like protein [Chaetomium thermophilum var. thermophilum DSM 1495]	15575	73197	610	445	37	33	66.6	18700	1	1	1	8.083.678	16.147.211	2	16.147.162	0.0049	462	475	0	76.96	4.20E-08	K	YTPSDGSLTEQFDR	N					23543: Scan 22546 (rt=31.054) [H:\DATA-2018\heruonan\20181022\4.raw]
1	1	gi|341038538|gb|EGS23530.1|	gi|341038538|gb|EGS23530.1| glucan 1,4-alpha-glucosidase-like protein [Chaetomium thermophilum var. thermophilum DSM 1495]	15575	73197	610	445	37	33	66.6	18701	1	1	1	8.083.679	16.147.212	2	16.147.162	0.005	462	475	0	59.96	2.30E-06	K	YTPSDGSLTEQFDR	N					31477: Scan 29124 (rt=38.1707) [H:\DATA-2018\heruonan\20181022\4.raw]
1	1	gi|341038538|gb|EGS23530.1|	gi|341038538|gb|EGS23530.1| glucan 1,4-alpha-glucosidase-like protein [Chaetomium thermophilum var. thermophilum DSM 1495]	15575	73197	610	445	37	33	66.6	18702	1	1	1	8.083.679	16.147.213	2	16.147.162	0.0051	462	475	0	40.86	0.00019	K	YTPSDGSLTEQFDR	N					17511: Scan 17130 (rt=25.0096) [H:\DATA-2018\heruonan\20181022\4.raw]
1	1	gi|341038538|gb|EGS23530.1|	gi|341038538|gb|EGS23530.1| glucan 1,4-alpha-glucosidase-like protein [Chaetomium thermophilum var. thermophilum DSM 1495]	15575	73197	610	445	37	33	66.6	18703	1	1	1	5.392.477	16.147.213	3	16.147.162	0.0051	462	475	0	14.66	0.079	K	YTPSDGSLTEQFDR	N					17496: Scan 17116 (rt=24.9929) [H:\DATA-2018\heruonan\20181022\4.raw]
1	1	gi|341038538|gb|EGS23530.1|	gi|341038538|gb|EGS23530.1| glucan 1,4-alpha-glucosidase-like protein [Chaetomium thermophilum var. thermophilum DSM 1495]	15575	73197	610	445	37	33	66.6	18704	1	1	1	808.368	16.147.214	2	16.147.162	0.0052	462	475	0	22.03	0.014	K	YTPSDGSLTEQFDR	N					34613: Scan 31651 (rt=40.8896) [H:\DATA-2018\heruonan\20181022\4.raw]
1	1	gi|341038538|gb|EGS23530.1|	gi|341038538|gb|EGS23530.1| glucan 1,4-alpha-glucosidase-like protein [Chaetomium thermophilum var. thermophilum DSM 1495]	15575	73197	610	445	37	33	66.6	18705	1	1	1	808.368	16.147.214	2	16.147.162	0.0052	462	475	0	61.11	1.80E-06	K	YTPSDGSLTEQFDR	N					35038: Scan 31998 (rt=41.2706) [H:\DATA-2018\heruonan\20181022\4.raw]
1	1	gi|341038538|gb|EGS23530.1|	gi|341038538|gb|EGS23530.1| glucan 1,4-alpha-glucosidase-like protein [Chaetomium thermophilum var. thermophilum DSM 1495]	15575	73197	610	445	37	33	66.6	18707	1	1	1	808.368	16.147.215	2	16.147.162	0.0053	462	475	0	71.15	1.80E-07	K	YTPSDGSLTEQFDR	N					29929: Scan 27898 (rt=36.848) [H:\DATA-2018\heruonan\20181022\4.raw]
1	1	gi|341038538|gb|EGS23530.1|	gi|341038538|gb|EGS23530.1| glucan 1,4-alpha-glucosidase-like protein [Chaetomium thermophilum var. thermophilum DSM 1495]	15575	73197	610	445	37	33	66.6	18708	1	1	1	8.083.681	16.147.215	2	16.147.162	0.0054	462	475	0	28.15	0.0035	K	YTPSDGSLTEQFDR	N					52090: Scan 44534 (rt=55.0966) [H:\DATA-2018\heruonan\20181022\4.raw]
1	1	gi|341038538|gb|EGS23530.1|	gi|341038538|gb|EGS23530.1| glucan 1,4-alpha-glucosidase-like protein [Chaetomium thermophilum var. thermophilum DSM 1495]	15575	73197	610	445	37	33	66.6	18709	1	1	1	8.083.681	16.147.216	2	16.147.162	0.0054	462	475	0	76.94	4.70E-08	K	YTPSDGSLTEQFDR	N					24979: Scan 23816 (rt=32.4331) [H:\DATA-2018\heruonan\20181022\4.raw]
1	1	gi|341038538|gb|EGS23530.1|	gi|341038538|gb|EGS23530.1| glucan 1,4-alpha-glucosidase-like protein [Chaetomium thermophilum var. thermophilum DSM 1495]	15575	73197	610	445	37	33	66.6	18710	1	1	1	8.083.681	16.147.216	2	16.147.162	0.0054	462	475	0	59.53	2.60E-06	K	YTPSDGSLTEQFDR	N					39900: Scan 35688 (rt=45.2954) [H:\DATA-2018\heruonan\20181022\4.raw]
1	1	gi|341038538|gb|EGS23530.1|	gi|341038538|gb|EGS23530.1| glucan 1,4-alpha-glucosidase-like protein [Chaetomium thermophilum var. thermophilum DSM 1495]	15575	73197	610	445	37	33	66.6	18711	1	1	1	8.083.681	16.147.216	2	16.147.162	0.0055	462	475	0	32.81	0.0012	K	YTPSDGSLTEQFDR	N					29110: Scan 27249 (rt=36.1428) [H:\DATA-2018\heruonan\20181022\4.raw]
1	1	gi|341038538|gb|EGS23530.1|	gi|341038538|gb|EGS23530.1| glucan 1,4-alpha-glucosidase-like protein [Chaetomium thermophilum var. thermophilum DSM 1495]	15575	73197	610	445	37	33	66.6	18712	1	1	1	8.083.681	16.147.217	2	16.147.162	0.0055	462	475	0	51.24	1.70E-05	K	YTPSDGSLTEQFDR	N					42524: Scan 37571 (rt=47.3833) [H:\DATA-2018\heruonan\20181022\4.raw]
1	1	gi|341038538|gb|EGS23530.1|	gi|341038538|gb|EGS23530.1| glucan 1,4-alpha-glucosidase-like protein [Chaetomium thermophilum var. thermophilum DSM 1495]	15575	73197	610	445	37	33	66.6	18713	1	1	1	8.083.681	16.147.217	2	16.147.162	0.0055	462	475	0	39.33	0.00027	K	YTPSDGSLTEQFDR	N					28209: Scan 26531 (rt=35.3646) [H:\DATA-2018\heruonan\20181022\4.raw]
1	1	gi|341038538|gb|EGS23530.1|	gi|341038538|gb|EGS23530.1| glucan 1,4-alpha-glucosidase-like protein [Chaetomium thermophilum var. thermophilum DSM 1495]	15575	73197	610	445	37	33	66.6	18714	1	1	1	8.083.682	16.147.218	2	16.147.162	0.0056	462	475	0	3.74	0.97	K	YTPSDGSLTEQFDR	N					42099: Scan 37257 (rt=47.0302) [H:\DATA-2018\heruonan\20181022\4.raw]
1	1	gi|341038538|gb|EGS23530.1|	gi|341038538|gb|EGS23530.1| glucan 1,4-alpha-glucosidase-like protein [Chaetomium thermophilum var. thermophilum DSM 1495]	15575	73197	610	445	37	33	66.6	18715	1	1	1	8.083.682	16.147.218	2	16.147.162	0.0056	462	475	0	77.37	4.20E-08	K	YTPSDGSLTEQFDR	N					24650: Scan 23520 (rt=32.0846) [H:\DATA-2018\heruonan\20181022\4.raw]
1	1	gi|341038538|gb|EGS23530.1|	gi|341038538|gb|EGS23530.1| glucan 1,4-alpha-glucosidase-like protein [Chaetomium thermophilum var. thermophilum DSM 1495]	15575	73197	610	445	37	33	66.6	18716	1	1	1	8.083.682	16.147.218	2	16.147.162	0.0056	462	475	0	1.57	1.5	K	YTPSDGSLTEQFDR	N					34772: Scan 31778 (rt=41.0288) [H:\DATA-2018\heruonan\20181022\4.raw]
1	1	gi|341038538|gb|EGS23530.1|	gi|341038538|gb|EGS23530.1| glucan 1,4-alpha-glucosidase-like protein [Chaetomium thermophilum var. thermophilum DSM 1495]	15575	73197	610	445	37	33	66.6	18717	1	1	1	8.083.682	16.147.219	2	16.147.162	0.0057	462	475	0	77.4	4.00E-08	K	YTPSDGSLTEQFDR	N					23921: Scan 22874 (rt=31.3954) [H:\DATA-2018\heruonan\20181022\4.raw]
1	1	gi|341038538|gb|EGS23530.1|	gi|341038538|gb|EGS23530.1| glucan 1,4-alpha-glucosidase-like protein [Chaetomium thermophilum var. thermophilum DSM 1495]	15575	73197	610	445	37	33	66.6	18718	1	1	1	8.083.682	16.147.219	2	16.147.162	0.0057	462	475	0	26.24	0.0052	K	YTPSDGSLTEQFDR	N					53725: Scan 45723 (rt=56.3718) [H:\DATA-2018\heruonan\20181022\4.raw]
1	1	gi|341038538|gb|EGS23530.1|	gi|341038538|gb|EGS23530.1| glucan 1,4-alpha-glucosidase-like protein [Chaetomium thermophilum var. thermophilum DSM 1495]	15575	73197	610	445	37	33	66.6	18719	1	1	1	8.083.682	16.147.219	2	16.147.162	0.0057	462	475	0	15.41	0.063	K	YTPSDGSLTEQFDR	N					55693: Scan 47137 (rt=57.9528) [H:\DATA-2018\heruonan\20181022\4.raw]
1	1	gi|341038538|gb|EGS23530.1|	gi|341038538|gb|EGS23530.1| glucan 1,4-alpha-glucosidase-like protein [Chaetomium thermophilum var. thermophilum DSM 1495]	15575	73197	610	445	37	33	66.6	18721	1	1	1	8.083.683	1.614.722	2	16.147.162	0.0058	462	475	0	30.55	0.0019	K	YTPSDGSLTEQFDR	N					40937: Scan 36428 (rt=46.1093) [H:\DATA-2018\heruonan\20181022\4.raw]
1	1	gi|341038538|gb|EGS23530.1|	gi|341038538|gb|EGS23530.1| glucan 1,4-alpha-glucosidase-like protein [Chaetomium thermophilum var. thermophilum DSM 1495]	15575	73197	610	445	37	33	66.6	18722	1	1	1	8.083.683	1.614.722	2	16.147.162	0.0059	462	475	0	75.86	5.40E-08	K	YTPSDGSLTEQFDR	N					27796: Scan 26197 (rt=35.0046) [H:\DATA-2018\heruonan\20181022\4.raw]
1	1	gi|341038538|gb|EGS23530.1|	gi|341038538|gb|EGS23530.1| glucan 1,4-alpha-glucosidase-like protein [Chaetomium thermophilum var. thermophilum DSM 1495]	15575	73197	610	445	37	33	66.6	18723	1	1	1	539.248	16.147.221	3	16.147.162	0.0059	462	475	0	63.69	9.00E-07	K	YTPSDGSLTEQFDR	N					24292: Scan 23214 (rt=31.7604) [H:\DATA-2018\heruonan\20181022\4.raw]
1	1	gi|341038538|gb|EGS23530.1|	gi|341038538|gb|EGS23530.1| glucan 1,4-alpha-glucosidase-like protein [Chaetomium thermophilum var. thermophilum DSM 1495]	15575	73197	610	445	37	33	66.6	18724	1	1	1	8.083.683	16.147.221	2	16.147.162	0.0059	462	475	0	38.38	0.0003	K	YTPSDGSLTEQFDR	N					21725: Sum of 2 scans in range 20942 (rt=29.2866) to 20982 (rt=29.3311) [H:\DATA-2018\heruonan\20181022\4.raw]
1	1	gi|341038538|gb|EGS23530.1|	gi|341038538|gb|EGS23530.1| glucan 1,4-alpha-glucosidase-like protein [Chaetomium thermophilum var. thermophilum DSM 1495]	15575	73197	610	445	37	33	66.6	18725	1	1	1	8.083.683	16.147.221	2	16.147.162	0.0059	462	475	0	60.13	2.00E-06	K	YTPSDGSLTEQFDR	N					28597: Scan 26839 (rt=35.6998) [H:\DATA-2018\heruonan\20181022\4.raw]
1	1	gi|341038538|gb|EGS23530.1|	gi|341038538|gb|EGS23530.1| glucan 1,4-alpha-glucosidase-like protein [Chaetomium thermophilum var. thermophilum DSM 1495]	15575	73197	610	445	37	33	66.6	18726	1	1	1	8.083.683	16.147.221	2	16.147.162	0.0059	462	475	0	42.54	0.00012	K	YTPSDGSLTEQFDR	N					28845: Scan 27037 (rt=35.9149) [H:\DATA-2018\heruonan\20181022\4.raw]
1	1	gi|341038538|gb|EGS23530.1|	gi|341038538|gb|EGS23530.1| glucan 1,4-alpha-glucosidase-like protein [Chaetomium thermophilum var. thermophilum DSM 1495]	15575	73197	610	445	37	33	66.6	18727	1	1	1	8.083.683	16.147.221	2	16.147.162	0.006	462	475	0	13.48	0.094	K	YTPSDGSLTEQFDR	N					49594: Scan 42720 (rt=53.1358) [H:\DATA-2018\heruonan\20181022\4.raw]
1	1	gi|341038538|gb|EGS23530.1|	gi|341038538|gb|EGS23530.1| glucan 1,4-alpha-glucosidase-like protein [Chaetomium thermophilum var. thermophilum DSM 1495]	15575	73197	610	445	37	33	66.6	18728	1	1	1	8.083.684	16.147.222	2	16.147.162	0.006	462	475	0	83.57	9.20E-09	K	YTPSDGSLTEQFDR	N					33706: Scan 30925 (rt=40.1003) [H:\DATA-2018\heruonan\20181022\4.raw]
1	1	gi|341038538|gb|EGS23530.1|	gi|341038538|gb|EGS23530.1| glucan 1,4-alpha-glucosidase-like protein [Chaetomium thermophilum var. thermophilum DSM 1495]	15575	73197	610	445	37	33	66.6	18729	1	1	1	8.083.684	16.147.222	2	16.147.162	0.006	462	475	0	3.08	1	K	YTPSDGSLTEQFDR	N					57888: Scan 48706 (rt=59.8014) [H:\DATA-2018\heruonan\20181022\4.raw]
1	1	gi|341038538|gb|EGS23530.1|	gi|341038538|gb|EGS23530.1| glucan 1,4-alpha-glucosidase-like protein [Chaetomium thermophilum var. thermophilum DSM 1495]	15575	73197	610	445	37	33	66.6	18730	1	1	1	8.083.684	16.147.222	2	16.147.162	0.0061	462	475	0	76.38	4.80E-08	K	YTPSDGSLTEQFDR	N					27377: Scan 25860 (rt=34.6462) [H:\DATA-2018\heruonan\20181022\4.raw]
1	1	gi|341038538|gb|EGS23530.1|	gi|341038538|gb|EGS23530.1| glucan 1,4-alpha-glucosidase-like protein [Chaetomium thermophilum var. thermophilum DSM 1495]	15575	73197	610	445	37	33	66.6	18731	1	1	1	8.083.684	16.147.223	2	16.147.162	0.0061	462	475	0	20.19	0.02	K	YTPSDGSLTEQFDR	N					42988: Scan 37920 (rt=47.7701) [H:\DATA-2018\heruonan\20181022\4.raw]
1	1	gi|341038538|gb|EGS23530.1|	gi|341038538|gb|EGS23530.1| glucan 1,4-alpha-glucosidase-like protein [Chaetomium thermophilum var. thermophilum DSM 1495]	15575	73197	610	445	37	33	66.6	18732	1	1	1	8.083.684	16.147.223	2	16.147.162	0.0061	462	475	0	77.29	3.90E-08	K	YTPSDGSLTEQFDR	N					23141: Scan 22194 (rt=30.6805) [H:\DATA-2018\heruonan\20181022\4.raw]
1	1	gi|341038538|gb|EGS23530.1|	gi|341038538|gb|EGS23530.1| glucan 1,4-alpha-glucosidase-like protein [Chaetomium thermophilum var. thermophilum DSM 1495]	15575	73197	610	445	37	33	66.6	18733	1	1	1	8.083.685	16.147.224	2	16.147.162	0.0062	462	475	0	33.45	0.00095	K	YTPSDGSLTEQFDR	N					34394: Sum of 2 scans in range 31483 (rt=40.7036) to 31548 (rt=40.7743) [H:\DATA-2018\heruonan\20181022\4.raw]
1	1	gi|341038538|gb|EGS23530.1|	gi|341038538|gb|EGS23530.1| glucan 1,4-alpha-glucosidase-like protein [Chaetomium thermophilum var. thermophilum DSM 1495]	15575	73197	610	445	37	33	66.6	18734	1	1	1	8.083.685	16.147.225	2	16.147.162	0.0063	462	475	0	15.45	0.06	K	YTPSDGSLTEQFDR	N					56395: Scan 47638 (rt=58.5181) [H:\DATA-2018\heruonan\20181022\4.raw]
1	1	gi|341038538|gb|EGS23530.1|	gi|341038538|gb|EGS23530.1| glucan 1,4-alpha-glucosidase-like protein [Chaetomium thermophilum var. thermophilum DSM 1495]	15575	73197	610	445	37	33	66.6	18735	1	1	1	8.083.686	16.147.226	2	16.147.162	0.0064	462	475	0	94.74	7.10E-10	K	YTPSDGSLTEQFDR	N					25820: Scan 24547 (rt=33.2372) [H:\DATA-2018\heruonan\20181022\4.raw]
1	1	gi|341038538|gb|EGS23530.1|	gi|341038538|gb|EGS23530.1| glucan 1,4-alpha-glucosidase-like protein [Chaetomium thermophilum var. thermophilum DSM 1495]	15575	73197	610	445	37	33	66.6	18736	1	1	1	8.083.686	16.147.226	2	16.147.162	0.0064	462	475	0	46.18	5.10E-05	K	YTPSDGSLTEQFDR	N					29527: Scan 27577 (rt=36.4953) [H:\DATA-2018\heruonan\20181022\4.raw]
1	1	gi|341038538|gb|EGS23530.1|	gi|341038538|gb|EGS23530.1| glucan 1,4-alpha-glucosidase-like protein [Chaetomium thermophilum var. thermophilum DSM 1495]	15575	73197	610	445	37	33	66.6	18737	1	1	1	8.083.686	16.147.226	2	16.147.162	0.0064	462	475	0	22.01	0.013	K	YTPSDGSLTEQFDR	N					51609: Scan 44169 (rt=54.712) [H:\DATA-2018\heruonan\20181022\4.raw]
1	1	gi|341038538|gb|EGS23530.1|	gi|341038538|gb|EGS23530.1| glucan 1,4-alpha-glucosidase-like protein [Chaetomium thermophilum var. thermophilum DSM 1495]	15575	73197	610	445	37	33	66.6	18738	1	1	1	8.083.686	16.147.227	2	16.147.162	0.0065	462	475	0	71.23	1.50E-07	K	YTPSDGSLTEQFDR	N					26964: Scan 25524 (rt=34.2865) [H:\DATA-2018\heruonan\20181022\4.raw]
1	1	gi|341038538|gb|EGS23530.1|	gi|341038538|gb|EGS23530.1| glucan 1,4-alpha-glucosidase-like protein [Chaetomium thermophilum var. thermophilum DSM 1495]	15575	73197	610	445	37	33	66.6	18739	1	1	1	8.083.686	16.147.227	2	16.147.162	0.0065	462	475	0	75.87	5.20E-08	K	YTPSDGSLTEQFDR	N					30309: Scan 28209 (rt=37.1926) [H:\DATA-2018\heruonan\20181022\4.raw]
1	1	gi|341038538|gb|EGS23530.1|	gi|341038538|gb|EGS23530.1| glucan 1,4-alpha-glucosidase-like protein [Chaetomium thermophilum var. thermophilum DSM 1495]	15575	73197	610	445	37	33	66.6	18740	1	1	1	8.083.687	16.147.227	2	16.147.162	0.0066	462	475	0	71.51	1.40E-07	K	YTPSDGSLTEQFDR	N					21227: Scan 20518 (rt=28.8236) [H:\DATA-2018\heruonan\20181022\4.raw]
1	1	gi|341038538|gb|EGS23530.1|	gi|341038538|gb|EGS23530.1| glucan 1,4-alpha-glucosidase-like protein [Chaetomium thermophilum var. thermophilum DSM 1495]	15575	73197	610	445	37	33	66.6	18741	1	1	1	8.083.687	16.147.227	2	16.147.162	0.0066	462	475	0	2.06	1.2	K	YTPSDGSLTEQFDR	N					55251: Scan 46806 (rt=57.5726) [H:\DATA-2018\heruonan\20181022\4.raw]
1	1	gi|341038538|gb|EGS23530.1|	gi|341038538|gb|EGS23530.1| glucan 1,4-alpha-glucosidase-like protein [Chaetomium thermophilum var. thermophilum DSM 1495]	15575	73197	610	445	37	33	66.6	18742	1	1	1	8.083.687	16.147.227	2	16.147.162	0.0066	462	475	0	23.84	0.0083	K	YTPSDGSLTEQFDR	N					50613: Scan 43440 (rt=53.9264) [H:\DATA-2018\heruonan\20181022\4.raw]
1	1	gi|341038538|gb|EGS23530.1|	gi|341038538|gb|EGS23530.1| glucan 1,4-alpha-glucosidase-like protein [Chaetomium thermophilum var. thermophilum DSM 1495]	15575	73197	610	445	37	33	66.6	18743	1	1	1	8.083.687	16.147.229	2	16.147.162	0.0067	462	475	0	10.61	0.17	K	YTPSDGSLTEQFDR	N					43560: Scan 38342 (rt=48.2359) [H:\DATA-2018\heruonan\20181022\4.raw]
1	1	gi|341038538|gb|EGS23530.1|	gi|341038538|gb|EGS23530.1| glucan 1,4-alpha-glucosidase-like protein [Chaetomium thermophilum var. thermophilum DSM 1495]	15575	73197	610	445	37	33	66.6	18744	1	1	1	8.083.688	1.614.723	2	16.147.162	0.0068	462	475	0	34.02	0.00079	K	YTPSDGSLTEQFDR	N					47778: Scan 41378 (rt=51.6377) [H:\DATA-2018\heruonan\20181022\4.raw]
1	1	gi|341038538|gb|EGS23530.1|	gi|341038538|gb|EGS23530.1| glucan 1,4-alpha-glucosidase-like protein [Chaetomium thermophilum var. thermophilum DSM 1495]	15575	73197	610	445	37	33	66.6	18745	1	1	1	8.083.688	1.614.723	2	16.147.162	0.0068	462	475	0	32.53	0.0011	K	YTPSDGSLTEQFDR	N					41436: Scan 36786 (rt=46.508) [H:\DATA-2018\heruonan\20181022\4.raw]
1	1	gi|341038538|gb|EGS23530.1|	gi|341038538|gb|EGS23530.1| glucan 1,4-alpha-glucosidase-like protein [Chaetomium thermophilum var. thermophilum DSM 1495]	15575	73197	610	445	37	33	66.6	18746	1	1	1	8.083.688	1.614.723	2	16.147.162	0.0069	462	475	0	66.82	4.20E-07	K	YTPSDGSLTEQFDR	N					25351: Scan 24134 (rt=32.7896) [H:\DATA-2018\heruonan\20181022\4.raw]
1	1	gi|341038538|gb|EGS23530.1|	gi|341038538|gb|EGS23530.1| glucan 1,4-alpha-glucosidase-like protein [Chaetomium thermophilum var. thermophilum DSM 1495]	15575	73197	610	445	37	33	66.6	18747	1	1	1	8.083.688	16.147.231	2	16.147.162	0.0069	462	475	0	77	4.00E-08	K	YTPSDGSLTEQFDR	N					32521: Scan 29962 (rt=39.0732) [H:\DATA-2018\heruonan\20181022\4.raw]
1	1	gi|341038538|gb|EGS23530.1|	gi|341038538|gb|EGS23530.1| glucan 1,4-alpha-glucosidase-like protein [Chaetomium thermophilum var. thermophilum DSM 1495]	15575	73197	610	445	37	33	66.6	18748	1	1	1	8.083.689	16.147.232	2	16.147.162	0.007	462	475	0	39.31	0.00023	K	YTPSDGSLTEQFDR	N					44816: Scan 39246 (rt=49.249) [H:\DATA-2018\heruonan\20181022\4.raw]
1	1	gi|341038538|gb|EGS23530.1|	gi|341038538|gb|EGS23530.1| glucan 1,4-alpha-glucosidase-like protein [Chaetomium thermophilum var. thermophilum DSM 1495]	15575	73197	610	445	37	33	66.6	18749	1	1	1	8.083.692	16.147.239	2	16.147.162	0.0077	462	475	0	56.72	4.30E-06	K	YTPSDGSLTEQFDR	N					31927: Scan 29481 (rt=38.5553) [H:\DATA-2018\heruonan\20181022\4.raw]
1	1	gi|341038538|gb|EGS23530.1|	gi|341038538|gb|EGS23530.1| glucan 1,4-alpha-glucosidase-like protein [Chaetomium thermophilum var. thermophilum DSM 1495]	15575	73197	610	445	37	33	66.6	18750	1	1	1	8.083.693	16.147.241	2	16.147.162	0.0079	462	475	0	80.16	1.90E-08	K	YTPSDGSLTEQFDR	N					30733: Scan 28532 (rt=37.5431) [H:\DATA-2018\heruonan\20181022\4.raw]
1	1	gi|341038538|gb|EGS23530.1|	gi|341038538|gb|EGS23530.1| glucan 1,4-alpha-glucosidase-like protein [Chaetomium thermophilum var. thermophilum DSM 1495]	15575	73197	610	445	37	33	66.6	18751	1	1	1	8.083.694	16.147.242	2	16.147.162	0.008	462	475	0	22.77	0.011	K	YTPSDGSLTEQFDR	N					31024: Scan 28777 (rt=37.7936) [H:\DATA-2018\heruonan\20181022\4.raw]
1	1	gi|341038538|gb|EGS23530.1|	gi|341038538|gb|EGS23530.1| glucan 1,4-alpha-glucosidase-like protein [Chaetomium thermophilum var. thermophilum DSM 1495]	15575	73197	610	445	37	33	66.6	18752	1	1	1	8.083.694	16.147.242	2	16.147.162	0.008	462	475	0	21.81	0.013	K	YTPSDGSLTEQFDR	N					45600: Scan 39802 (rt=49.8804) [H:\DATA-2018\heruonan\20181022\4.raw]
1	1	gi|341038538|gb|EGS23530.1|	gi|341038538|gb|EGS23530.1| glucan 1,4-alpha-glucosidase-like protein [Chaetomium thermophilum var. thermophilum DSM 1495]	15575	73197	610	445	37	33	66.6	18753	1	1	1	8.083.696	16.147.246	2	16.147.162	0.0084	462	475	0	23.94	0.0081	K	YTPSDGSLTEQFDR	N					57679: Scan 48554 (rt=59.611) [H:\DATA-2018\heruonan\20181022\4.raw]
1	1	gi|341038538|gb|EGS23530.1|	gi|341038538|gb|EGS23530.1| glucan 1,4-alpha-glucosidase-like protein [Chaetomium thermophilum var. thermophilum DSM 1495]	15575	73197	610	445	37	33	66.6	18755	1	1	1	8.083.722	16.147.298	2	16.147.162	0.0136	462	475	0	40.71	0.00018	K	YTPSDGSLTEQFDR	N					38906: Sum of 3 scans in range 34959 (rt=44.4978) to 35105 (rt=44.6563) [H:\DATA-2018\heruonan\20181022\4.raw]
1	1	gi|341038538|gb|EGS23530.1|	gi|341038538|gb|EGS23530.1| glucan 1,4-alpha-glucosidase-like protein [Chaetomium thermophilum var. thermophilum DSM 1495]	15575	73197	610	445	37	33	66.6	19877	1	1	1	8.269.539	16.518.932	2	16.518.934	-0.0001	409	423	0	69.36	7.70E-07	K	QGSITITSVSLPFFR	D					53744: Scan 45735 (rt=56.384) [H:\DATA-2018\heruonan\20181022\4.raw]
1	1	gi|341038538|gb|EGS23530.1|	gi|341038538|gb|EGS23530.1| glucan 1,4-alpha-glucosidase-like protein [Chaetomium thermophilum var. thermophilum DSM 1495]	15575	73197	610	445	37	33	66.6	19879	1	1	1	5.516.399	16.518.979	3	16.518.934	0.0045	409	423	0	19.9	0.07	K	QGSITITSVSLPFFR	D					42917: Scan 37866 (rt=47.7107) [H:\DATA-2018\heruonan\20181022\4.raw]
1	1	gi|341038538|gb|EGS23530.1|	gi|341038538|gb|EGS23530.1| glucan 1,4-alpha-glucosidase-like protein [Chaetomium thermophilum var. thermophilum DSM 1495]	15575	73197	610	445	37	33	66.6	19880	1	1	1	8.269.564	16.518.983	2	16.518.934	0.0049	409	423	0	78.02	1.20E-07	K	QGSITITSVSLPFFR	D					52851: Scan 45066 (rt=55.6618) [H:\DATA-2018\heruonan\20181022\4.raw]
1	1	gi|341038538|gb|EGS23530.1|	gi|341038538|gb|EGS23530.1| glucan 1,4-alpha-glucosidase-like protein [Chaetomium thermophilum var. thermophilum DSM 1495]	15575	73197	610	445	37	33	66.6	19881	1	1	1	8.269.565	16.518.985	2	16.518.934	0.0052	409	423	0	45.86	0.00019	K	QGSITITSVSLPFFR	D					57468: Scan 48408 (rt=59.4343) [H:\DATA-2018\heruonan\20181022\4.raw]
1	1	gi|341038538|gb|EGS23530.1|	gi|341038538|gb|EGS23530.1| glucan 1,4-alpha-glucosidase-like protein [Chaetomium thermophilum var. thermophilum DSM 1495]	15575	73197	610	445	37	33	66.6	19882	1	1	1	8.269.566	16.518.986	2	16.518.934	0.0053	409	423	0	10.57	0.62	K	QGSITITSVSLPFFR	D					55581: Scan 47056 (rt=57.8609) [H:\DATA-2018\heruonan\20181022\4.raw]
1	1	gi|341038538|gb|EGS23530.1|	gi|341038538|gb|EGS23530.1| glucan 1,4-alpha-glucosidase-like protein [Chaetomium thermophilum var. thermophilum DSM 1495]	15575	73197	610	445	37	33	66.6	19883	1	1	1	8.269.566	16.518.987	2	16.518.934	0.0053	409	423	0	45.97	0.00018	K	QGSITITSVSLPFFR	D					47600: Sum of 2 scans in range 41252 (rt=51.4993) to 41314 (rt=51.5655) [H:\DATA-2018\heruonan\20181022\4.raw]
1	1	gi|341038538|gb|EGS23530.1|	gi|341038538|gb|EGS23530.1| glucan 1,4-alpha-glucosidase-like protein [Chaetomium thermophilum var. thermophilum DSM 1495]	15575	73197	610	445	37	33	66.6	19884	1	1	1	8.269.567	16.518.989	2	16.518.934	0.0056	409	423	0	27.84	0.012	K	QGSITITSVSLPFFR	D					57852: Scan 48682 (rt=59.7745) [H:\DATA-2018\heruonan\20181022\4.raw]
1	1	gi|341038538|gb|EGS23530.1|	gi|341038538|gb|EGS23530.1| glucan 1,4-alpha-glucosidase-like protein [Chaetomium thermophilum var. thermophilum DSM 1495]	15575	73197	610	445	37	33	66.6	19885	1	1	1	8.269.568	1.651.899	2	16.518.934	0.0057	409	423	0	67.84	1.20E-06	K	QGSITITSVSLPFFR	D					53286: Scan 45390 (rt=56.0083) [H:\DATA-2018\heruonan\20181022\4.raw]
1	1	gi|341038538|gb|EGS23530.1|	gi|341038538|gb|EGS23530.1| glucan 1,4-alpha-glucosidase-like protein [Chaetomium thermophilum var. thermophilum DSM 1495]	15575	73197	610	445	37	33	66.6	19886	1	1	1	8.269.569	16.518.991	2	16.518.934	0.0058	409	423	0	76.29	1.70E-07	K	QGSITITSVSLPFFR	D					55073: Scan 46663 (rt=57.4193) [H:\DATA-2018\heruonan\20181022\4.raw]
1	1	gi|341038538|gb|EGS23530.1|	gi|341038538|gb|EGS23530.1| glucan 1,4-alpha-glucosidase-like protein [Chaetomium thermophilum var. thermophilum DSM 1495]	15575	73197	610	445	37	33	66.6	19887	1	1	1	826.957	16.518.995	2	16.518.934	0.0061	409	423	0	29.85	0.0066	K	QGSITITSVSLPFFR	D					56007: Scan 47360 (rt=58.2039) [H:\DATA-2018\heruonan\20181022\4.raw]
1	1	gi|341038538|gb|EGS23530.1|	gi|341038538|gb|EGS23530.1| glucan 1,4-alpha-glucosidase-like protein [Chaetomium thermophilum var. thermophilum DSM 1495]	15575	73197	610	445	37	33	66.6	19888	1	1	1	8.269.571	16.518.997	2	16.518.934	0.0063	409	423	0	78.11	9.80E-08	K	QGSITITSVSLPFFR	D					54162: Scan 46041 (rt=56.7304) [H:\DATA-2018\heruonan\20181022\4.raw]
1	1	gi|341038538|gb|EGS23530.1|	gi|341038538|gb|EGS23530.1| glucan 1,4-alpha-glucosidase-like protein [Chaetomium thermophilum var. thermophilum DSM 1495]	15575	73197	610	445	37	33	66.6	19889	1	1	1	5.516.405	16.518.998	3	16.518.934	0.0064	409	423	0	60.65	5.50E-06	K	QGSITITSVSLPFFR	D					53338: Scan 45430 (rt=56.051) [H:\DATA-2018\heruonan\20181022\4.raw]
1	1	gi|341038538|gb|EGS23530.1|	gi|341038538|gb|EGS23530.1| glucan 1,4-alpha-glucosidase-like protein [Chaetomium thermophilum var. thermophilum DSM 1495]	15575	73197	610	445	37	33	66.6	19890	1	1	1	5.516.406	16.518.999	3	16.518.934	0.0066	409	423	0	37.86	0.001	K	QGSITITSVSLPFFR	D					47622: Sum of 2 scans in range 41268 (rt=51.5154) to 41328 (rt=51.5812) [H:\DATA-2018\heruonan\20181022\4.raw]
1	1	gi|341038538|gb|EGS23530.1|	gi|341038538|gb|EGS23530.1| glucan 1,4-alpha-glucosidase-like protein [Chaetomium thermophilum var. thermophilum DSM 1495]	15575	73197	610	445	37	33	66.6	19891	1	1	1	5.516.406	1651.9	3	16.518.934	0.0066	409	423	0	40.58	0.00056	K	QGSITITSVSLPFFR	D					52915: Scan 45109 (rt=55.7078) [H:\DATA-2018\heruonan\20181022\4.raw]
1	1	gi|341038538|gb|EGS23530.1|	gi|341038538|gb|EGS23530.1| glucan 1,4-alpha-glucosidase-like protein [Chaetomium thermophilum var. thermophilum DSM 1495]	15575	73197	610	445	37	33	66.6	19892	1	1	1	8.269.573	16.519.001	2	16.518.934	0.0068	409	423	0	91.49	4.50E-09	K	QGSITITSVSLPFFR	D					57040: Scan 48096 (rt=59.0581) [H:\DATA-2018\heruonan\20181022\4.raw]
1	1	gi|341038538|gb|EGS23530.1|	gi|341038538|gb|EGS23530.1| glucan 1,4-alpha-glucosidase-like protein [Chaetomium thermophilum var. thermophilum DSM 1495]	15575	73197	610	445	37	33	66.6	19893	1	1	1	826.958	16.519.015	2	16.518.934	0.0082	409	423	0	92.35	3.70E-09	K	QGSITITSVSLPFFR	D					56790: Scan 47903 (rt=58.8253) [H:\DATA-2018\heruonan\20181022\4.raw]
1	1	gi|341038538|gb|EGS23530.1|	gi|341038538|gb|EGS23530.1| glucan 1,4-alpha-glucosidase-like protein [Chaetomium thermophilum var. thermophilum DSM 1495]	15575	73197	610	445	37	33	66.6	19894	1	1	1	8.269.581	16.519.017	2	16.518.934	0.0083	409	423	0	76.02	1.60E-07	K	QGSITITSVSLPFFR	D					54622: Scan 46357 (rt=57.0734) [H:\DATA-2018\heruonan\20181022\4.raw]
1	1	gi|341038538|gb|EGS23530.1|	gi|341038538|gb|EGS23530.1| glucan 1,4-alpha-glucosidase-like protein [Chaetomium thermophilum var. thermophilum DSM 1495]	15575	73197	610	445	37	33	66.6	20546	1	1	1	8.389.257	16.758.369	2	16.758.318	0.0051	351	364	1	45.17	0.00025	K	AYVDSFRSVYSINR	G					26583: Scan 25192 (rt=33.9268) [H:\DATA-2018\heruonan\20181022\4.raw]
1	1	gi|341038538|gb|EGS23530.1|	gi|341038538|gb|EGS23530.1| glucan 1,4-alpha-glucosidase-like protein [Chaetomium thermophilum var. thermophilum DSM 1495]	15575	73197	610	445	37	33	66.6	20547	1	1	1	5.596.197	16.758.374	3	16.758.318	0.0056	351	364	1	34.33	0.0029	K	AYVDSFRSVYSINR	G					26645: Scan 25244 (rt=33.9838) [H:\DATA-2018\heruonan\20181022\4.raw]
1	1	gi|341038538|gb|EGS23530.1|	gi|341038538|gb|EGS23530.1| glucan 1,4-alpha-glucosidase-like protein [Chaetomium thermophilum var. thermophilum DSM 1495]	15575	73197	610	445	37	33	66.6	20548	1	1	1	5.596.199	16.758.377	3	16.758.318	0.0059	351	364	1	27.87	0.013	K	AYVDSFRSVYSINR	G					27028: Scan 25577 (rt=34.3416) [H:\DATA-2018\heruonan\20181022\4.raw]
1	1	gi|341038538|gb|EGS23530.1|	gi|341038538|gb|EGS23530.1| glucan 1,4-alpha-glucosidase-like protein [Chaetomium thermophilum var. thermophilum DSM 1495]	15575	73197	610	445	37	33	66.6	20549	1	1	1	8.389.263	16.758.381	2	16.758.318	0.0063	351	364	1	36.44	0.0018	K	AYVDSFRSVYSINR	G					26943: Scan 25507 (rt=34.2687) [H:\DATA-2018\heruonan\20181022\4.raw]
1	1	gi|341038538|gb|EGS23530.1|	gi|341038538|gb|EGS23530.1| glucan 1,4-alpha-glucosidase-like protein [Chaetomium thermophilum var. thermophilum DSM 1495]	15575	73197	610	445	37	33	66.6	20860	1	1	1	8.448.817	16.877.488	2	1.687.755	-0.0062	633	647	0	26.93	0.0068	K	VNSNGSVQWESDPNR	S					19495: Scan 18991 (rt=27.175) [H:\DATA-2018\heruonan\20181022\4.raw]
1	1	gi|341038538|gb|EGS23530.1|	gi|341038538|gb|EGS23530.1| glucan 1,4-alpha-glucosidase-like protein [Chaetomium thermophilum var. thermophilum DSM 1495]	15575	73197	610	445	37	33	66.6	20861	1	1	1	8.448.821	16.877.497	2	1.687.755	-0.0054	633	647	0	50.15	3.20E-05	K	VNSNGSVQWESDPNR	S					22186: Scan 21356 (rt=29.7251) [H:\DATA-2018\heruonan\20181022\4.raw]
1	1	gi|341038538|gb|EGS23530.1|	gi|341038538|gb|EGS23530.1| glucan 1,4-alpha-glucosidase-like protein [Chaetomium thermophilum var. thermophilum DSM 1495]	15575	73197	610	445	37	33	66.6	20862	1	1	1	8.448.831	16.877.517	2	1.687.755	-0.0033	633	647	0	39.26	0.00039	K	VNSNGSVQWESDPNR	S					18547: Scan 18118 (rt=26.1574) [H:\DATA-2018\heruonan\20181022\4.raw]
1	1	gi|341038538|gb|EGS23530.1|	gi|341038538|gb|EGS23530.1| glucan 1,4-alpha-glucosidase-like protein [Chaetomium thermophilum var. thermophilum DSM 1495]	15575	73197	610	445	37	33	66.6	20863	2	1	1	8.448.848	1.687.755	2	1.687.755	0	633	647	0	13.01	0.17	K	VNSNGSVQWESDPNR	S					23086: Scan 22139 (rt=30.617) [H:\DATA-2018\heruonan\20181022\4.raw]
1	1	gi|341038538|gb|EGS23530.1|	gi|341038538|gb|EGS23530.1| glucan 1,4-alpha-glucosidase-like protein [Chaetomium thermophilum var. thermophilum DSM 1495]	15575	73197	610	445	37	33	66.6	20864	1	1	1	8.448.855	16.877.564	2	1.687.755	0.0014	633	647	0	4.09	1.4	K	VNSNGSVQWESDPNR	S					31682: Scan 29285 (rt=38.3488) [H:\DATA-2018\heruonan\20181022\4.raw]
1	1	gi|341038538|gb|EGS23530.1|	gi|341038538|gb|EGS23530.1| glucan 1,4-alpha-glucosidase-like protein [Chaetomium thermophilum var. thermophilum DSM 1495]	15575	73197	610	445	37	33	66.6	20865	1	1	1	8.448.866	16.877.585	2	1.687.755	0.0035	633	647	0	6.62	0.73	K	VNSNGSVQWESDPNR	S					11745: Scan 11583 (rt=18.4489) [H:\DATA-2018\heruonan\20181022\4.raw]
1	1	gi|341038538|gb|EGS23530.1|	gi|341038538|gb|EGS23530.1| glucan 1,4-alpha-glucosidase-like protein [Chaetomium thermophilum var. thermophilum DSM 1495]	15575	73197	610	445	37	33	66.6	20866	1	1	1	8.448.873	1687.76	2	1.687.755	0.005	633	647	0	27.58	0.006	K	VNSNGSVQWESDPNR	S					23554: Scan 22557 (rt=31.0643) [H:\DATA-2018\heruonan\20181022\4.raw]
1	1	gi|341038538|gb|EGS23530.1|	gi|341038538|gb|EGS23530.1| glucan 1,4-alpha-glucosidase-like protein [Chaetomium thermophilum var. thermophilum DSM 1495]	15575	73197	610	445	37	33	66.6	20867	1	1	1	8.448.873	16.877.601	2	1.687.755	0.0051	633	647	0	75.8	9.10E-08	K	VNSNGSVQWESDPNR	S					15204: Scan 14908 (rt=22.4924) [H:\DATA-2018\heruonan\20181022\4.raw]
1	1	gi|341038538|gb|EGS23530.1|	gi|341038538|gb|EGS23530.1| glucan 1,4-alpha-glucosidase-like protein [Chaetomium thermophilum var. thermophilum DSM 1495]	15575	73197	610	445	37	33	66.6	20868	1	1	1	563.594	16.877.603	3	1.687.755	0.0053	633	647	0	26.4	0.0077	K	VNSNGSVQWESDPNR	S					15191: Scan 14894 (rt=22.4761) [H:\DATA-2018\heruonan\20181022\4.raw]
1	1	gi|341038538|gb|EGS23530.1|	gi|341038538|gb|EGS23530.1| glucan 1,4-alpha-glucosidase-like protein [Chaetomium thermophilum var. thermophilum DSM 1495]	15575	73197	610	445	37	33	66.6	20869	1	1	1	844.89	16.877.653	2	1.687.755	0.0103	633	647	0	20.38	0.028	K	VNSNGSVQWESDPNR	S					25076: Scan 23901 (rt=32.5287) [H:\DATA-2018\heruonan\20181022\4.raw]
1	1	gi|341038538|gb|EGS23530.1|	gi|341038538|gb|EGS23530.1| glucan 1,4-alpha-glucosidase-like protein [Chaetomium thermophilum var. thermophilum DSM 1495]	15575	73197	610	445	37	33	66.6	23667	1	1	1	8.910.045	17.799.945	2	17.799.883	0.0061	408	423	1	115.27	1.20E-11	K	KQGSITITSVSLPFFR	D					48043: Scan 41568 (rt=51.8581) [H:\DATA-2018\heruonan\20181022\4.raw]
1	1	gi|341038538|gb|EGS23530.1|	gi|341038538|gb|EGS23530.1| glucan 1,4-alpha-glucosidase-like protein [Chaetomium thermophilum var. thermophilum DSM 1495]	15575	73197	610	445	37	33	66.6	23668	1	1	1	8.910.045	17.799.945	2	17.799.883	0.0062	408	423	1	64.59	1.40E-06	K	KQGSITITSVSLPFFR	D					48459: Scan 41890 (rt=52.2119) [H:\DATA-2018\heruonan\20181022\4.raw]
1	1	gi|341038538|gb|EGS23530.1|	gi|341038538|gb|EGS23530.1| glucan 1,4-alpha-glucosidase-like protein [Chaetomium thermophilum var. thermophilum DSM 1495]	15575	73197	610	445	37	33	66.6	23669	1	1	1	5.943.389	17.799.948	3	17.799.883	0.0065	408	423	1	52.56	2.30E-05	K	KQGSITITSVSLPFFR	D					47666: Scan 41304 (rt=51.5557) [H:\DATA-2018\heruonan\20181022\4.raw]
1	1	gi|341038538|gb|EGS23530.1|	gi|341038538|gb|EGS23530.1| glucan 1,4-alpha-glucosidase-like protein [Chaetomium thermophilum var. thermophilum DSM 1495]	15575	73197	610	445	37	33	66.6	23670	1	1	1	5.943.389	17.799.949	3	17.799.883	0.0066	408	423	1	72.26	2.40E-07	K	KQGSITITSVSLPFFR	D					48100: Scan 41607 (rt=51.9) [H:\DATA-2018\heruonan\20181022\4.raw]
1	1	gi|341038538|gb|EGS23530.1|	gi|341038538|gb|EGS23530.1| glucan 1,4-alpha-glucosidase-like protein [Chaetomium thermophilum var. thermophilum DSM 1495]	15575	73197	610	445	37	33	66.6	23671	1	1	1	8.910.052	17.799.958	2	17.799.883	0.0075	408	423	1	92.25	2.40E-09	K	KQGSITITSVSLPFFR	D					47626: Scan 41272 (rt=51.5211) [H:\DATA-2018\heruonan\20181022\4.raw]
1	1	gi|341038538|gb|EGS23530.1|	gi|341038538|gb|EGS23530.1| glucan 1,4-alpha-glucosidase-like protein [Chaetomium thermophilum var. thermophilum DSM 1495]	15575	73197	610	445	37	33	66.6	23672	1	1	1	8.910.056	17.799.967	2	17.799.883	0.0084	408	423	1	38.87	0.0005	K	KQGSITITSVSLPFFR	D					49373: Scan 42561 (rt=52.9593) [H:\DATA-2018\heruonan\20181022\4.raw]
1	1	gi|341038538|gb|EGS23530.1|	gi|341038538|gb|EGS23530.1| glucan 1,4-alpha-glucosidase-like protein [Chaetomium thermophilum var. thermophilum DSM 1495]	15575	73197	610	445	37	33	66.6	24416	1	1	1	6.033.195	18.069.368	3	1.806.941	-0.0043	262	278	0	33.5	0.0031	R	ALVEGAHLAAQLGLECR	A					54213: Scan 46076 (rt=56.7677) [H:\DATA-2018\heruonan\20181022\4.raw]
1	1	gi|341038538|gb|EGS23530.1|	gi|341038538|gb|EGS23530.1| glucan 1,4-alpha-glucosidase-like protein [Chaetomium thermophilum var. thermophilum DSM 1495]	15575	73197	610	445	37	33	66.6	24417	1	1	1	9.044.769	18.069.392	2	1.806.941	-0.0018	262	278	0	5.81	2	R	ALVEGAHLAAQLGLECR	A					32629: Scan 30040 (rt=39.156) [H:\DATA-2018\heruonan\20181022\4.raw]
1	1	gi|341038538|gb|EGS23530.1|	gi|341038538|gb|EGS23530.1| glucan 1,4-alpha-glucosidase-like protein [Chaetomium thermophilum var. thermophilum DSM 1495]	15575	73197	610	445	37	33	66.6	24418	1	1	1	9.044.784	18.069.422	2	1.806.941	0.0012	262	278	0	54.02	3.10E-05	R	ALVEGAHLAAQLGLECR	A					38186: Scan 34410 (rt=43.8866) [H:\DATA-2018\heruonan\20181022\4.raw]
1	1	gi|341038538|gb|EGS23530.1|	gi|341038538|gb|EGS23530.1| glucan 1,4-alpha-glucosidase-like protein [Chaetomium thermophilum var. thermophilum DSM 1495]	15575	73197	610	445	37	33	66.6	24419	1	1	1	9.044.797	18.069.449	2	1.806.941	0.0039	262	278	0	39.18	0.00089	R	ALVEGAHLAAQLGLECR	A					48728: Sum of 2 scans in range 42090 (rt=52.4323) to 42127 (rt=52.4732) [H:\DATA-2018\heruonan\20181022\4.raw]
1	1	gi|341038538|gb|EGS23530.1|	gi|341038538|gb|EGS23530.1| glucan 1,4-alpha-glucosidase-like protein [Chaetomium thermophilum var. thermophilum DSM 1495]	15575	73197	610	445	37	33	66.6	24420	1	1	1	9.044.798	18.069.451	2	1.806.941	0.004	262	278	0	57.38	1.30E-05	R	ALVEGAHLAAQLGLECR	A					46837: Scan 40684 (rt=50.8672) [H:\DATA-2018\heruonan\20181022\4.raw]
1	1	gi|341038538|gb|EGS23530.1|	gi|341038538|gb|EGS23530.1| glucan 1,4-alpha-glucosidase-like protein [Chaetomium thermophilum var. thermophilum DSM 1495]	15575	73197	610	445	37	33	66.6	24421	1	1	1	9.044.799	18.069.453	2	1.806.941	0.0043	262	278	0	51.83	4.80E-05	R	ALVEGAHLAAQLGLECR	A					37768: Scan 34089 (rt=43.5304) [H:\DATA-2018\heruonan\20181022\4.raw]
1	1	gi|341038538|gb|EGS23530.1|	gi|341038538|gb|EGS23530.1| glucan 1,4-alpha-glucosidase-like protein [Chaetomium thermophilum var. thermophilum DSM 1495]	15575	73197	610	445	37	33	66.6	24423	1	1	1	9.044.801	18.069.456	2	1.806.941	0.0046	262	278	0	28.41	0.011	R	ALVEGAHLAAQLGLECR	A					49974: Scan 42977 (rt=53.4217) [H:\DATA-2018\heruonan\20181022\4.raw]
1	1	gi|341038538|gb|EGS23530.1|	gi|341038538|gb|EGS23530.1| glucan 1,4-alpha-glucosidase-like protein [Chaetomium thermophilum var. thermophilum DSM 1495]	15575	73197	610	445	37	33	66.6	24424	1	1	1	6.033.225	18.069.457	3	1.806.941	0.0046	262	278	0	23.07	0.037	R	ALVEGAHLAAQLGLECR	A					39817: Scan 35628 (rt=45.2298) [H:\DATA-2018\heruonan\20181022\4.raw]
1	1	gi|341038538|gb|EGS23530.1|	gi|341038538|gb|EGS23530.1| glucan 1,4-alpha-glucosidase-like protein [Chaetomium thermophilum var. thermophilum DSM 1495]	15575	73197	610	445	37	33	66.6	24425	1	1	1	6.033.225	18.069.457	3	1.806.941	0.0047	262	278	0	61.78	4.90E-06	R	ALVEGAHLAAQLGLECR	A					44606: Scan 39100 (rt=49.0852) [H:\DATA-2018\heruonan\20181022\4.raw]
1	1	gi|341038538|gb|EGS23530.1|	gi|341038538|gb|EGS23530.1| glucan 1,4-alpha-glucosidase-like protein [Chaetomium thermophilum var. thermophilum DSM 1495]	15575	73197	610	445	37	33	66.6	24426	1	1	1	9.044.801	18.069.457	2	1.806.941	0.0047	262	278	0	77.36	1.40E-07	R	ALVEGAHLAAQLGLECR	A					34692: Scan 31716 (rt=40.9602) [H:\DATA-2018\heruonan\20181022\4.raw]
1	1	gi|341038538|gb|EGS23530.1|	gi|341038538|gb|EGS23530.1| glucan 1,4-alpha-glucosidase-like protein [Chaetomium thermophilum var. thermophilum DSM 1495]	15575	73197	610	445	37	33	66.6	24427	1	1	1	9.044.803	1.806.946	2	1.806.941	0.005	262	278	0	31.87	0.0048	R	ALVEGAHLAAQLGLECR	A					56333: Scan 47594 (rt=58.465) [H:\DATA-2018\heruonan\20181022\4.raw]
1	1	gi|341038538|gb|EGS23530.1|	gi|341038538|gb|EGS23530.1| glucan 1,4-alpha-glucosidase-like protein [Chaetomium thermophilum var. thermophilum DSM 1495]	15575	73197	610	445	37	33	66.6	24428	1	1	1	9.044.803	18.069.461	2	1.806.941	0.0051	262	278	0	42.14	0.00046	R	ALVEGAHLAAQLGLECR	A					43111: Scan 38012 (rt=47.8697) [H:\DATA-2018\heruonan\20181022\4.raw]
1	1	gi|341038538|gb|EGS23530.1|	gi|341038538|gb|EGS23530.1| glucan 1,4-alpha-glucosidase-like protein [Chaetomium thermophilum var. thermophilum DSM 1495]	15575	73197	610	445	37	33	66.6	24429	1	1	1	6.033.226	18.069.461	3	1.806.941	0.0051	262	278	0	38.13	0.0011	R	ALVEGAHLAAQLGLECR	A					40251: Sum of 2 scans in range 35937 (rt=45.5697) to 35953 (rt=45.5872) [H:\DATA-2018\heruonan\20181022\4.raw]
1	1	gi|341038538|gb|EGS23530.1|	gi|341038538|gb|EGS23530.1| glucan 1,4-alpha-glucosidase-like protein [Chaetomium thermophilum var. thermophilum DSM 1495]	15575	73197	610	445	37	33	66.6	24430	1	1	1	6.033.227	18.069.462	3	1.806.941	0.0052	262	278	0	42.67	0.0004	R	ALVEGAHLAAQLGLECR	A					54681: Scan 46394 (rt=57.1145) [H:\DATA-2018\heruonan\20181022\4.raw]
1	1	gi|341038538|gb|EGS23530.1|	gi|341038538|gb|EGS23530.1| glucan 1,4-alpha-glucosidase-like protein [Chaetomium thermophilum var. thermophilum DSM 1495]	15575	73197	610	445	37	33	66.6	24431	1	1	1	9.044.804	18.069.462	2	1.806.941	0.0052	262	278	0	68.43	1.10E-06	R	ALVEGAHLAAQLGLECR	A					46248: Scan 40260 (rt=50.3951) [H:\DATA-2018\heruonan\20181022\4.raw]
1	1	gi|341038538|gb|EGS23530.1|	gi|341038538|gb|EGS23530.1| glucan 1,4-alpha-glucosidase-like protein [Chaetomium thermophilum var. thermophilum DSM 1495]	15575	73197	610	445	37	33	66.6	24432	1	1	1	9.044.804	18.069.463	2	1.806.941	0.0052	262	278	0	32.03	0.0047	R	ALVEGAHLAAQLGLECR	A					35594: Scan 32426 (rt=41.7297) [H:\DATA-2018\heruonan\20181022\4.raw]
1	1	gi|341038538|gb|EGS23530.1|	gi|341038538|gb|EGS23530.1| glucan 1,4-alpha-glucosidase-like protein [Chaetomium thermophilum var. thermophilum DSM 1495]	15575	73197	610	445	37	33	66.6	24433	1	1	1	6.033.227	18.069.463	3	1.806.941	0.0053	262	278	0	20.88	0.061	R	ALVEGAHLAAQLGLECR	A					56801: Scan 47913 (rt=58.8366) [H:\DATA-2018\heruonan\20181022\4.raw]
1	1	gi|341038538|gb|EGS23530.1|	gi|341038538|gb|EGS23530.1| glucan 1,4-alpha-glucosidase-like protein [Chaetomium thermophilum var. thermophilum DSM 1495]	15575	73197	610	445	37	33	66.6	24434	1	1	1	9.044.805	18.069.463	2	1.806.941	0.0053	262	278	0	20.57	0.065	R	ALVEGAHLAAQLGLECR	A					38042: Scan 34304 (rt=43.7674) [H:\DATA-2018\heruonan\20181022\4.raw]
1	1	gi|341038538|gb|EGS23530.1|	gi|341038538|gb|EGS23530.1| glucan 1,4-alpha-glucosidase-like protein [Chaetomium thermophilum var. thermophilum DSM 1495]	15575	73197	610	445	37	33	66.6	24435	1	1	1	9.044.805	18.069.463	2	1.806.941	0.0053	262	278	0	43.67	0.00032	R	ALVEGAHLAAQLGLECR	A					36017: Scan 32748 (rt=42.0773) [H:\DATA-2018\heruonan\20181022\4.raw]
1	1	gi|341038538|gb|EGS23530.1|	gi|341038538|gb|EGS23530.1| glucan 1,4-alpha-glucosidase-like protein [Chaetomium thermophilum var. thermophilum DSM 1495]	15575	73197	610	445	37	33	66.6	24436	1	1	1	6.033.227	18.069.464	3	1.806.941	0.0053	262	278	0	41.71	0.0005	R	ALVEGAHLAAQLGLECR	A					55330: Scan 46861 (rt=57.6352) [H:\DATA-2018\heruonan\20181022\4.raw]
1	1	gi|341038538|gb|EGS23530.1|	gi|341038538|gb|EGS23530.1| glucan 1,4-alpha-glucosidase-like protein [Chaetomium thermophilum var. thermophilum DSM 1495]	15575	73197	610	445	37	33	66.6	24437	1	1	1	6.033.228	18.069.464	3	1.806.941	0.0054	262	278	0	56.28	1.80E-05	R	ALVEGAHLAAQLGLECR	A					46116: Scan 40167 (rt=50.2913) [H:\DATA-2018\heruonan\20181022\4.raw]
1	1	gi|341038538|gb|EGS23530.1|	gi|341038538|gb|EGS23530.1| glucan 1,4-alpha-glucosidase-like protein [Chaetomium thermophilum var. thermophilum DSM 1495]	15575	73197	610	445	37	33	66.6	24438	1	1	1	6.033.228	18.069.465	3	1.806.941	0.0055	262	278	0	74.19	2.80E-07	R	ALVEGAHLAAQLGLECR	A					45239: Scan 39542 (rt=49.5879) [H:\DATA-2018\heruonan\20181022\4.raw]
1	1	gi|341038538|gb|EGS23530.1|	gi|341038538|gb|EGS23530.1| glucan 1,4-alpha-glucosidase-like protein [Chaetomium thermophilum var. thermophilum DSM 1495]	15575	73197	610	445	37	33	66.6	24439	1	1	1	6.033.228	18.069.466	3	1.806.941	0.0055	262	278	0	11.38	0.54	R	ALVEGAHLAAQLGLECR	A					47039: Scan 40834 (rt=51.0378) [H:\DATA-2018\heruonan\20181022\4.raw]
1	1	gi|341038538|gb|EGS23530.1|	gi|341038538|gb|EGS23530.1| glucan 1,4-alpha-glucosidase-like protein [Chaetomium thermophilum var. thermophilum DSM 1495]	15575	73197	610	445	37	33	66.6	24440	1	1	1	9.044.806	18.069.467	2	1.806.941	0.0057	262	278	0	67.79	1.20E-06	R	ALVEGAHLAAQLGLECR	A					34300: Scan 31399 (rt=40.6134) [H:\DATA-2018\heruonan\20181022\4.raw]
1	1	gi|341038538|gb|EGS23530.1|	gi|341038538|gb|EGS23530.1| glucan 1,4-alpha-glucosidase-like protein [Chaetomium thermophilum var. thermophilum DSM 1495]	15575	73197	610	445	37	33	66.6	24441	1	1	1	9.044.807	18.069.468	2	1.806.941	0.0057	262	278	0	41.87	0.00048	R	ALVEGAHLAAQLGLECR	A					35496: Scan 32349 (rt=41.6419) [H:\DATA-2018\heruonan\20181022\4.raw]
1	1	gi|341038538|gb|EGS23530.1|	gi|341038538|gb|EGS23530.1| glucan 1,4-alpha-glucosidase-like protein [Chaetomium thermophilum var. thermophilum DSM 1495]	15575	73197	610	445	37	33	66.6	24442	1	1	1	6.033.229	18.069.469	3	1.806.941	0.0058	262	278	0	59.76	7.90E-06	R	ALVEGAHLAAQLGLECR	A					41943: Scan 37149 (rt=46.9126) [H:\DATA-2018\heruonan\20181022\4.raw]
1	1	gi|341038538|gb|EGS23530.1|	gi|341038538|gb|EGS23530.1| glucan 1,4-alpha-glucosidase-like protein [Chaetomium thermophilum var. thermophilum DSM 1495]	15575	73197	610	445	37	33	66.6	24443	1	1	1	9.044.807	18.069.469	2	1.806.941	0.0059	262	278	0	100.57	6.50E-10	R	ALVEGAHLAAQLGLECR	A					33025: Scan 30360 (rt=39.4989) [H:\DATA-2018\heruonan\20181022\4.raw]
1	1	gi|341038538|gb|EGS23530.1|	gi|341038538|gb|EGS23530.1| glucan 1,4-alpha-glucosidase-like protein [Chaetomium thermophilum var. thermophilum DSM 1495]	15575	73197	610	445	37	33	66.6	24444	1	1	1	9.044.808	1.806.947	2	1.806.941	0.006	262	278	0	46.86	0.00015	R	ALVEGAHLAAQLGLECR	A					48106: Scan 41614 (rt=51.9069) [H:\DATA-2018\heruonan\20181022\4.raw]
1	1	gi|341038538|gb|EGS23530.1|	gi|341038538|gb|EGS23530.1| glucan 1,4-alpha-glucosidase-like protein [Chaetomium thermophilum var. thermophilum DSM 1495]	15575	73197	610	445	37	33	66.6	24445	1	1	1	6.033.229	1.806.947	3	1.806.941	0.006	262	278	0	37.03	0.0015	R	ALVEGAHLAAQLGLECR	A					57228: Scan 48228 (rt=59.2166) [H:\DATA-2018\heruonan\20181022\4.raw]
1	1	gi|341038538|gb|EGS23530.1|	gi|341038538|gb|EGS23530.1| glucan 1,4-alpha-glucosidase-like protein [Chaetomium thermophilum var. thermophilum DSM 1495]	15575	73197	610	445	37	33	66.6	24446	1	1	1	603.323	18.069.471	3	1.806.941	0.006	262	278	0	58.09	1.20E-05	R	ALVEGAHLAAQLGLECR	A					34547: Scan 31596 (rt=40.8278) [H:\DATA-2018\heruonan\20181022\4.raw]
1	1	gi|341038538|gb|EGS23530.1|	gi|341038538|gb|EGS23530.1| glucan 1,4-alpha-glucosidase-like protein [Chaetomium thermophilum var. thermophilum DSM 1495]	15575	73197	610	445	37	33	66.6	24447	1	1	1	9.044.808	18.069.471	2	1.806.941	0.006	262	278	0	40.17	0.00072	R	ALVEGAHLAAQLGLECR	A					37176: Scan 33636 (rt=43.0367) [H:\DATA-2018\heruonan\20181022\4.raw]
1	1	gi|341038538|gb|EGS23530.1|	gi|341038538|gb|EGS23530.1| glucan 1,4-alpha-glucosidase-like protein [Chaetomium thermophilum var. thermophilum DSM 1495]	15575	73197	610	445	37	33	66.6	24448	1	1	1	9.044.808	18.069.471	2	1.806.941	0.0061	262	278	0	26.28	0.018	R	ALVEGAHLAAQLGLECR	A					58031: Sum of 2 scans in range 48809 (rt=59.9367) to 48822 (rt=59.9538) [H:\DATA-2018\heruonan\20181022\4.raw]
1	1	gi|341038538|gb|EGS23530.1|	gi|341038538|gb|EGS23530.1| glucan 1,4-alpha-glucosidase-like protein [Chaetomium thermophilum var. thermophilum DSM 1495]	15575	73197	610	445	37	33	66.6	24449	1	1	1	9.044.809	18.069.472	2	1.806.941	0.0062	262	278	0	83.81	3.10E-08	R	ALVEGAHLAAQLGLECR	A					35075: Scan 32026 (rt=41.3006) [H:\DATA-2018\heruonan\20181022\4.raw]
1	1	gi|341038538|gb|EGS23530.1|	gi|341038538|gb|EGS23530.1| glucan 1,4-alpha-glucosidase-like protein [Chaetomium thermophilum var. thermophilum DSM 1495]	15575	73197	610	445	37	33	66.6	24450	1	1	1	603.323	18.069.472	3	1.806.941	0.0062	262	278	0	46.65	0.00016	R	ALVEGAHLAAQLGLECR	A					49878: Scan 42907 (rt=53.3434) [H:\DATA-2018\heruonan\20181022\4.raw]
1	1	gi|341038538|gb|EGS23530.1|	gi|341038538|gb|EGS23530.1| glucan 1,4-alpha-glucosidase-like protein [Chaetomium thermophilum var. thermophilum DSM 1495]	15575	73197	610	445	37	33	66.6	24451	1	1	1	9.044.809	18.069.472	2	1.806.941	0.0062	262	278	0	37.73	0.0013	R	ALVEGAHLAAQLGLECR	A					47368: Scan 41081 (rt=51.3132) [H:\DATA-2018\heruonan\20181022\4.raw]
1	1	gi|341038538|gb|EGS23530.1|	gi|341038538|gb|EGS23530.1| glucan 1,4-alpha-glucosidase-like protein [Chaetomium thermophilum var. thermophilum DSM 1495]	15575	73197	610	445	37	33	66.6	24452	1	1	1	603.323	18.069.473	3	1.806.941	0.0063	262	278	0	70.26	7.00E-07	R	ALVEGAHLAAQLGLECR	A					33155: Scan 30466 (rt=39.6088) [H:\DATA-2018\heruonan\20181022\4.raw]
1	1	gi|341038538|gb|EGS23530.1|	gi|341038538|gb|EGS23530.1| glucan 1,4-alpha-glucosidase-like protein [Chaetomium thermophilum var. thermophilum DSM 1495]	15575	73197	610	445	37	33	66.6	24453	1	1	1	6.033.231	18.069.474	3	1.806.941	0.0063	262	278	0	41.92	0.00048	R	ALVEGAHLAAQLGLECR	A					41398: Scan 36763 (rt=46.4823) [H:\DATA-2018\heruonan\20181022\4.raw]
1	1	gi|341038538|gb|EGS23530.1|	gi|341038538|gb|EGS23530.1| glucan 1,4-alpha-glucosidase-like protein [Chaetomium thermophilum var. thermophilum DSM 1495]	15575	73197	610	445	37	33	66.6	24454	1	1	1	904.481	18.069.474	2	1.806.941	0.0063	262	278	0	18.33	0.11	R	ALVEGAHLAAQLGLECR	A					40895: Scan 36397 (rt=46.0736) [H:\DATA-2018\heruonan\20181022\4.raw]
1	1	gi|341038538|gb|EGS23530.1|	gi|341038538|gb|EGS23530.1| glucan 1,4-alpha-glucosidase-like protein [Chaetomium thermophilum var. thermophilum DSM 1495]	15575	73197	610	445	37	33	66.6	24455	1	1	1	6.033.231	18.069.474	3	1.806.941	0.0064	262	278	0	47.06	0.00015	R	ALVEGAHLAAQLGLECR	A					42891: Scan 37842 (rt=47.6818) [H:\DATA-2018\heruonan\20181022\4.raw]
1	1	gi|341038538|gb|EGS23530.1|	gi|341038538|gb|EGS23530.1| glucan 1,4-alpha-glucosidase-like protein [Chaetomium thermophilum var. thermophilum DSM 1495]	15575	73197	610	445	37	33	66.6	24456	1	1	1	904.481	18.069.474	2	1.806.941	0.0064	262	278	0	49.26	8.80E-05	R	ALVEGAHLAAQLGLECR	A					44244: Scan 38832 (rt=48.7859) [H:\DATA-2018\heruonan\20181022\4.raw]
1	1	gi|341038538|gb|EGS23530.1|	gi|341038538|gb|EGS23530.1| glucan 1,4-alpha-glucosidase-like protein [Chaetomium thermophilum var. thermophilum DSM 1495]	15575	73197	610	445	37	33	66.6	24457	1	1	1	6.033.231	18.069.474	3	1.806.941	0.0064	262	278	0	61.69	5.00E-06	R	ALVEGAHLAAQLGLECR	A					43731: Scan 38470 (rt=48.3832) [H:\DATA-2018\heruonan\20181022\4.raw]
1	1	gi|341038538|gb|EGS23530.1|	gi|341038538|gb|EGS23530.1| glucan 1,4-alpha-glucosidase-like protein [Chaetomium thermophilum var. thermophilum DSM 1495]	15575	73197	610	445	37	33	66.6	24458	1	1	1	6.033.231	18.069.476	3	1.806.941	0.0066	262	278	0	72.96	3.80E-07	R	ALVEGAHLAAQLGLECR	A					38544: Scan 34692 (rt=44.1983) [H:\DATA-2018\heruonan\20181022\4.raw]
1	1	gi|341038538|gb|EGS23530.1|	gi|341038538|gb|EGS23530.1| glucan 1,4-alpha-glucosidase-like protein [Chaetomium thermophilum var. thermophilum DSM 1495]	15575	73197	610	445	37	33	66.6	24459	1	1	1	6.033.232	18.069.476	3	1.806.941	0.0066	262	278	0	55.59	2.10E-05	R	ALVEGAHLAAQLGLECR	A					33957: Scan 31130 (rt=40.322) [H:\DATA-2018\heruonan\20181022\4.raw]
1	1	gi|341038538|gb|EGS23530.1|	gi|341038538|gb|EGS23530.1| glucan 1,4-alpha-glucosidase-like protein [Chaetomium thermophilum var. thermophilum DSM 1495]	15575	73197	610	445	37	33	66.6	24460	1	1	1	6.033.232	18.069.477	3	1.806.941	0.0066	262	278	0	77.43	1.30E-07	R	ALVEGAHLAAQLGLECR	A					34368: Scan 31460 (rt=40.6796) [H:\DATA-2018\heruonan\20181022\4.raw]
1	1	gi|341038538|gb|EGS23530.1|	gi|341038538|gb|EGS23530.1| glucan 1,4-alpha-glucosidase-like protein [Chaetomium thermophilum var. thermophilum DSM 1495]	15575	73197	610	445	37	33	66.6	24461	1	1	1	6.033.232	18.069.477	3	1.806.941	0.0066	262	278	0	54.39	2.70E-05	R	ALVEGAHLAAQLGLECR	A					33544: Scan 30793 (rt=39.9542) [H:\DATA-2018\heruonan\20181022\4.raw]
1	1	gi|341038538|gb|EGS23530.1|	gi|341038538|gb|EGS23530.1| glucan 1,4-alpha-glucosidase-like protein [Chaetomium thermophilum var. thermophilum DSM 1495]	15575	73197	610	445	37	33	66.6	24462	1	1	1	6.033.232	18.069.477	3	1.806.941	0.0066	262	278	0	33.09	0.0037	R	ALVEGAHLAAQLGLECR	A					56332: Scan 47593 (rt=58.4641) [H:\DATA-2018\heruonan\20181022\4.raw]
1	1	gi|341038538|gb|EGS23530.1|	gi|341038538|gb|EGS23530.1| glucan 1,4-alpha-glucosidase-like protein [Chaetomium thermophilum var. thermophilum DSM 1495]	15575	73197	610	445	37	33	66.6	24463	1	1	1	6.033.232	18.069.477	3	1.806.941	0.0067	262	278	0	37.64	0.0013	R	ALVEGAHLAAQLGLECR	A					47659: Scan 41298 (rt=51.5478) [H:\DATA-2018\heruonan\20181022\4.raw]
1	1	gi|341038538|gb|EGS23530.1|	gi|341038538|gb|EGS23530.1| glucan 1,4-alpha-glucosidase-like protein [Chaetomium thermophilum var. thermophilum DSM 1495]	15575	73197	610	445	37	33	66.6	24464	1	1	1	6.033.232	18.069.477	3	1.806.941	0.0067	262	278	0	14.37	0.27	R	ALVEGAHLAAQLGLECR	A					44817: Scan 39247 (rt=49.25) [H:\DATA-2018\heruonan\20181022\4.raw]
1	1	gi|341038538|gb|EGS23530.1|	gi|341038538|gb|EGS23530.1| glucan 1,4-alpha-glucosidase-like protein [Chaetomium thermophilum var. thermophilum DSM 1495]	15575	73197	610	445	37	33	66.6	24465	1	1	1	6.033.232	18.069.477	3	1.806.941	0.0067	262	278	0	32.84	0.0039	R	ALVEGAHLAAQLGLECR	A					58002: Scan 48789 (rt=59.91) [H:\DATA-2018\heruonan\20181022\4.raw]
1	1	gi|341038538|gb|EGS23530.1|	gi|341038538|gb|EGS23530.1| glucan 1,4-alpha-glucosidase-like protein [Chaetomium thermophilum var. thermophilum DSM 1495]	15575	73197	610	445	37	33	66.6	24466	1	1	1	9.044.812	18.069.478	2	1.806.941	0.0068	262	278	0	94.57	2.60E-09	R	ALVEGAHLAAQLGLECR	A					33429: Scan 30694 (rt=39.847) [H:\DATA-2018\heruonan\20181022\4.raw]
1	1	gi|341038538|gb|EGS23530.1|	gi|341038538|gb|EGS23530.1| glucan 1,4-alpha-glucosidase-like protein [Chaetomium thermophilum var. thermophilum DSM 1495]	15575	73197	610	445	37	33	66.6	24467	1	1	1	6.033.232	18.069.479	3	1.806.941	0.0068	262	278	0	40.7	0.00063	R	ALVEGAHLAAQLGLECR	A					42378: Scan 37461 (rt=47.2595) [H:\DATA-2018\heruonan\20181022\4.raw]
1	1	gi|341038538|gb|EGS23530.1|	gi|341038538|gb|EGS23530.1| glucan 1,4-alpha-glucosidase-like protein [Chaetomium thermophilum var. thermophilum DSM 1495]	15575	73197	610	445	37	33	66.6	24468	1	1	1	9.044.812	18.069.479	2	1.806.941	0.0068	262	278	0	101.85	4.80E-10	R	ALVEGAHLAAQLGLECR	A					33828: Scan 31030 (rt=40.2131) [H:\DATA-2018\heruonan\20181022\4.raw]
1	1	gi|341038538|gb|EGS23530.1|	gi|341038538|gb|EGS23530.1| glucan 1,4-alpha-glucosidase-like protein [Chaetomium thermophilum var. thermophilum DSM 1495]	15575	73197	610	445	37	33	66.6	24469	1	1	1	9.044.812	18.069.479	2	1.806.941	0.0069	262	278	0	13.45	0.31	R	ALVEGAHLAAQLGLECR	A					43648: Scan 38408 (rt=48.3124) [H:\DATA-2018\heruonan\20181022\4.raw]
1	1	gi|341038538|gb|EGS23530.1|	gi|341038538|gb|EGS23530.1| glucan 1,4-alpha-glucosidase-like protein [Chaetomium thermophilum var. thermophilum DSM 1495]	15575	73197	610	445	37	33	66.6	24470	1	1	1	9.044.813	1.806.948	2	1.806.941	0.007	262	278	0	66.74	1.50E-06	R	ALVEGAHLAAQLGLECR	A					44905: Scan 39311 (rt=49.3216) [H:\DATA-2018\heruonan\20181022\4.raw]
1	1	gi|341038538|gb|EGS23530.1|	gi|341038538|gb|EGS23530.1| glucan 1,4-alpha-glucosidase-like protein [Chaetomium thermophilum var. thermophilum DSM 1495]	15575	73197	610	445	37	33	66.6	24471	1	1	1	6.033.233	1.806.948	3	1.806.941	0.007	262	278	0	72.86	3.60E-07	R	ALVEGAHLAAQLGLECR	A					34930: Scan 31906 (rt=41.1691) [H:\DATA-2018\heruonan\20181022\4.raw]
1	1	gi|341038538|gb|EGS23530.1|	gi|341038538|gb|EGS23530.1| glucan 1,4-alpha-glucosidase-like protein [Chaetomium thermophilum var. thermophilum DSM 1495]	15575	73197	610	445	37	33	66.6	24472	1	1	1	6.033.233	18.069.481	3	1.806.941	0.007	262	278	0	48.11	0.00011	R	ALVEGAHLAAQLGLECR	A					35590: Scan 32421 (rt=41.7235) [H:\DATA-2018\heruonan\20181022\4.raw]
1	1	gi|341038538|gb|EGS23530.1|	gi|341038538|gb|EGS23530.1| glucan 1,4-alpha-glucosidase-like protein [Chaetomium thermophilum var. thermophilum DSM 1495]	15575	73197	610	445	37	33	66.6	24473	1	1	1	9.044.813	18.069.481	2	1.806.941	0.0071	262	278	0	26.71	0.015	R	ALVEGAHLAAQLGLECR	A					42410: Scan 37488 (rt=47.2876) [H:\DATA-2018\heruonan\20181022\4.raw]
1	1	gi|341038538|gb|EGS23530.1|	gi|341038538|gb|EGS23530.1| glucan 1,4-alpha-glucosidase-like protein [Chaetomium thermophilum var. thermophilum DSM 1495]	15575	73197	610	445	37	33	66.6	24474	1	1	1	6.033.233	18.069.481	3	1.806.941	0.0071	262	278	0	44.85	0.00025	R	ALVEGAHLAAQLGLECR	A					36033: Scan 32760 (rt=42.0909) [H:\DATA-2018\heruonan\20181022\4.raw]
1	1	gi|341038538|gb|EGS23530.1|	gi|341038538|gb|EGS23530.1| glucan 1,4-alpha-glucosidase-like protein [Chaetomium thermophilum var. thermophilum DSM 1495]	15575	73197	610	445	37	33	66.6	24475	1	1	1	6.033.233	18.069.482	3	1.806.941	0.0071	262	278	0	34.63	0.0026	R	ALVEGAHLAAQLGLECR	A					57617: Scan 48512 (rt=59.5624) [H:\DATA-2018\heruonan\20181022\4.raw]
1	1	gi|341038538|gb|EGS23530.1|	gi|341038538|gb|EGS23530.1| glucan 1,4-alpha-glucosidase-like protein [Chaetomium thermophilum var. thermophilum DSM 1495]	15575	73197	610	445	37	33	66.6	24476	1	1	1	6.033.233	18.069.482	3	1.806.941	0.0071	262	278	0	23.92	0.031	R	ALVEGAHLAAQLGLECR	A					48975: Scan 42278 (rt=52.6397) [H:\DATA-2018\heruonan\20181022\4.raw]
1	1	gi|341038538|gb|EGS23530.1|	gi|341038538|gb|EGS23530.1| glucan 1,4-alpha-glucosidase-like protein [Chaetomium thermophilum var. thermophilum DSM 1495]	15575	73197	610	445	37	33	66.6	24477	1	1	1	6.033.234	18.069.482	3	1.806.941	0.0072	262	278	0	41.74	0.00051	R	ALVEGAHLAAQLGLECR	A					51947: Scan 44436 (rt=54.9905) [H:\DATA-2018\heruonan\20181022\4.raw]
1	1	gi|341038538|gb|EGS23530.1|	gi|341038538|gb|EGS23530.1| glucan 1,4-alpha-glucosidase-like protein [Chaetomium thermophilum var. thermophilum DSM 1495]	15575	73197	610	445	37	33	66.6	24478	1	1	1	6.033.234	18.069.483	3	1.806.941	0.0073	262	278	0	32.56	0.0042	R	ALVEGAHLAAQLGLECR	A					48042: Sum of 2 scans in range 41566 (rt=51.8536) to 41572 (rt=51.8613) [H:\DATA-2018\heruonan\20181022\4.raw]
1	1	gi|341038538|gb|EGS23530.1|	gi|341038538|gb|EGS23530.1| glucan 1,4-alpha-glucosidase-like protein [Chaetomium thermophilum var. thermophilum DSM 1495]	15575	73197	610	445	37	33	66.6	24479	1	1	1	6.033.234	18.069.485	3	1.806.941	0.0074	262	278	0	14.35	0.28	R	ALVEGAHLAAQLGLECR	A					42144: Scan 37289 (rt=47.0652) [H:\DATA-2018\heruonan\20181022\4.raw]
1	1	gi|341038538|gb|EGS23530.1|	gi|341038538|gb|EGS23530.1| glucan 1,4-alpha-glucosidase-like protein [Chaetomium thermophilum var. thermophilum DSM 1495]	15575	73197	610	445	37	33	66.6	24480	1	1	1	6.033.235	18.069.486	3	1.806.941	0.0076	262	278	0	73.18	3.50E-07	R	ALVEGAHLAAQLGLECR	A					44165: Scan 38778 (rt=48.7239) [H:\DATA-2018\heruonan\20181022\4.raw]
1	1	gi|341038538|gb|EGS23530.1|	gi|341038538|gb|EGS23530.1| glucan 1,4-alpha-glucosidase-like protein [Chaetomium thermophilum var. thermophilum DSM 1495]	15575	73197	610	445	37	33	66.6	24481	1	1	1	9.044.817	18.069.488	2	1.806.941	0.0077	262	278	0	67.54	1.30E-06	R	ALVEGAHLAAQLGLECR	A					36495: Scan 33121 (rt=42.4747) [H:\DATA-2018\heruonan\20181022\4.raw]
1	1	gi|341038538|gb|EGS23530.1|	gi|341038538|gb|EGS23530.1| glucan 1,4-alpha-glucosidase-like protein [Chaetomium thermophilum var. thermophilum DSM 1495]	15575	73197	610	445	37	33	66.6	24482	1	1	1	6.033.236	18.069.489	3	1.806.941	0.0079	262	278	0	31.86	0.0048	R	ALVEGAHLAAQLGLECR	A					46607: Scan 40519 (rt=50.6867) [H:\DATA-2018\heruonan\20181022\4.raw]
1	1	gi|341038538|gb|EGS23530.1|	gi|341038538|gb|EGS23530.1| glucan 1,4-alpha-glucosidase-like protein [Chaetomium thermophilum var. thermophilum DSM 1495]	15575	73197	610	445	37	33	66.6	24483	1	1	1	603.324	18.069.501	3	1.806.941	0.0091	262	278	0	56.29	1.70E-05	R	ALVEGAHLAAQLGLECR	A					36492: Scan 33119 (rt=42.473) [H:\DATA-2018\heruonan\20181022\4.raw]
1	1	gi|341038538|gb|EGS23530.1|	gi|341038538|gb|EGS23530.1| glucan 1,4-alpha-glucosidase-like protein [Chaetomium thermophilum var. thermophilum DSM 1495]	15575	73197	610	445	37	33	66.6	24484	1	1	1	603.324	18.069.502	3	1.806.941	0.0092	262	278	0	48.04	0.00011	R	ALVEGAHLAAQLGLECR	A					53923: Scan 45865 (rt=56.5304) [H:\DATA-2018\heruonan\20181022\4.raw]
1	1	gi|341038538|gb|EGS23530.1|	gi|341038538|gb|EGS23530.1| glucan 1,4-alpha-glucosidase-like protein [Chaetomium thermophilum var. thermophilum DSM 1495]	15575	73197	610	445	37	33	66.6	27042	1	1	1	9.499.973	18.979.801	2	18.979.785	0.0015	523	541	0	3.03	3.9	R	TLQVAGTYATATATSFPAK	Q					36593: Scan 33193 (rt=42.5579) [H:\DATA-2018\heruonan\20181022\4.raw]
1	1	gi|341038538|gb|EGS23530.1|	gi|341038538|gb|EGS23530.1| glucan 1,4-alpha-glucosidase-like protein [Chaetomium thermophilum var. thermophilum DSM 1495]	15575	73197	610	445	37	33	66.6	27043	1	1	1	9.499.983	18.979.821	2	18.979.785	0.0036	523	541	0	21.17	0.065	R	TLQVAGTYATATATSFPAK	Q					33117: Scan 30435 (rt=39.5754) [H:\DATA-2018\heruonan\20181022\4.raw]
1	1	gi|341038538|gb|EGS23530.1|	gi|341038538|gb|EGS23530.1| glucan 1,4-alpha-glucosidase-like protein [Chaetomium thermophilum var. thermophilum DSM 1495]	15575	73197	610	445	37	33	66.6	27045	1	1	1	9.499.991	18.979.836	2	18.979.785	0.0051	523	541	0	73.17	3.80E-07	R	TLQVAGTYATATATSFPAK	Q					28869: Scan 27059 (rt=35.9376) [H:\DATA-2018\heruonan\20181022\4.raw]
1	1	gi|341038538|gb|EGS23530.1|	gi|341038538|gb|EGS23530.1| glucan 1,4-alpha-glucosidase-like protein [Chaetomium thermophilum var. thermophilum DSM 1495]	15575	73197	610	445	37	33	66.6	27047	1	1	1	9.499.993	1.897.984	2	18.979.785	0.0055	523	541	0	65.63	2.10E-06	R	TLQVAGTYATATATSFPAK	Q					28442: Scan 26721 (rt=35.5671) [H:\DATA-2018\heruonan\20181022\4.raw]
1	1	gi|341038538|gb|EGS23530.1|	gi|341038538|gb|EGS23530.1| glucan 1,4-alpha-glucosidase-like protein [Chaetomium thermophilum var. thermophilum DSM 1495]	15575	73197	610	445	37	33	66.6	27048	1	1	1	9.499.998	1.897.985	2	18.979.785	0.0064	523	541	0	82.76	4.00E-08	R	TLQVAGTYATATATSFPAK	Q					28016: Sum of 2 scans in range 26380 (rt=35.2027) to 26427 (rt=35.2508) [H:\DATA-2018\heruonan\20181022\4.raw]
1	1	gi|341038538|gb|EGS23530.1|	gi|341038538|gb|EGS23530.1| glucan 1,4-alpha-glucosidase-like protein [Chaetomium thermophilum var. thermophilum DSM 1495]	15575	73197	610	445	37	33	66.6	27049	1	1	1	633.669	1.897.985	3	18.979.785	0.0065	523	541	0	35.3	0.0022	R	TLQVAGTYATATATSFPAK	Q					28229: Sum of 2 scans in range 26549 (rt=35.3845) to 26586 (rt=35.4241) [H:\DATA-2018\heruonan\20181022\4.raw]
1	1	gi|341038538|gb|EGS23530.1|	gi|341038538|gb|EGS23530.1| glucan 1,4-alpha-glucosidase-like protein [Chaetomium thermophilum var. thermophilum DSM 1495]	15575	73197	610	445	37	33	66.6	27051	1	1	1	950	18.979.854	2	18.979.785	0.0069	523	541	0	4.63	2.6	R	TLQVAGTYATATATSFPAK	Q					34397: Scan 31485 (rt=40.7054) [H:\DATA-2018\heruonan\20181022\4.raw]
1	1	gi|341038538|gb|EGS23530.1|	gi|341038538|gb|EGS23530.1| glucan 1,4-alpha-glucosidase-like protein [Chaetomium thermophilum var. thermophilum DSM 1495]	15575	73197	610	445	37	33	66.6	27054	1	1	1	9.500.002	18.979.859	2	18.979.785	0.0074	523	541	0	21.69	0.052	R	TLQVAGTYATATATSFPAK	Q					33987: Scan 31154 (rt=40.3461) [H:\DATA-2018\heruonan\20181022\4.raw]
1	1	gi|341038538|gb|EGS23530.1|	gi|341038538|gb|EGS23530.1| glucan 1,4-alpha-glucosidase-like protein [Chaetomium thermophilum var. thermophilum DSM 1495]	15575	73197	610	445	37	33	66.6	27055	1	1	1	9.500.011	18.979.876	2	18.979.785	0.0091	523	541	0	9.2	0.91	R	TLQVAGTYATATATSFPAK	Q					35702: Scan 32500 (rt=41.8135) [H:\DATA-2018\heruonan\20181022\4.raw]
1	1	gi|341038538|gb|EGS23530.1|	gi|341038538|gb|EGS23530.1| glucan 1,4-alpha-glucosidase-like protein [Chaetomium thermophilum var. thermophilum DSM 1495]	15575	73197	610	445	37	33	66.6	28264	1	1	1	9.719.813	19.419.481	2	19.419.619	-0.0137	542	560	1	8.55	1	K	QTPKSGAAPAPSPFPTTCK	N					28003: Scan 26371 (rt=35.1923) [H:\DATA-2018\heruonan\20181022\4.raw]
1	1	gi|341038538|gb|EGS23530.1|	gi|341038538|gb|EGS23530.1| glucan 1,4-alpha-glucosidase-like protein [Chaetomium thermophilum var. thermophilum DSM 1495]	15575	73197	610	445	37	33	66.6	28266	1	1	1	9.719.816	19.419.487	2	19.419.619	-0.0132	542	560	1	12.48	0.38	K	QTPKSGAAPAPSPFPTTCK	N					28424: Scan 26704 (rt=35.5483) [H:\DATA-2018\heruonan\20181022\4.raw]
1	1	gi|341038538|gb|EGS23530.1|	gi|341038538|gb|EGS23530.1| glucan 1,4-alpha-glucosidase-like protein [Chaetomium thermophilum var. thermophilum DSM 1495]	15575	73197	610	445	37	33	66.6	28509	1	1	1	9.774.916	19.529.686	2	19.529.803	-0.0117	155	175	0	32.2	0.0034	K	LQGVTNPSGGLSDGAGLGEPK	F					49917: Sum of 2 scans in range 42932 (rt=53.3701) to 42954 (rt=53.3954) [H:\DATA-2018\heruonan\20181022\4.raw]
1	1	gi|341038538|gb|EGS23530.1|	gi|341038538|gb|EGS23530.1| glucan 1,4-alpha-glucosidase-like protein [Chaetomium thermophilum var. thermophilum DSM 1495]	15575	73197	610	445	37	33	66.6	28511	1	1	1	9.774.976	19.529.806	2	19.529.803	0.0003	155	175	0	91.71	4.20E-09	K	LQGVTNPSGGLSDGAGLGEPK	F					24268: Scan 23193 (rt=31.738) [H:\DATA-2018\heruonan\20181022\4.raw]
1	1	gi|341038538|gb|EGS23530.1|	gi|341038538|gb|EGS23530.1| glucan 1,4-alpha-glucosidase-like protein [Chaetomium thermophilum var. thermophilum DSM 1495]	15575	73197	610	445	37	33	66.6	28512	1	1	1	9.774.981	19.529.817	2	19.529.803	0.0013	155	175	0	64.09	2.50E-06	K	LQGVTNPSGGLSDGAGLGEPK	F					27318: Scan 25811 (rt=34.5939) [H:\DATA-2018\heruonan\20181022\4.raw]
1	1	gi|341038538|gb|EGS23530.1|	gi|341038538|gb|EGS23530.1| glucan 1,4-alpha-glucosidase-like protein [Chaetomium thermophilum var. thermophilum DSM 1495]	15575	73197	610	445	37	33	66.6	28513	1	1	1	9.774.985	19.529.825	2	19.529.803	0.0022	155	175	0	70.32	5.80E-07	K	LQGVTNPSGGLSDGAGLGEPK	F					24686: Scan 23555 (rt=32.1266) [H:\DATA-2018\heruonan\20181022\4.raw]
1	1	gi|341038538|gb|EGS23530.1|	gi|341038538|gb|EGS23530.1| glucan 1,4-alpha-glucosidase-like protein [Chaetomium thermophilum var. thermophilum DSM 1495]	15575	73197	610	445	37	33	66.6	28514	1	1	1	9.774.987	19.529.829	2	19.529.803	0.0025	155	175	0	20.76	0.052	K	LQGVTNPSGGLSDGAGLGEPK	F					42978: Scan 37912 (rt=47.7607) [H:\DATA-2018\heruonan\20181022\4.raw]
1	1	gi|341038538|gb|EGS23530.1|	gi|341038538|gb|EGS23530.1| glucan 1,4-alpha-glucosidase-like protein [Chaetomium thermophilum var. thermophilum DSM 1495]	15575	73197	610	445	37	33	66.6	28518	1	1	1	6.520.017	19.529.832	3	19.529.803	0.0028	155	175	0	27.31	0.012	K	LQGVTNPSGGLSDGAGLGEPK	F					34379: Scan 31469 (rt=40.6883) [H:\DATA-2018\heruonan\20181022\4.raw]
1	1	gi|341038538|gb|EGS23530.1|	gi|341038538|gb|EGS23530.1| glucan 1,4-alpha-glucosidase-like protein [Chaetomium thermophilum var. thermophilum DSM 1495]	15575	73197	610	445	37	33	66.6	28519	1	1	1	9.774.991	19.529.836	2	19.529.803	0.0032	155	175	0	22.61	0.035	K	LQGVTNPSGGLSDGAGLGEPK	F					32749: Sum of 2 scans in range 30134 (rt=39.2535) to 30181 (rt=39.3038) [H:\DATA-2018\heruonan\20181022\4.raw]
1	1	gi|341038538|gb|EGS23530.1|	gi|341038538|gb|EGS23530.1| glucan 1,4-alpha-glucosidase-like protein [Chaetomium thermophilum var. thermophilum DSM 1495]	15575	73197	610	445	37	33	66.6	28520	1	1	1	9.774.992	19.529.838	2	19.529.803	0.0035	155	175	0	53.07	3.10E-05	K	LQGVTNPSGGLSDGAGLGEPK	F					33246: Scan 30540 (rt=39.6811) [H:\DATA-2018\heruonan\20181022\4.raw]
1	1	gi|341038538|gb|EGS23530.1|	gi|341038538|gb|EGS23530.1| glucan 1,4-alpha-glucosidase-like protein [Chaetomium thermophilum var. thermophilum DSM 1495]	15575	73197	610	445	37	33	66.6	28521	1	1	1	9.774.992	19.529.839	2	19.529.803	0.0036	155	175	0	33.08	0.0031	K	LQGVTNPSGGLSDGAGLGEPK	F					34432: Scan 31508 (rt=40.7307) [H:\DATA-2018\heruonan\20181022\4.raw]
1	1	gi|341038538|gb|EGS23530.1|	gi|341038538|gb|EGS23530.1| glucan 1,4-alpha-glucosidase-like protein [Chaetomium thermophilum var. thermophilum DSM 1495]	15575	73197	610	445	37	33	66.6	28522	1	1	1	9.774.994	19.529.842	2	19.529.803	0.0039	155	175	0	23.68	0.027	K	LQGVTNPSGGLSDGAGLGEPK	F					51537: Scan 44113 (rt=54.6518) [H:\DATA-2018\heruonan\20181022\4.raw]
1	1	gi|341038538|gb|EGS23530.1|	gi|341038538|gb|EGS23530.1| glucan 1,4-alpha-glucosidase-like protein [Chaetomium thermophilum var. thermophilum DSM 1495]	15575	73197	610	445	37	33	66.6	28523	1	1	1	9.774.995	19.529.844	2	19.529.803	0.004	155	175	0	47.83	0.0001	K	LQGVTNPSGGLSDGAGLGEPK	F					31846: Scan 29416 (rt=38.489) [H:\DATA-2018\heruonan\20181022\4.raw]
1	1	gi|341038538|gb|EGS23530.1|	gi|341038538|gb|EGS23530.1| glucan 1,4-alpha-glucosidase-like protein [Chaetomium thermophilum var. thermophilum DSM 1495]	15575	73197	610	445	37	33	66.6	28524	1	1	1	9.774.997	19.529.849	2	19.529.803	0.0046	155	175	0	46.47	0.00015	K	LQGVTNPSGGLSDGAGLGEPK	F					41333: Sum of 2 scans in range 36717 (rt=46.433) to 36750 (rt=46.4689) [H:\DATA-2018\heruonan\20181022\4.raw]
1	1	gi|341038538|gb|EGS23530.1|	gi|341038538|gb|EGS23530.1| glucan 1,4-alpha-glucosidase-like protein [Chaetomium thermophilum var. thermophilum DSM 1495]	15575	73197	610	445	37	33	66.6	28525	1	1	1	9.774.998	1.952.985	2	19.529.803	0.0047	155	175	0	50.52	5.80E-05	K	LQGVTNPSGGLSDGAGLGEPK	F					23541: Scan 22544 (rt=31.0532) [H:\DATA-2018\heruonan\20181022\4.raw]
1	1	gi|341038538|gb|EGS23530.1|	gi|341038538|gb|EGS23530.1| glucan 1,4-alpha-glucosidase-like protein [Chaetomium thermophilum var. thermophilum DSM 1495]	15575	73197	610	445	37	33	66.6	28526	1	1	1	9.774.999	19.529.851	2	19.529.803	0.0048	155	175	0	72.86	3.40E-07	K	LQGVTNPSGGLSDGAGLGEPK	F					34015: Scan 31177 (rt=40.3718) [H:\DATA-2018\heruonan\20181022\4.raw]
1	1	gi|341038538|gb|EGS23530.1|	gi|341038538|gb|EGS23530.1| glucan 1,4-alpha-glucosidase-like protein [Chaetomium thermophilum var. thermophilum DSM 1495]	15575	73197	610	445	37	33	66.6	28527	1	1	1	9.774.999	19.529.852	2	19.529.803	0.0048	155	175	0	58.06	1.00E-05	K	LQGVTNPSGGLSDGAGLGEPK	F					37455: Scan 33845 (rt=43.2631) [H:\DATA-2018\heruonan\20181022\4.raw]
1	1	gi|341038538|gb|EGS23530.1|	gi|341038538|gb|EGS23530.1| glucan 1,4-alpha-glucosidase-like protein [Chaetomium thermophilum var. thermophilum DSM 1495]	15575	73197	610	445	37	33	66.6	28528	1	1	1	9.774.999	19.529.852	2	19.529.803	0.0048	155	175	0	22.79	0.034	K	LQGVTNPSGGLSDGAGLGEPK	F					38314: Scan 34510 (rt=43.9932) [H:\DATA-2018\heruonan\20181022\4.raw]
1	1	gi|341038538|gb|EGS23530.1|	gi|341038538|gb|EGS23530.1| glucan 1,4-alpha-glucosidase-like protein [Chaetomium thermophilum var. thermophilum DSM 1495]	15575	73197	610	445	37	33	66.6	28529	1	1	1	977.5	19.529.854	2	19.529.803	0.0051	155	175	0	12.52	0.37	K	LQGVTNPSGGLSDGAGLGEPK	F					57259: Scan 48254 (rt=59.2482) [H:\DATA-2018\heruonan\20181022\4.raw]
1	1	gi|341038538|gb|EGS23530.1|	gi|341038538|gb|EGS23530.1| glucan 1,4-alpha-glucosidase-like protein [Chaetomium thermophilum var. thermophilum DSM 1495]	15575	73197	610	445	37	33	66.6	28530	1	1	1	977.5	19.529.854	2	19.529.803	0.0051	155	175	0	16.95	0.13	K	LQGVTNPSGGLSDGAGLGEPK	F					21512: Scan 20763 (rt=29.0802) [H:\DATA-2018\heruonan\20181022\4.raw]
1	1	gi|341038538|gb|EGS23530.1|	gi|341038538|gb|EGS23530.1| glucan 1,4-alpha-glucosidase-like protein [Chaetomium thermophilum var. thermophilum DSM 1495]	15575	73197	610	445	37	33	66.6	28532	1	1	1	9.775.001	19.529.856	2	19.529.803	0.0053	155	175	0	45.37	0.00019	K	LQGVTNPSGGLSDGAGLGEPK	F					35468: Scan 32328 (rt=41.6183) [H:\DATA-2018\heruonan\20181022\4.raw]
1	1	gi|341038538|gb|EGS23530.1|	gi|341038538|gb|EGS23530.1| glucan 1,4-alpha-glucosidase-like protein [Chaetomium thermophilum var. thermophilum DSM 1495]	15575	73197	610	445	37	33	66.6	28533	1	1	1	9.775.001	19.529.857	2	19.529.803	0.0054	155	175	0	32.49	0.0037	K	LQGVTNPSGGLSDGAGLGEPK	F					56182: Sum of 2 scans in range 47482 (rt=58.3421) to 47579 (rt=58.4472) [H:\DATA-2018\heruonan\20181022\4.raw]
1	1	gi|341038538|gb|EGS23530.1|	gi|341038538|gb|EGS23530.1| glucan 1,4-alpha-glucosidase-like protein [Chaetomium thermophilum var. thermophilum DSM 1495]	15575	73197	610	445	37	33	66.6	28534	1	1	1	9.775.002	19.529.859	2	19.529.803	0.0055	155	175	0	56.49	1.50E-05	K	LQGVTNPSGGLSDGAGLGEPK	F					22437: Scan 21575 (rt=29.968) [H:\DATA-2018\heruonan\20181022\4.raw]
1	1	gi|341038538|gb|EGS23530.1|	gi|341038538|gb|EGS23530.1| glucan 1,4-alpha-glucosidase-like protein [Chaetomium thermophilum var. thermophilum DSM 1495]	15575	73197	610	445	37	33	66.6	28535	1	1	1	9.775.002	19.529.859	2	19.529.803	0.0056	155	175	0	65.12	2.00E-06	K	LQGVTNPSGGLSDGAGLGEPK	F					28559: Scan 26808 (rt=35.6647) [H:\DATA-2018\heruonan\20181022\4.raw]
1	1	gi|341038538|gb|EGS23530.1|	gi|341038538|gb|EGS23530.1| glucan 1,4-alpha-glucosidase-like protein [Chaetomium thermophilum var. thermophilum DSM 1495]	15575	73197	610	445	37	33	66.6	28536	1	1	1	9.775.002	19.529.859	2	19.529.803	0.0056	155	175	0	15.35	0.19	K	LQGVTNPSGGLSDGAGLGEPK	F					57809: Scan 48651 (rt=59.7294) [H:\DATA-2018\heruonan\20181022\4.raw]
1	1	gi|341038538|gb|EGS23530.1|	gi|341038538|gb|EGS23530.1| glucan 1,4-alpha-glucosidase-like protein [Chaetomium thermophilum var. thermophilum DSM 1495]	15575	73197	610	445	37	33	66.6	28537	1	1	1	9.775.003	1.952.986	2	19.529.803	0.0056	155	175	0	65.26	2.00E-06	K	LQGVTNPSGGLSDGAGLGEPK	F					26903: Scan 25471 (rt=34.2282) [H:\DATA-2018\heruonan\20181022\4.raw]
1	1	gi|341038538|gb|EGS23530.1|	gi|341038538|gb|EGS23530.1| glucan 1,4-alpha-glucosidase-like protein [Chaetomium thermophilum var. thermophilum DSM 1495]	15575	73197	610	445	37	33	66.6	28538	1	1	1	9.775.003	1.952.986	2	19.529.803	0.0057	155	175	0	71.32	4.80E-07	K	LQGVTNPSGGLSDGAGLGEPK	F					32277: Sum of 2 scans in range 29761 (rt=38.8583) to 29791 (rt=38.8896) [H:\DATA-2018\heruonan\20181022\4.raw]
1	1	gi|341038538|gb|EGS23530.1|	gi|341038538|gb|EGS23530.1| glucan 1,4-alpha-glucosidase-like protein [Chaetomium thermophilum var. thermophilum DSM 1495]	15575	73197	610	445	37	33	66.6	28539	1	1	1	9.775.003	19.529.861	2	19.529.803	0.0057	155	175	0	36.66	0.0014	K	LQGVTNPSGGLSDGAGLGEPK	F					40126: Scan 35847 (rt=45.468) [H:\DATA-2018\heruonan\20181022\4.raw]
1	1	gi|341038538|gb|EGS23530.1|	gi|341038538|gb|EGS23530.1| glucan 1,4-alpha-glucosidase-like protein [Chaetomium thermophilum var. thermophilum DSM 1495]	15575	73197	610	445	37	33	66.6	28540	1	1	1	9.775.003	19.529.861	2	19.529.803	0.0057	155	175	0	86.8	1.40E-08	K	LQGVTNPSGGLSDGAGLGEPK	F					27747: Scan 26153 (rt=34.958) [H:\DATA-2018\heruonan\20181022\4.raw]
1	1	gi|341038538|gb|EGS23530.1|	gi|341038538|gb|EGS23530.1| glucan 1,4-alpha-glucosidase-like protein [Chaetomium thermophilum var. thermophilum DSM 1495]	15575	73197	610	445	37	33	66.6	28541	1	1	1	9.775.004	19.529.863	2	19.529.803	0.006	155	175	0	11.81	0.4	K	LQGVTNPSGGLSDGAGLGEPK	F					46034: Scan 40112 (rt=50.23) [H:\DATA-2018\heruonan\20181022\4.raw]
1	1	gi|341038538|gb|EGS23530.1|	gi|341038538|gb|EGS23530.1| glucan 1,4-alpha-glucosidase-like protein [Chaetomium thermophilum var. thermophilum DSM 1495]	15575	73197	610	445	37	33	66.6	28542	1	1	1	9.775.005	19.529.865	2	19.529.803	0.0061	155	175	0	65.85	1.60E-06	K	LQGVTNPSGGLSDGAGLGEPK	F					22785: Scan 21882 (rt=30.3155) [H:\DATA-2018\heruonan\20181022\4.raw]
1	1	gi|341038538|gb|EGS23530.1|	gi|341038538|gb|EGS23530.1| glucan 1,4-alpha-glucosidase-like protein [Chaetomium thermophilum var. thermophilum DSM 1495]	15575	73197	610	445	37	33	66.6	28543	1	1	1	9.775.005	19.529.865	2	19.529.803	0.0062	155	175	0	104.21	2.30E-10	K	LQGVTNPSGGLSDGAGLGEPK	F					25396: Scan 24169 (rt=32.8284) [H:\DATA-2018\heruonan\20181022\4.raw]
1	1	gi|341038538|gb|EGS23530.1|	gi|341038538|gb|EGS23530.1| glucan 1,4-alpha-glucosidase-like protein [Chaetomium thermophilum var. thermophilum DSM 1495]	15575	73197	610	445	37	33	66.6	28544	1	1	1	9.775.006	19.529.866	2	19.529.803	0.0063	155	175	0	57.27	1.10E-05	K	LQGVTNPSGGLSDGAGLGEPK	F					28151: Scan 26484 (rt=35.3135) [H:\DATA-2018\heruonan\20181022\4.raw]
1	1	gi|341038538|gb|EGS23530.1|	gi|341038538|gb|EGS23530.1| glucan 1,4-alpha-glucosidase-like protein [Chaetomium thermophilum var. thermophilum DSM 1495]	15575	73197	610	445	37	33	66.6	28545	1	1	1	6.520.028	19.529.866	3	19.529.803	0.0063	155	175	0	45.31	0.00018	K	LQGVTNPSGGLSDGAGLGEPK	F					23300: Scan 22331 (rt=30.828) [H:\DATA-2018\heruonan\20181022\4.raw]
1	1	gi|341038538|gb|EGS23530.1|	gi|341038538|gb|EGS23530.1| glucan 1,4-alpha-glucosidase-like protein [Chaetomium thermophilum var. thermophilum DSM 1495]	15575	73197	610	445	37	33	66.6	28546	1	1	1	9.775.006	19.529.866	2	19.529.803	0.0063	155	175	0	38.84	0.00079	K	LQGVTNPSGGLSDGAGLGEPK	F					33610: Sum of 2 scans in range 30847 (rt=40.0117) to 30858 (rt=40.0259) [H:\DATA-2018\heruonan\20181022\4.raw]
1	1	gi|341038538|gb|EGS23530.1|	gi|341038538|gb|EGS23530.1| glucan 1,4-alpha-glucosidase-like protein [Chaetomium thermophilum var. thermophilum DSM 1495]	15575	73197	610	445	37	33	66.6	28547	1	1	1	9.775.006	19.529.866	2	19.529.803	0.0063	155	175	0	51.7	4.10E-05	K	LQGVTNPSGGLSDGAGLGEPK	F					23920: Scan 22873 (rt=31.3952) [H:\DATA-2018\heruonan\20181022\4.raw]
1	1	gi|341038538|gb|EGS23530.1|	gi|341038538|gb|EGS23530.1| glucan 1,4-alpha-glucosidase-like protein [Chaetomium thermophilum var. thermophilum DSM 1495]	15575	73197	610	445	37	33	66.6	28548	1	1	1	6.520.028	19.529.867	3	19.529.803	0.0064	155	175	0	78.08	9.40E-08	K	LQGVTNPSGGLSDGAGLGEPK	F					24083: Scan 23015 (rt=31.5418) [H:\DATA-2018\heruonan\20181022\4.raw]
1	1	gi|341038538|gb|EGS23530.1|	gi|341038538|gb|EGS23530.1| glucan 1,4-alpha-glucosidase-like protein [Chaetomium thermophilum var. thermophilum DSM 1495]	15575	73197	610	445	37	33	66.6	28549	1	1	1	9.775.007	19.529.868	2	19.529.803	0.0064	155	175	0	69.9	6.20E-07	K	LQGVTNPSGGLSDGAGLGEPK	F					26542: Scan 25152 (rt=33.8848) [H:\DATA-2018\heruonan\20181022\4.raw]
1	1	gi|341038538|gb|EGS23530.1|	gi|341038538|gb|EGS23530.1| glucan 1,4-alpha-glucosidase-like protein [Chaetomium thermophilum var. thermophilum DSM 1495]	15575	73197	610	445	37	33	66.6	28551	1	1	1	9.775.007	19.529.868	2	19.529.803	0.0065	155	175	0	12.21	0.36	K	LQGVTNPSGGLSDGAGLGEPK	F					36392: Scan 33038 (rt=42.383) [H:\DATA-2018\heruonan\20181022\4.raw]
1	1	gi|341038538|gb|EGS23530.1|	gi|341038538|gb|EGS23530.1| glucan 1,4-alpha-glucosidase-like protein [Chaetomium thermophilum var. thermophilum DSM 1495]	15575	73197	610	445	37	33	66.6	28552	1	1	1	9.775.007	19.529.869	2	19.529.803	0.0065	155	175	0	68.06	9.50E-07	K	LQGVTNPSGGLSDGAGLGEPK	F					26151: Scan 24826 (rt=33.5364) [H:\DATA-2018\heruonan\20181022\4.raw]
1	1	gi|341038538|gb|EGS23530.1|	gi|341038538|gb|EGS23530.1| glucan 1,4-alpha-glucosidase-like protein [Chaetomium thermophilum var. thermophilum DSM 1495]	15575	73197	610	445	37	33	66.6	28553	1	1	1	9.775.007	19.529.869	2	19.529.803	0.0066	155	175	0	48.64	8.30E-05	K	LQGVTNPSGGLSDGAGLGEPK	F					29373: Scan 27459 (rt=36.3688) [H:\DATA-2018\heruonan\20181022\4.raw]
1	1	gi|341038538|gb|EGS23530.1|	gi|341038538|gb|EGS23530.1| glucan 1,4-alpha-glucosidase-like protein [Chaetomium thermophilum var. thermophilum DSM 1495]	15575	73197	610	445	37	33	66.6	28554	1	1	1	9.775.008	1.952.987	2	19.529.803	0.0066	155	175	0	7.31	1.1	K	LQGVTNPSGGLSDGAGLGEPK	F					21735: Scan 20952 (rt=29.2969) [H:\DATA-2018\heruonan\20181022\4.raw]
1	1	gi|341038538|gb|EGS23530.1|	gi|341038538|gb|EGS23530.1| glucan 1,4-alpha-glucosidase-like protein [Chaetomium thermophilum var. thermophilum DSM 1495]	15575	73197	610	445	37	33	66.6	28555	1	1	1	9.775.008	1.952.987	2	19.529.803	0.0067	155	175	0	62.38	3.50E-06	K	LQGVTNPSGGLSDGAGLGEPK	F					30997: Sum of 2 scans in range 28754 (rt=37.7678) to 28784 (rt=37.8022) [H:\DATA-2018\heruonan\20181022\4.raw]
1	1	gi|341038538|gb|EGS23530.1|	gi|341038538|gb|EGS23530.1| glucan 1,4-alpha-glucosidase-like protein [Chaetomium thermophilum var. thermophilum DSM 1495]	15575	73197	610	445	37	33	66.6	28556	1	1	1	9.775.008	1.952.987	2	19.529.803	0.0067	155	175	0	25.25	0.018	K	LQGVTNPSGGLSDGAGLGEPK	F					34861: Scan 31852 (rt=41.1131) [H:\DATA-2018\heruonan\20181022\4.raw]
1	1	gi|341038538|gb|EGS23530.1|	gi|341038538|gb|EGS23530.1| glucan 1,4-alpha-glucosidase-like protein [Chaetomium thermophilum var. thermophilum DSM 1495]	15575	73197	610	445	37	33	66.6	28557	1	1	1	652.003	19.529.871	3	19.529.803	0.0067	155	175	0	39.2	0.00073	K	LQGVTNPSGGLSDGAGLGEPK	F					23682: Scan 22660 (rt=31.1749) [H:\DATA-2018\heruonan\20181022\4.raw]
1	1	gi|341038538|gb|EGS23530.1|	gi|341038538|gb|EGS23530.1| glucan 1,4-alpha-glucosidase-like protein [Chaetomium thermophilum var. thermophilum DSM 1495]	15575	73197	610	445	37	33	66.6	28558	1	1	1	652.003	19.529.871	3	19.529.803	0.0068	155	175	0	50.2	5.80E-05	K	LQGVTNPSGGLSDGAGLGEPK	F					21542: Scan 20788 (rt=29.1088) [H:\DATA-2018\heruonan\20181022\4.raw]
1	1	gi|341038538|gb|EGS23530.1|	gi|341038538|gb|EGS23530.1| glucan 1,4-alpha-glucosidase-like protein [Chaetomium thermophilum var. thermophilum DSM 1495]	15575	73197	610	445	37	33	66.6	28559	1	1	1	9.775.009	19.529.871	2	19.529.803	0.0068	155	175	0	4.38	2.2	K	LQGVTNPSGGLSDGAGLGEPK	F					39639: Scan 35507 (rt=45.0967) [H:\DATA-2018\heruonan\20181022\4.raw]
1	1	gi|341038538|gb|EGS23530.1|	gi|341038538|gb|EGS23530.1| glucan 1,4-alpha-glucosidase-like protein [Chaetomium thermophilum var. thermophilum DSM 1495]	15575	73197	610	445	37	33	66.6	28560	1	1	1	9.775.009	19.529.871	2	19.529.803	0.0068	155	175	0	60.13	5.90E-06	K	LQGVTNPSGGLSDGAGLGEPK	F					25029: Scan 23858 (rt=32.4787) [H:\DATA-2018\heruonan\20181022\4.raw]
1	1	gi|341038538|gb|EGS23530.1|	gi|341038538|gb|EGS23530.1| glucan 1,4-alpha-glucosidase-like protein [Chaetomium thermophilum var. thermophilum DSM 1495]	15575	73197	610	445	37	33	66.6	28561	1	1	1	9.775.009	19.529.871	2	19.529.803	0.0068	155	175	0	13.7	0.26	K	LQGVTNPSGGLSDGAGLGEPK	F					36534: Scan 33149 (rt=42.5049) [H:\DATA-2018\heruonan\20181022\4.raw]
1	1	gi|341038538|gb|EGS23530.1|	gi|341038538|gb|EGS23530.1| glucan 1,4-alpha-glucosidase-like protein [Chaetomium thermophilum var. thermophilum DSM 1495]	15575	73197	610	445	37	33	66.6	28562	1	1	1	9.775.009	19.529.873	2	19.529.803	0.0069	155	175	0	69.33	7.50E-07	K	LQGVTNPSGGLSDGAGLGEPK	F					31448: Scan 29101 (rt=38.1457) [H:\DATA-2018\heruonan\20181022\4.raw]
1	1	gi|341038538|gb|EGS23530.1|	gi|341038538|gb|EGS23530.1| glucan 1,4-alpha-glucosidase-like protein [Chaetomium thermophilum var. thermophilum DSM 1495]	15575	73197	610	445	37	33	66.6	28563	1	1	1	9.775.009	19.529.873	2	19.529.803	0.007	155	175	0	67.15	1.20E-06	K	LQGVTNPSGGLSDGAGLGEPK	F					28968: Scan 27138 (rt=36.0234) [H:\DATA-2018\heruonan\20181022\4.raw]
1	1	gi|341038538|gb|EGS23530.1|	gi|341038538|gb|EGS23530.1| glucan 1,4-alpha-glucosidase-like protein [Chaetomium thermophilum var. thermophilum DSM 1495]	15575	73197	610	445	37	33	66.6	28564	1	1	1	6.520.031	19.529.874	3	19.529.803	0.007	155	175	0	40.24	0.00061	K	LQGVTNPSGGLSDGAGLGEPK	F					25318: Scan 24107 (rt=32.7591) [H:\DATA-2018\heruonan\20181022\4.raw]
1	1	gi|341038538|gb|EGS23530.1|	gi|341038538|gb|EGS23530.1| glucan 1,4-alpha-glucosidase-like protein [Chaetomium thermophilum var. thermophilum DSM 1495]	15575	73197	610	445	37	33	66.6	28565	1	1	1	977.501	19.529.874	2	19.529.803	0.0071	155	175	0	12.57	0.35	K	LQGVTNPSGGLSDGAGLGEPK	F					44264: Scan 38844 (rt=48.7977) [H:\DATA-2018\heruonan\20181022\4.raw]
1	1	gi|341038538|gb|EGS23530.1|	gi|341038538|gb|EGS23530.1| glucan 1,4-alpha-glucosidase-like protein [Chaetomium thermophilum var. thermophilum DSM 1495]	15575	73197	610	445	37	33	66.6	28566	1	1	1	977.501	19.529.874	2	19.529.803	0.0071	155	175	0	72.46	3.60E-07	K	LQGVTNPSGGLSDGAGLGEPK	F					30619: Scan 28447 (rt=37.4518) [H:\DATA-2018\heruonan\20181022\4.raw]
1	1	gi|341038538|gb|EGS23530.1|	gi|341038538|gb|EGS23530.1| glucan 1,4-alpha-glucosidase-like protein [Chaetomium thermophilum var. thermophilum DSM 1495]	15575	73197	610	445	37	33	66.6	28567	1	1	1	977.501	19.529.875	2	19.529.803	0.0071	155	175	0	56.1	1.50E-05	K	LQGVTNPSGGLSDGAGLGEPK	F					36986: Scan 33490 (rt=42.8799) [H:\DATA-2018\heruonan\20181022\4.raw]
1	1	gi|341038538|gb|EGS23530.1|	gi|341038538|gb|EGS23530.1| glucan 1,4-alpha-glucosidase-like protein [Chaetomium thermophilum var. thermophilum DSM 1495]	15575	73197	610	445	37	33	66.6	28568	1	1	1	977.501	19.529.875	2	19.529.803	0.0071	155	175	0	7.18	1.2	K	LQGVTNPSGGLSDGAGLGEPK	F					39191: Scan 35170 (rt=44.7295) [H:\DATA-2018\heruonan\20181022\4.raw]
1	1	gi|341038538|gb|EGS23530.1|	gi|341038538|gb|EGS23530.1| glucan 1,4-alpha-glucosidase-like protein [Chaetomium thermophilum var. thermophilum DSM 1495]	15575	73197	610	445	37	33	66.6	28569	1	1	1	6.520.031	19.529.875	3	19.529.803	0.0072	155	175	0	12.96	0.31	K	LQGVTNPSGGLSDGAGLGEPK	F					33346: Scan 30624 (rt=39.7711) [H:\DATA-2018\heruonan\20181022\4.raw]
1	1	gi|341038538|gb|EGS23530.1|	gi|341038538|gb|EGS23530.1| glucan 1,4-alpha-glucosidase-like protein [Chaetomium thermophilum var. thermophilum DSM 1495]	15575	73197	610	445	37	33	66.6	28570	1	1	1	977.501	19.529.875	2	19.529.803	0.0072	155	175	0	56.71	1.30E-05	K	LQGVTNPSGGLSDGAGLGEPK	F					37134: Scan 33605 (rt=43.0033) [H:\DATA-2018\heruonan\20181022\4.raw]
1	1	gi|341038538|gb|EGS23530.1|	gi|341038538|gb|EGS23530.1| glucan 1,4-alpha-glucosidase-like protein [Chaetomium thermophilum var. thermophilum DSM 1495]	15575	73197	610	445	37	33	66.6	28571	1	1	1	977.501	19.529.875	2	19.529.803	0.0072	155	175	0	75.59	1.70E-07	K	LQGVTNPSGGLSDGAGLGEPK	F					23139: Scan 22192 (rt=30.6794) [H:\DATA-2018\heruonan\20181022\4.raw]
1	1	gi|341038538|gb|EGS23530.1|	gi|341038538|gb|EGS23530.1| glucan 1,4-alpha-glucosidase-like protein [Chaetomium thermophilum var. thermophilum DSM 1495]	15575	73197	610	445	37	33	66.6	28572	1	1	1	977.501	19.529.875	2	19.529.803	0.0072	155	175	0	68.69	8.40E-07	K	LQGVTNPSGGLSDGAGLGEPK	F					25760: Scan 24495 (rt=33.1831) [H:\DATA-2018\heruonan\20181022\4.raw]
1	1	gi|341038538|gb|EGS23530.1|	gi|341038538|gb|EGS23530.1| glucan 1,4-alpha-glucosidase-like protein [Chaetomium thermophilum var. thermophilum DSM 1495]	15575	73197	610	445	37	33	66.6	28573	1	1	1	9.775.011	19.529.876	2	19.529.803	0.0072	155	175	0	12.51	0.35	K	LQGVTNPSGGLSDGAGLGEPK	F					44840: Scan 39265 (rt=49.2712) [H:\DATA-2018\heruonan\20181022\4.raw]
1	1	gi|341038538|gb|EGS23530.1|	gi|341038538|gb|EGS23530.1| glucan 1,4-alpha-glucosidase-like protein [Chaetomium thermophilum var. thermophilum DSM 1495]	15575	73197	610	445	37	33	66.6	28574	1	1	1	6.520.032	19.529.877	3	19.529.803	0.0073	155	175	0	9.48	0.7	K	LQGVTNPSGGLSDGAGLGEPK	F					30108: Scan 28046 (rt=37.0123) [H:\DATA-2018\heruonan\20181022\4.raw]
1	1	gi|341038538|gb|EGS23530.1|	gi|341038538|gb|EGS23530.1| glucan 1,4-alpha-glucosidase-like protein [Chaetomium thermophilum var. thermophilum DSM 1495]	15575	73197	610	445	37	33	66.6	28575	1	1	1	9.775.011	19.529.877	2	19.529.803	0.0073	155	175	0	9.65	0.67	K	LQGVTNPSGGLSDGAGLGEPK	F					53807: Scan 45786 (rt=56.4413) [H:\DATA-2018\heruonan\20181022\4.raw]
1	1	gi|341038538|gb|EGS23530.1|	gi|341038538|gb|EGS23530.1| glucan 1,4-alpha-glucosidase-like protein [Chaetomium thermophilum var. thermophilum DSM 1495]	15575	73197	610	445	37	33	66.6	28576	1	1	1	6.520.032	19.529.878	3	19.529.803	0.0075	155	175	0	42.61	0.00034	K	LQGVTNPSGGLSDGAGLGEPK	F					22496: Scan 21628 (rt=30.0266) [H:\DATA-2018\heruonan\20181022\4.raw]
1	1	gi|341038538|gb|EGS23530.1|	gi|341038538|gb|EGS23530.1| glucan 1,4-alpha-glucosidase-like protein [Chaetomium thermophilum var. thermophilum DSM 1495]	15575	73197	610	445	37	33	66.6	28577	1	1	1	9.775.013	1.952.988	2	19.529.803	0.0076	155	175	0	27.62	0.011	K	LQGVTNPSGGLSDGAGLGEPK	F					29807: Scan 27794 (rt=36.7345) [H:\DATA-2018\heruonan\20181022\4.raw]
1	1	gi|341038538|gb|EGS23530.1|	gi|341038538|gb|EGS23530.1| glucan 1,4-alpha-glucosidase-like protein [Chaetomium thermophilum var. thermophilum DSM 1495]	15575	73197	610	445	37	33	66.6	28579	1	1	1	9.775.013	19.529.881	2	19.529.803	0.0078	155	175	0	9.03	0.79	K	LQGVTNPSGGLSDGAGLGEPK	F					38715: Sum of 3 scans in range 34818 (rt=44.3427) to 34840 (rt=44.3687) [H:\DATA-2018\heruonan\20181022\4.raw]
1	1	gi|341038538|gb|EGS23530.1|	gi|341038538|gb|EGS23530.1| glucan 1,4-alpha-glucosidase-like protein [Chaetomium thermophilum var. thermophilum DSM 1495]	15575	73197	610	445	37	33	66.6	28580	1	1	1	9.775.014	19.529.882	2	19.529.803	0.0079	155	175	0	65.53	1.80E-06	K	LQGVTNPSGGLSDGAGLGEPK	F					30220: Scan 28133 (rt=37.1102) [H:\DATA-2018\heruonan\20181022\4.raw]
1	1	gi|341038538|gb|EGS23530.1|	gi|341038538|gb|EGS23530.1| glucan 1,4-alpha-glucosidase-like protein [Chaetomium thermophilum var. thermophilum DSM 1495]	15575	73197	610	445	37	33	66.6	28581	1	1	1	9.775.015	19.529.884	2	19.529.803	0.0081	155	175	0	13.71	0.27	K	LQGVTNPSGGLSDGAGLGEPK	F					40874: Scan 36380 (rt=46.0553) [H:\DATA-2018\heruonan\20181022\4.raw]
1	1	gi|341038538|gb|EGS23530.1|	gi|341038538|gb|EGS23530.1| glucan 1,4-alpha-glucosidase-like protein [Chaetomium thermophilum var. thermophilum DSM 1495]	15575	73197	610	445	37	33	66.6	28582	1	1	1	6.520.034	19.529.884	3	19.529.803	0.0081	155	175	0	30.52	0.0056	K	LQGVTNPSGGLSDGAGLGEPK	F					26447: Scan 25078 (rt=33.8049) [H:\DATA-2018\heruonan\20181022\4.raw]
1	1	gi|341038538|gb|EGS23530.1|	gi|341038538|gb|EGS23530.1| glucan 1,4-alpha-glucosidase-like protein [Chaetomium thermophilum var. thermophilum DSM 1495]	15575	73197	610	445	37	33	66.6	28585	1	1	1	9.775.017	19.529.887	2	19.529.803	0.0084	155	175	0	30.61	0.0054	K	LQGVTNPSGGLSDGAGLGEPK	F					37867: Scan 34173 (rt=43.6219) [H:\DATA-2018\heruonan\20181022\4.raw]
1	1	gi|341038538|gb|EGS23530.1|	gi|341038538|gb|EGS23530.1| glucan 1,4-alpha-glucosidase-like protein [Chaetomium thermophilum var. thermophilum DSM 1495]	15575	73197	610	445	37	33	66.6	28586	1	1	1	9.775.018	1.952.989	2	19.529.803	0.0087	155	175	0	20.12	0.061	K	LQGVTNPSGGLSDGAGLGEPK	F					43429: Scan 38249 (rt=48.1322) [H:\DATA-2018\heruonan\20181022\4.raw]
1	1	gi|341038538|gb|EGS23530.1|	gi|341038538|gb|EGS23530.1| glucan 1,4-alpha-glucosidase-like protein [Chaetomium thermophilum var. thermophilum DSM 1495]	15575	73197	610	445	37	33	66.6	28587	1	1	1	6.520.037	19.529.892	3	19.529.803	0.0089	155	175	0	54.09	2.50E-05	K	LQGVTNPSGGLSDGAGLGEPK	F					24953: Scan 23791 (rt=32.3979) [H:\DATA-2018\heruonan\20181022\4.raw]
1	1	gi|341038538|gb|EGS23530.1|	gi|341038538|gb|EGS23530.1| glucan 1,4-alpha-glucosidase-like protein [Chaetomium thermophilum var. thermophilum DSM 1495]	15575	73197	610	445	37	33	66.6	28588	1	1	1	9.775.019	19.529.893	2	19.529.803	0.009	155	175	0	9.01	0.79	K	LQGVTNPSGGLSDGAGLGEPK	F					42502: Scan 37552 (rt=47.3622) [H:\DATA-2018\heruonan\20181022\4.raw]
1	1	gi|341038538|gb|EGS23530.1|	gi|341038538|gb|EGS23530.1| glucan 1,4-alpha-glucosidase-like protein [Chaetomium thermophilum var. thermophilum DSM 1495]	15575	73197	610	445	37	33	66.6	28590	1	1	1	652.004	19.529.901	3	19.529.803	0.0097	155	175	0	12.83	0.31	K	LQGVTNPSGGLSDGAGLGEPK	F					33787: Scan 30997 (rt=40.1785) [H:\DATA-2018\heruonan\20181022\4.raw]
1	1	gi|341038538|gb|EGS23530.1|	gi|341038538|gb|EGS23530.1| glucan 1,4-alpha-glucosidase-like protein [Chaetomium thermophilum var. thermophilum DSM 1495]	15575	73197	610	445	37	33	66.6	28591	1	1	1	9.775.027	19.529.908	2	19.529.803	0.0105	155	175	0	5.29	1.8	K	LQGVTNPSGGLSDGAGLGEPK	F					53375: Scan 45459 (rt=56.0834) [H:\DATA-2018\heruonan\20181022\4.raw]
1	1	gi|341038538|gb|EGS23530.1|	gi|341038538|gb|EGS23530.1| glucan 1,4-alpha-glucosidase-like protein [Chaetomium thermophilum var. thermophilum DSM 1495]	15575	73197	610	445	37	33	66.6	28592	1	1	1	9.775.028	19.529.911	2	19.529.803	0.0107	155	175	0	25.35	0.018	K	LQGVTNPSGGLSDGAGLGEPK	F					44086: Scan 38725 (rt=48.6621) [H:\DATA-2018\heruonan\20181022\4.raw]
1	1	gi|341038538|gb|EGS23530.1|	gi|341038538|gb|EGS23530.1| glucan 1,4-alpha-glucosidase-like protein [Chaetomium thermophilum var. thermophilum DSM 1495]	15575	73197	610	445	37	33	66.6	35088	1	1	1	7.379.975	22.109.706	3	22.109.651	0.0055	648	667	0	11.8	0.083	R	SFTPTASGNCPSQTQEASWR	-					21818: Scan 21024 (rt=29.376) [H:\DATA-2018\heruonan\20181022\4.raw]
1	1	gi|341038538|gb|EGS23530.1|	gi|341038538|gb|EGS23530.1| glucan 1,4-alpha-glucosidase-like protein [Chaetomium thermophilum var. thermophilum DSM 1495]	15575	73197	610	445	37	33	66.6	35089	1	1	1	11.064.927	22.109.708	2	22.109.651	0.0057	648	667	0	13.76	0.053	R	SFTPTASGNCPSQTQEASWR	-					21766: Scan 20984 (rt=29.3329) [H:\DATA-2018\heruonan\20181022\4.raw]
1	1	gi|341038538|gb|EGS23530.1|	gi|341038538|gb|EGS23530.1| glucan 1,4-alpha-glucosidase-like protein [Chaetomium thermophilum var. thermophilum DSM 1495]	15575	73197	610	445	37	33	66.6	36133	1	1	1	7.526.954	22.550.643	3	22.550.575	0.0068	75	94	0	9.94	0.61	R	ETPIAWNNLLCNIGGPNGCR	V					47705: Scan 41330 (rt=51.5848) [H:\DATA-2018\heruonan\20181022\4.raw]
1	1	gi|341038538|gb|EGS23530.1|	gi|341038538|gb|EGS23530.1| glucan 1,4-alpha-glucosidase-like protein [Chaetomium thermophilum var. thermophilum DSM 1495]	15575	73197	610	445	37	33	66.6	36134	1	1	1	11.285.398	2.255.065	2	22.550.575	0.0075	75	94	0	32.89	0.003	R	ETPIAWNNLLCNIGGPNGCR	V					47815: Scan 41404 (rt=51.6691) [H:\DATA-2018\heruonan\20181022\4.raw]
1	1	gi|341038538|gb|EGS23530.1|	gi|341038538|gb|EGS23530.1| glucan 1,4-alpha-glucosidase-like protein [Chaetomium thermophilum var. thermophilum DSM 1495]	15575	73197	610	445	37	33	66.6	36135	1	1	1	1128.54	22.550.654	2	22.550.575	0.0079	75	94	0	33.69	0.0025	R	ETPIAWNNLLCNIGGPNGCR	V					48253: Sum of 2 scans in range 41723 (rt=52.0283) to 41729 (rt=52.0351) [H:\DATA-2018\heruonan\20181022\4.raw]
1	1	gi|341038538|gb|EGS23530.1|	gi|341038538|gb|EGS23530.1| glucan 1,4-alpha-glucosidase-like protein [Chaetomium thermophilum var. thermophilum DSM 1495]	15575	73197	610	445	37	33	66.6	37681	1	1	1	7.750.298	23.220.676	3	23.220.699	-0.0023	501	522	0	17.78	0.06	R	AGIVPEGWSAQYGNTVPSSCSR	T					31105: Scan 28844 (rt=37.8652) [H:\DATA-2018\heruonan\20181022\4.raw]
1	1	gi|341038538|gb|EGS23530.1|	gi|341038538|gb|EGS23530.1| glucan 1,4-alpha-glucosidase-like protein [Chaetomium thermophilum var. thermophilum DSM 1495]	15575	73197	610	445	37	33	66.6	37682	1	1	1	7.750.323	23.220.752	3	23.220.699	0.0053	501	522	0	5.17	1.3	R	AGIVPEGWSAQYGNTVPSSCSR	T					28026: Scan 26386 (rt=35.2078) [H:\DATA-2018\heruonan\20181022\4.raw]
1	1	gi|341038538|gb|EGS23530.1|	gi|341038538|gb|EGS23530.1| glucan 1,4-alpha-glucosidase-like protein [Chaetomium thermophilum var. thermophilum DSM 1495]	15575	73197	610	445	37	33	66.6	37683	1	1	1	11.620.459	23.220.772	2	23.220.699	0.0073	501	522	0	42.31	0.00026	R	AGIVPEGWSAQYGNTVPSSCSR	T					30649: Scan 28469 (rt=37.478) [H:\DATA-2018\heruonan\20181022\4.raw]
1	1	gi|341038538|gb|EGS23530.1|	gi|341038538|gb|EGS23530.1| glucan 1,4-alpha-glucosidase-like protein [Chaetomium thermophilum var. thermophilum DSM 1495]	15575	73197	610	445	37	33	66.6	37684	1	1	1	7.750.332	23.220.777	3	23.220.699	0.0078	501	522	0	29.32	0.0053	R	AGIVPEGWSAQYGNTVPSSCSR	T					30274: Scan 28178 (rt=37.1592) [H:\DATA-2018\heruonan\20181022\4.raw]
1	1	gi|341038538|gb|EGS23530.1|	gi|341038538|gb|EGS23530.1| glucan 1,4-alpha-glucosidase-like protein [Chaetomium thermophilum var. thermophilum DSM 1495]	15575	73197	610	445	37	33	66.6	37685	1	1	1	7.750.332	23.220.777	3	23.220.699	0.0078	501	522	0	32.44	0.0026	R	AGIVPEGWSAQYGNTVPSSCSR	T					30688: Scan 28498 (rt=37.5092) [H:\DATA-2018\heruonan\20181022\4.raw]
1	1	gi|341038538|gb|EGS23530.1|	gi|341038538|gb|EGS23530.1| glucan 1,4-alpha-glucosidase-like protein [Chaetomium thermophilum var. thermophilum DSM 1495]	15575	73197	610	445	37	33	66.6	40988	1	1	1	8.270.668	24.781.787	3	2.478.171	0.0077	500	522	1	60.09	6.40E-06	R	RAGIVPEGWSAQYGNTVPSSCSR	T					26504: Scan 25119 (rt=33.8486) [H:\DATA-2018\heruonan\20181022\4.raw]
1	1	gi|341038538|gb|EGS23530.1|	gi|341038538|gb|EGS23530.1| glucan 1,4-alpha-glucosidase-like protein [Chaetomium thermophilum var. thermophilum DSM 1495]	15575	73197	610	445	37	33	66.6	41381	1	1	1	8.337.906	2498.35	3	24.983.421	0.008	598	621	0	8.36	0.69	K	AIPLSAVGYTGDSNPLWSITVPLK	K					55577: Sum of 2 scans in range 47053 (rt=57.858) to 47072 (rt=57.8786) [H:\DATA-2018\heruonan\20181022\4.raw]
1	1	gi|341038538|gb|EGS23530.1|	gi|341038538|gb|EGS23530.1| glucan 1,4-alpha-glucosidase-like protein [Chaetomium thermophilum var. thermophilum DSM 1495]	15575	73197	610	445	37	33	66.6	41382	1	1	1	12.501.826	24.983.506	2	24.983.421	0.0086	598	621	0	17.13	0.09	K	AIPLSAVGYTGDSNPLWSITVPLK	K					54858: Scan 46507 (rt=57.2443) [H:\DATA-2018\heruonan\20181022\4.raw]
1	1	gi|341038538|gb|EGS23530.1|	gi|341038538|gb|EGS23530.1| glucan 1,4-alpha-glucosidase-like protein [Chaetomium thermophilum var. thermophilum DSM 1495]	15575	73197	610	445	37	33	66.6	41383	1	1	1	12.501.827	24.983.508	2	24.983.421	0.0088	598	621	0	15.76	0.12	K	AIPLSAVGYTGDSNPLWSITVPLK	K					55265: Scan 46816 (rt=57.5841) [H:\DATA-2018\heruonan\20181022\4.raw]
1	1	gi|341038538|gb|EGS23530.1|	gi|341038538|gb|EGS23530.1| glucan 1,4-alpha-glucosidase-like protein [Chaetomium thermophilum var. thermophilum DSM 1495]	15575	73197	610	445	37	33	66.6	41384	1	1	1	8.337.911	24.983.513	3	24.983.421	0.0092	598	621	0	17.24	0.088	K	AIPLSAVGYTGDSNPLWSITVPLK	K					52205: Sum of 2 scans in range 44611 (rt=55.182) to 44623 (rt=55.1957) [H:\DATA-2018\heruonan\20181022\4.raw]
1	1	gi|341038538|gb|EGS23530.1|	gi|341038538|gb|EGS23530.1| glucan 1,4-alpha-glucosidase-like protein [Chaetomium thermophilum var. thermophilum DSM 1495]	15575	73197	610	445	37	33	66.6	41385	1	1	1	8.337.912	24.983.517	3	24.983.421	0.0096	598	621	0	27	0.0093	K	AIPLSAVGYTGDSNPLWSITVPLK	K					55189: Scan 46752 (rt=57.5126) [H:\DATA-2018\heruonan\20181022\4.raw]
1	1	gi|341038538|gb|EGS23530.1|	gi|341038538|gb|EGS23530.1| glucan 1,4-alpha-glucosidase-like protein [Chaetomium thermophilum var. thermophilum DSM 1495]	15575	73197	610	445	37	33	66.6	41914	1	1	1	12.651.518	2.528.289	2	25.282.812	0.0079	476	499	0	4.09	2.6	R	NTGAPIAAPHLTWSYAAFITAAER	R					51994: Scan 44466 (rt=55.0212) [H:\DATA-2018\heruonan\20181022\4.raw]
1	1	gi|341038538|gb|EGS23530.1|	gi|341038538|gb|EGS23530.1| glucan 1,4-alpha-glucosidase-like protein [Chaetomium thermophilum var. thermophilum DSM 1495]	15575	73197	610	445	37	33	66.6	41916	1	1	1	8.437.705	25.282.896	3	25.282.812	0.0085	476	499	0	47.86	0.00011	R	NTGAPIAAPHLTWSYAAFITAAER	R					52336: Scan 44710 (rt=55.2876) [H:\DATA-2018\heruonan\20181022\4.raw]
1	1	gi|341038538|gb|EGS23530.1|	gi|341038538|gb|EGS23530.1| glucan 1,4-alpha-glucosidase-like protein [Chaetomium thermophilum var. thermophilum DSM 1495]	15575	73197	610	445	37	33	66.6	41917	1	1	1	8.437.706	25.282.899	3	25.282.812	0.0088	476	499	0	26.46	0.016	R	NTGAPIAAPHLTWSYAAFITAAER	R					56387: Scan 47632 (rt=58.5099) [H:\DATA-2018\heruonan\20181022\4.raw]
1	1	gi|341038538|gb|EGS23530.1|	gi|341038538|gb|EGS23530.1| glucan 1,4-alpha-glucosidase-like protein [Chaetomium thermophilum var. thermophilum DSM 1495]	15575	73197	610	445	37	33	66.6	41918	1	1	1	8.437.707	25.282.902	3	25.282.812	0.0091	476	499	0	65.5	1.90E-06	R	NTGAPIAAPHLTWSYAAFITAAER	R					52819: Scan 45040 (rt=55.635) [H:\DATA-2018\heruonan\20181022\4.raw]
1	1	gi|341038538|gb|EGS23530.1|	gi|341038538|gb|EGS23530.1| glucan 1,4-alpha-glucosidase-like protein [Chaetomium thermophilum var. thermophilum DSM 1495]	15575	73197	610	445	37	33	66.6	41919	1	1	1	8.437.708	25.282.907	3	25.282.812	0.0095	476	499	0	24.19	0.026	R	NTGAPIAAPHLTWSYAAFITAAER	R					57007: Sum of 2 scans in range 48072 (rt=59.0254) to 48078 (rt=59.0332) [H:\DATA-2018\heruonan\20181022\4.raw]
1	1	gi|341038538|gb|EGS23530.1|	gi|341038538|gb|EGS23530.1| glucan 1,4-alpha-glucosidase-like protein [Chaetomium thermophilum var. thermophilum DSM 1495]	15575	73197	610	445	37	33	66.6	41920	1	1	1	8.437.709	2.528.291	3	25.282.812	0.0098	476	499	0	58.39	9.90E-06	R	NTGAPIAAPHLTWSYAAFITAAER	R					51876: Scan 44382 (rt=54.9329) [H:\DATA-2018\heruonan\20181022\4.raw]
1	1	gi|341038538|gb|EGS23530.1|	gi|341038538|gb|EGS23530.1| glucan 1,4-alpha-glucosidase-like protein [Chaetomium thermophilum var. thermophilum DSM 1495]	15575	73197	610	445	37	33	66.6	43718	1	1	1	8.764.855	26.264.345	3	2.626.437	-0.0025	598	622	1	7.81	0.74	K	AIPLSAVGYTGDSNPLWSITVPLKK	G					57746: Scan 48607 (rt=59.6761) [H:\DATA-2018\heruonan\20181022\4.raw]
1	1	gi|341038538|gb|EGS23530.1|	gi|341038538|gb|EGS23530.1| glucan 1,4-alpha-glucosidase-like protein [Chaetomium thermophilum var. thermophilum DSM 1495]	15575	73197	610	445	37	33	66.6	43721	1	1	1	8.764.884	26.264.435	3	2.626.437	0.0065	598	622	1	8.09	0.64	K	AIPLSAVGYTGDSNPLWSITVPLKK	G					53551: Sum of 2 scans in range 45590 (rt=56.2295) to 45659 (rt=56.3024) [H:\DATA-2018\heruonan\20181022\4.raw]
1	1	gi|341038538|gb|EGS23530.1|	gi|341038538|gb|EGS23530.1| glucan 1,4-alpha-glucosidase-like protein [Chaetomium thermophilum var. thermophilum DSM 1495]	15575	73197	610	445	37	33	66.6	43722	1	1	1	8.764.885	26.264.436	3	2.626.437	0.0066	598	622	1	14.22	0.16	K	AIPLSAVGYTGDSNPLWSITVPLKK	G					55337: Scan 46867 (rt=57.6425) [H:\DATA-2018\heruonan\20181022\4.raw]
1	1	gi|341038538|gb|EGS23530.1|	gi|341038538|gb|EGS23530.1| glucan 1,4-alpha-glucosidase-like protein [Chaetomium thermophilum var. thermophilum DSM 1495]	15575	73197	610	445	37	33	66.6	43723	1	1	1	6.576.183	26.264.441	4	2.626.437	0.0071	598	622	1	18.69	0.056	K	AIPLSAVGYTGDSNPLWSITVPLKK	G					52013: Scan 44480 (rt=55.0389) [H:\DATA-2018\heruonan\20181022\4.raw]
1	1	gi|341038538|gb|EGS23530.1|	gi|341038538|gb|EGS23530.1| glucan 1,4-alpha-glucosidase-like protein [Chaetomium thermophilum var. thermophilum DSM 1495]	15575	73197	610	445	37	33	66.6	43724	1	1	1	8.764.887	26.264.443	3	2.626.437	0.0073	598	622	1	6.3	0.97	K	AIPLSAVGYTGDSNPLWSITVPLKK	G					54921: Scan 46550 (rt=57.2922) [H:\DATA-2018\heruonan\20181022\4.raw]
1	1	gi|341038538|gb|EGS23530.1|	gi|341038538|gb|EGS23530.1| glucan 1,4-alpha-glucosidase-like protein [Chaetomium thermophilum var. thermophilum DSM 1495]	15575	73197	610	445	37	33	66.6	43725	1	1	1	8.764.887	26.264.443	3	2.626.437	0.0073	598	622	1	2.06	2.6	K	AIPLSAVGYTGDSNPLWSITVPLKK	G					54066: Scan 45967 (rt=56.6453) [H:\DATA-2018\heruonan\20181022\4.raw]
1	1	gi|341038538|gb|EGS23530.1|	gi|341038538|gb|EGS23530.1| glucan 1,4-alpha-glucosidase-like protein [Chaetomium thermophilum var. thermophilum DSM 1495]	15575	73197	610	445	37	33	66.6	43726	1	1	1	8.764.889	2.626.445	3	2.626.437	0.008	598	622	1	22.68	0.023	K	AIPLSAVGYTGDSNPLWSITVPLKK	G					52768: Scan 45003 (rt=55.5941) [H:\DATA-2018\heruonan\20181022\4.raw]
1	1	gi|341038538|gb|EGS23530.1|	gi|341038538|gb|EGS23530.1| glucan 1,4-alpha-glucosidase-like protein [Chaetomium thermophilum var. thermophilum DSM 1495]	15575	73197	610	445	37	33	66.6	43728	1	1	1	8.764.891	26.264.456	3	2.626.437	0.0085	598	622	1	9.2	0.5	K	AIPLSAVGYTGDSNPLWSITVPLKK	G					51812: Scan 44331 (rt=54.8833) [H:\DATA-2018\heruonan\20181022\4.raw]
1	1	gi|341038538|gb|EGS23530.1|	gi|341038538|gb|EGS23530.1| glucan 1,4-alpha-glucosidase-like protein [Chaetomium thermophilum var. thermophilum DSM 1495]	15575	73197	610	445	37	33	66.6	43729	1	1	1	6.576.187	26.264.456	4	2.626.437	0.0086	598	622	1	34.13	0.0016	K	AIPLSAVGYTGDSNPLWSITVPLKK	G					51568: Scan 44138 (rt=54.6804) [H:\DATA-2018\heruonan\20181022\4.raw]
1	1	gi|341038538|gb|EGS23530.1|	gi|341038538|gb|EGS23530.1| glucan 1,4-alpha-glucosidase-like protein [Chaetomium thermophilum var. thermophilum DSM 1495]	15575	73197	610	445	37	33	66.6	43730	1	1	1	8.764.892	26.264.459	3	2.626.437	0.0088	598	622	1	28.33	0.0061	K	AIPLSAVGYTGDSNPLWSITVPLKK	G					52270: Scan 44655 (rt=55.2305) [H:\DATA-2018\heruonan\20181022\4.raw]
1	1	gi|341038538|gb|EGS23530.1|	gi|341038538|gb|EGS23530.1| glucan 1,4-alpha-glucosidase-like protein [Chaetomium thermophilum var. thermophilum DSM 1495]	15575	73197	610	445	37	33	66.6	43731	1	1	1	13.142.303	2.626.446	2	2.626.437	0.009	598	622	1	15.73	0.11	K	AIPLSAVGYTGDSNPLWSITVPLKK	G					51548: Scan 44122 (rt=54.6627) [H:\DATA-2018\heruonan\20181022\4.raw]
1	1	gi|341038538|gb|EGS23530.1|	gi|341038538|gb|EGS23530.1| glucan 1,4-alpha-glucosidase-like protein [Chaetomium thermophilum var. thermophilum DSM 1495]	15575	73197	610	445	37	33	66.6	43732	1	1	1	8.764.895	26.264.468	3	2.626.437	0.0097	598	622	1	0.7	3.5	K	AIPLSAVGYTGDSNPLWSITVPLKK	G					57257: Scan 48252 (rt=59.2462) [H:\DATA-2018\heruonan\20181022\4.raw]
1	1	gi|341038538|gb|EGS23530.1|	gi|341038538|gb|EGS23530.1| glucan 1,4-alpha-glucosidase-like protein [Chaetomium thermophilum var. thermophilum DSM 1495]	15575	73197	610	445	37	33	66.6	43733	1	1	1	13.142.307	26.264.468	2	2.626.437	0.0098	598	622	1	30.3	0.0039	K	AIPLSAVGYTGDSNPLWSITVPLKK	G					51995: Scan 44468 (rt=55.025) [H:\DATA-2018\heruonan\20181022\4.raw]
1	1	gi|341038538|gb|EGS23530.1|	gi|341038538|gb|EGS23530.1| glucan 1,4-alpha-glucosidase-like protein [Chaetomium thermophilum var. thermophilum DSM 1495]	15575	73197	610	445	37	33	66.6	47017	1	1	1	7.063.689	28.214.466	4	28.214.359	0.0107	155	182	1	49.98	5.90E-05	K	LQGVTNPSGGLSDGAGLGEPKFHVDLTR	F					32134: Scan 29644 (rt=38.7336) [H:\DATA-2018\heruonan\20181022\4.raw]
1	1	gi|341038538|gb|EGS23530.1|	gi|341038538|gb|EGS23530.1| glucan 1,4-alpha-glucosidase-like protein [Chaetomium thermophilum var. thermophilum DSM 1495]	15575	73197	610	445	37	33	66.6	51882	1	1	1	10.598.146	3.176.422	3	31.764.292	-0.0072	316	344	0	7.26	0.3	K	DANSILVSIHNFDPAVGCDAATFQPCSDR	A					49101: Scan 42366 (rt=52.7369) [H:\DATA-2018\heruonan\20181022\4.raw]
1	1	gi|341038538|gb|EGS23530.1|	gi|341038538|gb|EGS23530.1| glucan 1,4-alpha-glucosidase-like protein [Chaetomium thermophilum var. thermophilum DSM 1495]	15575	73197	610	445	37	33	66.6	51883	1	1	1	10.598.155	31.764.247	3	31.764.292	-0.0045	316	344	0	4.91	0.55	K	DANSILVSIHNFDPAVGCDAATFQPCSDR	A					51459: Scan 44058 (rt=54.5949) [H:\DATA-2018\heruonan\20181022\4.raw]
1	1	gi|341038538|gb|EGS23530.1|	gi|341038538|gb|EGS23530.1| glucan 1,4-alpha-glucosidase-like protein [Chaetomium thermophilum var. thermophilum DSM 1495]	15575	73197	610	445	37	33	66.6	51885	1	1	1	10.598.166	3.176.428	3	31.764.292	-0.0012	316	344	0	7.56	0.32	K	DANSILVSIHNFDPAVGCDAATFQPCSDR	A					51988: Scan 44462 (rt=55.0176) [H:\DATA-2018\heruonan\20181022\4.raw]
1	1	gi|341038538|gb|EGS23530.1|	gi|341038538|gb|EGS23530.1| glucan 1,4-alpha-glucosidase-like protein [Chaetomium thermophilum var. thermophilum DSM 1495]	15575	73197	610	445	37	33	66.6	51886	1	1	1	7.951.174	31.764.404	4	31.764.292	0.0112	316	344	0	46.52	5.10E-05	K	DANSILVSIHNFDPAVGCDAATFQPCSDR	A					50680: Scan 43491 (rt=53.9843) [H:\DATA-2018\heruonan\20181022\4.raw]
1	1	gi|341038538|gb|EGS23530.1|	gi|341038538|gb|EGS23530.1| glucan 1,4-alpha-glucosidase-like protein [Chaetomium thermophilum var. thermophilum DSM 1495]	15575	73197	610	445	37	33	66.6	51887	1	1	1	10.598.208	31.764.406	3	31.764.292	0.0114	316	344	0	46.65	5.00E-05	K	DANSILVSIHNFDPAVGCDAATFQPCSDR	A					50886: Scan 43644 (rt=54.152) [H:\DATA-2018\heruonan\20181022\4.raw]
1	1	gi|341038538|gb|EGS23530.1|	gi|341038538|gb|EGS23530.1| glucan 1,4-alpha-glucosidase-like protein [Chaetomium thermophilum var. thermophilum DSM 1495]	15575	73197	610	445	37	33	66.6	51888	1	1	1	7.951.176	31.764.413	4	31.764.292	0.0121	316	344	0	35.13	0.00074	K	DANSILVSIHNFDPAVGCDAATFQPCSDR	A					51130: Scan 43823 (rt=54.3442) [H:\DATA-2018\heruonan\20181022\4.raw]
1	1	gi|341038538|gb|EGS23530.1|	gi|341038538|gb|EGS23530.1| glucan 1,4-alpha-glucosidase-like protein [Chaetomium thermophilum var. thermophilum DSM 1495]	15575	73197	610	445	37	33	66.6	51889	1	1	1	7.951.182	31.764.436	4	31.764.292	0.0144	316	344	0	25.02	0.0079	K	DANSILVSIHNFDPAVGCDAATFQPCSDR	A					50531: Scan 43381 (rt=53.8619) [H:\DATA-2018\heruonan\20181022\4.raw]
1	1	gi|341038538|gb|EGS23530.1|	gi|341038538|gb|EGS23530.1| glucan 1,4-alpha-glucosidase-like protein [Chaetomium thermophilum var. thermophilum DSM 1495]	15575	73197	610	445	37	33	66.6	56884	1	1	1	9.977.079	39.868.025	4	39.868.078	-0.0052	279	312	0	8.13	0.2	R	ACTTVAPHVLCYQQTFWNSNGNYINSNLNHGHNR	S					34614: Scan 31653 (rt=40.8914) [H:\DATA-2018\heruonan\20181022\4.raw]
2	1	gi|29160305|emb|CAD79779.1|	gi|29160305|emb|CAD79779.1| unnamed protein product [Chaetomium thermophilum]	6458	57875	361	252	29	28	56.7	20	1	0	1	3.522.172	7.024.199	2	7.024.177	0.0022	32	36	1	30.41	0.0051	R	LTWKR	C					10817: Scan 10665 (rt=17.2813) [H:\DATA-2018\heruonan\20181022\4.raw]
2	1	gi|29160305|emb|CAD79779.1|	gi|29160305|emb|CAD79779.1| unnamed protein product [Chaetomium thermophilum]	6458	57875	361	252	29	28	56.7	589	1	0	1	3.796.911	7.573.675	2	7.573.719	-0.0043	409	416	0	1.92	1.7	K	AGTPGAER	G					8737: Scan 8588 (rt=14.5294) [H:\DATA-2018\heruonan\20181022\4.raw]
2	1	gi|29160305|emb|CAD79779.1|	gi|29160305|emb|CAD79779.1| unnamed protein product [Chaetomium thermophilum]	6458	57875	361	252	29	28	56.7	590	1	0	1	3.796.936	7.573.726	2	7.573.719	0.0008	409	416	0	29.43	0.0036	K	AGTPGAER	G					7021: Scan 6714 (rt=11.7302) [H:\DATA-2018\heruonan\20181022\4.raw]
2	1	gi|29160305|emb|CAD79779.1|	gi|29160305|emb|CAD79779.1| unnamed protein product [Chaetomium thermophilum]	6458	57875	361	252	29	28	56.7	591	1	0	1	3.796.941	7.573.737	2	7.573.719	0.0018	409	416	0	49.95	3.00E-05	K	AGTPGAER	G					3348: Scan 3083 (rt=6.76641) [H:\DATA-2018\heruonan\20181022\4.raw]
2	1	gi|29160305|emb|CAD79779.1|	gi|29160305|emb|CAD79779.1| unnamed protein product [Chaetomium thermophilum]	6458	57875	361	252	29	28	56.7	592	1	0	1	3.796.941	7.573.737	2	7.573.719	0.0018	409	416	0	18.5	0.042	K	AGTPGAER	G					6829: Scan 6503 (rt=11.3829) [H:\DATA-2018\heruonan\20181022\4.raw]
2	1	gi|29160305|emb|CAD79779.1|	gi|29160305|emb|CAD79779.1| unnamed protein product [Chaetomium thermophilum]	6458	57875	361	252	29	28	56.7	593	1	0	1	3.796.942	7.573.739	2	7.573.719	0.002	409	416	0	34.68	0.001	K	AGTPGAER	G					4677: Scan 4191 (rt=8.14213) [H:\DATA-2018\heruonan\20181022\4.raw]
2	1	gi|29160305|emb|CAD79779.1|	gi|29160305|emb|CAD79779.1| unnamed protein product [Chaetomium thermophilum]	6458	57875	361	252	29	28	56.7	594	1	0	1	3.796.944	7.573.742	2	7.573.719	0.0024	409	416	0	17.89	0.049	K	AGTPGAER	G					9002: Scan 8867 (rt=14.9333) [H:\DATA-2018\heruonan\20181022\4.raw]
2	1	gi|29160305|emb|CAD79779.1|	gi|29160305|emb|CAD79779.1| unnamed protein product [Chaetomium thermophilum]	6458	57875	361	252	29	28	56.7	595	1	0	1	3.796.944	7.573.743	2	7.573.719	0.0024	409	416	0	43.95	0.00012	K	AGTPGAER	G					3986: Scan 3619 (rt=7.45169) [H:\DATA-2018\heruonan\20181022\4.raw]
2	1	gi|29160305|emb|CAD79779.1|	gi|29160305|emb|CAD79779.1| unnamed protein product [Chaetomium thermophilum]	6458	57875	361	252	29	28	56.7	596	1	0	1	3.796.944	7.573.743	2	7.573.719	0.0024	409	416	0	32.91	0.0015	K	AGTPGAER	G					6563: Scan 6226 (rt=10.9877) [H:\DATA-2018\heruonan\20181022\4.raw]
2	1	gi|29160305|emb|CAD79779.1|	gi|29160305|emb|CAD79779.1| unnamed protein product [Chaetomium thermophilum]	6458	57875	361	252	29	28	56.7	597	1	0	1	3.796.944	7.573.743	2	7.573.719	0.0024	409	416	0	34.08	0.0012	K	AGTPGAER	G					4339: Scan 3903 (rt=7.79464) [H:\DATA-2018\heruonan\20181022\4.raw]
2	1	gi|29160305|emb|CAD79779.1|	gi|29160305|emb|CAD79779.1| unnamed protein product [Chaetomium thermophilum]	6458	57875	361	252	29	28	56.7	599	1	0	1	3.796.945	7.573.744	2	7.573.719	0.0025	409	416	0	43.24	0.00014	K	AGTPGAER	G					3641: Scan 3344 (rt=7.11036) [H:\DATA-2018\heruonan\20181022\4.raw]
2	1	gi|29160305|emb|CAD79779.1|	gi|29160305|emb|CAD79779.1| unnamed protein product [Chaetomium thermophilum]	6458	57875	361	252	29	28	56.7	600	1	0	1	3.796.945	7.573.745	2	7.573.719	0.0027	409	416	0	26.1	0.0074	K	AGTPGAER	G					6669: Scan 6341 (rt=11.1404) [H:\DATA-2018\heruonan\20181022\4.raw]
2	1	gi|29160305|emb|CAD79779.1|	gi|29160305|emb|CAD79779.1| unnamed protein product [Chaetomium thermophilum]	6458	57875	361	252	29	28	56.7	601	1	0	1	3.796.946	7.573.747	2	7.573.719	0.0028	409	416	0	10.7	0.26	K	AGTPGAER	G					7298: Scan 7038 (rt=12.1821) [H:\DATA-2018\heruonan\20181022\4.raw]
2	1	gi|29160305|emb|CAD79779.1|	gi|29160305|emb|CAD79779.1| unnamed protein product [Chaetomium thermophilum]	6458	57875	361	252	29	28	56.7	603	1	0	1	3.796.947	7.573.749	2	7.573.719	0.003	409	416	0	42.73	0.00016	K	AGTPGAER	G					4932: Scan 4447 (rt=8.47809) [H:\DATA-2018\heruonan\20181022\4.raw]
2	1	gi|29160305|emb|CAD79779.1|	gi|29160305|emb|CAD79779.1| unnamed protein product [Chaetomium thermophilum]	6458	57875	361	252	29	28	56.7	604	1	0	1	3.796.948	7.573.751	2	7.573.719	0.0033	409	416	0	13.04	0.15	K	AGTPGAER	G					8530: Scan 8365 (rt=14.1701) [H:\DATA-2018\heruonan\20181022\4.raw]
2	1	gi|29160305|emb|CAD79779.1|	gi|29160305|emb|CAD79779.1| unnamed protein product [Chaetomium thermophilum]	6458	57875	361	252	29	28	56.7	1206	1	0	0	8.093.669	8.083.597	1	8.083.571	0.0025	370	377	0	17.8	0.046	K	GGMAQMSK	A					7018: Scan 6712 (rt=11.7282) [H:\DATA-2018\heruonan\20181022\4.raw]
2	1	gi|29160305|emb|CAD79779.1|	gi|29160305|emb|CAD79779.1| unnamed protein product [Chaetomium thermophilum]	6458	57875	361	252	29	28	56.7	1207	1	0	0	4.051.872	8.083.599	2	8.083.571	0.0028	370	377	0	28	0.0044	K	GGMAQMSK	A					7185: Scan 6902 (rt=11.9855) [H:\DATA-2018\heruonan\20181022\4.raw]
2	1	gi|29160305|emb|CAD79779.1|	gi|29160305|emb|CAD79779.1| unnamed protein product [Chaetomium thermophilum]	6458	57875	361	252	29	28	56.7	1208	1	0	0	4.051.873	808.36	2	8.083.571	0.0028	370	377	0	35.02	0.00087	K	GGMAQMSK	A					6751: Scan 6425 (rt=11.2784) [H:\DATA-2018\heruonan\20181022\4.raw]
2	1	gi|29160305|emb|CAD79779.1|	gi|29160305|emb|CAD79779.1| unnamed protein product [Chaetomium thermophilum]	6458	57875	361	252	29	28	56.7	1209	1	0	0	8.093.681	8.083.608	1	8.083.571	0.0036	370	377	0	24.78	0.01	K	GGMAQMSK	A					7273: Scan 7006 (rt=12.1371) [H:\DATA-2018\heruonan\20181022\4.raw]
2	1	gi|29160305|emb|CAD79779.1|	gi|29160305|emb|CAD79779.1| unnamed protein product [Chaetomium thermophilum]	6458	57875	361	252	29	28	56.7	1210	1	0	0	8.093.681	8.083.608	1	8.083.571	0.0037	370	377	0	41.21	0.00023	K	GGMAQMSK	A					7192: Scan 6910 (rt=11.9956) [H:\DATA-2018\heruonan\20181022\4.raw]
2	1	gi|29160305|emb|CAD79779.1|	gi|29160305|emb|CAD79779.1| unnamed protein product [Chaetomium thermophilum]	6458	57875	361	252	29	28	56.7	1434	1	0	0	4.131.849	8.243.552	2	8.243.521	0.0032	370	377	0	11.01	0.15	K	GGMAQMSK	A	Oxidation (M)	0.00000100.0			2639: Scan 2526 (rt=6.07579) [H:\DATA-2018\heruonan\20181022\4.raw]
2	1	gi|29160305|emb|CAD79779.1|	gi|29160305|emb|CAD79779.1| unnamed protein product [Chaetomium thermophilum]	6458	57875	361	252	29	28	56.7	1435	1	0	0	4.131.851	8.243.556	2	8.243.521	0.0036	370	377	0	7.63	0.34	K	GGMAQMSK	A	Oxidation (M)	0.00100000.0			2861: Scan 2701 (rt=6.29108) [H:\DATA-2018\heruonan\20181022\4.raw]
2	1	gi|29160305|emb|CAD79779.1|	gi|29160305|emb|CAD79779.1| unnamed protein product [Chaetomium thermophilum]	6458	57875	361	252	29	28	56.7	1436	1	0	0	4.131.855	8.243.563	2	8.243.521	0.0043	370	377	0	5.44	0.61	K	GGMAQMSK	A	Oxidation (M)	0.00100000.0			3644: Scan 3347 (rt=7.1127) [H:\DATA-2018\heruonan\20181022\4.raw]
2	1	gi|29160305|emb|CAD79779.1|	gi|29160305|emb|CAD79779.1| unnamed protein product [Chaetomium thermophilum]	6458	57875	361	252	29	28	56.7	1828	1	0	1	4.267.114	8.514.082	2	8.514.059	0.0023	296	303	0	33.08	0.0029	K	GMTVDTTK	K					7496: Sum of 2 scans in range 7255 (rt=12.4972) to 7274 (rt=12.5177) [H:\DATA-2018\heruonan\20181022\4.raw]
2	1	gi|29160305|emb|CAD79779.1|	gi|29160305|emb|CAD79779.1| unnamed protein product [Chaetomium thermophilum]	6458	57875	361	252	29	28	56.7	1829	1	0	1	8.524.156	8.514.083	1	8.514.059	0.0024	296	303	0	5.77	1.6	K	GMTVDTTK	K					6505: Scan 6157 (rt=10.892) [H:\DATA-2018\heruonan\20181022\4.raw]
2	1	gi|29160305|emb|CAD79779.1|	gi|29160305|emb|CAD79779.1| unnamed protein product [Chaetomium thermophilum]	6458	57875	361	252	29	28	56.7	1830	1	0	1	4.267.115	8.514.084	2	8.514.059	0.0026	296	303	0	35.58	0.0016	K	GMTVDTTK	K					7285: Scan 7020 (rt=12.1581) [H:\DATA-2018\heruonan\20181022\4.raw]
2	1	gi|29160305|emb|CAD79779.1|	gi|29160305|emb|CAD79779.1| unnamed protein product [Chaetomium thermophilum]	6458	57875	361	252	29	28	56.7	1832	1	0	1	4.267.116	8.514.086	2	8.514.059	0.0027	296	303	0	39.8	0.00072	K	GMTVDTTK	K					7077: Scan 6778 (rt=11.8221) [H:\DATA-2018\heruonan\20181022\4.raw]
2	1	gi|29160305|emb|CAD79779.1|	gi|29160305|emb|CAD79779.1| unnamed protein product [Chaetomium thermophilum]	6458	57875	361	252	29	28	56.7	1833	2	0	1	4.267.117	8.514.088	2	8.514.059	0.003	296	303	0	8.99	0.86	K	GMTVDTTK	K					5756: Scan 5296 (rt=9.60369) [H:\DATA-2018\heruonan\20181022\4.raw]
2	1	gi|29160305|emb|CAD79779.1|	gi|29160305|emb|CAD79779.1| unnamed protein product [Chaetomium thermophilum]	6458	57875	361	252	29	28	56.7	1834	1	0	1	8.524.163	851.409	1	8.514.059	0.0031	296	303	0	24.95	0.022	K	GMTVDTTK	K					7845: Scan 7614 (rt=13.0125) [H:\DATA-2018\heruonan\20181022\4.raw]
2	1	gi|29160305|emb|CAD79779.1|	gi|29160305|emb|CAD79779.1| unnamed protein product [Chaetomium thermophilum]	6458	57875	361	252	29	28	56.7	1835	1	0	1	8.524.163	851.409	1	8.514.059	0.0031	296	303	0	45.36	0.0002	K	GMTVDTTK	K					7613: Scan 7371 (rt=12.6442) [H:\DATA-2018\heruonan\20181022\4.raw]
2	1	gi|29160305|emb|CAD79779.1|	gi|29160305|emb|CAD79779.1| unnamed protein product [Chaetomium thermophilum]	6458	57875	361	252	29	28	56.7	1836	1	0	1	8.524.186	8.514.113	1	8.514.059	0.0055	296	303	0	13.95	0.25	K	GMTVDTTK	K					8398: Scan 8225 (rt=13.9593) [H:\DATA-2018\heruonan\20181022\4.raw]
2	1	gi|29160305|emb|CAD79779.1|	gi|29160305|emb|CAD79779.1| unnamed protein product [Chaetomium thermophilum]	6458	57875	361	252	29	28	56.7	1864	1	0	0	4.287.131	8.554.117	2	8.554.127	-0.001	325	331	0	3.71	1.9	R	FYVQDGK	V					23196: Scan 22241 (rt=30.7302) [H:\DATA-2018\heruonan\20181022\4.raw]
2	1	gi|29160305|emb|CAD79779.1|	gi|29160305|emb|CAD79779.1| unnamed protein product [Chaetomium thermophilum]	6458	57875	361	252	29	28	56.7	1866	1	0	0	4.287.133	8.554.121	2	8.554.127	-0.0006	325	331	0	2.21	2.6	R	FYVQDGK	V					19805: Scan 19264 (rt=27.4747) [H:\DATA-2018\heruonan\20181022\4.raw]
2	1	gi|29160305|emb|CAD79779.1|	gi|29160305|emb|CAD79779.1| unnamed protein product [Chaetomium thermophilum]	6458	57875	361	252	29	28	56.7	1868	1	0	0	4.287.145	8.554.145	2	8.554.127	0.0018	325	331	0	18.36	0.063	R	FYVQDGK	V					11009: Scan 10857 (rt=17.5446) [H:\DATA-2018\heruonan\20181022\4.raw]
2	1	gi|29160305|emb|CAD79779.1|	gi|29160305|emb|CAD79779.1| unnamed protein product [Chaetomium thermophilum]	6458	57875	361	252	29	28	56.7	1869	1	0	0	4.287.146	8.554.146	2	8.554.127	0.0019	325	331	0	19.38	0.05	R	FYVQDGK	V					12591: Scan 12407 (rt=19.5319) [H:\DATA-2018\heruonan\20181022\4.raw]
2	1	gi|29160305|emb|CAD79779.1|	gi|29160305|emb|CAD79779.1| unnamed protein product [Chaetomium thermophilum]	6458	57875	361	252	29	28	56.7	1870	1	0	0	4.287.147	8.554.148	2	8.554.127	0.0021	325	331	0	10.48	0.38	R	FYVQDGK	V					16003: Scan 15655 (rt=23.3269) [H:\DATA-2018\heruonan\20181022\4.raw]
2	1	gi|29160305|emb|CAD79779.1|	gi|29160305|emb|CAD79779.1| unnamed protein product [Chaetomium thermophilum]	6458	57875	361	252	29	28	56.7	1871	1	0	0	4.287.147	8.554.149	2	8.554.127	0.0023	325	331	0	13.99	0.17	R	FYVQDGK	V					10559: Scan 10405 (rt=16.9289) [H:\DATA-2018\heruonan\20181022\4.raw]
2	1	gi|29160305|emb|CAD79779.1|	gi|29160305|emb|CAD79779.1| unnamed protein product [Chaetomium thermophilum]	6458	57875	361	252	29	28	56.7	1872	1	0	0	4.287.147	8.554.149	2	8.554.127	0.0023	325	331	0	17.48	0.076	R	FYVQDGK	V					13210: Scan 12991 (rt=20.2294) [H:\DATA-2018\heruonan\20181022\4.raw]
2	1	gi|29160305|emb|CAD79779.1|	gi|29160305|emb|CAD79779.1| unnamed protein product [Chaetomium thermophilum]	6458	57875	361	252	29	28	56.7	1873	1	0	0	4.287.147	8.554.149	2	8.554.127	0.0023	325	331	0	18.12	0.066	R	FYVQDGK	V					12913: Scan 12704 (rt=19.8914) [H:\DATA-2018\heruonan\20181022\4.raw]
2	1	gi|29160305|emb|CAD79779.1|	gi|29160305|emb|CAD79779.1| unnamed protein product [Chaetomium thermophilum]	6458	57875	361	252	29	28	56.7	1874	1	0	0	4.287.148	855.415	2	8.554.127	0.0023	325	331	0	21.8	0.028	R	FYVQDGK	V					11575: Scan 11410 (rt=18.2197) [H:\DATA-2018\heruonan\20181022\4.raw]
2	1	gi|29160305|emb|CAD79779.1|	gi|29160305|emb|CAD79779.1| unnamed protein product [Chaetomium thermophilum]	6458	57875	361	252	29	28	56.7	1875	1	0	0	4.287.148	8.554.151	2	8.554.127	0.0024	325	331	0	20.54	0.038	R	FYVQDGK	V					11839: Scan 11668 (rt=18.5599) [H:\DATA-2018\heruonan\20181022\4.raw]
2	1	gi|29160305|emb|CAD79779.1|	gi|29160305|emb|CAD79779.1| unnamed protein product [Chaetomium thermophilum]	6458	57875	361	252	29	28	56.7	1876	1	0	0	4.287.148	8.554.151	2	8.554.127	0.0024	325	331	0	19.43	0.048	R	FYVQDGK	V					11265: Scan 11118 (rt=17.8825) [H:\DATA-2018\heruonan\20181022\4.raw]
2	1	gi|29160305|emb|CAD79779.1|	gi|29160305|emb|CAD79779.1| unnamed protein product [Chaetomium thermophilum]	6458	57875	361	252	29	28	56.7	1877	1	0	0	4.287.148	8.554.151	2	8.554.127	0.0024	325	331	0	13.21	0.2	R	FYVQDGK	V					15677: Scan 15354 (rt=22.9797) [H:\DATA-2018\heruonan\20181022\4.raw]
2	1	gi|29160305|emb|CAD79779.1|	gi|29160305|emb|CAD79779.1| unnamed protein product [Chaetomium thermophilum]	6458	57875	361	252	29	28	56.7	1878	1	0	0	8.564.224	8.554.151	1	8.554.127	0.0024	325	331	0	36.72	0.0009	R	FYVQDGK	V					12901: Scan 12693 (rt=19.8762) [H:\DATA-2018\heruonan\20181022\4.raw]
2	1	gi|29160305|emb|CAD79779.1|	gi|29160305|emb|CAD79779.1| unnamed protein product [Chaetomium thermophilum]	6458	57875	361	252	29	28	56.7	1879	1	0	0	4.287.149	8.554.152	2	8.554.127	0.0025	325	331	0	4.97	1.4	R	FYVQDGK	V					21353: Scan 20625 (rt=28.9338) [H:\DATA-2018\heruonan\20181022\4.raw]
2	1	gi|29160305|emb|CAD79779.1|	gi|29160305|emb|CAD79779.1| unnamed protein product [Chaetomium thermophilum]	6458	57875	361	252	29	28	56.7	1880	1	0	0	4.287.149	8.554.152	2	8.554.127	0.0026	325	331	0	17.42	0.077	R	FYVQDGK	V					10303: Scan 10144 (rt=16.5932) [H:\DATA-2018\heruonan\20181022\4.raw]
2	1	gi|29160305|emb|CAD79779.1|	gi|29160305|emb|CAD79779.1| unnamed protein product [Chaetomium thermophilum]	6458	57875	361	252	29	28	56.7	1881	1	0	0	8.564.226	8.554.154	1	8.554.127	0.0027	325	331	0	27.89	0.008	R	FYVQDGK	V					12019: Scan 11856 (rt=18.8198) [H:\DATA-2018\heruonan\20181022\4.raw]
2	1	gi|29160305|emb|CAD79779.1|	gi|29160305|emb|CAD79779.1| unnamed protein product [Chaetomium thermophilum]	6458	57875	361	252	29	28	56.7	1884	1	0	0	4.287.152	8.554.158	2	8.554.127	0.0032	325	331	0	15.21	0.15	R	FYVQDGK	V					12071: Scan 11910 (rt=18.8959) [H:\DATA-2018\heruonan\20181022\4.raw]
2	1	gi|29160305|emb|CAD79779.1|	gi|29160305|emb|CAD79779.1| unnamed protein product [Chaetomium thermophilum]	6458	57875	361	252	29	28	56.7	2053	1	0	1	4.347.087	8.674.028	2	8.674.008	0.002	296	303	0	34.65	0.0012	K	GMTVDTTK	K	Oxidation (M)	0.01000000.0			3438: Scan 3166 (rt=6.87063) [H:\DATA-2018\heruonan\20181022\4.raw]
2	1	gi|29160305|emb|CAD79779.1|	gi|29160305|emb|CAD79779.1| unnamed protein product [Chaetomium thermophilum]	6458	57875	361	252	29	28	56.7	2055	1	0	1	4.347.087	8.674.028	2	8.674.008	0.002	296	303	0	21.12	0.027	K	GMTVDTTK	K	Oxidation (M)	0.01000000.0			4433: Scan 3985 (rt=7.89269) [H:\DATA-2018\heruonan\20181022\4.raw]
2	1	gi|29160305|emb|CAD79779.1|	gi|29160305|emb|CAD79779.1| unnamed protein product [Chaetomium thermophilum]	6458	57875	361	252	29	28	56.7	2056	1	0	1	4.347.088	867.403	2	8.674.008	0.0022	296	303	0	29.34	0.0036	K	GMTVDTTK	K	Oxidation (M)	0.01000000.0			4082: Scan 3698 (rt=7.54933) [H:\DATA-2018\heruonan\20181022\4.raw]
2	1	gi|29160305|emb|CAD79779.1|	gi|29160305|emb|CAD79779.1| unnamed protein product [Chaetomium thermophilum]	6458	57875	361	252	29	28	56.7	2057	1	0	1	434.709	8.674.035	2	8.674.008	0.0027	296	303	0	44.63	0.00012	K	GMTVDTTK	K	Oxidation (M)	0.01000000.0			3748: Scan 3424 (rt=7.20789) [H:\DATA-2018\heruonan\20181022\4.raw]
2	1	gi|29160305|emb|CAD79779.1|	gi|29160305|emb|CAD79779.1| unnamed protein product [Chaetomium thermophilum]	6458	57875	361	252	29	28	56.7	2058	1	0	1	8.684.109	8.674.036	1	8.674.008	0.0028	296	303	0	4.6	1.1	K	GMTVDTTK	K	Oxidation (M)	0.01000000.0			4231: Scan 3814 (rt=7.68531) [H:\DATA-2018\heruonan\20181022\4.raw]
2	1	gi|29160305|emb|CAD79779.1|	gi|29160305|emb|CAD79779.1| unnamed protein product [Chaetomium thermophilum]	6458	57875	361	252	29	28	56.7	2059	1	0	1	8.684.111	8.674.038	1	8.674.008	0.003	296	303	0	5.81	0.85	K	GMTVDTTK	K	Oxidation (M)	0.01000000.0			3620: Scan 3328 (rt=7.0902) [H:\DATA-2018\heruonan\20181022\4.raw]
2	1	gi|29160305|emb|CAD79779.1|	gi|29160305|emb|CAD79779.1| unnamed protein product [Chaetomium thermophilum]	6458	57875	361	252	29	28	56.7	2957	1	0	0	4.692.348	936.455	2	9.364.521	0.0029	369	377	1	25.64	0.013	R	KGGMAQMSK	A					6364: Scan 6003 (rt=10.6604) [H:\DATA-2018\heruonan\20181022\4.raw]
2	1	gi|29160305|emb|CAD79779.1|	gi|29160305|emb|CAD79779.1| unnamed protein product [Chaetomium thermophilum]	6458	57875	361	252	29	28	56.7	2958	1	0	0	4.692.348	9.364.551	2	9.364.521	0.003	369	377	1	7.65	0.82	R	KGGMAQMSK	A					6722: Scan 6390 (rt=11.2125) [H:\DATA-2018\heruonan\20181022\4.raw]
2	1	gi|29160305|emb|CAD79779.1|	gi|29160305|emb|CAD79779.1| unnamed protein product [Chaetomium thermophilum]	6458	57875	361	252	29	28	56.7	2959	1	0	0	4.692.348	9.364.551	2	9.364.521	0.0031	369	377	1	51.19	3.60E-05	R	KGGMAQMSK	A					5963: Scan 5542 (rt=9.98877) [H:\DATA-2018\heruonan\20181022\4.raw]
2	1	gi|29160305|emb|CAD79779.1|	gi|29160305|emb|CAD79779.1| unnamed protein product [Chaetomium thermophilum]	6458	57875	361	252	29	28	56.7	2960	1	0	0	4.692.349	9.364.552	2	9.364.521	0.0031	369	377	1	22.04	0.03	R	KGGMAQMSK	A					6610: Scan 6271 (rt=11.044) [H:\DATA-2018\heruonan\20181022\4.raw]
2	1	gi|29160305|emb|CAD79779.1|	gi|29160305|emb|CAD79779.1| unnamed protein product [Chaetomium thermophilum]	6458	57875	361	252	29	28	56.7	2961	1	0	0	469.235	9.364.555	2	9.364.521	0.0034	369	377	1	12.13	0.29	R	KGGMAQMSK	A					6656: Scan 6328 (rt=11.1236) [H:\DATA-2018\heruonan\20181022\4.raw]
2	1	gi|29160305|emb|CAD79779.1|	gi|29160305|emb|CAD79779.1| unnamed protein product [Chaetomium thermophilum]	6458	57875	361	252	29	28	56.7	3393	1	0	0	4.852.298	9.684.451	2	9.684.419	0.0032	369	377	1	43.88	0.00012	R	KGGMAQMSK	A	2 Oxidation (M)	0.000100100.0			575: Scan 964 (rt=4.15925) [H:\DATA-2018\heruonan\20181022\4.raw]
2	1	gi|29160305|emb|CAD79779.1|	gi|29160305|emb|CAD79779.1| unnamed protein product [Chaetomium thermophilum]	6458	57875	361	252	29	28	56.7	3612	1	0	1	4.907.583	9.795.021	2	9.795.008	0.0013	296	304	1	1.69	4	K	GMTVDTTKK	M					12955: Scan 12748 (rt=19.9408) [H:\DATA-2018\heruonan\20181022\4.raw]
2	1	gi|29160305|emb|CAD79779.1|	gi|29160305|emb|CAD79779.1| unnamed protein product [Chaetomium thermophilum]	6458	57875	361	252	29	28	56.7	3613	1	0	1	4.907.584	9.795.022	2	9.795.008	0.0013	296	304	1	29.22	0.0071	K	GMTVDTTKK	M					7915: Scan 7687 (rt=13.1082) [H:\DATA-2018\heruonan\20181022\4.raw]
2	1	gi|29160305|emb|CAD79779.1|	gi|29160305|emb|CAD79779.1| unnamed protein product [Chaetomium thermophilum]	6458	57875	361	252	29	28	56.7	3614	2	0	1	4.907.589	9.795.033	2	9.795.008	0.0025	296	304	1	3.14	3.2	K	GMTVDTTKK	M					15104: Scan 14815 (rt=22.3905) [H:\DATA-2018\heruonan\20181022\4.raw]
2	1	gi|29160305|emb|CAD79779.1|	gi|29160305|emb|CAD79779.1| unnamed protein product [Chaetomium thermophilum]	6458	57875	361	252	29	28	56.7	3615	1	0	1	490.759	9.795.034	2	9.795.008	0.0026	296	304	1	27.77	0.011	K	GMTVDTTKK	M					6075: Scan 5669 (rt=10.1682) [H:\DATA-2018\heruonan\20181022\4.raw]
2	1	gi|29160305|emb|CAD79779.1|	gi|29160305|emb|CAD79779.1| unnamed protein product [Chaetomium thermophilum]	6458	57875	361	252	29	28	56.7	3616	1	0	1	490.759	9.795.035	2	9.795.008	0.0027	296	304	1	29.94	0.0067	K	GMTVDTTKK	M					7107: Scan 6813 (rt=11.8639) [H:\DATA-2018\heruonan\20181022\4.raw]
2	1	gi|29160305|emb|CAD79779.1|	gi|29160305|emb|CAD79779.1| unnamed protein product [Chaetomium thermophilum]	6458	57875	361	252	29	28	56.7	3617	1	0	1	4.907.591	9.795.037	2	9.795.008	0.0028	296	304	1	16.54	0.15	K	GMTVDTTKK	M					6909: Sum of 2 scans in range 6590 (rt=11.5136) to 6596 (rt=11.5216) [H:\DATA-2018\heruonan\20181022\4.raw]
2	1	gi|29160305|emb|CAD79779.1|	gi|29160305|emb|CAD79779.1| unnamed protein product [Chaetomium thermophilum]	6458	57875	361	252	29	28	56.7	3618	1	0	1	4.907.591	9.795.037	2	9.795.008	0.0029	296	304	1	18.99	0.083	K	GMTVDTTKK	M					8114: Scan 7909 (rt=13.4521) [H:\DATA-2018\heruonan\20181022\4.raw]
2	1	gi|29160305|emb|CAD79779.1|	gi|29160305|emb|CAD79779.1| unnamed protein product [Chaetomium thermophilum]	6458	57875	361	252	29	28	56.7	3619	1	0	1	4.907.592	9.795.038	2	9.795.008	0.003	296	304	1	2.78	3.5	K	GMTVDTTKK	M					10216: Scan 10062 (rt=16.4935) [H:\DATA-2018\heruonan\20181022\4.raw]
2	1	gi|29160305|emb|CAD79779.1|	gi|29160305|emb|CAD79779.1| unnamed protein product [Chaetomium thermophilum]	6458	57875	361	252	29	28	56.7	3620	1	0	1	4.907.592	9.795.039	2	9.795.008	0.0031	296	304	1	38.63	0.0009	K	GMTVDTTKK	M					6276: Scan 5895 (rt=10.5058) [H:\DATA-2018\heruonan\20181022\4.raw]
2	1	gi|29160305|emb|CAD79779.1|	gi|29160305|emb|CAD79779.1| unnamed protein product [Chaetomium thermophilum]	6458	57875	361	252	29	28	56.7	3621	1	0	1	4.907.593	9.795.039	2	9.795.008	0.0031	296	304	1	29.33	0.0077	K	GMTVDTTKK	M					4415: Scan 3968 (rt=7.87166) [H:\DATA-2018\heruonan\20181022\4.raw]
2	1	gi|29160305|emb|CAD79779.1|	gi|29160305|emb|CAD79779.1| unnamed protein product [Chaetomium thermophilum]	6458	57875	361	252	29	28	56.7	3622	1	0	1	4.907.593	979.504	2	9.795.008	0.0031	296	304	1	27.06	0.013	K	GMTVDTTKK	M					6697: Scan 6370 (rt=11.1862) [H:\DATA-2018\heruonan\20181022\4.raw]
2	1	gi|29160305|emb|CAD79779.1|	gi|29160305|emb|CAD79779.1| unnamed protein product [Chaetomium thermophilum]	6458	57875	361	252	29	28	56.7	3623	1	0	1	4.907.593	979.504	2	9.795.008	0.0032	296	304	1	19.49	0.074	K	GMTVDTTKK	M					11612: Scan 11448 (rt=18.2703) [H:\DATA-2018\heruonan\20181022\4.raw]
2	1	gi|29160305|emb|CAD79779.1|	gi|29160305|emb|CAD79779.1| unnamed protein product [Chaetomium thermophilum]	6458	57875	361	252	29	28	56.7	3624	1	0	1	4.907.593	979.504	2	9.795.008	0.0032	296	304	1	28.45	0.0094	K	GMTVDTTKK	M					6485: Scan 6131 (rt=10.8445) [H:\DATA-2018\heruonan\20181022\4.raw]
2	1	gi|29160305|emb|CAD79779.1|	gi|29160305|emb|CAD79779.1| unnamed protein product [Chaetomium thermophilum]	6458	57875	361	252	29	28	56.7	3626	1	0	1	4.907.596	9.795.047	2	9.795.008	0.0038	296	304	1	9.71	0.67	K	GMTVDTTKK	M					13394: Scan 13167 (rt=20.4421) [H:\DATA-2018\heruonan\20181022\4.raw]
2	1	gi|29160305|emb|CAD79779.1|	gi|29160305|emb|CAD79779.1| unnamed protein product [Chaetomium thermophilum]	6458	57875	361	252	29	28	56.7	3627	1	0	1	4.907.602	9.795.058	2	9.795.008	0.005	296	304	1	6.82	1.3	K	GMTVDTTKK	M					7660: Scan 7426 (rt=12.7308) [H:\DATA-2018\heruonan\20181022\4.raw]
2	1	gi|29160305|emb|CAD79779.1|	gi|29160305|emb|CAD79779.1| unnamed protein product [Chaetomium thermophilum]	6458	57875	361	252	29	28	56.7	3896	1	0	1	4.987.567	9.954.989	2	9.954.958	0.0032	296	304	1	10.83	0.35	K	GMTVDTTKK	M	Oxidation (M)	0.010000000.0			4274: Scan 3851 (rt=7.72974) [H:\DATA-2018\heruonan\20181022\4.raw]
2	1	gi|29160305|emb|CAD79779.1|	gi|29160305|emb|CAD79779.1| unnamed protein product [Chaetomium thermophilum]	6458	57875	361	252	29	28	56.7	3897	1	0	1	4.987.568	995.499	2	9.954.958	0.0033	296	304	1	36	0.0011	K	GMTVDTTKK	M	Oxidation (M)	0.010000000.0			2838: Scan 2683 (rt=6.26931) [H:\DATA-2018\heruonan\20181022\4.raw]
2	1	gi|29160305|emb|CAD79779.1|	gi|29160305|emb|CAD79779.1| unnamed protein product [Chaetomium thermophilum]	6458	57875	361	252	29	28	56.7	3898	1	0	1	4.987.568	9.954.991	2	9.954.958	0.0033	296	304	1	21.24	0.032	K	GMTVDTTKK	M	Oxidation (M)	0.010000000.0			3482: Scan 3213 (rt=6.95048) [H:\DATA-2018\heruonan\20181022\4.raw]
2	1	gi|29160305|emb|CAD79779.1|	gi|29160305|emb|CAD79779.1| unnamed protein product [Chaetomium thermophilum]	6458	57875	361	252	29	28	56.7	3899	1	0	1	4.987.569	9.954.992	2	9.954.958	0.0034	296	304	1	25.15	0.012	K	GMTVDTTKK	M	Oxidation (M)	0.010000000.0			3181: Scan 2953 (rt=6.60635) [H:\DATA-2018\heruonan\20181022\4.raw]
2	1	gi|29160305|emb|CAD79779.1|	gi|29160305|emb|CAD79779.1| unnamed protein product [Chaetomium thermophilum]	6458	57875	361	252	29	28	56.7	3900	1	0	1	4.987.569	9.954.993	2	9.954.958	0.0036	296	304	1	20.23	0.037	K	GMTVDTTKK	M	Oxidation (M)	0.010000000.0			2483: Scan 2402 (rt=5.92381) [H:\DATA-2018\heruonan\20181022\4.raw]
2	1	gi|29160305|emb|CAD79779.1|	gi|29160305|emb|CAD79779.1| unnamed protein product [Chaetomium thermophilum]	6458	57875	361	252	29	28	56.7	3902	1	0	1	498.757	9.954.994	2	9.954.958	0.0037	296	304	1	6.12	0.95	K	GMTVDTTKK	M	Oxidation (M)	0.010000000.0			5090: Scan 4610 (rt=8.68706) [H:\DATA-2018\heruonan\20181022\4.raw]
2	1	gi|29160305|emb|CAD79779.1|	gi|29160305|emb|CAD79779.1| unnamed protein product [Chaetomium thermophilum]	6458	57875	361	252	29	28	56.7	3903	1	0	1	498.757	9.954.995	2	9.954.958	0.0037	296	304	1	0.09	3.8	K	GMTVDTTKK	M	Oxidation (M)	0.010000000.0			5482: Scan 5001 (rt=9.19619) [H:\DATA-2018\heruonan\20181022\4.raw]
2	1	gi|29160305|emb|CAD79779.1|	gi|29160305|emb|CAD79779.1| unnamed protein product [Chaetomium thermophilum]	6458	57875	361	252	29	28	56.7	3904	1	0	1	4.987.571	9.954.997	2	9.954.958	0.004	296	304	1	1.47	2.5	K	GMTVDTTKK	M	Oxidation (M)	0.010000000.0			4722: Scan 4234 (rt=8.19557) [H:\DATA-2018\heruonan\20181022\4.raw]
2	1	gi|29160305|emb|CAD79779.1|	gi|29160305|emb|CAD79779.1| unnamed protein product [Chaetomium thermophilum]	6458	57875	361	252	29	28	56.7	4154	1	0	0	5.067.657	10.115.169	2	10.115.138	0.0031	324	331	1	27.77	0.009	K	RFYVQDGK	V					10183: Scan 10025 (rt=16.4322) [H:\DATA-2018\heruonan\20181022\4.raw]
2	1	gi|29160305|emb|CAD79779.1|	gi|29160305|emb|CAD79779.1| unnamed protein product [Chaetomium thermophilum]	6458	57875	361	252	29	28	56.7	4155	1	0	0	5.067.659	10.115.172	2	10.115.138	0.0034	324	331	1	31.35	0.004	K	RFYVQDGK	V					10442: Scan 10290 (rt=16.773) [H:\DATA-2018\heruonan\20181022\4.raw]
2	1	gi|29160305|emb|CAD79779.1|	gi|29160305|emb|CAD79779.1| unnamed protein product [Chaetomium thermophilum]	6458	57875	361	252	29	28	56.7	4245	1	0	0	509.282	10.165.494	2	10.165.502	-0.0008	314	323	0	43.46	0.00049	K	NSAGVLSEIK	R					25485: Scan 24253 (rt=32.9217) [H:\DATA-2018\heruonan\20181022\4.raw]
2	1	gi|29160305|emb|CAD79779.1|	gi|29160305|emb|CAD79779.1| unnamed protein product [Chaetomium thermophilum]	6458	57875	361	252	29	28	56.7	4246	1	0	0	5.092.822	10.165.499	2	10.165.502	-0.0003	314	323	0	50.42	9.90E-05	K	NSAGVLSEIK	R					24715: Scan 23581 (rt=32.1554) [H:\DATA-2018\heruonan\20181022\4.raw]
2	1	gi|29160305|emb|CAD79779.1|	gi|29160305|emb|CAD79779.1| unnamed protein product [Chaetomium thermophilum]	6458	57875	361	252	29	28	56.7	4247	1	0	0	5.092.829	10.165.512	2	10.165.502	0.001	314	323	0	13.81	0.42	K	NSAGVLSEIK	R					34799: Scan 31800 (rt=41.0516) [H:\DATA-2018\heruonan\20181022\4.raw]
2	1	gi|29160305|emb|CAD79779.1|	gi|29160305|emb|CAD79779.1| unnamed protein product [Chaetomium thermophilum]	6458	57875	361	252	29	28	56.7	4248	1	0	0	5.092.835	10.165.524	2	10.165.502	0.0022	314	323	0	54.27	4.60E-05	K	NSAGVLSEIK	R					28815: Scan 27019 (rt=35.8952) [H:\DATA-2018\heruonan\20181022\4.raw]
2	1	gi|29160305|emb|CAD79779.1|	gi|29160305|emb|CAD79779.1| unnamed protein product [Chaetomium thermophilum]	6458	57875	361	252	29	28	56.7	4249	1	0	0	5.092.836	10.165.526	2	10.165.502	0.0024	314	323	0	2.8	6.5	K	NSAGVLSEIK	R					44499: Scan 39017 (rt=48.9912) [H:\DATA-2018\heruonan\20181022\4.raw]
2	1	gi|29160305|emb|CAD79779.1|	gi|29160305|emb|CAD79779.1| unnamed protein product [Chaetomium thermophilum]	6458	57875	361	252	29	28	56.7	4250	1	0	0	5.092.837	10.165.528	2	10.165.502	0.0026	314	323	0	55.67	3.40E-05	K	NSAGVLSEIK	R					23092: Scan 22145 (rt=30.6227) [H:\DATA-2018\heruonan\20181022\4.raw]
2	1	gi|29160305|emb|CAD79779.1|	gi|29160305|emb|CAD79779.1| unnamed protein product [Chaetomium thermophilum]	6458	57875	361	252	29	28	56.7	4251	1	0	0	5.092.837	10.165.529	2	10.165.502	0.0027	314	323	0	45.21	0.00038	K	NSAGVLSEIK	R					26685: Scan 25278 (rt=34.0179) [H:\DATA-2018\heruonan\20181022\4.raw]
2	1	gi|29160305|emb|CAD79779.1|	gi|29160305|emb|CAD79779.1| unnamed protein product [Chaetomium thermophilum]	6458	57875	361	252	29	28	56.7	4252	1	0	0	5.092.838	1.016.553	2	10.165.502	0.0028	314	323	0	29.12	0.015	K	NSAGVLSEIK	R					24489: Scan 23381 (rt=31.9369) [H:\DATA-2018\heruonan\20181022\4.raw]
2	1	gi|29160305|emb|CAD79779.1|	gi|29160305|emb|CAD79779.1| unnamed protein product [Chaetomium thermophilum]	6458	57875	361	252	29	28	56.7	4253	1	0	0	5.092.838	10.165.531	2	10.165.502	0.0029	314	323	0	51.46	8.90E-05	K	NSAGVLSEIK	R					21652: Scan 20885 (rt=29.2288) [H:\DATA-2018\heruonan\20181022\4.raw]
2	1	gi|29160305|emb|CAD79779.1|	gi|29160305|emb|CAD79779.1| unnamed protein product [Chaetomium thermophilum]	6458	57875	361	252	29	28	56.7	4254	1	0	0	5.092.839	10.165.532	2	10.165.502	0.003	314	323	0	32.96	0.0063	K	NSAGVLSEIK	R					32619: Scan 30033 (rt=39.1488) [H:\DATA-2018\heruonan\20181022\4.raw]
2	1	gi|29160305|emb|CAD79779.1|	gi|29160305|emb|CAD79779.1| unnamed protein product [Chaetomium thermophilum]	6458	57875	361	252	29	28	56.7	4255	1	0	0	5.092.839	10.165.533	2	10.165.502	0.0031	314	323	0	55.86	3.20E-05	K	NSAGVLSEIK	R					22038: Scan 21220 (rt=29.5816) [H:\DATA-2018\heruonan\20181022\4.raw]
2	1	gi|29160305|emb|CAD79779.1|	gi|29160305|emb|CAD79779.1| unnamed protein product [Chaetomium thermophilum]	6458	57875	361	252	29	28	56.7	4256	1	0	0	5.092.839	10.165.533	2	10.165.502	0.0031	314	323	0	56.22	3.00E-05	K	NSAGVLSEIK	R					22734: Scan 21839 (rt=30.2659) [H:\DATA-2018\heruonan\20181022\4.raw]
2	1	gi|29160305|emb|CAD79779.1|	gi|29160305|emb|CAD79779.1| unnamed protein product [Chaetomium thermophilum]	6458	57875	361	252	29	28	56.7	4257	1	0	0	509.284	10.165.534	2	10.165.502	0.0032	314	323	0	44.65	0.00043	K	NSAGVLSEIK	R					30348: Scan 28241 (rt=37.2264) [H:\DATA-2018\heruonan\20181022\4.raw]
2	1	gi|29160305|emb|CAD79779.1|	gi|29160305|emb|CAD79779.1| unnamed protein product [Chaetomium thermophilum]	6458	57875	361	252	29	28	56.7	4258	1	0	0	509.284	10.165.534	2	10.165.502	0.0032	314	323	0	55.07	3.90E-05	K	NSAGVLSEIK	R					26250: Scan 24909 (rt=33.6233) [H:\DATA-2018\heruonan\20181022\4.raw]
2	1	gi|29160305|emb|CAD79779.1|	gi|29160305|emb|CAD79779.1| unnamed protein product [Chaetomium thermophilum]	6458	57875	361	252	29	28	56.7	4259	1	0	0	509.284	10.165.535	2	10.165.502	0.0033	314	323	0	51.73	8.40E-05	K	NSAGVLSEIK	R					22384: Scan 21535 (rt=29.9229) [H:\DATA-2018\heruonan\20181022\4.raw]
2	1	gi|29160305|emb|CAD79779.1|	gi|29160305|emb|CAD79779.1| unnamed protein product [Chaetomium thermophilum]	6458	57875	361	252	29	28	56.7	4260	1	0	0	509.284	10.165.535	2	10.165.502	0.0033	314	323	0	62.18	7.50E-06	K	NSAGVLSEIK	R					21302: Scan 20579 (rt=28.8862) [H:\DATA-2018\heruonan\20181022\4.raw]
2	1	gi|29160305|emb|CAD79779.1|	gi|29160305|emb|CAD79779.1| unnamed protein product [Chaetomium thermophilum]	6458	57875	361	252	29	28	56.7	4261	1	0	0	509.284	10.165.535	2	10.165.502	0.0033	314	323	0	55.2	3.80E-05	K	NSAGVLSEIK	R					23923: Scan 22876 (rt=31.3967) [H:\DATA-2018\heruonan\20181022\4.raw]
2	1	gi|29160305|emb|CAD79779.1|	gi|29160305|emb|CAD79779.1| unnamed protein product [Chaetomium thermophilum]	6458	57875	361	252	29	28	56.7	4262	1	0	0	5.092.841	10.165.537	2	10.165.502	0.0035	314	323	0	55.18	3.80E-05	K	NSAGVLSEIK	R					25857: Scan 24581 (rt=33.2752) [H:\DATA-2018\heruonan\20181022\4.raw]
2	1	gi|29160305|emb|CAD79779.1|	gi|29160305|emb|CAD79779.1| unnamed protein product [Chaetomium thermophilum]	6458	57875	361	252	29	28	56.7	4263	1	0	0	5.092.842	10.165.538	2	10.165.502	0.0036	314	323	0	37.32	0.0023	K	NSAGVLSEIK	R					15504: Scan 15191 (rt=22.7921) [H:\DATA-2018\heruonan\20181022\4.raw]
2	1	gi|29160305|emb|CAD79779.1|	gi|29160305|emb|CAD79779.1| unnamed protein product [Chaetomium thermophilum]	6458	57875	361	252	29	28	56.7	4265	1	0	0	5.092.847	10.165.549	2	10.165.502	0.0047	314	323	0	13.6	0.43	K	NSAGVLSEIK	R					42234: Scan 37355 (rt=47.1391) [H:\DATA-2018\heruonan\20181022\4.raw]
2	1	gi|29160305|emb|CAD79779.1|	gi|29160305|emb|CAD79779.1| unnamed protein product [Chaetomium thermophilum]	6458	57875	361	252	29	28	56.7	4266	1	0	0	5.092.849	10.165.552	2	10.165.502	0.005	314	323	0	36.57	0.0022	K	NSAGVLSEIK	R					27170: Scan 25692 (rt=34.4665) [H:\DATA-2018\heruonan\20181022\4.raw]
2	1	gi|29160305|emb|CAD79779.1|	gi|29160305|emb|CAD79779.1| unnamed protein product [Chaetomium thermophilum]	6458	57875	361	252	29	28	56.7	4693	1	0	0	5.222.636	10.425.126	2	10.425.084	0.0043	287	295	1	26.83	0.0092	R	QGDKTFYGK	G					8037: Scan 7820 (rt=13.3175) [H:\DATA-2018\heruonan\20181022\4.raw]
2	1	gi|29160305|emb|CAD79779.1|	gi|29160305|emb|CAD79779.1| unnamed protein product [Chaetomium thermophilum]	6458	57875	361	252	29	28	56.7	5575	1	0	0	5.457.863	10.895.581	2	10.895.641	-0.006	305	313	0	22.46	0.061	K	MTVVTQFHK	N					30140: Scan 28067 (rt=37.0353) [H:\DATA-2018\heruonan\20181022\4.raw]
2	1	gi|29160305|emb|CAD79779.1|	gi|29160305|emb|CAD79779.1| unnamed protein product [Chaetomium thermophilum]	6458	57875	361	252	29	28	56.7	5576	1	0	0	5.457.879	10.895.612	2	10.895.641	-0.0029	305	313	0	21.6	0.076	K	MTVVTQFHK	N					23103: Sum of 2 scans in range 22156 (rt=30.6341) to 22182 (rt=30.6622) [H:\DATA-2018\heruonan\20181022\4.raw]
2	1	gi|29160305|emb|CAD79779.1|	gi|29160305|emb|CAD79779.1| unnamed protein product [Chaetomium thermophilum]	6458	57875	361	252	29	28	56.7	5578	1	0	0	5.457.885	10.895.624	2	10.895.641	-0.0017	305	313	0	10.28	1	K	MTVVTQFHK	N					20628: Scan 20002 (rt=28.2796) [H:\DATA-2018\heruonan\20181022\4.raw]
2	1	gi|29160305|emb|CAD79779.1|	gi|29160305|emb|CAD79779.1| unnamed protein product [Chaetomium thermophilum]	6458	57875	361	252	29	28	56.7	5580	1	0	0	5.457.894	10.895.642	2	10.895.641	0.0001	305	313	0	21.3	0.083	K	MTVVTQFHK	N					21029: Scan 20351 (rt=28.6496) [H:\DATA-2018\heruonan\20181022\4.raw]
2	1	gi|29160305|emb|CAD79779.1|	gi|29160305|emb|CAD79779.1| unnamed protein product [Chaetomium thermophilum]	6458	57875	361	252	29	28	56.7	5581	1	0	0	5.457.904	10.895.662	2	10.895.641	0.0021	305	313	0	16.7	0.25	K	MTVVTQFHK	N					38333: Scan 34523 (rt=44.0064) [H:\DATA-2018\heruonan\20181022\4.raw]
2	1	gi|29160305|emb|CAD79779.1|	gi|29160305|emb|CAD79779.1| unnamed protein product [Chaetomium thermophilum]	6458	57875	361	252	29	28	56.7	5582	1	0	0	3.641.961	10.895.664	3	10.895.641	0.0023	305	313	0	21.4	0.082	K	MTVVTQFHK	N					16094: Scan 15741 (rt=23.4191) [H:\DATA-2018\heruonan\20181022\4.raw]
2	1	gi|29160305|emb|CAD79779.1|	gi|29160305|emb|CAD79779.1| unnamed protein product [Chaetomium thermophilum]	6458	57875	361	252	29	28	56.7	5583	1	0	0	3.641.961	10.895.666	3	10.895.641	0.0025	305	313	0	3.4	5.2	K	MTVVTQFHK	N					17207: Scan 16828 (rt=24.6293) [H:\DATA-2018\heruonan\20181022\4.raw]
2	1	gi|29160305|emb|CAD79779.1|	gi|29160305|emb|CAD79779.1| unnamed protein product [Chaetomium thermophilum]	6458	57875	361	252	29	28	56.7	5584	1	0	0	3.641.962	10.895.669	3	10.895.641	0.0027	305	313	0	15.92	0.29	K	MTVVTQFHK	N					16404: Scan 16048 (rt=23.7701) [H:\DATA-2018\heruonan\20181022\4.raw]
2	1	gi|29160305|emb|CAD79779.1|	gi|29160305|emb|CAD79779.1| unnamed protein product [Chaetomium thermophilum]	6458	57875	361	252	29	28	56.7	5586	1	0	0	5.457.908	10.895.669	2	10.895.641	0.0028	305	313	0	18.34	0.19	K	MTVVTQFHK	N					23705: Scan 22678 (rt=31.1916) [H:\DATA-2018\heruonan\20181022\4.raw]
2	1	gi|29160305|emb|CAD79779.1|	gi|29160305|emb|CAD79779.1| unnamed protein product [Chaetomium thermophilum]	6458	57875	361	252	29	28	56.7	5587	1	0	0	3.641.963	1.089.567	3	10.895.641	0.0029	305	313	0	15.87	0.33	K	MTVVTQFHK	N					16756: Scan 16380 (rt=24.1196) [H:\DATA-2018\heruonan\20181022\4.raw]
2	1	gi|29160305|emb|CAD79779.1|	gi|29160305|emb|CAD79779.1| unnamed protein product [Chaetomium thermophilum]	6458	57875	361	252	29	28	56.7	5588	1	0	0	5.457.908	1.089.567	2	10.895.641	0.0029	305	313	0	24.45	0.046	K	MTVVTQFHK	N					51331: Scan 43972 (rt=54.5036) [H:\DATA-2018\heruonan\20181022\4.raw]
2	1	gi|29160305|emb|CAD79779.1|	gi|29160305|emb|CAD79779.1| unnamed protein product [Chaetomium thermophilum]	6458	57875	361	252	29	28	56.7	5589	1	0	0	3.641.963	1.089.567	3	10.895.641	0.0029	305	313	0	2.24	7.7	K	MTVVTQFHK	N					17488: Scan 17104 (rt=24.9771) [H:\DATA-2018\heruonan\20181022\4.raw]
2	1	gi|29160305|emb|CAD79779.1|	gi|29160305|emb|CAD79779.1| unnamed protein product [Chaetomium thermophilum]	6458	57875	361	252	29	28	56.7	5590	1	0	0	5.457.908	10.895.671	2	10.895.641	0.003	305	313	0	33.28	0.006	K	MTVVTQFHK	N					26201: Scan 24866 (rt=33.5764) [H:\DATA-2018\heruonan\20181022\4.raw]
2	1	gi|29160305|emb|CAD79779.1|	gi|29160305|emb|CAD79779.1| unnamed protein product [Chaetomium thermophilum]	6458	57875	361	252	29	28	56.7	5591	1	0	0	5.457.908	10.895.671	2	10.895.641	0.003	305	313	0	32.62	0.007	K	MTVVTQFHK	N					35232: Scan 32142 (rt=41.4271) [H:\DATA-2018\heruonan\20181022\4.raw]
2	1	gi|29160305|emb|CAD79779.1|	gi|29160305|emb|CAD79779.1| unnamed protein product [Chaetomium thermophilum]	6458	57875	361	252	29	28	56.7	5592	1	0	0	5.457.909	10.895.673	2	10.895.641	0.0032	305	313	0	33.94	0.0052	K	MTVVTQFHK	N					23604: Scan 22601 (rt=31.1096) [H:\DATA-2018\heruonan\20181022\4.raw]
2	1	gi|29160305|emb|CAD79779.1|	gi|29160305|emb|CAD79779.1| unnamed protein product [Chaetomium thermophilum]	6458	57875	361	252	29	28	56.7	5593	1	0	0	5.457.909	10.895.673	2	10.895.641	0.0032	305	313	0	47.13	0.00025	K	MTVVTQFHK	N					16193: Scan 15836 (rt=23.5193) [H:\DATA-2018\heruonan\20181022\4.raw]
2	1	gi|29160305|emb|CAD79779.1|	gi|29160305|emb|CAD79779.1| unnamed protein product [Chaetomium thermophilum]	6458	57875	361	252	29	28	56.7	5594	1	0	0	545.791	10.895.674	2	10.895.641	0.0033	305	313	0	46.01	0.00032	K	MTVVTQFHK	N					25516: Sum of 2 scans in range 24284 (rt=32.9551) to 24302 (rt=32.9744) [H:\DATA-2018\heruonan\20181022\4.raw]
2	1	gi|29160305|emb|CAD79779.1|	gi|29160305|emb|CAD79779.1| unnamed protein product [Chaetomium thermophilum]	6458	57875	361	252	29	28	56.7	5595	1	0	0	545.791	10.895.674	2	10.895.641	0.0033	305	313	0	24.01	0.051	K	MTVVTQFHK	N					25113: Scan 23936 (rt=32.5695) [H:\DATA-2018\heruonan\20181022\4.raw]
2	1	gi|29160305|emb|CAD79779.1|	gi|29160305|emb|CAD79779.1| unnamed protein product [Chaetomium thermophilum]	6458	57875	361	252	29	28	56.7	5596	1	0	0	5.457.911	10.895.676	2	10.895.641	0.0035	305	313	0	2.66	6.9	K	MTVVTQFHK	N					31466: Scan 29115 (rt=38.161) [H:\DATA-2018\heruonan\20181022\4.raw]
2	1	gi|29160305|emb|CAD79779.1|	gi|29160305|emb|CAD79779.1| unnamed protein product [Chaetomium thermophilum]	6458	57875	361	252	29	28	56.7	5597	1	0	0	5.457.911	10.895.676	2	10.895.641	0.0035	305	313	0	36.1	0.0029	K	MTVVTQFHK	N					17133: Scan 16760 (rt=24.5477) [H:\DATA-2018\heruonan\20181022\4.raw]
2	1	gi|29160305|emb|CAD79779.1|	gi|29160305|emb|CAD79779.1| unnamed protein product [Chaetomium thermophilum]	6458	57875	361	252	29	28	56.7	5598	1	0	0	5.457.911	10.895.677	2	10.895.641	0.0036	305	313	0	39.3	0.0014	K	MTVVTQFHK	N					16824: Scan 16455 (rt=24.2087) [H:\DATA-2018\heruonan\20181022\4.raw]
2	1	gi|29160305|emb|CAD79779.1|	gi|29160305|emb|CAD79779.1| unnamed protein product [Chaetomium thermophilum]	6458	57875	361	252	29	28	56.7	5599	1	0	0	3.641.965	10.895.677	3	10.895.641	0.0036	305	313	0	10.77	0.99	K	MTVVTQFHK	N					17761: Scan 17381 (rt=25.3239) [H:\DATA-2018\heruonan\20181022\4.raw]
2	1	gi|29160305|emb|CAD79779.1|	gi|29160305|emb|CAD79779.1| unnamed protein product [Chaetomium thermophilum]	6458	57875	361	252	29	28	56.7	5600	1	0	0	5.457.912	10.895.678	2	10.895.641	0.0037	305	313	0	42.63	0.00066	K	MTVVTQFHK	N					16510: Scan 16139 (rt=23.8682) [H:\DATA-2018\heruonan\20181022\4.raw]
2	1	gi|29160305|emb|CAD79779.1|	gi|29160305|emb|CAD79779.1| unnamed protein product [Chaetomium thermophilum]	6458	57875	361	252	29	28	56.7	5601	1	0	0	5.457.912	10.895.678	2	10.895.641	0.0037	305	313	0	36.97	0.0024	K	MTVVTQFHK	N					19450: Scan 18956 (rt=27.1365) [H:\DATA-2018\heruonan\20181022\4.raw]
2	1	gi|29160305|emb|CAD79779.1|	gi|29160305|emb|CAD79779.1| unnamed protein product [Chaetomium thermophilum]	6458	57875	361	252	29	28	56.7	5602	1	0	0	5.457.913	1.089.568	2	10.895.641	0.0039	305	313	0	45.71	0.00032	K	MTVVTQFHK	N					18787: Scan 18354 (rt=26.438) [H:\DATA-2018\heruonan\20181022\4.raw]
2	1	gi|29160305|emb|CAD79779.1|	gi|29160305|emb|CAD79779.1| unnamed protein product [Chaetomium thermophilum]	6458	57875	361	252	29	28	56.7	5603	1	0	0	5.457.913	10.895.681	2	10.895.641	0.004	305	313	0	0.07	12	K	MTVVTQFHK	N					20262: Scan 19682 (rt=27.928) [H:\DATA-2018\heruonan\20181022\4.raw]
2	1	gi|29160305|emb|CAD79779.1|	gi|29160305|emb|CAD79779.1| unnamed protein product [Chaetomium thermophilum]	6458	57875	361	252	29	28	56.7	5604	1	0	0	5.457.914	10.895.682	2	10.895.641	0.0041	305	313	0	44.43	0.00043	K	MTVVTQFHK	N					17510: Scan 17129 (rt=25.009) [H:\DATA-2018\heruonan\20181022\4.raw]
2	1	gi|29160305|emb|CAD79779.1|	gi|29160305|emb|CAD79779.1| unnamed protein product [Chaetomium thermophilum]	6458	57875	361	252	29	28	56.7	5605	1	0	0	5.457.914	10.895.682	2	10.895.641	0.0041	305	313	0	23.69	0.052	K	MTVVTQFHK	N					22622: Sum of 3 scans in range 21743 (rt=30.1568) to 21827 (rt=30.2499) [H:\DATA-2018\heruonan\20181022\4.raw]
2	1	gi|29160305|emb|CAD79779.1|	gi|29160305|emb|CAD79779.1| unnamed protein product [Chaetomium thermophilum]	6458	57875	361	252	29	28	56.7	5606	1	0	0	5.457.914	10.895.682	2	10.895.641	0.0041	305	313	0	36.06	0.003	K	MTVVTQFHK	N					21891: Scan 21089 (rt=29.4455) [H:\DATA-2018\heruonan\20181022\4.raw]
2	1	gi|29160305|emb|CAD79779.1|	gi|29160305|emb|CAD79779.1| unnamed protein product [Chaetomium thermophilum]	6458	57875	361	252	29	28	56.7	5607	1	0	0	5.457.916	10.895.686	2	10.895.641	0.0045	305	313	0	37.88	0.002	K	MTVVTQFHK	N					19104: Scan 18646 (rt=26.787) [H:\DATA-2018\heruonan\20181022\4.raw]
2	1	gi|29160305|emb|CAD79779.1|	gi|29160305|emb|CAD79779.1| unnamed protein product [Chaetomium thermophilum]	6458	57875	361	252	29	28	56.7	5608	1	0	0	5.457.916	10.895.687	2	10.895.641	0.0046	305	313	0	17.43	0.22	K	MTVVTQFHK	N					35005: Scan 31969 (rt=41.2379) [H:\DATA-2018\heruonan\20181022\4.raw]
2	1	gi|29160305|emb|CAD79779.1|	gi|29160305|emb|CAD79779.1| unnamed protein product [Chaetomium thermophilum]	6458	57875	361	252	29	28	56.7	5977	1	0	0	5.537.864	11.055.583	2	1.105.559	-0.0007	305	313	0	2.84	3.7	K	MTVVTQFHK	N	Oxidation (M)	0.100000000.0			18800: Scan 18368 (rt=26.4531) [H:\DATA-2018\heruonan\20181022\4.raw]
2	1	gi|29160305|emb|CAD79779.1|	gi|29160305|emb|CAD79779.1| unnamed protein product [Chaetomium thermophilum]	6458	57875	361	252	29	28	56.7	5978	1	0	0	5.537.884	11.055.623	2	1.105.559	0.0033	305	313	0	22.55	0.041	K	MTVVTQFHK	N	Oxidation (M)	0.100000000.0			12494: Scan 12316 (rt=19.4218) [H:\DATA-2018\heruonan\20181022\4.raw]
2	1	gi|29160305|emb|CAD79779.1|	gi|29160305|emb|CAD79779.1| unnamed protein product [Chaetomium thermophilum]	6458	57875	361	252	29	28	56.7	5979	1	0	0	3.695.281	11.055.625	3	1.105.559	0.0034	305	313	0	25.2	0.022	K	MTVVTQFHK	N	Oxidation (M)	0.100000000.0			11485: Scan 11324 (rt=18.1175) [H:\DATA-2018\heruonan\20181022\4.raw]
2	1	gi|29160305|emb|CAD79779.1|	gi|29160305|emb|CAD79779.1| unnamed protein product [Chaetomium thermophilum]	6458	57875	361	252	29	28	56.7	5980	1	0	0	5.537.885	11.055.625	2	1.105.559	0.0035	305	313	0	37.89	0.0012	K	MTVVTQFHK	N	Oxidation (M)	0.100000000.0			12212: Scan 12043 (rt=19.0462) [H:\DATA-2018\heruonan\20181022\4.raw]
2	1	gi|29160305|emb|CAD79779.1|	gi|29160305|emb|CAD79779.1| unnamed protein product [Chaetomium thermophilum]	6458	57875	361	252	29	28	56.7	5981	1	0	0	5.537.885	11.055.625	2	1.105.559	0.0035	305	313	0	10.82	0.61	K	MTVVTQFHK	N	Oxidation (M)	0.100000000.0			15739: Scan 15408 (rt=23.0379) [H:\DATA-2018\heruonan\20181022\4.raw]
2	1	gi|29160305|emb|CAD79779.1|	gi|29160305|emb|CAD79779.1| unnamed protein product [Chaetomium thermophilum]	6458	57875	361	252	29	28	56.7	5982	1	0	0	5.537.885	11.055.625	2	1.105.559	0.0035	305	313	0	48.32	0.00011	K	MTVVTQFHK	N	Oxidation (M)	0.100000000.0			11676: Scan 11515 (rt=18.3658) [H:\DATA-2018\heruonan\20181022\4.raw]
2	1	gi|29160305|emb|CAD79779.1|	gi|29160305|emb|CAD79779.1| unnamed protein product [Chaetomium thermophilum]	6458	57875	361	252	29	28	56.7	5983	1	0	0	5.537.885	11.055.625	2	1.105.559	0.0035	305	313	0	1.44	5.3	K	MTVVTQFHK	N	Oxidation (M)	0.100000000.0			15880: Scan 15545 (rt=23.206) [H:\DATA-2018\heruonan\20181022\4.raw]
2	1	gi|29160305|emb|CAD79779.1|	gi|29160305|emb|CAD79779.1| unnamed protein product [Chaetomium thermophilum]	6458	57875	361	252	29	28	56.7	5985	1	0	0	5.537.886	11.055.627	2	1.105.559	0.0037	305	313	0	13.95	0.29	K	MTVVTQFHK	N	Oxidation (M)	0.100000000.0			16194: Sum of 2 scans in range 15837 (rt=23.5194) to 15872 (rt=23.5574) [H:\DATA-2018\heruonan\20181022\4.raw]
2	1	gi|29160305|emb|CAD79779.1|	gi|29160305|emb|CAD79779.1| unnamed protein product [Chaetomium thermophilum]	6458	57875	361	252	29	28	56.7	5986	1	0	0	5.537.886	11.055.627	2	1.105.559	0.0037	305	313	0	30.57	0.0064	K	MTVVTQFHK	N	Oxidation (M)	0.100000000.0			14301: Scan 14044 (rt=21.5015) [H:\DATA-2018\heruonan\20181022\4.raw]
2	1	gi|29160305|emb|CAD79779.1|	gi|29160305|emb|CAD79779.1| unnamed protein product [Chaetomium thermophilum]	6458	57875	361	252	29	28	56.7	5987	1	0	0	5.537.887	11.055.629	2	1.105.559	0.0039	305	313	0	25.83	0.019	K	MTVVTQFHK	N	Oxidation (M)	0.100000000.0			15386: Scan 15080 (rt=22.6745) [H:\DATA-2018\heruonan\20181022\4.raw]
2	1	gi|29160305|emb|CAD79779.1|	gi|29160305|emb|CAD79779.1| unnamed protein product [Chaetomium thermophilum]	6458	57875	361	252	29	28	56.7	5988	1	0	0	5.537.888	11.055.629	2	1.105.559	0.0039	305	313	0	47.28	0.00014	K	MTVVTQFHK	N	Oxidation (M)	0.100000000.0			11942: Scan 11779 (rt=18.7071) [H:\DATA-2018\heruonan\20181022\4.raw]
2	1	gi|29160305|emb|CAD79779.1|	gi|29160305|emb|CAD79779.1| unnamed protein product [Chaetomium thermophilum]	6458	57875	361	252	29	28	56.7	5989	1	0	0	5.537.888	1.105.563	2	1.105.559	0.0039	305	313	0	25.53	0.02	K	MTVVTQFHK	N	Oxidation (M)	0.100000000.0			14678: Scan 14423 (rt=21.9328) [H:\DATA-2018\heruonan\20181022\4.raw]
2	1	gi|29160305|emb|CAD79779.1|	gi|29160305|emb|CAD79779.1| unnamed protein product [Chaetomium thermophilum]	6458	57875	361	252	29	28	56.7	5990	1	0	0	5.537.888	1.105.563	2	1.105.559	0.004	305	313	0	40.07	0.00073	K	MTVVTQFHK	N	Oxidation (M)	0.100000000.0			13524: Scan 13298 (rt=20.6082) [H:\DATA-2018\heruonan\20181022\4.raw]
2	1	gi|29160305|emb|CAD79779.1|	gi|29160305|emb|CAD79779.1| unnamed protein product [Chaetomium thermophilum]	6458	57875	361	252	29	28	56.7	5991	1	0	0	5.537.888	1.105.563	2	1.105.559	0.004	305	313	0	38.5	0.001	K	MTVVTQFHK	N	Oxidation (M)	0.100000000.0			12835: Scan 12629 (rt=19.7999) [H:\DATA-2018\heruonan\20181022\4.raw]
2	1	gi|29160305|emb|CAD79779.1|	gi|29160305|emb|CAD79779.1| unnamed protein product [Chaetomium thermophilum]	6458	57875	361	252	29	28	56.7	5992	1	0	0	5.537.888	11.055.631	2	1.105.559	0.0041	305	313	0	36.65	0.0016	K	MTVVTQFHK	N	Oxidation (M)	0.100000000.0			13963: Scan 13721 (rt=21.1073) [H:\DATA-2018\heruonan\20181022\4.raw]
2	1	gi|29160305|emb|CAD79779.1|	gi|29160305|emb|CAD79779.1| unnamed protein product [Chaetomium thermophilum]	6458	57875	361	252	29	28	56.7	5993	1	0	0	5.537.889	11.055.632	2	1.105.559	0.0041	305	313	0	32.21	0.0046	K	MTVVTQFHK	N	Oxidation (M)	0.100000000.0			11386: Scan 11241 (rt=18.0262) [H:\DATA-2018\heruonan\20181022\4.raw]
2	1	gi|29160305|emb|CAD79779.1|	gi|29160305|emb|CAD79779.1| unnamed protein product [Chaetomium thermophilum]	6458	57875	361	252	29	28	56.7	5994	1	0	0	5.537.889	11.055.632	2	1.105.559	0.0042	305	313	0	10.05	0.77	K	MTVVTQFHK	N	Oxidation (M)	0.100000000.0			16956: Scan 16589 (rt=24.3592) [H:\DATA-2018\heruonan\20181022\4.raw]
2	1	gi|29160305|emb|CAD79779.1|	gi|29160305|emb|CAD79779.1| unnamed protein product [Chaetomium thermophilum]	6458	57875	361	252	29	28	56.7	6082	1	0	0	5.567.673	1111.52	2	11.115.219	-0.002	127	135	0	31.33	0.0024	R	VYLMENDTK	Y					17426: Scan 17043 (rt=24.8975) [H:\DATA-2018\heruonan\20181022\4.raw]
2	1	gi|29160305|emb|CAD79779.1|	gi|29160305|emb|CAD79779.1| unnamed protein product [Chaetomium thermophilum]	6458	57875	361	252	29	28	56.7	6085	1	0	0	5.567.699	11.115.252	2	11.115.219	0.0033	127	135	0	23.99	0.02	R	VYLMENDTK	Y					17687: Sum of 2 scans in range 17313 (rt=25.2447) to 17324 (rt=25.2563) [H:\DATA-2018\heruonan\20181022\4.raw]
2	1	gi|29160305|emb|CAD79779.1|	gi|29160305|emb|CAD79779.1| unnamed protein product [Chaetomium thermophilum]	6458	57875	361	252	29	28	56.7	6087	1	0	0	5.567.703	1.111.526	2	11.115.219	0.004	127	135	0	41.07	0.00041	R	VYLMENDTK	Y					17261: Scan 16880 (rt=24.6927) [H:\DATA-2018\heruonan\20181022\4.raw]
2	1	gi|29160305|emb|CAD79779.1|	gi|29160305|emb|CAD79779.1| unnamed protein product [Chaetomium thermophilum]	6458	57875	361	252	29	28	56.7	6088	1	0	0	5.567.703	1.111.526	2	11.115.219	0.004	127	135	0	8.5	0.75	R	VYLMENDTK	Y					18471: Scan 18044 (rt=26.0727) [H:\DATA-2018\heruonan\20181022\4.raw]
2	1	gi|29160305|emb|CAD79779.1|	gi|29160305|emb|CAD79779.1| unnamed protein product [Chaetomium thermophilum]	6458	57875	361	252	29	28	56.7	6090	1	0	0	5.567.705	11.115.264	2	11.115.219	0.0045	127	135	0	45.21	0.00016	R	VYLMENDTK	Y					16655: Scan 16274 (rt=24.0111) [H:\DATA-2018\heruonan\20181022\4.raw]
2	1	gi|29160305|emb|CAD79779.1|	gi|29160305|emb|CAD79779.1| unnamed protein product [Chaetomium thermophilum]	6458	57875	361	252	29	28	56.7	6092	1	0	0	5.567.723	11.115.301	2	11.115.219	0.0082	127	135	0	33.45	0.0023	R	VYLMENDTK	Y					16953: Scan 16584 (rt=24.3546) [H:\DATA-2018\heruonan\20181022\4.raw]
2	1	gi|29160305|emb|CAD79779.1|	gi|29160305|emb|CAD79779.1| unnamed protein product [Chaetomium thermophilum]	6458	57875	361	252	29	28	56.7	6182	1	0	0	3.735.168	11.175.285	3	11.175.265	0.002	117	126	0	25.88	0.013	K	HQYGTNVGSR	V					6375: Scan 6012 (rt=10.6712) [H:\DATA-2018\heruonan\20181022\4.raw]
2	1	gi|29160305|emb|CAD79779.1|	gi|29160305|emb|CAD79779.1| unnamed protein product [Chaetomium thermophilum]	6458	57875	361	252	29	28	56.7	6183	1	0	0	5.597.722	11.175.299	2	11.175.265	0.0035	117	126	0	41.56	0.00031	K	HQYGTNVGSR	V					5469: Scan 4986 (rt=9.17667) [H:\DATA-2018\heruonan\20181022\4.raw]
2	1	gi|29160305|emb|CAD79779.1|	gi|29160305|emb|CAD79779.1| unnamed protein product [Chaetomium thermophilum]	6458	57875	361	252	29	28	56.7	6184	1	0	0	5.597.723	1117.53	2	11.175.265	0.0035	117	126	0	36.43	0.001	K	HQYGTNVGSR	V					6551: Scan 6211 (rt=10.9665) [H:\DATA-2018\heruonan\20181022\4.raw]
2	1	gi|29160305|emb|CAD79779.1|	gi|29160305|emb|CAD79779.1| unnamed protein product [Chaetomium thermophilum]	6458	57875	361	252	29	28	56.7	6185	1	0	0	5.597.723	11.175.301	2	11.175.265	0.0037	117	126	0	46.03	0.00012	K	HQYGTNVGSR	V					6339: Scan 5971 (rt=10.6202) [H:\DATA-2018\heruonan\20181022\4.raw]
2	1	gi|29160305|emb|CAD79779.1|	gi|29160305|emb|CAD79779.1| unnamed protein product [Chaetomium thermophilum]	6458	57875	361	252	29	28	56.7	6186	1	0	0	5.597.749	11.175.353	2	11.175.265	0.0088	117	126	0	3.19	2.4	K	HQYGTNVGSR	V					8050: Scan 7839 (rt=13.3532) [H:\DATA-2018\heruonan\20181022\4.raw]
2	1	gi|29160305|emb|CAD79779.1|	gi|29160305|emb|CAD79779.1| unnamed protein product [Chaetomium thermophilum]	6458	57875	361	252	29	28	56.7	6324	1	0	0	5.647.673	1127.52	2	11.275.169	0.0031	127	135	0	6.22	0.6	R	VYLMENDTK	Y	Oxidation (M)	0.000100000.0			14142: Scan 13887 (rt=21.298) [H:\DATA-2018\heruonan\20181022\4.raw]
2	1	gi|29160305|emb|CAD79779.1|	gi|29160305|emb|CAD79779.1| unnamed protein product [Chaetomium thermophilum]	6458	57875	361	252	29	28	56.7	6325	1	0	0	5.647.673	11.275.201	2	11.275.169	0.0033	127	135	0	47.1	4.90E-05	R	VYLMENDTK	Y	Oxidation (M)	0.000100000.0			10574: Scan 10418 (rt=16.947) [H:\DATA-2018\heruonan\20181022\4.raw]
2	1	gi|29160305|emb|CAD79779.1|	gi|29160305|emb|CAD79779.1| unnamed protein product [Chaetomium thermophilum]	6458	57875	361	252	29	28	56.7	6326	1	0	0	5.647.676	11.275.206	2	11.275.169	0.0038	127	135	0	20.8	0.021	R	VYLMENDTK	Y	Oxidation (M)	0.000100000.0			10318: Scan 10160 (rt=16.6111) [H:\DATA-2018\heruonan\20181022\4.raw]
2	1	gi|29160305|emb|CAD79779.1|	gi|29160305|emb|CAD79779.1| unnamed protein product [Chaetomium thermophilum]	6458	57875	361	252	29	28	56.7	6328	1	0	0	5.647.678	11.275.211	2	11.275.169	0.0042	127	135	0	27.89	0.0038	R	VYLMENDTK	Y	Oxidation (M)	0.000100000.0			11035: Scan 10883 (rt=17.5788) [H:\DATA-2018\heruonan\20181022\4.raw]
2	1	gi|29160305|emb|CAD79779.1|	gi|29160305|emb|CAD79779.1| unnamed protein product [Chaetomium thermophilum]	6458	57875	361	252	29	28	56.7	6330	1	0	0	5.647.681	11.275.217	2	11.275.169	0.0048	127	135	0	12.81	0.11	R	VYLMENDTK	Y	Oxidation (M)	0.000100000.0			12645: Scan 12454 (rt=19.5857) [H:\DATA-2018\heruonan\20181022\4.raw]
2	1	gi|29160305|emb|CAD79779.1|	gi|29160305|emb|CAD79779.1| unnamed protein product [Chaetomium thermophilum]	6458	57875	361	252	29	28	56.7	7385	1	0	0	3.918.905	11.726.496	3	11.726.513	-0.0018	314	324	1	30.51	0.0073	K	NSAGVLSEIKR	F					20615: Scan 19990 (rt=28.2657) [H:\DATA-2018\heruonan\20181022\4.raw]
2	1	gi|29160305|emb|CAD79779.1|	gi|29160305|emb|CAD79779.1| unnamed protein product [Chaetomium thermophilum]	6458	57875	361	252	29	28	56.7	7386	1	0	0	5.873.336	11.726.526	2	11.726.513	0.0013	314	324	1	66.39	1.70E-06	K	NSAGVLSEIKR	F					20480: Scan 19866 (rt=28.1336) [H:\DATA-2018\heruonan\20181022\4.raw]
2	1	gi|29160305|emb|CAD79779.1|	gi|29160305|emb|CAD79779.1| unnamed protein product [Chaetomium thermophilum]	6458	57875	361	252	29	28	56.7	7387	1	0	0	5.873.339	11.726.533	2	11.726.513	0.002	314	324	1	8.28	1	K	NSAGVLSEIKR	F					22849: Scan 21943 (rt=30.3902) [H:\DATA-2018\heruonan\20181022\4.raw]
2	1	gi|29160305|emb|CAD79779.1|	gi|29160305|emb|CAD79779.1| unnamed protein product [Chaetomium thermophilum]	6458	57875	361	252	29	28	56.7	7388	1	0	0	5.873.343	1.172.654	2	11.726.513	0.0027	314	324	1	24.47	0.025	K	NSAGVLSEIKR	F					36112: Scan 32818 (rt=42.1517) [H:\DATA-2018\heruonan\20181022\4.raw]
2	1	gi|29160305|emb|CAD79779.1|	gi|29160305|emb|CAD79779.1| unnamed protein product [Chaetomium thermophilum]	6458	57875	361	252	29	28	56.7	7389	1	0	0	5.873.344	11.726.543	2	11.726.513	0.003	314	324	1	51.17	5.40E-05	K	NSAGVLSEIKR	F					25757: Scan 24492 (rt=33.1785) [H:\DATA-2018\heruonan\20181022\4.raw]
2	1	gi|29160305|emb|CAD79779.1|	gi|29160305|emb|CAD79779.1| unnamed protein product [Chaetomium thermophilum]	6458	57875	361	252	29	28	56.7	7390	1	0	0	3.918.921	11.726.544	3	11.726.513	0.0031	314	324	1	50.49	6.30E-05	K	NSAGVLSEIKR	F					18785: Scan 18352 (rt=26.4369) [H:\DATA-2018\heruonan\20181022\4.raw]
2	1	gi|29160305|emb|CAD79779.1|	gi|29160305|emb|CAD79779.1| unnamed protein product [Chaetomium thermophilum]	6458	57875	361	252	29	28	56.7	7391	1	0	0	3.918.921	11.726.544	3	11.726.513	0.0031	314	324	1	40.6	0.00062	K	NSAGVLSEIKR	F					19924: Scan 19373 (rt=27.5904) [H:\DATA-2018\heruonan\20181022\4.raw]
2	1	gi|29160305|emb|CAD79779.1|	gi|29160305|emb|CAD79779.1| unnamed protein product [Chaetomium thermophilum]	6458	57875	361	252	29	28	56.7	7392	1	0	0	3.918.921	11.726.544	3	11.726.513	0.0031	314	324	1	25.18	0.022	K	NSAGVLSEIKR	F					22707: Scan 21814 (rt=30.2362) [H:\DATA-2018\heruonan\20181022\4.raw]
2	1	gi|29160305|emb|CAD79779.1|	gi|29160305|emb|CAD79779.1| unnamed protein product [Chaetomium thermophilum]	6458	57875	361	252	29	28	56.7	7393	1	0	0	5.873.345	11.726.544	2	11.726.513	0.0031	314	324	1	38.14	0.0011	K	NSAGVLSEIKR	F					22658: Sum of 2 scans in range 21774 (rt=30.1937) to 21841 (rt=30.2673) [H:\DATA-2018\heruonan\20181022\4.raw]
2	1	gi|29160305|emb|CAD79779.1|	gi|29160305|emb|CAD79779.1| unnamed protein product [Chaetomium thermophilum]	6458	57875	361	252	29	28	56.7	7394	1	0	0	5.873.345	11.726.545	2	11.726.513	0.0032	314	324	1	20.25	0.067	K	NSAGVLSEIKR	F					54726: Scan 46422 (rt=57.1455) [H:\DATA-2018\heruonan\20181022\4.raw]
2	1	gi|29160305|emb|CAD79779.1|	gi|29160305|emb|CAD79779.1| unnamed protein product [Chaetomium thermophilum]	6458	57875	361	252	29	28	56.7	7395	1	0	0	3.918.921	11.726.546	3	11.726.513	0.0033	314	324	1	54.37	2.60E-05	K	NSAGVLSEIKR	F					18483: Scan 18055 (rt=26.0865) [H:\DATA-2018\heruonan\20181022\4.raw]
2	1	gi|29160305|emb|CAD79779.1|	gi|29160305|emb|CAD79779.1| unnamed protein product [Chaetomium thermophilum]	6458	57875	361	252	29	28	56.7	7396	1	0	0	11.736.619	11.726.546	1	11.726.513	0.0033	314	324	1	2.54	4	K	NSAGVLSEIKR	F					18783: Scan 18349 (rt=26.432) [H:\DATA-2018\heruonan\20181022\4.raw]
2	1	gi|29160305|emb|CAD79779.1|	gi|29160305|emb|CAD79779.1| unnamed protein product [Chaetomium thermophilum]	6458	57875	361	252	29	28	56.7	7397	1	0	0	5.873.346	11.726.547	2	11.726.513	0.0034	314	324	1	72	4.50E-07	K	NSAGVLSEIKR	F					18395: Scan 17973 (rt=25.9878) [H:\DATA-2018\heruonan\20181022\4.raw]
2	1	gi|29160305|emb|CAD79779.1|	gi|29160305|emb|CAD79779.1| unnamed protein product [Chaetomium thermophilum]	6458	57875	361	252	29	28	56.7	7398	1	0	0	5.873.347	11.726.548	2	11.726.513	0.0035	314	324	1	72.3	4.20E-07	K	NSAGVLSEIKR	F					18696: Scan 18264 (rt=26.3339) [H:\DATA-2018\heruonan\20181022\4.raw]
2	1	gi|29160305|emb|CAD79779.1|	gi|29160305|emb|CAD79779.1| unnamed protein product [Chaetomium thermophilum]	6458	57875	361	252	29	28	56.7	7399	1	0	0	5.873.347	11.726.549	2	11.726.513	0.0036	314	324	1	75.69	2.20E-07	K	NSAGVLSEIKR	F					19007: Scan 18553 (rt=26.6787) [H:\DATA-2018\heruonan\20181022\4.raw]
2	1	gi|29160305|emb|CAD79779.1|	gi|29160305|emb|CAD79779.1| unnamed protein product [Chaetomium thermophilum]	6458	57875	361	252	29	28	56.7	7400	1	0	0	3.918.923	1.172.655	3	11.726.513	0.0036	314	324	1	42.15	0.00051	K	NSAGVLSEIKR	F					18167: Scan 17749 (rt=25.7496) [H:\DATA-2018\heruonan\20181022\4.raw]
2	1	gi|29160305|emb|CAD79779.1|	gi|29160305|emb|CAD79779.1| unnamed protein product [Chaetomium thermophilum]	6458	57875	361	252	29	28	56.7	7401	1	0	0	3.918.923	1.172.655	3	11.726.513	0.0037	314	324	1	23.33	0.039	K	NSAGVLSEIKR	F					19525: Scan 19019 (rt=27.2067) [H:\DATA-2018\heruonan\20181022\4.raw]
2	1	gi|29160305|emb|CAD79779.1|	gi|29160305|emb|CAD79779.1| unnamed protein product [Chaetomium thermophilum]	6458	57875	361	252	29	28	56.7	7402	1	0	0	5.873.348	1.172.655	2	11.726.513	0.0037	314	324	1	54.84	2.70E-05	K	NSAGVLSEIKR	F					19328: Scan 18850 (rt=27.0194) [H:\DATA-2018\heruonan\20181022\4.raw]
2	1	gi|29160305|emb|CAD79779.1|	gi|29160305|emb|CAD79779.1| unnamed protein product [Chaetomium thermophilum]	6458	57875	361	252	29	28	56.7	7403	1	0	0	3.918.923	11.726.551	3	11.726.513	0.0038	314	324	1	35.07	0.0026	K	NSAGVLSEIKR	F					19102: Scan 18644 (rt=26.7853) [H:\DATA-2018\heruonan\20181022\4.raw]
2	1	gi|29160305|emb|CAD79779.1|	gi|29160305|emb|CAD79779.1| unnamed protein product [Chaetomium thermophilum]	6458	57875	361	252	29	28	56.7	7404	1	0	0	5.873.349	11.726.552	2	11.726.513	0.0039	314	324	1	58.18	1.30E-05	K	NSAGVLSEIKR	F					19693: Scan 19161 (rt=27.3636) [H:\DATA-2018\heruonan\20181022\4.raw]
2	1	gi|29160305|emb|CAD79779.1|	gi|29160305|emb|CAD79779.1| unnamed protein product [Chaetomium thermophilum]	6458	57875	361	252	29	28	56.7	7405	1	0	0	5.873.349	11.726.552	2	11.726.513	0.0039	314	324	1	37.89	0.0013	K	NSAGVLSEIKR	F					27781: Scan 26183 (rt=34.9898) [H:\DATA-2018\heruonan\20181022\4.raw]
2	1	gi|29160305|emb|CAD79779.1|	gi|29160305|emb|CAD79779.1| unnamed protein product [Chaetomium thermophilum]	6458	57875	361	252	29	28	56.7	7406	1	0	0	5.873.349	11.726.552	2	11.726.513	0.0039	314	324	1	77.78	1.40E-07	K	NSAGVLSEIKR	F					20885: Scan 20225 (rt=28.5166) [H:\DATA-2018\heruonan\20181022\4.raw]
2	1	gi|29160305|emb|CAD79779.1|	gi|29160305|emb|CAD79779.1| unnamed protein product [Chaetomium thermophilum]	6458	57875	361	252	29	28	56.7	7407	1	0	0	5.873.349	11.726.553	2	11.726.513	0.004	314	324	1	70.63	7.20E-07	K	NSAGVLSEIKR	F					21297: Scan 20575 (rt=28.883) [H:\DATA-2018\heruonan\20181022\4.raw]
2	1	gi|29160305|emb|CAD79779.1|	gi|29160305|emb|CAD79779.1| unnamed protein product [Chaetomium thermophilum]	6458	57875	361	252	29	28	56.7	7408	1	0	0	5.873.349	11.726.553	2	11.726.513	0.004	314	324	1	36.76	0.0018	K	NSAGVLSEIKR	F					26699: Scan 25289 (rt=34.0288) [H:\DATA-2018\heruonan\20181022\4.raw]
2	1	gi|29160305|emb|CAD79779.1|	gi|29160305|emb|CAD79779.1| unnamed protein product [Chaetomium thermophilum]	6458	57875	361	252	29	28	56.7	7409	1	0	0	5.873.349	11.726.553	2	11.726.513	0.004	314	324	1	62.64	4.50E-06	K	NSAGVLSEIKR	F					20044: Scan 19482 (rt=27.7085) [H:\DATA-2018\heruonan\20181022\4.raw]
2	1	gi|29160305|emb|CAD79779.1|	gi|29160305|emb|CAD79779.1| unnamed protein product [Chaetomium thermophilum]	6458	57875	361	252	29	28	56.7	7410	1	0	0	11.736.626	11.726.553	1	11.726.513	0.004	314	324	1	66.47	1.90E-06	K	NSAGVLSEIKR	F					18255: Scan 17834 (rt=25.836) [H:\DATA-2018\heruonan\20181022\4.raw]
2	1	gi|29160305|emb|CAD79779.1|	gi|29160305|emb|CAD79779.1| unnamed protein product [Chaetomium thermophilum]	6458	57875	361	252	29	28	56.7	7411	1	0	0	5.873.349	11.726.553	2	11.726.513	0.004	314	324	1	11.08	0.65	K	NSAGVLSEIKR	F					40421: Scan 36063 (rt=45.7057) [H:\DATA-2018\heruonan\20181022\4.raw]
2	1	gi|29160305|emb|CAD79779.1|	gi|29160305|emb|CAD79779.1| unnamed protein product [Chaetomium thermophilum]	6458	57875	361	252	29	28	56.7	7412	1	0	0	587.335	11.726.554	2	11.726.513	0.0041	314	324	1	56.04	2.10E-05	K	NSAGVLSEIKR	F					21420: Scan 20681 (rt=28.9924) [H:\DATA-2018\heruonan\20181022\4.raw]
2	1	gi|29160305|emb|CAD79779.1|	gi|29160305|emb|CAD79779.1| unnamed protein product [Chaetomium thermophilum]	6458	57875	361	252	29	28	56.7	7413	1	0	0	587.335	11.726.555	2	11.726.513	0.0042	314	324	1	18.65	0.11	K	NSAGVLSEIKR	F					53314: Scan 45410 (rt=56.0283) [H:\DATA-2018\heruonan\20181022\4.raw]
2	1	gi|29160305|emb|CAD79779.1|	gi|29160305|emb|CAD79779.1| unnamed protein product [Chaetomium thermophilum]	6458	57875	361	252	29	28	56.7	7414	1	0	0	587.335	11.726.555	2	11.726.513	0.0042	314	324	1	22.86	0.043	K	NSAGVLSEIKR	F					40907: Scan 36405 (rt=46.0832) [H:\DATA-2018\heruonan\20181022\4.raw]
2	1	gi|29160305|emb|CAD79779.1|	gi|29160305|emb|CAD79779.1| unnamed protein product [Chaetomium thermophilum]	6458	57875	361	252	29	28	56.7	7415	1	0	0	5.873.351	11.726.555	2	11.726.513	0.0042	314	324	1	23.83	0.034	K	NSAGVLSEIKR	F					49854: Sum of 2 scans in range 42892 (rt=53.3267) to 42947 (rt=53.3882) [H:\DATA-2018\heruonan\20181022\4.raw]
2	1	gi|29160305|emb|CAD79779.1|	gi|29160305|emb|CAD79779.1| unnamed protein product [Chaetomium thermophilum]	6458	57875	361	252	29	28	56.7	7416	1	0	0	5.873.351	11.726.555	2	11.726.513	0.0042	314	324	1	21.05	0.065	K	NSAGVLSEIKR	F					55276: Scan 46822 (rt=57.5898) [H:\DATA-2018\heruonan\20181022\4.raw]
2	1	gi|29160305|emb|CAD79779.1|	gi|29160305|emb|CAD79779.1| unnamed protein product [Chaetomium thermophilum]	6458	57875	361	252	29	28	56.7	7417	1	0	0	5.873.351	11.726.555	2	11.726.513	0.0042	314	324	1	41.05	0.00065	K	NSAGVLSEIKR	F					29246: Scan 27358 (rt=36.2602) [H:\DATA-2018\heruonan\20181022\4.raw]
2	1	gi|29160305|emb|CAD79779.1|	gi|29160305|emb|CAD79779.1| unnamed protein product [Chaetomium thermophilum]	6458	57875	361	252	29	28	56.7	7418	1	0	0	5.873.351	11.726.556	2	11.726.513	0.0043	314	324	1	38.2	0.0013	K	NSAGVLSEIKR	F					32371: Scan 29839 (rt=38.9407) [H:\DATA-2018\heruonan\20181022\4.raw]
2	1	gi|29160305|emb|CAD79779.1|	gi|29160305|emb|CAD79779.1| unnamed protein product [Chaetomium thermophilum]	6458	57875	361	252	29	28	56.7	7419	1	0	0	5.873.351	11.726.557	2	11.726.513	0.0044	314	324	1	50.33	7.70E-05	K	NSAGVLSEIKR	F					28231: Scan 26551 (rt=35.3859) [H:\DATA-2018\heruonan\20181022\4.raw]
2	1	gi|29160305|emb|CAD79779.1|	gi|29160305|emb|CAD79779.1| unnamed protein product [Chaetomium thermophilum]	6458	57875	361	252	29	28	56.7	7420	1	0	0	5.873.351	11.726.557	2	11.726.513	0.0044	314	324	1	3.8	3.5	K	NSAGVLSEIKR	F					56497: Scan 47706 (rt=58.5971) [H:\DATA-2018\heruonan\20181022\4.raw]
2	1	gi|29160305|emb|CAD79779.1|	gi|29160305|emb|CAD79779.1| unnamed protein product [Chaetomium thermophilum]	6458	57875	361	252	29	28	56.7	7421	1	0	0	5.873.352	11.726.557	2	11.726.513	0.0044	314	324	1	27.15	0.016	K	NSAGVLSEIKR	F					30571: Scan 28409 (rt=37.409) [H:\DATA-2018\heruonan\20181022\4.raw]
2	1	gi|29160305|emb|CAD79779.1|	gi|29160305|emb|CAD79779.1| unnamed protein product [Chaetomium thermophilum]	6458	57875	361	252	29	28	56.7	7422	1	0	0	5.873.352	11.726.558	2	11.726.513	0.0045	314	324	1	11.15	0.64	K	NSAGVLSEIKR	F					57343: Scan 48313 (rt=59.3235) [H:\DATA-2018\heruonan\20181022\4.raw]
2	1	gi|29160305|emb|CAD79779.1|	gi|29160305|emb|CAD79779.1| unnamed protein product [Chaetomium thermophilum]	6458	57875	361	252	29	28	56.7	7423	1	0	0	5.873.352	11.726.559	2	11.726.513	0.0046	314	324	1	31.2	0.0061	K	NSAGVLSEIKR	F					31766: Scan 29355 (rt=38.4242) [H:\DATA-2018\heruonan\20181022\4.raw]
2	1	gi|29160305|emb|CAD79779.1|	gi|29160305|emb|CAD79779.1| unnamed protein product [Chaetomium thermophilum]	6458	57875	361	252	29	28	56.7	7424	1	0	0	5.873.352	11.726.559	2	11.726.513	0.0046	314	324	1	16.18	0.2	K	NSAGVLSEIKR	F					42398: Scan 37478 (rt=47.2766) [H:\DATA-2018\heruonan\20181022\4.raw]
2	1	gi|29160305|emb|CAD79779.1|	gi|29160305|emb|CAD79779.1| unnamed protein product [Chaetomium thermophilum]	6458	57875	361	252	29	28	56.7	7425	1	0	0	5.873.352	11.726.559	2	11.726.513	0.0046	314	324	1	21.29	0.059	K	NSAGVLSEIKR	F					38603: Scan 34736 (rt=44.2505) [H:\DATA-2018\heruonan\20181022\4.raw]
2	1	gi|29160305|emb|CAD79779.1|	gi|29160305|emb|CAD79779.1| unnamed protein product [Chaetomium thermophilum]	6458	57875	361	252	29	28	56.7	7426	1	0	0	5.873.353	11.726.561	2	11.726.513	0.0048	314	324	1	20.18	0.077	K	NSAGVLSEIKR	F					46546: Scan 40477 (rt=50.636) [H:\DATA-2018\heruonan\20181022\4.raw]
2	1	gi|29160305|emb|CAD79779.1|	gi|29160305|emb|CAD79779.1| unnamed protein product [Chaetomium thermophilum]	6458	57875	361	252	29	28	56.7	7427	1	0	0	5.873.353	11.726.561	2	11.726.513	0.0048	314	324	1	36.23	0.0019	K	NSAGVLSEIKR	F					32781: Scan 30165 (rt=39.2869) [H:\DATA-2018\heruonan\20181022\4.raw]
2	1	gi|29160305|emb|CAD79779.1|	gi|29160305|emb|CAD79779.1| unnamed protein product [Chaetomium thermophilum]	6458	57875	361	252	29	28	56.7	7428	1	0	0	5.873.353	11.726.561	2	11.726.513	0.0048	314	324	1	23.17	0.039	K	NSAGVLSEIKR	F					37281: Scan 33713 (rt=43.1189) [H:\DATA-2018\heruonan\20181022\4.raw]
2	1	gi|29160305|emb|CAD79779.1|	gi|29160305|emb|CAD79779.1| unnamed protein product [Chaetomium thermophilum]	6458	57875	361	252	29	28	56.7	7429	1	0	0	5.873.354	11.726.563	2	11.726.513	0.005	314	324	1	36.52	0.0018	K	NSAGVLSEIKR	F					23197: Sum of 4 scans in range 22242 (rt=30.7311) to 22430 (rt=30.9338) [H:\DATA-2018\heruonan\20181022\4.raw]
2	1	gi|29160305|emb|CAD79779.1|	gi|29160305|emb|CAD79779.1| unnamed protein product [Chaetomium thermophilum]	6458	57875	361	252	29	28	56.7	7430	1	0	0	5.873.354	11.726.563	2	11.726.513	0.005	314	324	1	13.01	0.4	K	NSAGVLSEIKR	F					33593: Scan 30835 (rt=39.9979) [H:\DATA-2018\heruonan\20181022\4.raw]
2	1	gi|29160305|emb|CAD79779.1|	gi|29160305|emb|CAD79779.1| unnamed protein product [Chaetomium thermophilum]	6458	57875	361	252	29	28	56.7	7431	1	0	0	5.873.355	11.726.565	2	11.726.513	0.0052	314	324	1	14.48	0.29	K	NSAGVLSEIKR	F					47539: Scan 41208 (rt=51.4522) [H:\DATA-2018\heruonan\20181022\4.raw]
2	1	gi|29160305|emb|CAD79779.1|	gi|29160305|emb|CAD79779.1| unnamed protein product [Chaetomium thermophilum]	6458	57875	361	252	29	28	56.7	8341	1	0	0	6.098.387	12.176.628	2	12.176.591	0.0038	304	313	1	72.25	3.70E-07	K	KMTVVTQFHK	N					14028: Scan 13779 (rt=21.1764) [H:\DATA-2018\heruonan\20181022\4.raw]
2	1	gi|29160305|emb|CAD79779.1|	gi|29160305|emb|CAD79779.1| unnamed protein product [Chaetomium thermophilum]	6458	57875	361	252	29	28	56.7	8342	1	0	0	406.895	12.176.631	3	12.176.591	0.004	304	313	1	29.99	0.0062	K	KMTVVTQFHK	N					14049: Scan 13798 (rt=21.197) [H:\DATA-2018\heruonan\20181022\4.raw]
2	1	gi|29160305|emb|CAD79779.1|	gi|29160305|emb|CAD79779.1| unnamed protein product [Chaetomium thermophilum]	6458	57875	361	252	29	28	56.7	8343	1	0	0	6.098.389	12.176.632	2	12.176.591	0.0041	304	313	1	55.9	1.60E-05	K	KMTVVTQFHK	N					13699: Scan 13471 (rt=20.8238) [H:\DATA-2018\heruonan\20181022\4.raw]
2	1	gi|29160305|emb|CAD79779.1|	gi|29160305|emb|CAD79779.1| unnamed protein product [Chaetomium thermophilum]	6458	57875	361	252	29	28	56.7	8344	1	0	0	406.895	12.176.632	3	12.176.591	0.0041	304	313	1	30.81	0.0051	K	KMTVVTQFHK	N					13726: Scan 13498 (rt=20.857) [H:\DATA-2018\heruonan\20181022\4.raw]
2	1	gi|29160305|emb|CAD79779.1|	gi|29160305|emb|CAD79779.1| unnamed protein product [Chaetomium thermophilum]	6458	57875	361	252	29	28	56.7	8345	1	0	0	6.098.391	12.176.636	2	12.176.591	0.0046	304	313	1	58.36	9.00E-06	K	KMTVVTQFHK	N					14314: Scan 14058 (rt=21.5196) [H:\DATA-2018\heruonan\20181022\4.raw]
2	1	gi|29160305|emb|CAD79779.1|	gi|29160305|emb|CAD79779.1| unnamed protein product [Chaetomium thermophilum]	6458	57875	361	252	29	28	56.7	8662	1	0	0	4.122.258	12.336.555	3	1.233.654	0.0015	304	313	1	2.27	4.2	K	KMTVVTQFHK	N	Oxidation (M)	0.0100000000.0			9872: Scan 9744 (rt=16.0736) [H:\DATA-2018\heruonan\20181022\4.raw]
2	1	gi|29160305|emb|CAD79779.1|	gi|29160305|emb|CAD79779.1| unnamed protein product [Chaetomium thermophilum]	6458	57875	361	252	29	28	56.7	8663	1	0	0	4.122.259	12.336.558	3	1.233.654	0.0018	304	313	1	13.34	0.33	K	KMTVVTQFHK	N	Oxidation (M)	0.0100000000.0			13664: Scan 13433 (rt=20.7744) [H:\DATA-2018\heruonan\20181022\4.raw]
2	1	gi|29160305|emb|CAD79779.1|	gi|29160305|emb|CAD79779.1| unnamed protein product [Chaetomium thermophilum]	6458	57875	361	252	29	28	56.7	8664	1	0	0	4.122.263	1.233.657	3	1.233.654	0.0031	304	313	1	4.26	2.7	K	KMTVVTQFHK	N	Oxidation (M)	0.0100000000.0			10437: Scan 10284 (rt=16.7653) [H:\DATA-2018\heruonan\20181022\4.raw]
2	1	gi|29160305|emb|CAD79779.1|	gi|29160305|emb|CAD79779.1| unnamed protein product [Chaetomium thermophilum]	6458	57875	361	252	29	28	56.7	8665	1	0	0	6.178.361	12.336.577	2	1.233.654	0.0037	304	313	1	38.12	0.0011	K	KMTVVTQFHK	N	Oxidation (M)	0.0100000000.0			9279: Scan 9145 (rt=15.3303) [H:\DATA-2018\heruonan\20181022\4.raw]
2	1	gi|29160305|emb|CAD79779.1|	gi|29160305|emb|CAD79779.1| unnamed protein product [Chaetomium thermophilum]	6458	57875	361	252	29	28	56.7	8666	1	0	0	4.122.266	12.336.579	3	1.233.654	0.0039	304	313	1	15.38	0.21	K	KMTVVTQFHK	N	Oxidation (M)	0.0100000000.0			9316: Scan 9191 (rt=15.3903) [H:\DATA-2018\heruonan\20181022\4.raw]
2	1	gi|29160305|emb|CAD79779.1|	gi|29160305|emb|CAD79779.1| unnamed protein product [Chaetomium thermophilum]	6458	57875	361	252	29	28	56.7	8667	1	0	0	6.178.364	12.336.582	2	1.233.654	0.0042	304	313	1	47.72	0.00012	K	KMTVVTQFHK	N	Oxidation (M)	0.0100000000.0			9530: Scan 9411 (rt=15.6917) [H:\DATA-2018\heruonan\20181022\4.raw]
2	1	gi|29160305|emb|CAD79779.1|	gi|29160305|emb|CAD79779.1| unnamed protein product [Chaetomium thermophilum]	6458	57875	361	252	29	28	56.7	8668	1	0	0	6.178.365	12.336.585	2	1.233.654	0.0046	304	313	1	10.41	0.65	K	KMTVVTQFHK	N	Oxidation (M)	0.0100000000.0			11310: Scan 11163 (rt=17.9401) [H:\DATA-2018\heruonan\20181022\4.raw]
2	1	gi|29160305|emb|CAD79779.1|	gi|29160305|emb|CAD79779.1| unnamed protein product [Chaetomium thermophilum]	6458	57875	361	252	29	28	56.7	8669	1	0	0	6.178.366	12.336.586	2	1.233.654	0.0046	304	313	1	7.44	1.3	K	KMTVVTQFHK	N	Oxidation (M)	0.0100000000.0			11046: Scan 10895 (rt=17.5944) [H:\DATA-2018\heruonan\20181022\4.raw]
2	1	gi|29160305|emb|CAD79779.1|	gi|29160305|emb|CAD79779.1| unnamed protein product [Chaetomium thermophilum]	6458	57875	361	252	29	28	56.7	8670	1	0	0	6.178.366	12.336.587	2	1.233.654	0.0047	304	313	1	2.41	4.1	K	KMTVVTQFHK	N	Oxidation (M)	0.0100000000.0			11638: Scan 11476 (rt=18.3121) [H:\DATA-2018\heruonan\20181022\4.raw]
2	1	gi|29160305|emb|CAD79779.1|	gi|29160305|emb|CAD79779.1| unnamed protein product [Chaetomium thermophilum]	6458	57875	361	252	29	28	56.7	8672	1	0	0	6.178.367	12.336.589	2	1.233.654	0.0049	304	313	1	29.85	0.0065	K	KMTVVTQFHK	N	Oxidation (M)	0.0100000000.0			13575: Scan 13347 (rt=20.6685) [H:\DATA-2018\heruonan\20181022\4.raw]
2	1	gi|29160305|emb|CAD79779.1|	gi|29160305|emb|CAD79779.1| unnamed protein product [Chaetomium thermophilum]	6458	57875	361	252	29	28	56.7	8673	1	0	0	6.178.368	1.233.659	2	1.233.654	0.005	304	313	1	41.49	0.00042	K	KMTVVTQFHK	N	Oxidation (M)	0.0100000000.0			10308: Sum of 2 scans in range 10150 (rt=16.5987) to 10199 (rt=16.6569) [H:\DATA-2018\heruonan\20181022\4.raw]
2	1	gi|29160305|emb|CAD79779.1|	gi|29160305|emb|CAD79779.1| unnamed protein product [Chaetomium thermophilum]	6458	57875	361	252	29	28	56.7	8674	1	0	0	6.178.373	12.336.601	2	1.233.654	0.0061	304	313	1	6.38	1.7	K	KMTVVTQFHK	N	Oxidation (M)	0.0100000000.0			12596: Scan 12411 (rt=19.5355) [H:\DATA-2018\heruonan\20181022\4.raw]
2	1	gi|29160305|emb|CAD79779.1|	gi|29160305|emb|CAD79779.1| unnamed protein product [Chaetomium thermophilum]	6458	57875	361	252	29	28	56.7	9513	1	0	1	6.348.003	1.267.586	2	12.675.833	0.0027	358	368	0	51.44	2.40E-05	K	VAFGDIDDFNR	K					34826: Scan 31820 (rt=41.0797) [H:\DATA-2018\heruonan\20181022\4.raw]
2	1	gi|29160305|emb|CAD79779.1|	gi|29160305|emb|CAD79779.1| unnamed protein product [Chaetomium thermophilum]	6458	57875	361	252	29	28	56.7	9514	1	0	1	6.348.005	12.675.865	2	12.675.833	0.0032	358	368	0	68.31	4.90E-07	K	VAFGDIDDFNR	K					36094: Scan 32806 (rt=42.1382) [H:\DATA-2018\heruonan\20181022\4.raw]
2	1	gi|29160305|emb|CAD79779.1|	gi|29160305|emb|CAD79779.1| unnamed protein product [Chaetomium thermophilum]	6458	57875	361	252	29	28	56.7	9515	1	0	1	6.348.006	12.675.865	2	12.675.833	0.0032	358	368	0	43.82	0.00014	K	VAFGDIDDFNR	K					55323: Scan 46856 (rt=57.63) [H:\DATA-2018\heruonan\20181022\4.raw]
2	1	gi|29160305|emb|CAD79779.1|	gi|29160305|emb|CAD79779.1| unnamed protein product [Chaetomium thermophilum]	6458	57875	361	252	29	28	56.7	9516	1	0	1	6.348.006	12.675.866	2	12.675.833	0.0033	358	368	0	27.02	0.0067	K	VAFGDIDDFNR	K					55724: Scan 47155 (rt=57.9739) [H:\DATA-2018\heruonan\20181022\4.raw]
2	1	gi|29160305|emb|CAD79779.1|	gi|29160305|emb|CAD79779.1| unnamed protein product [Chaetomium thermophilum]	6458	57875	361	252	29	28	56.7	9517	1	0	1	6.348.006	12.675.867	2	12.675.833	0.0034	358	368	0	46.42	7.60E-05	K	VAFGDIDDFNR	K					55850: Scan 47243 (rt=58.0728) [H:\DATA-2018\heruonan\20181022\4.raw]
2	1	gi|29160305|emb|CAD79779.1|	gi|29160305|emb|CAD79779.1| unnamed protein product [Chaetomium thermophilum]	6458	57875	361	252	29	28	56.7	9519	1	0	1	6.348.007	12.675.868	2	12.675.833	0.0034	358	368	0	67.25	6.30E-07	K	VAFGDIDDFNR	K					40913: Scan 36408 (rt=46.0865) [H:\DATA-2018\heruonan\20181022\4.raw]
2	1	gi|29160305|emb|CAD79779.1|	gi|29160305|emb|CAD79779.1| unnamed protein product [Chaetomium thermophilum]	6458	57875	361	252	29	28	56.7	9520	1	0	1	6.348.007	12.675.868	2	12.675.833	0.0035	358	368	0	66.54	7.40E-07	K	VAFGDIDDFNR	K					43591: Scan 38364 (rt=48.2623) [H:\DATA-2018\heruonan\20181022\4.raw]
2	1	gi|29160305|emb|CAD79779.1|	gi|29160305|emb|CAD79779.1| unnamed protein product [Chaetomium thermophilum]	6458	57875	361	252	29	28	56.7	9521	1	0	1	6.348.007	12.675.869	2	12.675.833	0.0035	358	368	0	36.19	0.00081	K	VAFGDIDDFNR	K					33470: Sum of 2 scans in range 30731 (rt=39.8867) to 30794 (rt=39.9546) [H:\DATA-2018\heruonan\20181022\4.raw]
2	1	gi|29160305|emb|CAD79779.1|	gi|29160305|emb|CAD79779.1| unnamed protein product [Chaetomium thermophilum]	6458	57875	361	252	29	28	56.7	9522	1	0	1	6.348.008	1.267.587	2	12.675.833	0.0037	358	368	0	49.46	3.80E-05	K	VAFGDIDDFNR	K					44093: Scan 38731 (rt=48.6696) [H:\DATA-2018\heruonan\20181022\4.raw]
2	1	gi|29160305|emb|CAD79779.1|	gi|29160305|emb|CAD79779.1| unnamed protein product [Chaetomium thermophilum]	6458	57875	361	252	29	28	56.7	9523	1	0	1	6.348.008	1.267.587	2	12.675.833	0.0037	358	368	0	69.16	4.10E-07	K	VAFGDIDDFNR	K					27815: Scan 26211 (rt=35.0185) [H:\DATA-2018\heruonan\20181022\4.raw]
2	1	gi|29160305|emb|CAD79779.1|	gi|29160305|emb|CAD79779.1| unnamed protein product [Chaetomium thermophilum]	6458	57875	361	252	29	28	56.7	9524	1	0	1	6.348.008	12.675.871	2	12.675.833	0.0038	358	368	0	67.79	5.60E-07	K	VAFGDIDDFNR	K					45403: Scan 39662 (rt=49.7221) [H:\DATA-2018\heruonan\20181022\4.raw]
2	1	gi|29160305|emb|CAD79779.1|	gi|29160305|emb|CAD79779.1| unnamed protein product [Chaetomium thermophilum]	6458	57875	361	252	29	28	56.7	9525	1	0	1	6.348.008	12.675.871	2	12.675.833	0.0038	358	368	0	65.38	9.70E-07	K	VAFGDIDDFNR	K					31446: Scan 29099 (rt=38.1447) [H:\DATA-2018\heruonan\20181022\4.raw]
2	1	gi|29160305|emb|CAD79779.1|	gi|29160305|emb|CAD79779.1| unnamed protein product [Chaetomium thermophilum]	6458	57875	361	252	29	28	56.7	9526	1	0	1	6.348.009	12.675.872	2	12.675.833	0.0038	358	368	0	27.4	0.0061	K	VAFGDIDDFNR	K					57508: Scan 48437 (rt=59.4687) [H:\DATA-2018\heruonan\20181022\4.raw]
2	1	gi|29160305|emb|CAD79779.1|	gi|29160305|emb|CAD79779.1| unnamed protein product [Chaetomium thermophilum]	6458	57875	361	252	29	28	56.7	9527	1	0	1	6.348.009	12.675.872	2	12.675.833	0.0039	358	368	0	35.51	0.00094	K	VAFGDIDDFNR	K					51625: Scan 44181 (rt=54.725) [H:\DATA-2018\heruonan\20181022\4.raw]
2	1	gi|29160305|emb|CAD79779.1|	gi|29160305|emb|CAD79779.1| unnamed protein product [Chaetomium thermophilum]	6458	57875	361	252	29	28	56.7	9528	1	0	1	6.348.009	12.675.872	2	12.675.833	0.0039	358	368	0	63.98	1.30E-06	K	VAFGDIDDFNR	K					31023: Scan 28775 (rt=37.7927) [H:\DATA-2018\heruonan\20181022\4.raw]
2	1	gi|29160305|emb|CAD79779.1|	gi|29160305|emb|CAD79779.1| unnamed protein product [Chaetomium thermophilum]	6458	57875	361	252	29	28	56.7	9529	1	0	1	6.348.009	12.675.872	2	12.675.833	0.0039	358	368	0	64.77	1.10E-06	K	VAFGDIDDFNR	K					37372: Scan 33782 (rt=43.195) [H:\DATA-2018\heruonan\20181022\4.raw]
2	1	gi|29160305|emb|CAD79779.1|	gi|29160305|emb|CAD79779.1| unnamed protein product [Chaetomium thermophilum]	6458	57875	361	252	29	28	56.7	9530	1	0	1	12.685.946	12.675.873	1	12.675.833	0.004	358	368	0	67.32	6.20E-07	K	VAFGDIDDFNR	K					30949: Scan 28715 (rt=37.726) [H:\DATA-2018\heruonan\20181022\4.raw]
2	1	gi|29160305|emb|CAD79779.1|	gi|29160305|emb|CAD79779.1| unnamed protein product [Chaetomium thermophilum]	6458	57875	361	252	29	28	56.7	9531	1	0	1	6.348.009	12.675.873	2	12.675.833	0.004	358	368	0	67.59	5.80E-07	K	VAFGDIDDFNR	K					39038: Scan 35053 (rt=44.6003) [H:\DATA-2018\heruonan\20181022\4.raw]
2	1	gi|29160305|emb|CAD79779.1|	gi|29160305|emb|CAD79779.1| unnamed protein product [Chaetomium thermophilum]	6458	57875	361	252	29	28	56.7	9532	1	0	1	634.801	12.675.874	2	12.675.833	0.0041	358	368	0	35.79	0.00088	K	VAFGDIDDFNR	K					47451: Scan 41139 (rt=51.3772) [H:\DATA-2018\heruonan\20181022\4.raw]
2	1	gi|29160305|emb|CAD79779.1|	gi|29160305|emb|CAD79779.1| unnamed protein product [Chaetomium thermophilum]	6458	57875	361	252	29	28	56.7	9533	1	0	1	634.801	12.675.875	2	12.675.833	0.0042	358	368	0	39.67	0.00036	K	VAFGDIDDFNR	K					57057: Scan 48108 (rt=59.0716) [H:\DATA-2018\heruonan\20181022\4.raw]
2	1	gi|29160305|emb|CAD79779.1|	gi|29160305|emb|CAD79779.1| unnamed protein product [Chaetomium thermophilum]	6458	57875	361	252	29	28	56.7	9534	1	0	1	6.348.011	12.675.876	2	12.675.833	0.0043	358	368	0	49.2	4.00E-05	K	VAFGDIDDFNR	K					32265: Scan 29749 (rt=38.847) [H:\DATA-2018\heruonan\20181022\4.raw]
2	1	gi|29160305|emb|CAD79779.1|	gi|29160305|emb|CAD79779.1| unnamed protein product [Chaetomium thermophilum]	6458	57875	361	252	29	28	56.7	9535	1	0	1	6.348.011	12.675.876	2	12.675.833	0.0043	358	368	0	51.47	2.40E-05	K	VAFGDIDDFNR	K					28300: Scan 26606 (rt=35.4455) [H:\DATA-2018\heruonan\20181022\4.raw]
2	1	gi|29160305|emb|CAD79779.1|	gi|29160305|emb|CAD79779.1| unnamed protein product [Chaetomium thermophilum]	6458	57875	361	252	29	28	56.7	9536	1	0	1	6.348.011	12.675.876	2	12.675.833	0.0043	358	368	0	67.16	6.40E-07	K	VAFGDIDDFNR	K					51279: Scan 43934 (rt=54.4628) [H:\DATA-2018\heruonan\20181022\4.raw]
2	1	gi|29160305|emb|CAD79779.1|	gi|29160305|emb|CAD79779.1| unnamed protein product [Chaetomium thermophilum]	6458	57875	361	252	29	28	56.7	9537	1	0	1	6.348.011	12.675.877	2	12.675.833	0.0043	358	368	0	68.91	4.30E-07	K	VAFGDIDDFNR	K					35663: Scan 32473 (rt=41.7851) [H:\DATA-2018\heruonan\20181022\4.raw]
2	1	gi|29160305|emb|CAD79779.1|	gi|29160305|emb|CAD79779.1| unnamed protein product [Chaetomium thermophilum]	6458	57875	361	252	29	28	56.7	9538	1	0	1	6.348.011	12.675.877	2	12.675.833	0.0044	358	368	0	73.92	1.40E-07	K	VAFGDIDDFNR	K					30618: Scan 28446 (rt=37.4508) [H:\DATA-2018\heruonan\20181022\4.raw]
2	1	gi|29160305|emb|CAD79779.1|	gi|29160305|emb|CAD79779.1| unnamed protein product [Chaetomium thermophilum]	6458	57875	361	252	29	28	56.7	9539	1	0	1	6.348.011	12.675.877	2	12.675.833	0.0044	358	368	0	68.58	4.60E-07	K	VAFGDIDDFNR	K					34376: Scan 31466 (rt=40.6851) [H:\DATA-2018\heruonan\20181022\4.raw]
2	1	gi|29160305|emb|CAD79779.1|	gi|29160305|emb|CAD79779.1| unnamed protein product [Chaetomium thermophilum]	6458	57875	361	252	29	28	56.7	9540	1	0	1	6.348.012	12.675.878	2	12.675.833	0.0044	358	368	0	34.9	0.0011	K	VAFGDIDDFNR	K					40410: Sum of 2 scans in range 36055 (rt=45.6975) to 36083 (rt=45.7286) [H:\DATA-2018\heruonan\20181022\4.raw]
2	1	gi|29160305|emb|CAD79779.1|	gi|29160305|emb|CAD79779.1| unnamed protein product [Chaetomium thermophilum]	6458	57875	361	252	29	28	56.7	9542	1	0	1	6.348.012	12.675.878	2	12.675.833	0.0045	358	368	0	68.36	4.90E-07	K	VAFGDIDDFNR	K					38216: Scan 34430 (rt=43.9082) [H:\DATA-2018\heruonan\20181022\4.raw]
2	1	gi|29160305|emb|CAD79779.1|	gi|29160305|emb|CAD79779.1| unnamed protein product [Chaetomium thermophilum]	6458	57875	361	252	29	28	56.7	9543	1	0	1	6.348.012	12.675.879	2	12.675.833	0.0046	358	368	0	67.76	5.60E-07	K	VAFGDIDDFNR	K					33959: Scan 31132 (rt=40.3234) [H:\DATA-2018\heruonan\20181022\4.raw]
2	1	gi|29160305|emb|CAD79779.1|	gi|29160305|emb|CAD79779.1| unnamed protein product [Chaetomium thermophilum]	6458	57875	361	252	29	28	56.7	9544	1	0	1	6.348.013	1.267.588	2	12.675.833	0.0046	358	368	0	64.43	1.20E-06	K	VAFGDIDDFNR	K					39467: Scan 35380 (rt=44.9556) [H:\DATA-2018\heruonan\20181022\4.raw]
2	1	gi|29160305|emb|CAD79779.1|	gi|29160305|emb|CAD79779.1| unnamed protein product [Chaetomium thermophilum]	6458	57875	361	252	29	28	56.7	9545	1	0	1	6.348.013	1.267.588	2	12.675.833	0.0047	358	368	0	50.71	2.80E-05	K	VAFGDIDDFNR	K					45855: Scan 39982 (rt=50.0836) [H:\DATA-2018\heruonan\20181022\4.raw]
2	1	gi|29160305|emb|CAD79779.1|	gi|29160305|emb|CAD79779.1| unnamed protein product [Chaetomium thermophilum]	6458	57875	361	252	29	28	56.7	9546	1	0	1	6.348.013	1.267.588	2	12.675.833	0.0047	358	368	0	65.61	9.20E-07	K	VAFGDIDDFNR	K					31842: Scan 29412 (rt=38.4866) [H:\DATA-2018\heruonan\20181022\4.raw]
2	1	gi|29160305|emb|CAD79779.1|	gi|29160305|emb|CAD79779.1| unnamed protein product [Chaetomium thermophilum]	6458	57875	361	252	29	28	56.7	9547	1	0	1	6.348.013	12.675.881	2	12.675.833	0.0048	358	368	0	64.45	1.20E-06	K	VAFGDIDDFNR	K					32797: Scan 30177 (rt=39.3007) [H:\DATA-2018\heruonan\20181022\4.raw]
2	1	gi|29160305|emb|CAD79779.1|	gi|29160305|emb|CAD79779.1| unnamed protein product [Chaetomium thermophilum]	6458	57875	361	252	29	28	56.7	9548	1	0	1	6.348.013	12.675.881	2	12.675.833	0.0048	358	368	0	25.32	0.0098	K	VAFGDIDDFNR	K					57893: Scan 48713 (rt=59.8134) [H:\DATA-2018\heruonan\20181022\4.raw]
2	1	gi|29160305|emb|CAD79779.1|	gi|29160305|emb|CAD79779.1| unnamed protein product [Chaetomium thermophilum]	6458	57875	361	252	29	28	56.7	9549	1	0	1	12.685.954	12.675.881	1	12.675.833	0.0048	358	368	0	29.21	0.0039	K	VAFGDIDDFNR	K					31702: Scan 29302 (rt=38.3664) [H:\DATA-2018\heruonan\20181022\4.raw]
2	1	gi|29160305|emb|CAD79779.1|	gi|29160305|emb|CAD79779.1| unnamed protein product [Chaetomium thermophilum]	6458	57875	361	252	29	28	56.7	9550	1	0	1	6.348.013	12.675.881	2	12.675.833	0.0048	358	368	0	81.86	2.10E-08	K	VAFGDIDDFNR	K					38600: Scan 34733 (rt=44.2477) [H:\DATA-2018\heruonan\20181022\4.raw]
2	1	gi|29160305|emb|CAD79779.1|	gi|29160305|emb|CAD79779.1| unnamed protein product [Chaetomium thermophilum]	6458	57875	361	252	29	28	56.7	9551	1	0	1	6.348.014	12.675.882	2	12.675.833	0.0049	358	368	0	64.52	1.10E-06	K	VAFGDIDDFNR	K					39957: Scan 35727 (rt=45.3372) [H:\DATA-2018\heruonan\20181022\4.raw]
2	1	gi|29160305|emb|CAD79779.1|	gi|29160305|emb|CAD79779.1| unnamed protein product [Chaetomium thermophilum]	6458	57875	361	252	29	28	56.7	9552	1	0	1	6.348.014	12.675.882	2	12.675.833	0.0049	358	368	0	62.67	1.70E-06	K	VAFGDIDDFNR	K					53501: Scan 45555 (rt=56.1903) [H:\DATA-2018\heruonan\20181022\4.raw]
2	1	gi|29160305|emb|CAD79779.1|	gi|29160305|emb|CAD79779.1| unnamed protein product [Chaetomium thermophilum]	6458	57875	361	252	29	28	56.7	9553	1	0	1	6.348.014	12.675.883	2	12.675.833	0.005	358	368	0	63.52	1.40E-06	K	VAFGDIDDFNR	K					42302: Scan 37403 (rt=47.1915) [H:\DATA-2018\heruonan\20181022\4.raw]
2	1	gi|29160305|emb|CAD79779.1|	gi|29160305|emb|CAD79779.1| unnamed protein product [Chaetomium thermophilum]	6458	57875	361	252	29	28	56.7	9554	1	0	1	6.348.014	12.675.883	2	12.675.833	0.005	358	368	0	68.31	4.60E-07	K	VAFGDIDDFNR	K					36513: Scan 33134 (rt=42.4887) [H:\DATA-2018\heruonan\20181022\4.raw]
2	1	gi|29160305|emb|CAD79779.1|	gi|29160305|emb|CAD79779.1| unnamed protein product [Chaetomium thermophilum]	6458	57875	361	252	29	28	56.7	9555	1	0	1	6.348.014	12.675.883	2	12.675.833	0.005	358	368	0	65.86	8.20E-07	K	VAFGDIDDFNR	K					51965: Sum of 2 scans in range 44448 (rt=55.0037) to 44507 (rt=55.0671) [H:\DATA-2018\heruonan\20181022\4.raw]
2	1	gi|29160305|emb|CAD79779.1|	gi|29160305|emb|CAD79779.1| unnamed protein product [Chaetomium thermophilum]	6458	57875	361	252	29	28	56.7	9556	1	0	1	6.348.015	12.675.884	2	12.675.833	0.0051	358	368	0	39.83	0.00033	K	VAFGDIDDFNR	K					54501: Scan 46281 (rt=56.9889) [H:\DATA-2018\heruonan\20181022\4.raw]
2	1	gi|29160305|emb|CAD79779.1|	gi|29160305|emb|CAD79779.1| unnamed protein product [Chaetomium thermophilum]	6458	57875	361	252	29	28	56.7	9557	1	0	1	6.348.015	12.675.884	2	12.675.833	0.0051	358	368	0	52.04	2.00E-05	K	VAFGDIDDFNR	K					41829: Scan 37074 (rt=46.8299) [H:\DATA-2018\heruonan\20181022\4.raw]
2	1	gi|29160305|emb|CAD79779.1|	gi|29160305|emb|CAD79779.1| unnamed protein product [Chaetomium thermophilum]	6458	57875	361	252	29	28	56.7	9558	1	0	1	6.348.015	12.675.884	2	12.675.833	0.0051	358	368	0	50.51	2.80E-05	K	VAFGDIDDFNR	K					46943: Scan 40759 (rt=50.9531) [H:\DATA-2018\heruonan\20181022\4.raw]
2	1	gi|29160305|emb|CAD79779.1|	gi|29160305|emb|CAD79779.1| unnamed protein product [Chaetomium thermophilum]	6458	57875	361	252	29	28	56.7	9559	1	0	1	6.348.015	12.675.885	2	12.675.833	0.0051	358	368	0	63.05	1.60E-06	K	VAFGDIDDFNR	K					41339: Sum of 2 scans in range 36723 (rt=46.4399) to 36758 (rt=46.4774) [H:\DATA-2018\heruonan\20181022\4.raw]
2	1	gi|29160305|emb|CAD79779.1|	gi|29160305|emb|CAD79779.1| unnamed protein product [Chaetomium thermophilum]	6458	57875	361	252	29	28	56.7	9560	1	0	1	6.348.015	12.675.885	2	12.675.833	0.0052	358	368	0	46.14	7.70E-05	K	VAFGDIDDFNR	K					36947: Sum of 2 scans in range 33459 (rt=42.8463) to 33507 (rt=42.8986) [H:\DATA-2018\heruonan\20181022\4.raw]
2	1	gi|29160305|emb|CAD79779.1|	gi|29160305|emb|CAD79779.1| unnamed protein product [Chaetomium thermophilum]	6458	57875	361	252	29	28	56.7	9561	1	0	1	6.348.016	12.675.885	2	12.675.833	0.0052	358	368	0	64.57	1.10E-06	K	VAFGDIDDFNR	K					35261: Scan 32160 (rt=41.4448) [H:\DATA-2018\heruonan\20181022\4.raw]
2	1	gi|29160305|emb|CAD79779.1|	gi|29160305|emb|CAD79779.1| unnamed protein product [Chaetomium thermophilum]	6458	57875	361	252	29	28	56.7	9562	1	0	1	6.348.016	12.675.886	2	12.675.833	0.0053	358	368	0	67.98	5.20E-07	K	VAFGDIDDFNR	K					37788: Scan 34106 (rt=43.5481) [H:\DATA-2018\heruonan\20181022\4.raw]
2	1	gi|29160305|emb|CAD79779.1|	gi|29160305|emb|CAD79779.1| unnamed protein product [Chaetomium thermophilum]	6458	57875	361	252	29	28	56.7	9563	1	0	1	6.348.016	12.675.886	2	12.675.833	0.0053	358	368	0	46.96	6.50E-05	K	VAFGDIDDFNR	K					49950: Scan 42957 (rt=53.4) [H:\DATA-2018\heruonan\20181022\4.raw]
2	1	gi|29160305|emb|CAD79779.1|	gi|29160305|emb|CAD79779.1| unnamed protein product [Chaetomium thermophilum]	6458	57875	361	252	29	28	56.7	9564	1	0	1	6.348.017	12.675.887	2	12.675.833	0.0054	358	368	0	63.37	1.50E-06	K	VAFGDIDDFNR	K					46067: Scan 40136 (rt=50.2569) [H:\DATA-2018\heruonan\20181022\4.raw]
2	1	gi|29160305|emb|CAD79779.1|	gi|29160305|emb|CAD79779.1| unnamed protein product [Chaetomium thermophilum]	6458	57875	361	252	29	28	56.7	9565	1	0	1	6.348.017	12.675.888	2	12.675.833	0.0055	358	368	0	31.25	0.0024	K	VAFGDIDDFNR	K					56471: Scan 47687 (rt=58.575) [H:\DATA-2018\heruonan\20181022\4.raw]
2	1	gi|29160305|emb|CAD79779.1|	gi|29160305|emb|CAD79779.1| unnamed protein product [Chaetomium thermophilum]	6458	57875	361	252	29	28	56.7	9566	1	0	1	6.348.017	12.675.888	2	12.675.833	0.0055	358	368	0	53.17	1.60E-05	K	VAFGDIDDFNR	K					53936: Sum of 2 scans in range 45875 (rt=56.5421) to 45904 (rt=56.574) [H:\DATA-2018\heruonan\20181022\4.raw]
2	1	gi|29160305|emb|CAD79779.1|	gi|29160305|emb|CAD79779.1| unnamed protein product [Chaetomium thermophilum]	6458	57875	361	252	29	28	56.7	9567	1	0	1	6.348.017	12.675.888	2	12.675.833	0.0055	358	368	0	50.58	2.80E-05	K	VAFGDIDDFNR	K					50480: Scan 43341 (rt=53.8201) [H:\DATA-2018\heruonan\20181022\4.raw]
2	1	gi|29160305|emb|CAD79779.1|	gi|29160305|emb|CAD79779.1| unnamed protein product [Chaetomium thermophilum]	6458	57875	361	252	29	28	56.7	9568	1	0	1	6.348.017	12.675.888	2	12.675.833	0.0055	358	368	0	51.02	2.50E-05	K	VAFGDIDDFNR	K					48876: Scan 42203 (rt=52.5571) [H:\DATA-2018\heruonan\20181022\4.raw]
2	1	gi|29160305|emb|CAD79779.1|	gi|29160305|emb|CAD79779.1| unnamed protein product [Chaetomium thermophilum]	6458	57875	361	252	29	28	56.7	9569	1	0	1	634.802	12.675.894	2	12.675.833	0.006	358	368	0	63.03	1.80E-06	K	VAFGDIDDFNR	K					44967: Scan 39352 (rt=49.3702) [H:\DATA-2018\heruonan\20181022\4.raw]
2	1	gi|29160305|emb|CAD79779.1|	gi|29160305|emb|CAD79779.1| unnamed protein product [Chaetomium thermophilum]	6458	57875	361	252	29	28	56.7	9570	1	0	1	634.802	12.675.894	2	12.675.833	0.0061	358	368	0	50.5	3.30E-05	K	VAFGDIDDFNR	K					47057: Scan 40850 (rt=51.0555) [H:\DATA-2018\heruonan\20181022\4.raw]
2	1	gi|29160305|emb|CAD79779.1|	gi|29160305|emb|CAD79779.1| unnamed protein product [Chaetomium thermophilum]	6458	57875	361	252	29	28	56.7	9571	1	0	1	6.348.023	12.675.901	2	12.675.833	0.0068	358	368	0	33.6	0.0016	K	VAFGDIDDFNR	K					46496: Scan 40443 (rt=50.5987) [H:\DATA-2018\heruonan\20181022\4.raw]
2	1	gi|29160305|emb|CAD79779.1|	gi|29160305|emb|CAD79779.1| unnamed protein product [Chaetomium thermophilum]	6458	57875	361	252	29	28	56.7	12614	1	0	1	4.662.349	13.956.829	3	13.956.783	0.0046	358	369	1	12.76	0.38	K	VAFGDIDDFNRK	G					28706: Scan 26930 (rt=35.7988) [H:\DATA-2018\heruonan\20181022\4.raw]
2	1	gi|29160305|emb|CAD79779.1|	gi|29160305|emb|CAD79779.1| unnamed protein product [Chaetomium thermophilum]	6458	57875	361	252	29	28	56.7	12615	1	0	1	4.662.349	13.956.829	3	13.956.783	0.0046	358	369	1	39.05	0.00088	K	VAFGDIDDFNRK	G					26646: Scan 25245 (rt=33.9841) [H:\DATA-2018\heruonan\20181022\4.raw]
2	1	gi|29160305|emb|CAD79779.1|	gi|29160305|emb|CAD79779.1| unnamed protein product [Chaetomium thermophilum]	6458	57875	361	252	29	28	56.7	12616	1	0	1	4.662.349	1.395.683	3	13.956.783	0.0047	358	369	1	11.53	0.52	K	VAFGDIDDFNRK	G					27844: Scan 26239 (rt=35.049) [H:\DATA-2018\heruonan\20181022\4.raw]
2	1	gi|29160305|emb|CAD79779.1|	gi|29160305|emb|CAD79779.1| unnamed protein product [Chaetomium thermophilum]	6458	57875	361	252	29	28	56.7	12617	1	0	1	6.988.488	1.395.683	2	13.956.783	0.0047	358	369	1	32.84	0.0038	K	VAFGDIDDFNRK	G					26979: Scan 25538 (rt=34.3021) [H:\DATA-2018\heruonan\20181022\4.raw]
2	1	gi|29160305|emb|CAD79779.1|	gi|29160305|emb|CAD79779.1| unnamed protein product [Chaetomium thermophilum]	6458	57875	361	252	29	28	56.7	12618	1	0	1	466.235	13.956.832	3	13.956.783	0.0049	358	369	1	6.76	1.6	K	VAFGDIDDFNRK	G					27422: Scan 25893 (rt=34.6812) [H:\DATA-2018\heruonan\20181022\4.raw]
2	1	gi|29160305|emb|CAD79779.1|	gi|29160305|emb|CAD79779.1| unnamed protein product [Chaetomium thermophilum]	6458	57875	361	252	29	28	56.7	12619	1	0	1	6.988.489	13.956.832	2	13.956.783	0.0049	358	369	1	14	0.29	K	VAFGDIDDFNRK	G					27393: Scan 25873 (rt=34.6607) [H:\DATA-2018\heruonan\20181022\4.raw]
2	1	gi|29160305|emb|CAD79779.1|	gi|29160305|emb|CAD79779.1| unnamed protein product [Chaetomium thermophilum]	6458	57875	361	252	29	28	56.7	12620	1	0	1	466.235	13.956.832	3	13.956.783	0.0049	358	369	1	18.92	0.095	K	VAFGDIDDFNRK	G					23855: Scan 22816 (rt=31.3341) [H:\DATA-2018\heruonan\20181022\4.raw]
2	1	gi|29160305|emb|CAD79779.1|	gi|29160305|emb|CAD79779.1| unnamed protein product [Chaetomium thermophilum]	6458	57875	361	252	29	28	56.7	12621	1	0	1	698.849	13.956.835	2	13.956.783	0.0052	358	369	1	39.63	0.00081	K	VAFGDIDDFNRK	G					26601: Scan 25207 (rt=33.9431) [H:\DATA-2018\heruonan\20181022\4.raw]
2	1	gi|29160305|emb|CAD79779.1|	gi|29160305|emb|CAD79779.1| unnamed protein product [Chaetomium thermophilum]	6458	57875	361	252	29	28	56.7	12622	1	0	1	6.988.491	13.956.835	2	13.956.783	0.0053	358	369	1	46.51	0.00017	K	VAFGDIDDFNRK	G					23867: Scan 22826 (rt=31.3452) [H:\DATA-2018\heruonan\20181022\4.raw]
2	1	gi|29160305|emb|CAD79779.1|	gi|29160305|emb|CAD79779.1| unnamed protein product [Chaetomium thermophilum]	6458	57875	361	252	29	28	56.7	12623	1	0	1	6.988.491	13.956.836	2	13.956.783	0.0053	358	369	1	30.75	0.0062	K	VAFGDIDDFNRK	G					27819: Scan 26218 (rt=35.0264) [H:\DATA-2018\heruonan\20181022\4.raw]
2	1	gi|29160305|emb|CAD79779.1|	gi|29160305|emb|CAD79779.1| unnamed protein product [Chaetomium thermophilum]	6458	57875	361	252	29	28	56.7	12624	1	0	1	6.988.492	13.956.838	2	13.956.783	0.0055	358	369	1	15.02	0.23	K	VAFGDIDDFNRK	G					28004: Scan 26372 (rt=35.1933) [H:\DATA-2018\heruonan\20181022\4.raw]
2	1	gi|29160305|emb|CAD79779.1|	gi|29160305|emb|CAD79779.1| unnamed protein product [Chaetomium thermophilum]	6458	57875	361	252	29	28	56.7	12625	1	0	1	6.988.493	1.395.684	2	13.956.783	0.0058	358	369	1	2.65	4	K	VAFGDIDDFNRK	G					40884: Scan 36386 (rt=46.0612) [H:\DATA-2018\heruonan\20181022\4.raw]
2	1	gi|29160305|emb|CAD79779.1|	gi|29160305|emb|CAD79779.1| unnamed protein product [Chaetomium thermophilum]	6458	57875	361	252	29	28	56.7	12627	1	0	1	6.988.513	13.956.881	2	13.956.783	0.0098	358	369	1	6.27	1.7	K	VAFGDIDDFNRK	G					34515: Scan 31574 (rt=40.8031) [H:\DATA-2018\heruonan\20181022\4.raw]
2	1	gi|29160305|emb|CAD79779.1|	gi|29160305|emb|CAD79779.1| unnamed protein product [Chaetomium thermophilum]	6458	57875	361	252	29	28	56.7	13908	1	0	0	7.242.892	14.465.638	2	14.465.656	-0.0018	186	197	0	5.92	0.26	K	YGTGYCDAQCPR	D					21862: Scan 21063 (rt=29.4182) [H:\DATA-2018\heruonan\20181022\4.raw]
2	1	gi|29160305|emb|CAD79779.1|	gi|29160305|emb|CAD79779.1| unnamed protein product [Chaetomium thermophilum]	6458	57875	361	252	29	28	56.7	13909	1	0	0	7.242.922	14.465.698	2	14.465.656	0.0041	186	197	0	42.79	5.30E-05	K	YGTGYCDAQCPR	D					11183: Scan 11033 (rt=17.7769) [H:\DATA-2018\heruonan\20181022\4.raw]
2	1	gi|29160305|emb|CAD79779.1|	gi|29160305|emb|CAD79779.1| unnamed protein product [Chaetomium thermophilum]	6458	57875	361	252	29	28	56.7	13910	1	0	0	7.242.925	14.465.703	2	14.465.656	0.0047	186	197	0	72.11	6.20E-08	K	YGTGYCDAQCPR	D					11484: Scan 11323 (rt=18.1174) [H:\DATA-2018\heruonan\20181022\4.raw]
2	1	gi|29160305|emb|CAD79779.1|	gi|29160305|emb|CAD79779.1| unnamed protein product [Chaetomium thermophilum]	6458	57875	361	252	29	28	56.7	13911	1	0	0	7.242.925	14.465.704	2	14.465.656	0.0048	186	197	0	26.13	0.0024	K	YGTGYCDAQCPR	D					12369: Scan 12201 (rt=19.2531) [H:\DATA-2018\heruonan\20181022\4.raw]
2	1	gi|29160305|emb|CAD79779.1|	gi|29160305|emb|CAD79779.1| unnamed protein product [Chaetomium thermophilum]	6458	57875	361	252	29	28	56.7	13912	1	0	0	7.242.925	14.465.705	2	14.465.656	0.0049	186	197	0	62.29	5.90E-07	K	YGTGYCDAQCPR	D					9626: Scan 9503 (rt=15.7839) [H:\DATA-2018\heruonan\20181022\4.raw]
2	1	gi|29160305|emb|CAD79779.1|	gi|29160305|emb|CAD79779.1| unnamed protein product [Chaetomium thermophilum]	6458	57875	361	252	29	28	56.7	13913	1	0	0	7.242.927	14.465.709	2	14.465.656	0.0052	186	197	0	39.93	0.0001	K	YGTGYCDAQCPR	D					9712: Scan 9588 (rt=15.8794) [H:\DATA-2018\heruonan\20181022\4.raw]
2	1	gi|29160305|emb|CAD79779.1|	gi|29160305|emb|CAD79779.1| unnamed protein product [Chaetomium thermophilum]	6458	57875	361	252	29	28	56.7	13914	1	0	0	7.242.929	14.465.713	2	14.465.656	0.0056	186	197	0	27.24	0.0019	K	YGTGYCDAQCPR	D					12095: Scan 11930 (rt=18.9154) [H:\DATA-2018\heruonan\20181022\4.raw]
2	1	gi|29160305|emb|CAD79779.1|	gi|29160305|emb|CAD79779.1| unnamed protein product [Chaetomium thermophilum]	6458	57875	361	252	29	28	56.7	13974	1	0	1	483.576	14.477.062	3	14.477.017	0.0045	291	303	1	36.59	0.0018	K	TFYGKGMTVDTTK	K					17208: Scan 16829 (rt=24.63) [H:\DATA-2018\heruonan\20181022\4.raw]
2	1	gi|29160305|emb|CAD79779.1|	gi|29160305|emb|CAD79779.1| unnamed protein product [Chaetomium thermophilum]	6458	57875	361	252	29	28	56.7	14384	1	0	1	7.328.586	14.637.025	2	14.636.967	0.0059	291	303	1	65.26	1.90E-06	K	TFYGKGMTVDTTK	K	Oxidation (M)	0.0000001000000.0			11229: Scan 11077 (rt=17.8317) [H:\DATA-2018\heruonan\20181022\4.raw]
2	1	gi|29160305|emb|CAD79779.1|	gi|29160305|emb|CAD79779.1| unnamed protein product [Chaetomium thermophilum]	6458	57875	361	252	29	28	56.7	17265	1	0	1	7.822.952	15.625.759	2	15.625.726	0.0033	257	270	0	36.47	0.00023	R	CEGNSCGGTYSSER	Y					6996: Scan 6685 (rt=11.6873) [H:\DATA-2018\heruonan\20181022\4.raw]
2	1	gi|29160305|emb|CAD79779.1|	gi|29160305|emb|CAD79779.1| unnamed protein product [Chaetomium thermophilum]	6458	57875	361	252	29	28	56.7	17268	1	0	1	7.822.961	15.625.776	2	15.625.726	0.0051	257	270	0	47.48	1.80E-05	R	CEGNSCGGTYSSER	Y					10729: Scan 10579 (rt=17.1795) [H:\DATA-2018\heruonan\20181022\4.raw]
2	1	gi|29160305|emb|CAD79779.1|	gi|29160305|emb|CAD79779.1| unnamed protein product [Chaetomium thermophilum]	6458	57875	361	252	29	28	56.7	17269	1	0	1	7.822.963	1.562.578	2	15.625.726	0.0054	257	270	0	78.37	1.50E-08	R	CEGNSCGGTYSSER	Y					6670: Scan 6343 (rt=11.1456) [H:\DATA-2018\heruonan\20181022\4.raw]
2	1	gi|29160305|emb|CAD79779.1|	gi|29160305|emb|CAD79779.1| unnamed protein product [Chaetomium thermophilum]	6458	57875	361	252	29	28	56.7	17270	1	0	1	7.822.963	1.562.578	2	15.625.726	0.0054	257	270	0	13.6	0.044	R	CEGNSCGGTYSSER	Y					4918: Scan 4430 (rt=8.4479) [H:\DATA-2018\heruonan\20181022\4.raw]
2	1	gi|29160305|emb|CAD79779.1|	gi|29160305|emb|CAD79779.1| unnamed protein product [Chaetomium thermophilum]	6458	57875	361	252	29	28	56.7	17626	1	0	1	7.889.078	15.758.011	2	15.757.967	0.0044	291	304	2	33.37	0.0043	K	TFYGKGMTVDTTKK	M					14632: Scan 14367 (rt=21.8718) [H:\DATA-2018\heruonan\20181022\4.raw]
2	1	gi|29160305|emb|CAD79779.1|	gi|29160305|emb|CAD79779.1| unnamed protein product [Chaetomium thermophilum]	6458	57875	361	252	29	28	56.7	17627	1	0	1	5.262.752	15.758.036	3	15.757.967	0.0069	291	304	2	21.99	0.057	K	TFYGKGMTVDTTKK	M					14659: Scan 14398 (rt=21.9039) [H:\DATA-2018\heruonan\20181022\4.raw]
2	1	gi|29160305|emb|CAD79779.1|	gi|29160305|emb|CAD79779.1| unnamed protein product [Chaetomium thermophilum]	6458	57875	361	252	29	28	56.7	18142	1	0	0	7.974.128	1.592.811	2	1.592.806	0.005	113	126	1	24.31	0.028	K	FVTKHQYGTNVGSR	V					9412: Scan 9297 (rt=15.5498) [H:\DATA-2018\heruonan\20181022\4.raw]
2	1	gi|29160305|emb|CAD79779.1|	gi|29160305|emb|CAD79779.1| unnamed protein product [Chaetomium thermophilum]	6458	57875	361	252	29	28	56.7	26512	1	0	0	940.374	18.787.335	2	18.787.301	0.0033	271	286	0	16.56	0.022	R	YAGVCDPDGCDFNAYR	Q					45183: Scan 39502 (rt=49.5425) [H:\DATA-2018\heruonan\20181022\4.raw]
2	1	gi|29160305|emb|CAD79779.1|	gi|29160305|emb|CAD79779.1| unnamed protein product [Chaetomium thermophilum]	6458	57875	361	252	29	28	56.7	26513	1	0	0	9.403.741	18.787.336	2	18.787.301	0.0035	271	286	0	6.07	0.25	R	YAGVCDPDGCDFNAYR	Q					33169: Scan 30480 (rt=39.6207) [H:\DATA-2018\heruonan\20181022\4.raw]
2	1	gi|29160305|emb|CAD79779.1|	gi|29160305|emb|CAD79779.1| unnamed protein product [Chaetomium thermophilum]	6458	57875	361	252	29	28	56.7	26514	1	0	0	9.403.745	18.787.343	2	18.787.301	0.0042	271	286	0	14.16	0.038	R	YAGVCDPDGCDFNAYR	Q					27955: Scan 26333 (rt=35.1502) [H:\DATA-2018\heruonan\20181022\4.raw]
2	1	gi|29160305|emb|CAD79779.1|	gi|29160305|emb|CAD79779.1| unnamed protein product [Chaetomium thermophilum]	6458	57875	361	252	29	28	56.7	26515	1	0	0	9.403.746	18.787.346	2	18.787.301	0.0045	271	286	0	24.56	0.0035	R	YAGVCDPDGCDFNAYR	Q					23785: Scan 22750 (rt=31.2619) [H:\DATA-2018\heruonan\20181022\4.raw]
2	1	gi|29160305|emb|CAD79779.1|	gi|29160305|emb|CAD79779.1| unnamed protein product [Chaetomium thermophilum]	6458	57875	361	252	29	28	56.7	26518	1	0	0	9.403.748	1.878.735	2	18.787.301	0.0049	271	286	0	1.53	0.7	R	YAGVCDPDGCDFNAYR	Q					38992: Scan 35020 (rt=44.5647) [H:\DATA-2018\heruonan\20181022\4.raw]
2	1	gi|29160305|emb|CAD79779.1|	gi|29160305|emb|CAD79779.1| unnamed protein product [Chaetomium thermophilum]	6458	57875	361	252	29	28	56.7	26519	1	0	0	9.403.749	18.787.353	2	18.787.301	0.0052	271	286	0	29.38	0.0012	R	YAGVCDPDGCDFNAYR	Q					27315: Scan 25808 (rt=34.5909) [H:\DATA-2018\heruonan\20181022\4.raw]
2	1	gi|29160305|emb|CAD79779.1|	gi|29160305|emb|CAD79779.1| unnamed protein product [Chaetomium thermophilum]	6458	57875	361	252	29	28	56.7	26520	1	0	0	940.375	18.787.355	2	18.787.301	0.0053	271	286	0	27.9	0.0016	R	YAGVCDPDGCDFNAYR	Q					26524: Scan 25137 (rt=33.868) [H:\DATA-2018\heruonan\20181022\4.raw]
2	1	gi|29160305|emb|CAD79779.1|	gi|29160305|emb|CAD79779.1| unnamed protein product [Chaetomium thermophilum]	6458	57875	361	252	29	28	56.7	26522	1	0	0	9.403.751	18.787.356	2	18.787.301	0.0054	271	286	0	51.18	7.60E-06	R	YAGVCDPDGCDFNAYR	Q					24825: Scan 23677 (rt=32.271) [H:\DATA-2018\heruonan\20181022\4.raw]
2	1	gi|29160305|emb|CAD79779.1|	gi|29160305|emb|CAD79779.1| unnamed protein product [Chaetomium thermophilum]	6458	57875	361	252	29	28	56.7	26523	1	0	0	9.403.752	18.787.359	2	18.787.301	0.0058	271	286	0	53.69	4.30E-06	R	YAGVCDPDGCDFNAYR	Q					24150: Scan 23079 (rt=31.6074) [H:\DATA-2018\heruonan\20181022\4.raw]
2	1	gi|29160305|emb|CAD79779.1|	gi|29160305|emb|CAD79779.1| unnamed protein product [Chaetomium thermophilum]	6458	57875	361	252	29	28	56.7	26524	1	0	0	9.403.753	18.787.359	2	18.787.301	0.0058	271	286	0	41.25	7.50E-05	R	YAGVCDPDGCDFNAYR	Q					24733: Scan 23596 (rt=32.1735) [H:\DATA-2018\heruonan\20181022\4.raw]
2	1	gi|29160305|emb|CAD79779.1|	gi|29160305|emb|CAD79779.1| unnamed protein product [Chaetomium thermophilum]	6458	57875	361	252	29	28	56.7	26525	1	0	0	9.403.753	1.878.736	2	18.787.301	0.0058	271	286	0	0.55	0.88	R	YAGVCDPDGCDFNAYR	Q					35595: Scan 32427 (rt=41.7307) [H:\DATA-2018\heruonan\20181022\4.raw]
2	1	gi|29160305|emb|CAD79779.1|	gi|29160305|emb|CAD79779.1| unnamed protein product [Chaetomium thermophilum]	6458	57875	361	252	29	28	56.7	26526	1	0	0	9.403.753	18.787.361	2	18.787.301	0.0059	271	286	0	5.45	0.29	R	YAGVCDPDGCDFNAYR	Q					35884: Scan 32643 (rt=41.9627) [H:\DATA-2018\heruonan\20181022\4.raw]
2	1	gi|29160305|emb|CAD79779.1|	gi|29160305|emb|CAD79779.1| unnamed protein product [Chaetomium thermophilum]	6458	57875	361	252	29	28	56.7	26527	1	0	0	9.403.755	18.787.365	2	18.787.301	0.0063	271	286	0	46.17	2.40E-05	R	YAGVCDPDGCDFNAYR	Q					25068: Scan 23894 (rt=32.5216) [H:\DATA-2018\heruonan\20181022\4.raw]
2	1	gi|29160305|emb|CAD79779.1|	gi|29160305|emb|CAD79779.1| unnamed protein product [Chaetomium thermophilum]	6458	57875	361	252	29	28	56.7	26528	1	0	0	6.272.529	18.787.368	3	18.787.301	0.0066	271	286	0	45.43	2.90E-05	R	YAGVCDPDGCDFNAYR	Q					24848: Scan 23697 (rt=32.2927) [H:\DATA-2018\heruonan\20181022\4.raw]
2	1	gi|29160305|emb|CAD79779.1|	gi|29160305|emb|CAD79779.1| unnamed protein product [Chaetomium thermophilum]	6458	57875	361	252	29	28	56.7	26529	1	0	0	9.403.757	18.787.368	2	18.787.301	0.0066	271	286	0	14.79	0.033	R	YAGVCDPDGCDFNAYR	Q					26919: Scan 25486 (rt=34.2445) [H:\DATA-2018\heruonan\20181022\4.raw]
2	1	gi|29160305|emb|CAD79779.1|	gi|29160305|emb|CAD79779.1| unnamed protein product [Chaetomium thermophilum]	6458	57875	361	252	29	28	56.7	26531	1	0	0	6.272.529	18.787.369	3	18.787.301	0.0068	271	286	0	11.19	0.076	R	YAGVCDPDGCDFNAYR	Q					25491: Scan 24259 (rt=32.9274) [H:\DATA-2018\heruonan\20181022\4.raw]
2	1	gi|29160305|emb|CAD79779.1|	gi|29160305|emb|CAD79779.1| unnamed protein product [Chaetomium thermophilum]	6458	57875	361	252	29	28	56.7	26532	1	0	0	9.403.757	18.787.369	2	18.787.301	0.0068	271	286	0	7.26	0.19	R	YAGVCDPDGCDFNAYR	Q					34835: Scan 31827 (rt=41.0865) [H:\DATA-2018\heruonan\20181022\4.raw]
2	1	gi|29160305|emb|CAD79779.1|	gi|29160305|emb|CAD79779.1| unnamed protein product [Chaetomium thermophilum]	6458	57875	361	252	29	28	56.7	26534	1	0	0	9.403.759	18.787.373	2	18.787.301	0.0071	271	286	0	39.86	0.0001	R	YAGVCDPDGCDFNAYR	Q					40107: Scan 35832 (rt=45.4512) [H:\DATA-2018\heruonan\20181022\4.raw]
2	1	gi|29160305|emb|CAD79779.1|	gi|29160305|emb|CAD79779.1| unnamed protein product [Chaetomium thermophilum]	6458	57875	361	252	29	28	56.7	26535	1	0	0	9.403.762	18.787.378	2	18.787.301	0.0077	271	286	0	51.36	7.30E-06	R	YAGVCDPDGCDFNAYR	Q					25443: Scan 24213 (rt=32.8772) [H:\DATA-2018\heruonan\20181022\4.raw]
2	1	gi|29160305|emb|CAD79779.1|	gi|29160305|emb|CAD79779.1| unnamed protein product [Chaetomium thermophilum]	6458	57875	361	252	29	28	56.7	26536	1	0	0	9.403.764	18.787.382	2	18.787.301	0.0081	271	286	0	4.94	0.32	R	YAGVCDPDGCDFNAYR	Q					32499: Scan 29943 (rt=39.0508) [H:\DATA-2018\heruonan\20181022\4.raw]
2	1	gi|29160305|emb|CAD79779.1|	gi|29160305|emb|CAD79779.1| unnamed protein product [Chaetomium thermophilum]	6458	57875	361	252	29	28	56.7	26537	1	0	0	6.272.534	18.787.385	3	18.787.301	0.0083	271	286	0	37.16	0.00019	R	YAGVCDPDGCDFNAYR	Q					24503: Scan 23393 (rt=31.9488) [H:\DATA-2018\heruonan\20181022\4.raw]
2	1	gi|29160305|emb|CAD79779.1|	gi|29160305|emb|CAD79779.1| unnamed protein product [Chaetomium thermophilum]	6458	57875	361	252	29	28	56.7	30096	1	0	1	10.079.632	20.139.118	2	20.139.214	-0.0096	340	357	0	17.27	0.064	K	IPGNPGNSITQEWCDAQK	V					28193: Scan 26517 (rt=35.3493) [H:\DATA-2018\heruonan\20181022\4.raw]
2	1	gi|29160305|emb|CAD79779.1|	gi|29160305|emb|CAD79779.1| unnamed protein product [Chaetomium thermophilum]	6458	57875	361	252	29	28	56.7	30099	1	0	1	6.723.152	20.139.236	3	20.139.214	0.0022	340	357	0	33.88	0.0014	K	IPGNPGNSITQEWCDAQK	V					29829: Scan 27811 (rt=36.7528) [H:\DATA-2018\heruonan\20181022\4.raw]
2	1	gi|29160305|emb|CAD79779.1|	gi|29160305|emb|CAD79779.1| unnamed protein product [Chaetomium thermophilum]	6458	57875	361	252	29	28	56.7	30101	1	0	1	10.079.694	20.139.242	2	20.139.214	0.0028	340	357	0	38.1	0.00051	K	IPGNPGNSITQEWCDAQK	V					29796: Scan 27786 (rt=36.7273) [H:\DATA-2018\heruonan\20181022\4.raw]
2	1	gi|29160305|emb|CAD79779.1|	gi|29160305|emb|CAD79779.1| unnamed protein product [Chaetomium thermophilum]	6458	57875	361	252	29	28	56.7	30102	1	0	1	1.007.971	20.139.274	2	20.139.214	0.006	340	357	0	49.66	4.10E-05	K	IPGNPGNSITQEWCDAQK	V					29383: Scan 27469 (rt=36.3805) [H:\DATA-2018\heruonan\20181022\4.raw]
2	1	gi|29160305|emb|CAD79779.1|	gi|29160305|emb|CAD79779.1| unnamed protein product [Chaetomium thermophilum]	6458	57875	361	252	29	28	56.7	30103	1	0	1	6.723.167	20.139.282	3	20.139.214	0.0067	340	357	0	33.67	0.0016	K	IPGNPGNSITQEWCDAQK	V					29403: Scan 27483 (rt=36.3954) [H:\DATA-2018\heruonan\20181022\4.raw]
2	1	gi|29160305|emb|CAD79779.1|	gi|29160305|emb|CAD79779.1| unnamed protein product [Chaetomium thermophilum]	6458	57875	361	252	29	28	56.7	30104	1	0	1	672.317	20.139.291	3	20.139.214	0.0076	340	357	0	38.38	0.00055	K	IPGNPGNSITQEWCDAQK	V					28996: Scan 27160 (rt=36.0484) [H:\DATA-2018\heruonan\20181022\4.raw]
2	1	gi|29160305|emb|CAD79779.1|	gi|29160305|emb|CAD79779.1| unnamed protein product [Chaetomium thermophilum]	6458	57875	361	252	29	28	56.7	43050	1	0	1	8.657.361	25.941.865	3	25.941.786	0.0079	201	224	0	49.49	4.80E-05	K	FINGEANIENWTPSTNDANAGFGR	Y					36072: Scan 32790 (rt=42.1221) [H:\DATA-2018\heruonan\20181022\4.raw]
2	1	gi|29160305|emb|CAD79779.1|	gi|29160305|emb|CAD79779.1| unnamed protein product [Chaetomium thermophilum]	6458	57875	361	252	29	28	56.7	43051	1	0	1	8.657.363	2.594.187	3	25.941.786	0.0084	201	224	0	41	0.00034	K	FINGEANIENWTPSTNDANAGFGR	Y					36491: Scan 33118 (rt=42.4724) [H:\DATA-2018\heruonan\20181022\4.raw]
2	1	gi|29160305|emb|CAD79779.1|	gi|29160305|emb|CAD79779.1| unnamed protein product [Chaetomium thermophilum]	6458	57875	361	252	29	28	56.7	48501	1	0	0	9.768.207	29.274.401	3	29.274.447	-0.0046	417	444	0	11.23	0.57	R	GACPTTSGVPAEIEAQVPNSNVIFSNIR	F					50940: Scan 43683 (rt=54.193) [H:\DATA-2018\heruonan\20181022\4.raw]
2	1	gi|29160305|emb|CAD79779.1|	gi|29160305|emb|CAD79779.1| unnamed protein product [Chaetomium thermophilum]	6458	57875	361	252	29	28	56.7	48502	1	0	0	1.464.733	29.274.514	2	29.274.447	0.0067	417	444	0	2.54	4.5	R	GACPTTSGVPAEIEAQVPNSNVIFSNIR	F					47855: Scan 41432 (rt=51.7004) [H:\DATA-2018\heruonan\20181022\4.raw]
2	1	gi|29160305|emb|CAD79779.1|	gi|29160305|emb|CAD79779.1| unnamed protein product [Chaetomium thermophilum]	6458	57875	361	252	29	28	56.7	48503	1	0	0	9.768.253	2.927.454	3	29.274.447	0.0092	417	444	0	35.46	0.0023	R	GACPTTSGVPAEIEAQVPNSNVIFSNIR	F					48513: Scan 41930 (rt=52.2553) [H:\DATA-2018\heruonan\20181022\4.raw]
2	1	gi|29160305|emb|CAD79779.1|	gi|29160305|emb|CAD79779.1| unnamed protein product [Chaetomium thermophilum]	6458	57875	361	252	29	28	56.7	48504	1	0	0	14.647.348	2.927.455	2	29.274.447	0.0103	417	444	0	0.98	6.5	R	GACPTTSGVPAEIEAQVPNSNVIFSNIR	F					48267: Scan 41737 (rt=52.0449) [H:\DATA-2018\heruonan\20181022\4.raw]
2	1	gi|29160305|emb|CAD79779.1|	gi|29160305|emb|CAD79779.1| unnamed protein product [Chaetomium thermophilum]	6458	57875	361	252	29	28	56.7	48505	1	0	0	9.768.256	29.274.551	3	29.274.447	0.0104	417	444	0	24.57	0.028	R	GACPTTSGVPAEIEAQVPNSNVIFSNIR	F					48099: Scan 41606 (rt=51.8999) [H:\DATA-2018\heruonan\20181022\4.raw]
2	1	gi|29160305|emb|CAD79779.1|	gi|29160305|emb|CAD79779.1| unnamed protein product [Chaetomium thermophilum]	6458	57875	361	252	29	28	56.7	48506	1	0	0	9.768.258	29.274.555	3	29.274.447	0.0107	417	444	0	21.41	0.059	R	GACPTTSGVPAEIEAQVPNSNVIFSNIR	F					47654: Scan 41293 (rt=51.5435) [H:\DATA-2018\heruonan\20181022\4.raw]
2	1	gi|29160305|emb|CAD79779.1|	gi|29160305|emb|CAD79779.1| unnamed protein product [Chaetomium thermophilum]	6458	57875	361	252	29	28	56.7	48507	1	0	0	7.328.716	29.274.573	4	29.274.447	0.0125	417	444	0	14.96	0.26	R	GACPTTSGVPAEIEAQVPNSNVIFSNIR	F					48282: Scan 41749 (rt=52.0574) [H:\DATA-2018\heruonan\20181022\4.raw]
2	1	gi|29160305|emb|CAD79779.1|	gi|29160305|emb|CAD79779.1| unnamed protein product [Chaetomium thermophilum]	6458	57875	361	252	29	28	56.7	48956	1	0	1	9.884.143	2.962.221	3	29.622.134	0.0075	58	83	0	43.29	4.70E-05	R	WTHTVSGSTNCYTGNEWDTSICSDGK	S					25739: Scan 24475 (rt=33.1612) [H:\DATA-2018\heruonan\20181022\4.raw]
2	1	gi|29160305|emb|CAD79779.1|	gi|29160305|emb|CAD79779.1| unnamed protein product [Chaetomium thermophilum]	6458	57875	361	252	29	28	56.7	51226	1	0	0	10.444.469	31.303.189	3	31.303.166	0.0023	84	112	0	34.01	0.0004	K	SCAQTCCVDGADYSSTYGITTSGDSLNLK	F					30866: Scan 28643 (rt=37.6554) [H:\DATA-2018\heruonan\20181022\4.raw]
2	1	gi|29160305|emb|CAD79779.1|	gi|29160305|emb|CAD79779.1| unnamed protein product [Chaetomium thermophilum]	6458	57875	361	252	29	28	56.7	51229	1	0	0	10.444.501	31.303.285	3	31.303.166	0.0119	84	112	0	2.43	0.57	K	SCAQTCCVDGADYSSTYGITTSGDSLNLK	F					39775: Scan 35595 (rt=45.1935) [H:\DATA-2018\heruonan\20181022\4.raw]
2	1	gi|29160305|emb|CAD79779.1|	gi|29160305|emb|CAD79779.1| unnamed protein product [Chaetomium thermophilum]	6458	57875	361	252	29	28	56.7	55777	1	0	1	12.408.631	37.195.675	3	37.195.571	0.0103	225	256	0	5.57	0.28	R	YGSCCSEMDIWEANNMATAFTPHPCTIIGQSR	C	Oxidation (M)	0.00000001000000000000000000000000.0			41042: Scan 36504 (rt=46.1936) [H:\DATA-2018\heruonan\20181022\4.raw]
2	2	gi|156712282|emb|CAM98448.1|	gi|156712282|emb|CAM98448.1| cellulose 1,4-beta-cellobiosidase [Chaetomium thermophilum]	3479	57806	232	150	20	18	32.5	1206	1	0	0	8.093.669	8.083.597	1	8.083.571	0.0025	370	377	0	17.8	0.046	K	GGMAQMSK	A					7018: Scan 6712 (rt=11.7282) [H:\DATA-2018\heruonan\20181022\4.raw]
2	2	gi|156712282|emb|CAM98448.1|	gi|156712282|emb|CAM98448.1| cellulose 1,4-beta-cellobiosidase [Chaetomium thermophilum]	3479	57806	232	150	20	18	32.5	1207	1	0	0	4.051.872	8.083.599	2	8.083.571	0.0028	370	377	0	28	0.0044	K	GGMAQMSK	A					7185: Scan 6902 (rt=11.9855) [H:\DATA-2018\heruonan\20181022\4.raw]
2	2	gi|156712282|emb|CAM98448.1|	gi|156712282|emb|CAM98448.1| cellulose 1,4-beta-cellobiosidase [Chaetomium thermophilum]	3479	57806	232	150	20	18	32.5	1208	1	0	0	4.051.873	808.36	2	8.083.571	0.0028	370	377	0	35.02	0.00087	K	GGMAQMSK	A					6751: Scan 6425 (rt=11.2784) [H:\DATA-2018\heruonan\20181022\4.raw]
2	2	gi|156712282|emb|CAM98448.1|	gi|156712282|emb|CAM98448.1| cellulose 1,4-beta-cellobiosidase [Chaetomium thermophilum]	3479	57806	232	150	20	18	32.5	1209	1	0	0	8.093.681	8.083.608	1	8.083.571	0.0036	370	377	0	24.78	0.01	K	GGMAQMSK	A					7273: Scan 7006 (rt=12.1371) [H:\DATA-2018\heruonan\20181022\4.raw]
2	2	gi|156712282|emb|CAM98448.1|	gi|156712282|emb|CAM98448.1| cellulose 1,4-beta-cellobiosidase [Chaetomium thermophilum]	3479	57806	232	150	20	18	32.5	1210	1	0	0	8.093.681	8.083.608	1	8.083.571	0.0037	370	377	0	41.21	0.00023	K	GGMAQMSK	A					7192: Scan 6910 (rt=11.9956) [H:\DATA-2018\heruonan\20181022\4.raw]
2	2	gi|156712282|emb|CAM98448.1|	gi|156712282|emb|CAM98448.1| cellulose 1,4-beta-cellobiosidase [Chaetomium thermophilum]	3479	57806	232	150	20	18	32.5	1434	1	0	0	4.131.849	8.243.552	2	8.243.521	0.0032	370	377	0	11.01	0.15	K	GGMAQMSK	A	Oxidation (M)	0.00000100.0			2639: Scan 2526 (rt=6.07579) [H:\DATA-2018\heruonan\20181022\4.raw]
2	2	gi|156712282|emb|CAM98448.1|	gi|156712282|emb|CAM98448.1| cellulose 1,4-beta-cellobiosidase [Chaetomium thermophilum]	3479	57806	232	150	20	18	32.5	1435	1	0	0	4.131.851	8.243.556	2	8.243.521	0.0036	370	377	0	7.63	0.34	K	GGMAQMSK	A	Oxidation (M)	0.00100000.0			2861: Scan 2701 (rt=6.29108) [H:\DATA-2018\heruonan\20181022\4.raw]
2	2	gi|156712282|emb|CAM98448.1|	gi|156712282|emb|CAM98448.1| cellulose 1,4-beta-cellobiosidase [Chaetomium thermophilum]	3479	57806	232	150	20	18	32.5	1436	1	0	0	4.131.855	8.243.563	2	8.243.521	0.0043	370	377	0	5.44	0.61	K	GGMAQMSK	A	Oxidation (M)	0.00100000.0			3644: Scan 3347 (rt=7.1127) [H:\DATA-2018\heruonan\20181022\4.raw]
2	2	gi|156712282|emb|CAM98448.1|	gi|156712282|emb|CAM98448.1| cellulose 1,4-beta-cellobiosidase [Chaetomium thermophilum]	3479	57806	232	150	20	18	32.5	1772	1	0	1	423.241	8.444.674	2	8.444.654	0.002	332	339	0	36.26	0.0026	K	IIANAESK	I					6749: Scan 6422 (rt=11.2711) [H:\DATA-2018\heruonan\20181022\4.raw]
2	2	gi|156712282|emb|CAM98448.1|	gi|156712282|emb|CAM98448.1| cellulose 1,4-beta-cellobiosidase [Chaetomium thermophilum]	3479	57806	232	150	20	18	32.5	1773	1	0	1	423.241	8.444.674	2	8.444.654	0.0021	332	339	0	36.85	0.0022	K	IIANAESK	I					6324: Scan 5952 (rt=10.6003) [H:\DATA-2018\heruonan\20181022\4.raw]
2	2	gi|156712282|emb|CAM98448.1|	gi|156712282|emb|CAM98448.1| cellulose 1,4-beta-cellobiosidase [Chaetomium thermophilum]	3479	57806	232	150	20	18	32.5	1775	1	0	1	4.232.412	8.444.679	2	8.444.654	0.0025	332	339	0	20.47	0.097	K	IIANAESK	I					5346: Scan 4856 (rt=8.98211) [H:\DATA-2018\heruonan\20181022\4.raw]
2	2	gi|156712282|emb|CAM98448.1|	gi|156712282|emb|CAM98448.1| cellulose 1,4-beta-cellobiosidase [Chaetomium thermophilum]	3479	57806	232	150	20	18	32.5	1776	1	0	1	8.454.753	844.468	1	8.444.654	0.0026	332	339	0	17.36	0.2	K	IIANAESK	I					5313: Scan 4826 (rt=8.94647) [H:\DATA-2018\heruonan\20181022\4.raw]
2	2	gi|156712282|emb|CAM98448.1|	gi|156712282|emb|CAM98448.1| cellulose 1,4-beta-cellobiosidase [Chaetomium thermophilum]	3479	57806	232	150	20	18	32.5	1778	1	0	1	8.454.755	8.444.682	1	8.444.654	0.0028	332	339	0	52	7.10E-05	K	IIANAESK	I					9084: Scan 8950 (rt=15.0492) [H:\DATA-2018\heruonan\20181022\4.raw]
2	2	gi|156712282|emb|CAM98448.1|	gi|156712282|emb|CAM98448.1| cellulose 1,4-beta-cellobiosidase [Chaetomium thermophilum]	3479	57806	232	150	20	18	32.5	1779	1	0	1	4.232.414	8.444.682	2	8.444.654	0.0028	332	339	0	39.33	0.0021	K	IIANAESK	I					6125: Scan 5732 (rt=10.2579) [H:\DATA-2018\heruonan\20181022\4.raw]
2	2	gi|156712282|emb|CAM98448.1|	gi|156712282|emb|CAM98448.1| cellulose 1,4-beta-cellobiosidase [Chaetomium thermophilum]	3479	57806	232	150	20	18	32.5	1781	1	0	1	8.454.765	8.444.692	1	8.444.654	0.0038	332	339	0	30.97	0.015	K	IIANAESK	I					9341: Scan 9218 (rt=15.4293) [H:\DATA-2018\heruonan\20181022\4.raw]
2	2	gi|156712282|emb|CAM98448.1|	gi|156712282|emb|CAM98448.1| cellulose 1,4-beta-cellobiosidase [Chaetomium thermophilum]	3479	57806	232	150	20	18	32.5	1864	1	0	0	4.287.131	8.554.117	2	8.554.127	-0.001	325	331	0	3.71	1.9	R	FYVQDGK	I					23196: Scan 22241 (rt=30.7302) [H:\DATA-2018\heruonan\20181022\4.raw]
2	2	gi|156712282|emb|CAM98448.1|	gi|156712282|emb|CAM98448.1| cellulose 1,4-beta-cellobiosidase [Chaetomium thermophilum]	3479	57806	232	150	20	18	32.5	1866	1	0	0	4.287.133	8.554.121	2	8.554.127	-0.0006	325	331	0	2.21	2.6	R	FYVQDGK	I					19805: Scan 19264 (rt=27.4747) [H:\DATA-2018\heruonan\20181022\4.raw]
2	2	gi|156712282|emb|CAM98448.1|	gi|156712282|emb|CAM98448.1| cellulose 1,4-beta-cellobiosidase [Chaetomium thermophilum]	3479	57806	232	150	20	18	32.5	1868	1	0	0	4.287.145	8.554.145	2	8.554.127	0.0018	325	331	0	18.36	0.063	R	FYVQDGK	I					11009: Scan 10857 (rt=17.5446) [H:\DATA-2018\heruonan\20181022\4.raw]
2	2	gi|156712282|emb|CAM98448.1|	gi|156712282|emb|CAM98448.1| cellulose 1,4-beta-cellobiosidase [Chaetomium thermophilum]	3479	57806	232	150	20	18	32.5	1869	1	0	0	4.287.146	8.554.146	2	8.554.127	0.0019	325	331	0	19.38	0.05	R	FYVQDGK	I					12591: Scan 12407 (rt=19.5319) [H:\DATA-2018\heruonan\20181022\4.raw]
2	2	gi|156712282|emb|CAM98448.1|	gi|156712282|emb|CAM98448.1| cellulose 1,4-beta-cellobiosidase [Chaetomium thermophilum]	3479	57806	232	150	20	18	32.5	1870	1	0	0	4.287.147	8.554.148	2	8.554.127	0.0021	325	331	0	10.48	0.38	R	FYVQDGK	I					16003: Scan 15655 (rt=23.3269) [H:\DATA-2018\heruonan\20181022\4.raw]
2	2	gi|156712282|emb|CAM98448.1|	gi|156712282|emb|CAM98448.1| cellulose 1,4-beta-cellobiosidase [Chaetomium thermophilum]	3479	57806	232	150	20	18	32.5	1871	1	0	0	4.287.147	8.554.149	2	8.554.127	0.0023	325	331	0	13.99	0.17	R	FYVQDGK	I					10559: Scan 10405 (rt=16.9289) [H:\DATA-2018\heruonan\20181022\4.raw]
2	2	gi|156712282|emb|CAM98448.1|	gi|156712282|emb|CAM98448.1| cellulose 1,4-beta-cellobiosidase [Chaetomium thermophilum]	3479	57806	232	150	20	18	32.5	1872	1	0	0	4.287.147	8.554.149	2	8.554.127	0.0023	325	331	0	17.48	0.076	R	FYVQDGK	I					13210: Scan 12991 (rt=20.2294) [H:\DATA-2018\heruonan\20181022\4.raw]
2	2	gi|156712282|emb|CAM98448.1|	gi|156712282|emb|CAM98448.1| cellulose 1,4-beta-cellobiosidase [Chaetomium thermophilum]	3479	57806	232	150	20	18	32.5	1873	1	0	0	4.287.147	8.554.149	2	8.554.127	0.0023	325	331	0	18.12	0.066	R	FYVQDGK	I					12913: Scan 12704 (rt=19.8914) [H:\DATA-2018\heruonan\20181022\4.raw]
2	2	gi|156712282|emb|CAM98448.1|	gi|156712282|emb|CAM98448.1| cellulose 1,4-beta-cellobiosidase [Chaetomium thermophilum]	3479	57806	232	150	20	18	32.5	1874	1	0	0	4.287.148	855.415	2	8.554.127	0.0023	325	331	0	21.8	0.028	R	FYVQDGK	I					11575: Scan 11410 (rt=18.2197) [H:\DATA-2018\heruonan\20181022\4.raw]
2	2	gi|156712282|emb|CAM98448.1|	gi|156712282|emb|CAM98448.1| cellulose 1,4-beta-cellobiosidase [Chaetomium thermophilum]	3479	57806	232	150	20	18	32.5	1875	1	0	0	4.287.148	8.554.151	2	8.554.127	0.0024	325	331	0	20.54	0.038	R	FYVQDGK	I					11839: Scan 11668 (rt=18.5599) [H:\DATA-2018\heruonan\20181022\4.raw]
2	2	gi|156712282|emb|CAM98448.1|	gi|156712282|emb|CAM98448.1| cellulose 1,4-beta-cellobiosidase [Chaetomium thermophilum]	3479	57806	232	150	20	18	32.5	1876	1	0	0	4.287.148	8.554.151	2	8.554.127	0.0024	325	331	0	19.43	0.048	R	FYVQDGK	I					11265: Scan 11118 (rt=17.8825) [H:\DATA-2018\heruonan\20181022\4.raw]
2	2	gi|156712282|emb|CAM98448.1|	gi|156712282|emb|CAM98448.1| cellulose 1,4-beta-cellobiosidase [Chaetomium thermophilum]	3479	57806	232	150	20	18	32.5	1877	1	0	0	4.287.148	8.554.151	2	8.554.127	0.0024	325	331	0	13.21	0.2	R	FYVQDGK	I					15677: Scan 15354 (rt=22.9797) [H:\DATA-2018\heruonan\20181022\4.raw]
2	2	gi|156712282|emb|CAM98448.1|	gi|156712282|emb|CAM98448.1| cellulose 1,4-beta-cellobiosidase [Chaetomium thermophilum]	3479	57806	232	150	20	18	32.5	1878	1	0	0	8.564.224	8.554.151	1	8.554.127	0.0024	325	331	0	36.72	0.0009	R	FYVQDGK	I					12901: Scan 12693 (rt=19.8762) [H:\DATA-2018\heruonan\20181022\4.raw]
2	2	gi|156712282|emb|CAM98448.1|	gi|156712282|emb|CAM98448.1| cellulose 1,4-beta-cellobiosidase [Chaetomium thermophilum]	3479	57806	232	150	20	18	32.5	1879	1	0	0	4.287.149	8.554.152	2	8.554.127	0.0025	325	331	0	4.97	1.4	R	FYVQDGK	I					21353: Scan 20625 (rt=28.9338) [H:\DATA-2018\heruonan\20181022\4.raw]
2	2	gi|156712282|emb|CAM98448.1|	gi|156712282|emb|CAM98448.1| cellulose 1,4-beta-cellobiosidase [Chaetomium thermophilum]	3479	57806	232	150	20	18	32.5	1880	1	0	0	4.287.149	8.554.152	2	8.554.127	0.0026	325	331	0	17.42	0.077	R	FYVQDGK	I					10303: Scan 10144 (rt=16.5932) [H:\DATA-2018\heruonan\20181022\4.raw]
2	2	gi|156712282|emb|CAM98448.1|	gi|156712282|emb|CAM98448.1| cellulose 1,4-beta-cellobiosidase [Chaetomium thermophilum]	3479	57806	232	150	20	18	32.5	1881	1	0	0	8.564.226	8.554.154	1	8.554.127	0.0027	325	331	0	27.89	0.008	R	FYVQDGK	I					12019: Scan 11856 (rt=18.8198) [H:\DATA-2018\heruonan\20181022\4.raw]
2	2	gi|156712282|emb|CAM98448.1|	gi|156712282|emb|CAM98448.1| cellulose 1,4-beta-cellobiosidase [Chaetomium thermophilum]	3479	57806	232	150	20	18	32.5	1884	1	0	0	4.287.152	8.554.158	2	8.554.127	0.0032	325	331	0	15.21	0.15	R	FYVQDGK	I					12071: Scan 11910 (rt=18.8959) [H:\DATA-2018\heruonan\20181022\4.raw]
2	2	gi|156712282|emb|CAM98448.1|	gi|156712282|emb|CAM98448.1| cellulose 1,4-beta-cellobiosidase [Chaetomium thermophilum]	3479	57806	232	150	20	18	32.5	2957	1	0	0	4.692.348	936.455	2	9.364.521	0.0029	369	377	1	25.64	0.013	R	KGGMAQMSK	A					6364: Scan 6003 (rt=10.6604) [H:\DATA-2018\heruonan\20181022\4.raw]
2	2	gi|156712282|emb|CAM98448.1|	gi|156712282|emb|CAM98448.1| cellulose 1,4-beta-cellobiosidase [Chaetomium thermophilum]	3479	57806	232	150	20	18	32.5	2958	1	0	0	4.692.348	9.364.551	2	9.364.521	0.003	369	377	1	7.65	0.82	R	KGGMAQMSK	A					6722: Scan 6390 (rt=11.2125) [H:\DATA-2018\heruonan\20181022\4.raw]
2	2	gi|156712282|emb|CAM98448.1|	gi|156712282|emb|CAM98448.1| cellulose 1,4-beta-cellobiosidase [Chaetomium thermophilum]	3479	57806	232	150	20	18	32.5	2959	1	0	0	4.692.348	9.364.551	2	9.364.521	0.0031	369	377	1	51.19	3.60E-05	R	KGGMAQMSK	A					5963: Scan 5542 (rt=9.98877) [H:\DATA-2018\heruonan\20181022\4.raw]
2	2	gi|156712282|emb|CAM98448.1|	gi|156712282|emb|CAM98448.1| cellulose 1,4-beta-cellobiosidase [Chaetomium thermophilum]	3479	57806	232	150	20	18	32.5	2960	1	0	0	4.692.349	9.364.552	2	9.364.521	0.0031	369	377	1	22.04	0.03	R	KGGMAQMSK	A					6610: Scan 6271 (rt=11.044) [H:\DATA-2018\heruonan\20181022\4.raw]
2	2	gi|156712282|emb|CAM98448.1|	gi|156712282|emb|CAM98448.1| cellulose 1,4-beta-cellobiosidase [Chaetomium thermophilum]	3479	57806	232	150	20	18	32.5	2961	1	0	0	469.235	9.364.555	2	9.364.521	0.0034	369	377	1	12.13	0.29	R	KGGMAQMSK	A					6656: Scan 6328 (rt=11.1236) [H:\DATA-2018\heruonan\20181022\4.raw]
2	2	gi|156712282|emb|CAM98448.1|	gi|156712282|emb|CAM98448.1| cellulose 1,4-beta-cellobiosidase [Chaetomium thermophilum]	3479	57806	232	150	20	18	32.5	3393	1	0	0	4.852.298	9.684.451	2	9.684.419	0.0032	369	377	1	43.88	0.00012	R	KGGMAQMSK	A	2 Oxidation (M)	0.000100100.0			575: Scan 964 (rt=4.15925) [H:\DATA-2018\heruonan\20181022\4.raw]
2	2	gi|156712282|emb|CAM98448.1|	gi|156712282|emb|CAM98448.1| cellulose 1,4-beta-cellobiosidase [Chaetomium thermophilum]	3479	57806	232	150	20	18	32.5	4154	1	0	0	5.067.657	10.115.169	2	10.115.138	0.0031	324	331	1	27.77	0.009	K	RFYVQDGK	I					10183: Scan 10025 (rt=16.4322) [H:\DATA-2018\heruonan\20181022\4.raw]
2	2	gi|156712282|emb|CAM98448.1|	gi|156712282|emb|CAM98448.1| cellulose 1,4-beta-cellobiosidase [Chaetomium thermophilum]	3479	57806	232	150	20	18	32.5	4155	1	0	0	5.067.659	10.115.172	2	10.115.138	0.0034	324	331	1	31.35	0.004	K	RFYVQDGK	I					10442: Scan 10290 (rt=16.773) [H:\DATA-2018\heruonan\20181022\4.raw]
2	2	gi|156712282|emb|CAM98448.1|	gi|156712282|emb|CAM98448.1| cellulose 1,4-beta-cellobiosidase [Chaetomium thermophilum]	3479	57806	232	150	20	18	32.5	4245	1	0	0	509.282	10.165.494	2	10.165.502	-0.0008	314	323	0	43.46	0.00049	K	NSAGVLSEIK	R					25485: Scan 24253 (rt=32.9217) [H:\DATA-2018\heruonan\20181022\4.raw]
2	2	gi|156712282|emb|CAM98448.1|	gi|156712282|emb|CAM98448.1| cellulose 1,4-beta-cellobiosidase [Chaetomium thermophilum]	3479	57806	232	150	20	18	32.5	4246	1	0	0	5.092.822	10.165.499	2	10.165.502	-0.0003	314	323	0	50.42	9.90E-05	K	NSAGVLSEIK	R					24715: Scan 23581 (rt=32.1554) [H:\DATA-2018\heruonan\20181022\4.raw]
2	2	gi|156712282|emb|CAM98448.1|	gi|156712282|emb|CAM98448.1| cellulose 1,4-beta-cellobiosidase [Chaetomium thermophilum]	3479	57806	232	150	20	18	32.5	4247	1	0	0	5.092.829	10.165.512	2	10.165.502	0.001	314	323	0	13.81	0.42	K	NSAGVLSEIK	R					34799: Scan 31800 (rt=41.0516) [H:\DATA-2018\heruonan\20181022\4.raw]
2	2	gi|156712282|emb|CAM98448.1|	gi|156712282|emb|CAM98448.1| cellulose 1,4-beta-cellobiosidase [Chaetomium thermophilum]	3479	57806	232	150	20	18	32.5	4248	1	0	0	5.092.835	10.165.524	2	10.165.502	0.0022	314	323	0	54.27	4.60E-05	K	NSAGVLSEIK	R					28815: Scan 27019 (rt=35.8952) [H:\DATA-2018\heruonan\20181022\4.raw]
2	2	gi|156712282|emb|CAM98448.1|	gi|156712282|emb|CAM98448.1| cellulose 1,4-beta-cellobiosidase [Chaetomium thermophilum]	3479	57806	232	150	20	18	32.5	4249	1	0	0	5.092.836	10.165.526	2	10.165.502	0.0024	314	323	0	2.8	6.5	K	NSAGVLSEIK	R					44499: Scan 39017 (rt=48.9912) [H:\DATA-2018\heruonan\20181022\4.raw]
2	2	gi|156712282|emb|CAM98448.1|	gi|156712282|emb|CAM98448.1| cellulose 1,4-beta-cellobiosidase [Chaetomium thermophilum]	3479	57806	232	150	20	18	32.5	4250	1	0	0	5.092.837	10.165.528	2	10.165.502	0.0026	314	323	0	55.67	3.40E-05	K	NSAGVLSEIK	R					23092: Scan 22145 (rt=30.6227) [H:\DATA-2018\heruonan\20181022\4.raw]
2	2	gi|156712282|emb|CAM98448.1|	gi|156712282|emb|CAM98448.1| cellulose 1,4-beta-cellobiosidase [Chaetomium thermophilum]	3479	57806	232	150	20	18	32.5	4251	1	0	0	5.092.837	10.165.529	2	10.165.502	0.0027	314	323	0	45.21	0.00038	K	NSAGVLSEIK	R					26685: Scan 25278 (rt=34.0179) [H:\DATA-2018\heruonan\20181022\4.raw]
2	2	gi|156712282|emb|CAM98448.1|	gi|156712282|emb|CAM98448.1| cellulose 1,4-beta-cellobiosidase [Chaetomium thermophilum]	3479	57806	232	150	20	18	32.5	4252	1	0	0	5.092.838	1.016.553	2	10.165.502	0.0028	314	323	0	29.12	0.015	K	NSAGVLSEIK	R					24489: Scan 23381 (rt=31.9369) [H:\DATA-2018\heruonan\20181022\4.raw]
2	2	gi|156712282|emb|CAM98448.1|	gi|156712282|emb|CAM98448.1| cellulose 1,4-beta-cellobiosidase [Chaetomium thermophilum]	3479	57806	232	150	20	18	32.5	4253	1	0	0	5.092.838	10.165.531	2	10.165.502	0.0029	314	323	0	51.46	8.90E-05	K	NSAGVLSEIK	R					21652: Scan 20885 (rt=29.2288) [H:\DATA-2018\heruonan\20181022\4.raw]
2	2	gi|156712282|emb|CAM98448.1|	gi|156712282|emb|CAM98448.1| cellulose 1,4-beta-cellobiosidase [Chaetomium thermophilum]	3479	57806	232	150	20	18	32.5	4254	1	0	0	5.092.839	10.165.532	2	10.165.502	0.003	314	323	0	32.96	0.0063	K	NSAGVLSEIK	R					32619: Scan 30033 (rt=39.1488) [H:\DATA-2018\heruonan\20181022\4.raw]
2	2	gi|156712282|emb|CAM98448.1|	gi|156712282|emb|CAM98448.1| cellulose 1,4-beta-cellobiosidase [Chaetomium thermophilum]	3479	57806	232	150	20	18	32.5	4255	1	0	0	5.092.839	10.165.533	2	10.165.502	0.0031	314	323	0	55.86	3.20E-05	K	NSAGVLSEIK	R					22038: Scan 21220 (rt=29.5816) [H:\DATA-2018\heruonan\20181022\4.raw]
2	2	gi|156712282|emb|CAM98448.1|	gi|156712282|emb|CAM98448.1| cellulose 1,4-beta-cellobiosidase [Chaetomium thermophilum]	3479	57806	232	150	20	18	32.5	4256	1	0	0	5.092.839	10.165.533	2	10.165.502	0.0031	314	323	0	56.22	3.00E-05	K	NSAGVLSEIK	R					22734: Scan 21839 (rt=30.2659) [H:\DATA-2018\heruonan\20181022\4.raw]
2	2	gi|156712282|emb|CAM98448.1|	gi|156712282|emb|CAM98448.1| cellulose 1,4-beta-cellobiosidase [Chaetomium thermophilum]	3479	57806	232	150	20	18	32.5	4257	1	0	0	509.284	10.165.534	2	10.165.502	0.0032	314	323	0	44.65	0.00043	K	NSAGVLSEIK	R					30348: Scan 28241 (rt=37.2264) [H:\DATA-2018\heruonan\20181022\4.raw]
2	2	gi|156712282|emb|CAM98448.1|	gi|156712282|emb|CAM98448.1| cellulose 1,4-beta-cellobiosidase [Chaetomium thermophilum]	3479	57806	232	150	20	18	32.5	4258	1	0	0	509.284	10.165.534	2	10.165.502	0.0032	314	323	0	55.07	3.90E-05	K	NSAGVLSEIK	R					26250: Scan 24909 (rt=33.6233) [H:\DATA-2018\heruonan\20181022\4.raw]
2	2	gi|156712282|emb|CAM98448.1|	gi|156712282|emb|CAM98448.1| cellulose 1,4-beta-cellobiosidase [Chaetomium thermophilum]	3479	57806	232	150	20	18	32.5	4259	1	0	0	509.284	10.165.535	2	10.165.502	0.0033	314	323	0	51.73	8.40E-05	K	NSAGVLSEIK	R					22384: Scan 21535 (rt=29.9229) [H:\DATA-2018\heruonan\20181022\4.raw]
2	2	gi|156712282|emb|CAM98448.1|	gi|156712282|emb|CAM98448.1| cellulose 1,4-beta-cellobiosidase [Chaetomium thermophilum]	3479	57806	232	150	20	18	32.5	4260	1	0	0	509.284	10.165.535	2	10.165.502	0.0033	314	323	0	62.18	7.50E-06	K	NSAGVLSEIK	R					21302: Scan 20579 (rt=28.8862) [H:\DATA-2018\heruonan\20181022\4.raw]
2	2	gi|156712282|emb|CAM98448.1|	gi|156712282|emb|CAM98448.1| cellulose 1,4-beta-cellobiosidase [Chaetomium thermophilum]	3479	57806	232	150	20	18	32.5	4261	1	0	0	509.284	10.165.535	2	10.165.502	0.0033	314	323	0	55.2	3.80E-05	K	NSAGVLSEIK	R					23923: Scan 22876 (rt=31.3967) [H:\DATA-2018\heruonan\20181022\4.raw]
2	2	gi|156712282|emb|CAM98448.1|	gi|156712282|emb|CAM98448.1| cellulose 1,4-beta-cellobiosidase [Chaetomium thermophilum]	3479	57806	232	150	20	18	32.5	4262	1	0	0	5.092.841	10.165.537	2	10.165.502	0.0035	314	323	0	55.18	3.80E-05	K	NSAGVLSEIK	R					25857: Scan 24581 (rt=33.2752) [H:\DATA-2018\heruonan\20181022\4.raw]
2	2	gi|156712282|emb|CAM98448.1|	gi|156712282|emb|CAM98448.1| cellulose 1,4-beta-cellobiosidase [Chaetomium thermophilum]	3479	57806	232	150	20	18	32.5	4263	1	0	0	5.092.842	10.165.538	2	10.165.502	0.0036	314	323	0	37.32	0.0023	K	NSAGVLSEIK	R					15504: Scan 15191 (rt=22.7921) [H:\DATA-2018\heruonan\20181022\4.raw]
2	2	gi|156712282|emb|CAM98448.1|	gi|156712282|emb|CAM98448.1| cellulose 1,4-beta-cellobiosidase [Chaetomium thermophilum]	3479	57806	232	150	20	18	32.5	4265	1	0	0	5.092.847	10.165.549	2	10.165.502	0.0047	314	323	0	13.6	0.43	K	NSAGVLSEIK	R					42234: Scan 37355 (rt=47.1391) [H:\DATA-2018\heruonan\20181022\4.raw]
2	2	gi|156712282|emb|CAM98448.1|	gi|156712282|emb|CAM98448.1| cellulose 1,4-beta-cellobiosidase [Chaetomium thermophilum]	3479	57806	232	150	20	18	32.5	4266	1	0	0	5.092.849	10.165.552	2	10.165.502	0.005	314	323	0	36.57	0.0022	K	NSAGVLSEIK	R					27170: Scan 25692 (rt=34.4665) [H:\DATA-2018\heruonan\20181022\4.raw]
2	2	gi|156712282|emb|CAM98448.1|	gi|156712282|emb|CAM98448.1| cellulose 1,4-beta-cellobiosidase [Chaetomium thermophilum]	3479	57806	232	150	20	18	32.5	4693	1	0	0	5.222.636	10.425.126	2	10.425.084	0.0043	287	295	1	26.83	0.0092	R	QGDKTFYGK	G					8037: Scan 7820 (rt=13.3175) [H:\DATA-2018\heruonan\20181022\4.raw]
2	2	gi|156712282|emb|CAM98448.1|	gi|156712282|emb|CAM98448.1| cellulose 1,4-beta-cellobiosidase [Chaetomium thermophilum]	3479	57806	232	150	20	18	32.5	5575	1	0	0	5.457.863	10.895.581	2	10.895.641	-0.006	305	313	0	22.46	0.061	K	MTVVTQFHK	N					30140: Scan 28067 (rt=37.0353) [H:\DATA-2018\heruonan\20181022\4.raw]
2	2	gi|156712282|emb|CAM98448.1|	gi|156712282|emb|CAM98448.1| cellulose 1,4-beta-cellobiosidase [Chaetomium thermophilum]	3479	57806	232	150	20	18	32.5	5576	1	0	0	5.457.879	10.895.612	2	10.895.641	-0.0029	305	313	0	21.6	0.076	K	MTVVTQFHK	N					23103: Sum of 2 scans in range 22156 (rt=30.6341) to 22182 (rt=30.6622) [H:\DATA-2018\heruonan\20181022\4.raw]
2	2	gi|156712282|emb|CAM98448.1|	gi|156712282|emb|CAM98448.1| cellulose 1,4-beta-cellobiosidase [Chaetomium thermophilum]	3479	57806	232	150	20	18	32.5	5578	1	0	0	5.457.885	10.895.624	2	10.895.641	-0.0017	305	313	0	10.28	1	K	MTVVTQFHK	N					20628: Scan 20002 (rt=28.2796) [H:\DATA-2018\heruonan\20181022\4.raw]
2	2	gi|156712282|emb|CAM98448.1|	gi|156712282|emb|CAM98448.1| cellulose 1,4-beta-cellobiosidase [Chaetomium thermophilum]	3479	57806	232	150	20	18	32.5	5580	1	0	0	5.457.894	10.895.642	2	10.895.641	0.0001	305	313	0	21.3	0.083	K	MTVVTQFHK	N					21029: Scan 20351 (rt=28.6496) [H:\DATA-2018\heruonan\20181022\4.raw]
2	2	gi|156712282|emb|CAM98448.1|	gi|156712282|emb|CAM98448.1| cellulose 1,4-beta-cellobiosidase [Chaetomium thermophilum]	3479	57806	232	150	20	18	32.5	5581	1	0	0	5.457.904	10.895.662	2	10.895.641	0.0021	305	313	0	16.7	0.25	K	MTVVTQFHK	N					38333: Scan 34523 (rt=44.0064) [H:\DATA-2018\heruonan\20181022\4.raw]
2	2	gi|156712282|emb|CAM98448.1|	gi|156712282|emb|CAM98448.1| cellulose 1,4-beta-cellobiosidase [Chaetomium thermophilum]	3479	57806	232	150	20	18	32.5	5582	1	0	0	3.641.961	10.895.664	3	10.895.641	0.0023	305	313	0	21.4	0.082	K	MTVVTQFHK	N					16094: Scan 15741 (rt=23.4191) [H:\DATA-2018\heruonan\20181022\4.raw]
2	2	gi|156712282|emb|CAM98448.1|	gi|156712282|emb|CAM98448.1| cellulose 1,4-beta-cellobiosidase [Chaetomium thermophilum]	3479	57806	232	150	20	18	32.5	5583	1	0	0	3.641.961	10.895.666	3	10.895.641	0.0025	305	313	0	3.4	5.2	K	MTVVTQFHK	N					17207: Scan 16828 (rt=24.6293) [H:\DATA-2018\heruonan\20181022\4.raw]
2	2	gi|156712282|emb|CAM98448.1|	gi|156712282|emb|CAM98448.1| cellulose 1,4-beta-cellobiosidase [Chaetomium thermophilum]	3479	57806	232	150	20	18	32.5	5584	1	0	0	3.641.962	10.895.669	3	10.895.641	0.0027	305	313	0	15.92	0.29	K	MTVVTQFHK	N					16404: Scan 16048 (rt=23.7701) [H:\DATA-2018\heruonan\20181022\4.raw]
2	2	gi|156712282|emb|CAM98448.1|	gi|156712282|emb|CAM98448.1| cellulose 1,4-beta-cellobiosidase [Chaetomium thermophilum]	3479	57806	232	150	20	18	32.5	5586	1	0	0	5.457.908	10.895.669	2	10.895.641	0.0028	305	313	0	18.34	0.19	K	MTVVTQFHK	N					23705: Scan 22678 (rt=31.1916) [H:\DATA-2018\heruonan\20181022\4.raw]
2	2	gi|156712282|emb|CAM98448.1|	gi|156712282|emb|CAM98448.1| cellulose 1,4-beta-cellobiosidase [Chaetomium thermophilum]	3479	57806	232	150	20	18	32.5	5587	1	0	0	3.641.963	1.089.567	3	10.895.641	0.0029	305	313	0	15.87	0.33	K	MTVVTQFHK	N					16756: Scan 16380 (rt=24.1196) [H:\DATA-2018\heruonan\20181022\4.raw]
2	2	gi|156712282|emb|CAM98448.1|	gi|156712282|emb|CAM98448.1| cellulose 1,4-beta-cellobiosidase [Chaetomium thermophilum]	3479	57806	232	150	20	18	32.5	5588	1	0	0	5.457.908	1.089.567	2	10.895.641	0.0029	305	313	0	24.45	0.046	K	MTVVTQFHK	N					51331: Scan 43972 (rt=54.5036) [H:\DATA-2018\heruonan\20181022\4.raw]
2	2	gi|156712282|emb|CAM98448.1|	gi|156712282|emb|CAM98448.1| cellulose 1,4-beta-cellobiosidase [Chaetomium thermophilum]	3479	57806	232	150	20	18	32.5	5589	1	0	0	3.641.963	1.089.567	3	10.895.641	0.0029	305	313	0	2.24	7.7	K	MTVVTQFHK	N					17488: Scan 17104 (rt=24.9771) [H:\DATA-2018\heruonan\20181022\4.raw]
2	2	gi|156712282|emb|CAM98448.1|	gi|156712282|emb|CAM98448.1| cellulose 1,4-beta-cellobiosidase [Chaetomium thermophilum]	3479	57806	232	150	20	18	32.5	5590	1	0	0	5.457.908	10.895.671	2	10.895.641	0.003	305	313	0	33.28	0.006	K	MTVVTQFHK	N					26201: Scan 24866 (rt=33.5764) [H:\DATA-2018\heruonan\20181022\4.raw]
2	2	gi|156712282|emb|CAM98448.1|	gi|156712282|emb|CAM98448.1| cellulose 1,4-beta-cellobiosidase [Chaetomium thermophilum]	3479	57806	232	150	20	18	32.5	5591	1	0	0	5.457.908	10.895.671	2	10.895.641	0.003	305	313	0	32.62	0.007	K	MTVVTQFHK	N					35232: Scan 32142 (rt=41.4271) [H:\DATA-2018\heruonan\20181022\4.raw]
2	2	gi|156712282|emb|CAM98448.1|	gi|156712282|emb|CAM98448.1| cellulose 1,4-beta-cellobiosidase [Chaetomium thermophilum]	3479	57806	232	150	20	18	32.5	5592	1	0	0	5.457.909	10.895.673	2	10.895.641	0.0032	305	313	0	33.94	0.0052	K	MTVVTQFHK	N					23604: Scan 22601 (rt=31.1096) [H:\DATA-2018\heruonan\20181022\4.raw]
2	2	gi|156712282|emb|CAM98448.1|	gi|156712282|emb|CAM98448.1| cellulose 1,4-beta-cellobiosidase [Chaetomium thermophilum]	3479	57806	232	150	20	18	32.5	5593	1	0	0	5.457.909	10.895.673	2	10.895.641	0.0032	305	313	0	47.13	0.00025	K	MTVVTQFHK	N					16193: Scan 15836 (rt=23.5193) [H:\DATA-2018\heruonan\20181022\4.raw]
2	2	gi|156712282|emb|CAM98448.1|	gi|156712282|emb|CAM98448.1| cellulose 1,4-beta-cellobiosidase [Chaetomium thermophilum]	3479	57806	232	150	20	18	32.5	5594	1	0	0	545.791	10.895.674	2	10.895.641	0.0033	305	313	0	46.01	0.00032	K	MTVVTQFHK	N					25516: Sum of 2 scans in range 24284 (rt=32.9551) to 24302 (rt=32.9744) [H:\DATA-2018\heruonan\20181022\4.raw]
2	2	gi|156712282|emb|CAM98448.1|	gi|156712282|emb|CAM98448.1| cellulose 1,4-beta-cellobiosidase [Chaetomium thermophilum]	3479	57806	232	150	20	18	32.5	5595	1	0	0	545.791	10.895.674	2	10.895.641	0.0033	305	313	0	24.01	0.051	K	MTVVTQFHK	N					25113: Scan 23936 (rt=32.5695) [H:\DATA-2018\heruonan\20181022\4.raw]
2	2	gi|156712282|emb|CAM98448.1|	gi|156712282|emb|CAM98448.1| cellulose 1,4-beta-cellobiosidase [Chaetomium thermophilum]	3479	57806	232	150	20	18	32.5	5596	1	0	0	5.457.911	10.895.676	2	10.895.641	0.0035	305	313	0	2.66	6.9	K	MTVVTQFHK	N					31466: Scan 29115 (rt=38.161) [H:\DATA-2018\heruonan\20181022\4.raw]
2	2	gi|156712282|emb|CAM98448.1|	gi|156712282|emb|CAM98448.1| cellulose 1,4-beta-cellobiosidase [Chaetomium thermophilum]	3479	57806	232	150	20	18	32.5	5597	1	0	0	5.457.911	10.895.676	2	10.895.641	0.0035	305	313	0	36.1	0.0029	K	MTVVTQFHK	N					17133: Scan 16760 (rt=24.5477) [H:\DATA-2018\heruonan\20181022\4.raw]
2	2	gi|156712282|emb|CAM98448.1|	gi|156712282|emb|CAM98448.1| cellulose 1,4-beta-cellobiosidase [Chaetomium thermophilum]	3479	57806	232	150	20	18	32.5	5598	1	0	0	5.457.911	10.895.677	2	10.895.641	0.0036	305	313	0	39.3	0.0014	K	MTVVTQFHK	N					16824: Scan 16455 (rt=24.2087) [H:\DATA-2018\heruonan\20181022\4.raw]
2	2	gi|156712282|emb|CAM98448.1|	gi|156712282|emb|CAM98448.1| cellulose 1,4-beta-cellobiosidase [Chaetomium thermophilum]	3479	57806	232	150	20	18	32.5	5599	1	0	0	3.641.965	10.895.677	3	10.895.641	0.0036	305	313	0	10.77	0.99	K	MTVVTQFHK	N					17761: Scan 17381 (rt=25.3239) [H:\DATA-2018\heruonan\20181022\4.raw]
2	2	gi|156712282|emb|CAM98448.1|	gi|156712282|emb|CAM98448.1| cellulose 1,4-beta-cellobiosidase [Chaetomium thermophilum]	3479	57806	232	150	20	18	32.5	5600	1	0	0	5.457.912	10.895.678	2	10.895.641	0.0037	305	313	0	42.63	0.00066	K	MTVVTQFHK	N					16510: Scan 16139 (rt=23.8682) [H:\DATA-2018\heruonan\20181022\4.raw]
2	2	gi|156712282|emb|CAM98448.1|	gi|156712282|emb|CAM98448.1| cellulose 1,4-beta-cellobiosidase [Chaetomium thermophilum]	3479	57806	232	150	20	18	32.5	5601	1	0	0	5.457.912	10.895.678	2	10.895.641	0.0037	305	313	0	36.97	0.0024	K	MTVVTQFHK	N					19450: Scan 18956 (rt=27.1365) [H:\DATA-2018\heruonan\20181022\4.raw]
2	2	gi|156712282|emb|CAM98448.1|	gi|156712282|emb|CAM98448.1| cellulose 1,4-beta-cellobiosidase [Chaetomium thermophilum]	3479	57806	232	150	20	18	32.5	5602	1	0	0	5.457.913	1.089.568	2	10.895.641	0.0039	305	313	0	45.71	0.00032	K	MTVVTQFHK	N					18787: Scan 18354 (rt=26.438) [H:\DATA-2018\heruonan\20181022\4.raw]
2	2	gi|156712282|emb|CAM98448.1|	gi|156712282|emb|CAM98448.1| cellulose 1,4-beta-cellobiosidase [Chaetomium thermophilum]	3479	57806	232	150	20	18	32.5	5603	1	0	0	5.457.913	10.895.681	2	10.895.641	0.004	305	313	0	0.07	12	K	MTVVTQFHK	N					20262: Scan 19682 (rt=27.928) [H:\DATA-2018\heruonan\20181022\4.raw]
2	2	gi|156712282|emb|CAM98448.1|	gi|156712282|emb|CAM98448.1| cellulose 1,4-beta-cellobiosidase [Chaetomium thermophilum]	3479	57806	232	150	20	18	32.5	5604	1	0	0	5.457.914	10.895.682	2	10.895.641	0.0041	305	313	0	44.43	0.00043	K	MTVVTQFHK	N					17510: Scan 17129 (rt=25.009) [H:\DATA-2018\heruonan\20181022\4.raw]
2	2	gi|156712282|emb|CAM98448.1|	gi|156712282|emb|CAM98448.1| cellulose 1,4-beta-cellobiosidase [Chaetomium thermophilum]	3479	57806	232	150	20	18	32.5	5605	1	0	0	5.457.914	10.895.682	2	10.895.641	0.0041	305	313	0	23.69	0.052	K	MTVVTQFHK	N					22622: Sum of 3 scans in range 21743 (rt=30.1568) to 21827 (rt=30.2499) [H:\DATA-2018\heruonan\20181022\4.raw]
2	2	gi|156712282|emb|CAM98448.1|	gi|156712282|emb|CAM98448.1| cellulose 1,4-beta-cellobiosidase [Chaetomium thermophilum]	3479	57806	232	150	20	18	32.5	5606	1	0	0	5.457.914	10.895.682	2	10.895.641	0.0041	305	313	0	36.06	0.003	K	MTVVTQFHK	N					21891: Scan 21089 (rt=29.4455) [H:\DATA-2018\heruonan\20181022\4.raw]
2	2	gi|156712282|emb|CAM98448.1|	gi|156712282|emb|CAM98448.1| cellulose 1,4-beta-cellobiosidase [Chaetomium thermophilum]	3479	57806	232	150	20	18	32.5	5607	1	0	0	5.457.916	10.895.686	2	10.895.641	0.0045	305	313	0	37.88	0.002	K	MTVVTQFHK	N					19104: Scan 18646 (rt=26.787) [H:\DATA-2018\heruonan\20181022\4.raw]
2	2	gi|156712282|emb|CAM98448.1|	gi|156712282|emb|CAM98448.1| cellulose 1,4-beta-cellobiosidase [Chaetomium thermophilum]	3479	57806	232	150	20	18	32.5	5608	1	0	0	5.457.916	10.895.687	2	10.895.641	0.0046	305	313	0	17.43	0.22	K	MTVVTQFHK	N					35005: Scan 31969 (rt=41.2379) [H:\DATA-2018\heruonan\20181022\4.raw]
2	2	gi|156712282|emb|CAM98448.1|	gi|156712282|emb|CAM98448.1| cellulose 1,4-beta-cellobiosidase [Chaetomium thermophilum]	3479	57806	232	150	20	18	32.5	5977	1	0	0	5.537.864	11.055.583	2	1.105.559	-0.0007	305	313	0	2.84	3.7	K	MTVVTQFHK	N	Oxidation (M)	0.100000000.0			18800: Scan 18368 (rt=26.4531) [H:\DATA-2018\heruonan\20181022\4.raw]
2	2	gi|156712282|emb|CAM98448.1|	gi|156712282|emb|CAM98448.1| cellulose 1,4-beta-cellobiosidase [Chaetomium thermophilum]	3479	57806	232	150	20	18	32.5	5978	1	0	0	5.537.884	11.055.623	2	1.105.559	0.0033	305	313	0	22.55	0.041	K	MTVVTQFHK	N	Oxidation (M)	0.100000000.0			12494: Scan 12316 (rt=19.4218) [H:\DATA-2018\heruonan\20181022\4.raw]
2	2	gi|156712282|emb|CAM98448.1|	gi|156712282|emb|CAM98448.1| cellulose 1,4-beta-cellobiosidase [Chaetomium thermophilum]	3479	57806	232	150	20	18	32.5	5979	1	0	0	3.695.281	11.055.625	3	1.105.559	0.0034	305	313	0	25.2	0.022	K	MTVVTQFHK	N	Oxidation (M)	0.100000000.0			11485: Scan 11324 (rt=18.1175) [H:\DATA-2018\heruonan\20181022\4.raw]
2	2	gi|156712282|emb|CAM98448.1|	gi|156712282|emb|CAM98448.1| cellulose 1,4-beta-cellobiosidase [Chaetomium thermophilum]	3479	57806	232	150	20	18	32.5	5980	1	0	0	5.537.885	11.055.625	2	1.105.559	0.0035	305	313	0	37.89	0.0012	K	MTVVTQFHK	N	Oxidation (M)	0.100000000.0			12212: Scan 12043 (rt=19.0462) [H:\DATA-2018\heruonan\20181022\4.raw]
2	2	gi|156712282|emb|CAM98448.1|	gi|156712282|emb|CAM98448.1| cellulose 1,4-beta-cellobiosidase [Chaetomium thermophilum]	3479	57806	232	150	20	18	32.5	5981	1	0	0	5.537.885	11.055.625	2	1.105.559	0.0035	305	313	0	10.82	0.61	K	MTVVTQFHK	N	Oxidation (M)	0.100000000.0			15739: Scan 15408 (rt=23.0379) [H:\DATA-2018\heruonan\20181022\4.raw]
2	2	gi|156712282|emb|CAM98448.1|	gi|156712282|emb|CAM98448.1| cellulose 1,4-beta-cellobiosidase [Chaetomium thermophilum]	3479	57806	232	150	20	18	32.5	5982	1	0	0	5.537.885	11.055.625	2	1.105.559	0.0035	305	313	0	48.32	0.00011	K	MTVVTQFHK	N	Oxidation (M)	0.100000000.0			11676: Scan 11515 (rt=18.3658) [H:\DATA-2018\heruonan\20181022\4.raw]
2	2	gi|156712282|emb|CAM98448.1|	gi|156712282|emb|CAM98448.1| cellulose 1,4-beta-cellobiosidase [Chaetomium thermophilum]	3479	57806	232	150	20	18	32.5	5983	1	0	0	5.537.885	11.055.625	2	1.105.559	0.0035	305	313	0	1.44	5.3	K	MTVVTQFHK	N	Oxidation (M)	0.100000000.0			15880: Scan 15545 (rt=23.206) [H:\DATA-2018\heruonan\20181022\4.raw]
2	2	gi|156712282|emb|CAM98448.1|	gi|156712282|emb|CAM98448.1| cellulose 1,4-beta-cellobiosidase [Chaetomium thermophilum]	3479	57806	232	150	20	18	32.5	5985	1	0	0	5.537.886	11.055.627	2	1.105.559	0.0037	305	313	0	13.95	0.29	K	MTVVTQFHK	N	Oxidation (M)	0.100000000.0			16194: Sum of 2 scans in range 15837 (rt=23.5194) to 15872 (rt=23.5574) [H:\DATA-2018\heruonan\20181022\4.raw]
2	2	gi|156712282|emb|CAM98448.1|	gi|156712282|emb|CAM98448.1| cellulose 1,4-beta-cellobiosidase [Chaetomium thermophilum]	3479	57806	232	150	20	18	32.5	5986	1	0	0	5.537.886	11.055.627	2	1.105.559	0.0037	305	313	0	30.57	0.0064	K	MTVVTQFHK	N	Oxidation (M)	0.100000000.0			14301: Scan 14044 (rt=21.5015) [H:\DATA-2018\heruonan\20181022\4.raw]
2	2	gi|156712282|emb|CAM98448.1|	gi|156712282|emb|CAM98448.1| cellulose 1,4-beta-cellobiosidase [Chaetomium thermophilum]	3479	57806	232	150	20	18	32.5	5987	1	0	0	5.537.887	11.055.629	2	1.105.559	0.0039	305	313	0	25.83	0.019	K	MTVVTQFHK	N	Oxidation (M)	0.100000000.0			15386: Scan 15080 (rt=22.6745) [H:\DATA-2018\heruonan\20181022\4.raw]
2	2	gi|156712282|emb|CAM98448.1|	gi|156712282|emb|CAM98448.1| cellulose 1,4-beta-cellobiosidase [Chaetomium thermophilum]	3479	57806	232	150	20	18	32.5	5988	1	0	0	5.537.888	11.055.629	2	1.105.559	0.0039	305	313	0	47.28	0.00014	K	MTVVTQFHK	N	Oxidation (M)	0.100000000.0			11942: Scan 11779 (rt=18.7071) [H:\DATA-2018\heruonan\20181022\4.raw]
2	2	gi|156712282|emb|CAM98448.1|	gi|156712282|emb|CAM98448.1| cellulose 1,4-beta-cellobiosidase [Chaetomium thermophilum]	3479	57806	232	150	20	18	32.5	5989	1	0	0	5.537.888	1.105.563	2	1.105.559	0.0039	305	313	0	25.53	0.02	K	MTVVTQFHK	N	Oxidation (M)	0.100000000.0			14678: Scan 14423 (rt=21.9328) [H:\DATA-2018\heruonan\20181022\4.raw]
2	2	gi|156712282|emb|CAM98448.1|	gi|156712282|emb|CAM98448.1| cellulose 1,4-beta-cellobiosidase [Chaetomium thermophilum]	3479	57806	232	150	20	18	32.5	5990	1	0	0	5.537.888	1.105.563	2	1.105.559	0.004	305	313	0	40.07	0.00073	K	MTVVTQFHK	N	Oxidation (M)	0.100000000.0			13524: Scan 13298 (rt=20.6082) [H:\DATA-2018\heruonan\20181022\4.raw]
2	2	gi|156712282|emb|CAM98448.1|	gi|156712282|emb|CAM98448.1| cellulose 1,4-beta-cellobiosidase [Chaetomium thermophilum]	3479	57806	232	150	20	18	32.5	5991	1	0	0	5.537.888	1.105.563	2	1.105.559	0.004	305	313	0	38.5	0.001	K	MTVVTQFHK	N	Oxidation (M)	0.100000000.0			12835: Scan 12629 (rt=19.7999) [H:\DATA-2018\heruonan\20181022\4.raw]
2	2	gi|156712282|emb|CAM98448.1|	gi|156712282|emb|CAM98448.1| cellulose 1,4-beta-cellobiosidase [Chaetomium thermophilum]	3479	57806	232	150	20	18	32.5	5992	1	0	0	5.537.888	11.055.631	2	1.105.559	0.0041	305	313	0	36.65	0.0016	K	MTVVTQFHK	N	Oxidation (M)	0.100000000.0			13963: Scan 13721 (rt=21.1073) [H:\DATA-2018\heruonan\20181022\4.raw]
2	2	gi|156712282|emb|CAM98448.1|	gi|156712282|emb|CAM98448.1| cellulose 1,4-beta-cellobiosidase [Chaetomium thermophilum]	3479	57806	232	150	20	18	32.5	5993	1	0	0	5.537.889	11.055.632	2	1.105.559	0.0041	305	313	0	32.21	0.0046	K	MTVVTQFHK	N	Oxidation (M)	0.100000000.0			11386: Scan 11241 (rt=18.0262) [H:\DATA-2018\heruonan\20181022\4.raw]
2	2	gi|156712282|emb|CAM98448.1|	gi|156712282|emb|CAM98448.1| cellulose 1,4-beta-cellobiosidase [Chaetomium thermophilum]	3479	57806	232	150	20	18	32.5	5994	1	0	0	5.537.889	11.055.632	2	1.105.559	0.0042	305	313	0	10.05	0.77	K	MTVVTQFHK	N	Oxidation (M)	0.100000000.0			16956: Scan 16589 (rt=24.3592) [H:\DATA-2018\heruonan\20181022\4.raw]
2	2	gi|156712282|emb|CAM98448.1|	gi|156712282|emb|CAM98448.1| cellulose 1,4-beta-cellobiosidase [Chaetomium thermophilum]	3479	57806	232	150	20	18	32.5	6082	1	0	0	5.567.673	1111.52	2	11.115.219	-0.002	127	135	0	31.33	0.0024	R	VYLMENDTK	Y					17426: Scan 17043 (rt=24.8975) [H:\DATA-2018\heruonan\20181022\4.raw]
2	2	gi|156712282|emb|CAM98448.1|	gi|156712282|emb|CAM98448.1| cellulose 1,4-beta-cellobiosidase [Chaetomium thermophilum]	3479	57806	232	150	20	18	32.5	6085	1	0	0	5.567.699	11.115.252	2	11.115.219	0.0033	127	135	0	23.99	0.02	R	VYLMENDTK	Y					17687: Sum of 2 scans in range 17313 (rt=25.2447) to 17324 (rt=25.2563) [H:\DATA-2018\heruonan\20181022\4.raw]
2	2	gi|156712282|emb|CAM98448.1|	gi|156712282|emb|CAM98448.1| cellulose 1,4-beta-cellobiosidase [Chaetomium thermophilum]	3479	57806	232	150	20	18	32.5	6087	1	0	0	5.567.703	1.111.526	2	11.115.219	0.004	127	135	0	41.07	0.00041	R	VYLMENDTK	Y					17261: Scan 16880 (rt=24.6927) [H:\DATA-2018\heruonan\20181022\4.raw]
2	2	gi|156712282|emb|CAM98448.1|	gi|156712282|emb|CAM98448.1| cellulose 1,4-beta-cellobiosidase [Chaetomium thermophilum]	3479	57806	232	150	20	18	32.5	6088	1	0	0	5.567.703	1.111.526	2	11.115.219	0.004	127	135	0	8.5	0.75	R	VYLMENDTK	Y					18471: Scan 18044 (rt=26.0727) [H:\DATA-2018\heruonan\20181022\4.raw]
2	2	gi|156712282|emb|CAM98448.1|	gi|156712282|emb|CAM98448.1| cellulose 1,4-beta-cellobiosidase [Chaetomium thermophilum]	3479	57806	232	150	20	18	32.5	6090	1	0	0	5.567.705	11.115.264	2	11.115.219	0.0045	127	135	0	45.21	0.00016	R	VYLMENDTK	Y					16655: Scan 16274 (rt=24.0111) [H:\DATA-2018\heruonan\20181022\4.raw]
2	2	gi|156712282|emb|CAM98448.1|	gi|156712282|emb|CAM98448.1| cellulose 1,4-beta-cellobiosidase [Chaetomium thermophilum]	3479	57806	232	150	20	18	32.5	6092	1	0	0	5.567.723	11.115.301	2	11.115.219	0.0082	127	135	0	33.45	0.0023	R	VYLMENDTK	Y					16953: Scan 16584 (rt=24.3546) [H:\DATA-2018\heruonan\20181022\4.raw]
2	2	gi|156712282|emb|CAM98448.1|	gi|156712282|emb|CAM98448.1| cellulose 1,4-beta-cellobiosidase [Chaetomium thermophilum]	3479	57806	232	150	20	18	32.5	6182	1	0	0	3.735.168	11.175.285	3	11.175.265	0.002	117	126	0	25.88	0.013	K	HQYGTNVGSR	V					6375: Scan 6012 (rt=10.6712) [H:\DATA-2018\heruonan\20181022\4.raw]
2	2	gi|156712282|emb|CAM98448.1|	gi|156712282|emb|CAM98448.1| cellulose 1,4-beta-cellobiosidase [Chaetomium thermophilum]	3479	57806	232	150	20	18	32.5	6183	1	0	0	5.597.722	11.175.299	2	11.175.265	0.0035	117	126	0	41.56	0.00031	K	HQYGTNVGSR	V					5469: Scan 4986 (rt=9.17667) [H:\DATA-2018\heruonan\20181022\4.raw]
2	2	gi|156712282|emb|CAM98448.1|	gi|156712282|emb|CAM98448.1| cellulose 1,4-beta-cellobiosidase [Chaetomium thermophilum]	3479	57806	232	150	20	18	32.5	6184	1	0	0	5.597.723	1117.53	2	11.175.265	0.0035	117	126	0	36.43	0.001	K	HQYGTNVGSR	V					6551: Scan 6211 (rt=10.9665) [H:\DATA-2018\heruonan\20181022\4.raw]
2	2	gi|156712282|emb|CAM98448.1|	gi|156712282|emb|CAM98448.1| cellulose 1,4-beta-cellobiosidase [Chaetomium thermophilum]	3479	57806	232	150	20	18	32.5	6185	1	0	0	5.597.723	11.175.301	2	11.175.265	0.0037	117	126	0	46.03	0.00012	K	HQYGTNVGSR	V					6339: Scan 5971 (rt=10.6202) [H:\DATA-2018\heruonan\20181022\4.raw]
2	2	gi|156712282|emb|CAM98448.1|	gi|156712282|emb|CAM98448.1| cellulose 1,4-beta-cellobiosidase [Chaetomium thermophilum]	3479	57806	232	150	20	18	32.5	6186	1	0	0	5.597.749	11.175.353	2	11.175.265	0.0088	117	126	0	3.19	2.4	K	HQYGTNVGSR	V					8050: Scan 7839 (rt=13.3532) [H:\DATA-2018\heruonan\20181022\4.raw]
2	2	gi|156712282|emb|CAM98448.1|	gi|156712282|emb|CAM98448.1| cellulose 1,4-beta-cellobiosidase [Chaetomium thermophilum]	3479	57806	232	150	20	18	32.5	6324	1	0	0	5.647.673	1127.52	2	11.275.169	0.0031	127	135	0	6.22	0.6	R	VYLMENDTK	Y	Oxidation (M)	0.000100000.0			14142: Scan 13887 (rt=21.298) [H:\DATA-2018\heruonan\20181022\4.raw]
2	2	gi|156712282|emb|CAM98448.1|	gi|156712282|emb|CAM98448.1| cellulose 1,4-beta-cellobiosidase [Chaetomium thermophilum]	3479	57806	232	150	20	18	32.5	6325	1	0	0	5.647.673	11.275.201	2	11.275.169	0.0033	127	135	0	47.1	4.90E-05	R	VYLMENDTK	Y	Oxidation (M)	0.000100000.0			10574: Scan 10418 (rt=16.947) [H:\DATA-2018\heruonan\20181022\4.raw]
2	2	gi|156712282|emb|CAM98448.1|	gi|156712282|emb|CAM98448.1| cellulose 1,4-beta-cellobiosidase [Chaetomium thermophilum]	3479	57806	232	150	20	18	32.5	6326	1	0	0	5.647.676	11.275.206	2	11.275.169	0.0038	127	135	0	20.8	0.021	R	VYLMENDTK	Y	Oxidation (M)	0.000100000.0			10318: Scan 10160 (rt=16.6111) [H:\DATA-2018\heruonan\20181022\4.raw]
2	2	gi|156712282|emb|CAM98448.1|	gi|156712282|emb|CAM98448.1| cellulose 1,4-beta-cellobiosidase [Chaetomium thermophilum]	3479	57806	232	150	20	18	32.5	6328	1	0	0	5.647.678	11.275.211	2	11.275.169	0.0042	127	135	0	27.89	0.0038	R	VYLMENDTK	Y	Oxidation (M)	0.000100000.0			11035: Scan 10883 (rt=17.5788) [H:\DATA-2018\heruonan\20181022\4.raw]
2	2	gi|156712282|emb|CAM98448.1|	gi|156712282|emb|CAM98448.1| cellulose 1,4-beta-cellobiosidase [Chaetomium thermophilum]	3479	57806	232	150	20	18	32.5	6330	1	0	0	5.647.681	11.275.217	2	11.275.169	0.0048	127	135	0	12.81	0.11	R	VYLMENDTK	Y	Oxidation (M)	0.000100000.0			12645: Scan 12454 (rt=19.5857) [H:\DATA-2018\heruonan\20181022\4.raw]
2	2	gi|156712282|emb|CAM98448.1|	gi|156712282|emb|CAM98448.1| cellulose 1,4-beta-cellobiosidase [Chaetomium thermophilum]	3479	57806	232	150	20	18	32.5	7385	1	0	0	3.918.905	11.726.496	3	11.726.513	-0.0018	314	324	1	30.51	0.0073	K	NSAGVLSEIKR	F					20615: Scan 19990 (rt=28.2657) [H:\DATA-2018\heruonan\20181022\4.raw]
2	2	gi|156712282|emb|CAM98448.1|	gi|156712282|emb|CAM98448.1| cellulose 1,4-beta-cellobiosidase [Chaetomium thermophilum]	3479	57806	232	150	20	18	32.5	7386	1	0	0	5.873.336	11.726.526	2	11.726.513	0.0013	314	324	1	66.39	1.70E-06	K	NSAGVLSEIKR	F					20480: Scan 19866 (rt=28.1336) [H:\DATA-2018\heruonan\20181022\4.raw]
2	2	gi|156712282|emb|CAM98448.1|	gi|156712282|emb|CAM98448.1| cellulose 1,4-beta-cellobiosidase [Chaetomium thermophilum]	3479	57806	232	150	20	18	32.5	7387	1	0	0	5.873.339	11.726.533	2	11.726.513	0.002	314	324	1	8.28	1	K	NSAGVLSEIKR	F					22849: Scan 21943 (rt=30.3902) [H:\DATA-2018\heruonan\20181022\4.raw]
2	2	gi|156712282|emb|CAM98448.1|	gi|156712282|emb|CAM98448.1| cellulose 1,4-beta-cellobiosidase [Chaetomium thermophilum]	3479	57806	232	150	20	18	32.5	7388	1	0	0	5.873.343	1.172.654	2	11.726.513	0.0027	314	324	1	24.47	0.025	K	NSAGVLSEIKR	F					36112: Scan 32818 (rt=42.1517) [H:\DATA-2018\heruonan\20181022\4.raw]
2	2	gi|156712282|emb|CAM98448.1|	gi|156712282|emb|CAM98448.1| cellulose 1,4-beta-cellobiosidase [Chaetomium thermophilum]	3479	57806	232	150	20	18	32.5	7389	1	0	0	5.873.344	11.726.543	2	11.726.513	0.003	314	324	1	51.17	5.40E-05	K	NSAGVLSEIKR	F					25757: Scan 24492 (rt=33.1785) [H:\DATA-2018\heruonan\20181022\4.raw]
2	2	gi|156712282|emb|CAM98448.1|	gi|156712282|emb|CAM98448.1| cellulose 1,4-beta-cellobiosidase [Chaetomium thermophilum]	3479	57806	232	150	20	18	32.5	7390	1	0	0	3.918.921	11.726.544	3	11.726.513	0.0031	314	324	1	50.49	6.30E-05	K	NSAGVLSEIKR	F					18785: Scan 18352 (rt=26.4369) [H:\DATA-2018\heruonan\20181022\4.raw]
2	2	gi|156712282|emb|CAM98448.1|	gi|156712282|emb|CAM98448.1| cellulose 1,4-beta-cellobiosidase [Chaetomium thermophilum]	3479	57806	232	150	20	18	32.5	7391	1	0	0	3.918.921	11.726.544	3	11.726.513	0.0031	314	324	1	40.6	0.00062	K	NSAGVLSEIKR	F					19924: Scan 19373 (rt=27.5904) [H:\DATA-2018\heruonan\20181022\4.raw]
2	2	gi|156712282|emb|CAM98448.1|	gi|156712282|emb|CAM98448.1| cellulose 1,4-beta-cellobiosidase [Chaetomium thermophilum]	3479	57806	232	150	20	18	32.5	7392	1	0	0	3.918.921	11.726.544	3	11.726.513	0.0031	314	324	1	25.18	0.022	K	NSAGVLSEIKR	F					22707: Scan 21814 (rt=30.2362) [H:\DATA-2018\heruonan\20181022\4.raw]
2	2	gi|156712282|emb|CAM98448.1|	gi|156712282|emb|CAM98448.1| cellulose 1,4-beta-cellobiosidase [Chaetomium thermophilum]	3479	57806	232	150	20	18	32.5	7393	1	0	0	5.873.345	11.726.544	2	11.726.513	0.0031	314	324	1	38.14	0.0011	K	NSAGVLSEIKR	F					22658: Sum of 2 scans in range 21774 (rt=30.1937) to 21841 (rt=30.2673) [H:\DATA-2018\heruonan\20181022\4.raw]
2	2	gi|156712282|emb|CAM98448.1|	gi|156712282|emb|CAM98448.1| cellulose 1,4-beta-cellobiosidase [Chaetomium thermophilum]	3479	57806	232	150	20	18	32.5	7394	1	0	0	5.873.345	11.726.545	2	11.726.513	0.0032	314	324	1	20.25	0.067	K	NSAGVLSEIKR	F					54726: Scan 46422 (rt=57.1455) [H:\DATA-2018\heruonan\20181022\4.raw]
2	2	gi|156712282|emb|CAM98448.1|	gi|156712282|emb|CAM98448.1| cellulose 1,4-beta-cellobiosidase [Chaetomium thermophilum]	3479	57806	232	150	20	18	32.5	7395	1	0	0	3.918.921	11.726.546	3	11.726.513	0.0033	314	324	1	54.37	2.60E-05	K	NSAGVLSEIKR	F					18483: Scan 18055 (rt=26.0865) [H:\DATA-2018\heruonan\20181022\4.raw]
2	2	gi|156712282|emb|CAM98448.1|	gi|156712282|emb|CAM98448.1| cellulose 1,4-beta-cellobiosidase [Chaetomium thermophilum]	3479	57806	232	150	20	18	32.5	7396	1	0	0	11.736.619	11.726.546	1	11.726.513	0.0033	314	324	1	2.54	4	K	NSAGVLSEIKR	F					18783: Scan 18349 (rt=26.432) [H:\DATA-2018\heruonan\20181022\4.raw]
2	2	gi|156712282|emb|CAM98448.1|	gi|156712282|emb|CAM98448.1| cellulose 1,4-beta-cellobiosidase [Chaetomium thermophilum]	3479	57806	232	150	20	18	32.5	7397	1	0	0	5.873.346	11.726.547	2	11.726.513	0.0034	314	324	1	72	4.50E-07	K	NSAGVLSEIKR	F					18395: Scan 17973 (rt=25.9878) [H:\DATA-2018\heruonan\20181022\4.raw]
2	2	gi|156712282|emb|CAM98448.1|	gi|156712282|emb|CAM98448.1| cellulose 1,4-beta-cellobiosidase [Chaetomium thermophilum]	3479	57806	232	150	20	18	32.5	7398	1	0	0	5.873.347	11.726.548	2	11.726.513	0.0035	314	324	1	72.3	4.20E-07	K	NSAGVLSEIKR	F					18696: Scan 18264 (rt=26.3339) [H:\DATA-2018\heruonan\20181022\4.raw]
2	2	gi|156712282|emb|CAM98448.1|	gi|156712282|emb|CAM98448.1| cellulose 1,4-beta-cellobiosidase [Chaetomium thermophilum]	3479	57806	232	150	20	18	32.5	7399	1	0	0	5.873.347	11.726.549	2	11.726.513	0.0036	314	324	1	75.69	2.20E-07	K	NSAGVLSEIKR	F					19007: Scan 18553 (rt=26.6787) [H:\DATA-2018\heruonan\20181022\4.raw]
2	2	gi|156712282|emb|CAM98448.1|	gi|156712282|emb|CAM98448.1| cellulose 1,4-beta-cellobiosidase [Chaetomium thermophilum]	3479	57806	232	150	20	18	32.5	7400	1	0	0	3.918.923	1.172.655	3	11.726.513	0.0036	314	324	1	42.15	0.00051	K	NSAGVLSEIKR	F					18167: Scan 17749 (rt=25.7496) [H:\DATA-2018\heruonan\20181022\4.raw]
2	2	gi|156712282|emb|CAM98448.1|	gi|156712282|emb|CAM98448.1| cellulose 1,4-beta-cellobiosidase [Chaetomium thermophilum]	3479	57806	232	150	20	18	32.5	7401	1	0	0	3.918.923	1.172.655	3	11.726.513	0.0037	314	324	1	23.33	0.039	K	NSAGVLSEIKR	F					19525: Scan 19019 (rt=27.2067) [H:\DATA-2018\heruonan\20181022\4.raw]
2	2	gi|156712282|emb|CAM98448.1|	gi|156712282|emb|CAM98448.1| cellulose 1,4-beta-cellobiosidase [Chaetomium thermophilum]	3479	57806	232	150	20	18	32.5	7402	1	0	0	5.873.348	1.172.655	2	11.726.513	0.0037	314	324	1	54.84	2.70E-05	K	NSAGVLSEIKR	F					19328: Scan 18850 (rt=27.0194) [H:\DATA-2018\heruonan\20181022\4.raw]
2	2	gi|156712282|emb|CAM98448.1|	gi|156712282|emb|CAM98448.1| cellulose 1,4-beta-cellobiosidase [Chaetomium thermophilum]	3479	57806	232	150	20	18	32.5	7403	1	0	0	3.918.923	11.726.551	3	11.726.513	0.0038	314	324	1	35.07	0.0026	K	NSAGVLSEIKR	F					19102: Scan 18644 (rt=26.7853) [H:\DATA-2018\heruonan\20181022\4.raw]
2	2	gi|156712282|emb|CAM98448.1|	gi|156712282|emb|CAM98448.1| cellulose 1,4-beta-cellobiosidase [Chaetomium thermophilum]	3479	57806	232	150	20	18	32.5	7404	1	0	0	5.873.349	11.726.552	2	11.726.513	0.0039	314	324	1	58.18	1.30E-05	K	NSAGVLSEIKR	F					19693: Scan 19161 (rt=27.3636) [H:\DATA-2018\heruonan\20181022\4.raw]
2	2	gi|156712282|emb|CAM98448.1|	gi|156712282|emb|CAM98448.1| cellulose 1,4-beta-cellobiosidase [Chaetomium thermophilum]	3479	57806	232	150	20	18	32.5	7405	1	0	0	5.873.349	11.726.552	2	11.726.513	0.0039	314	324	1	37.89	0.0013	K	NSAGVLSEIKR	F					27781: Scan 26183 (rt=34.9898) [H:\DATA-2018\heruonan\20181022\4.raw]
2	2	gi|156712282|emb|CAM98448.1|	gi|156712282|emb|CAM98448.1| cellulose 1,4-beta-cellobiosidase [Chaetomium thermophilum]	3479	57806	232	150	20	18	32.5	7406	1	0	0	5.873.349	11.726.552	2	11.726.513	0.0039	314	324	1	77.78	1.40E-07	K	NSAGVLSEIKR	F					20885: Scan 20225 (rt=28.5166) [H:\DATA-2018\heruonan\20181022\4.raw]
2	2	gi|156712282|emb|CAM98448.1|	gi|156712282|emb|CAM98448.1| cellulose 1,4-beta-cellobiosidase [Chaetomium thermophilum]	3479	57806	232	150	20	18	32.5	7407	1	0	0	5.873.349	11.726.553	2	11.726.513	0.004	314	324	1	70.63	7.20E-07	K	NSAGVLSEIKR	F					21297: Scan 20575 (rt=28.883) [H:\DATA-2018\heruonan\20181022\4.raw]
2	2	gi|156712282|emb|CAM98448.1|	gi|156712282|emb|CAM98448.1| cellulose 1,4-beta-cellobiosidase [Chaetomium thermophilum]	3479	57806	232	150	20	18	32.5	7408	1	0	0	5.873.349	11.726.553	2	11.726.513	0.004	314	324	1	36.76	0.0018	K	NSAGVLSEIKR	F					26699: Scan 25289 (rt=34.0288) [H:\DATA-2018\heruonan\20181022\4.raw]
2	2	gi|156712282|emb|CAM98448.1|	gi|156712282|emb|CAM98448.1| cellulose 1,4-beta-cellobiosidase [Chaetomium thermophilum]	3479	57806	232	150	20	18	32.5	7409	1	0	0	5.873.349	11.726.553	2	11.726.513	0.004	314	324	1	62.64	4.50E-06	K	NSAGVLSEIKR	F					20044: Scan 19482 (rt=27.7085) [H:\DATA-2018\heruonan\20181022\4.raw]
2	2	gi|156712282|emb|CAM98448.1|	gi|156712282|emb|CAM98448.1| cellulose 1,4-beta-cellobiosidase [Chaetomium thermophilum]	3479	57806	232	150	20	18	32.5	7410	1	0	0	11.736.626	11.726.553	1	11.726.513	0.004	314	324	1	66.47	1.90E-06	K	NSAGVLSEIKR	F					18255: Scan 17834 (rt=25.836) [H:\DATA-2018\heruonan\20181022\4.raw]
2	2	gi|156712282|emb|CAM98448.1|	gi|156712282|emb|CAM98448.1| cellulose 1,4-beta-cellobiosidase [Chaetomium thermophilum]	3479	57806	232	150	20	18	32.5	7411	1	0	0	5.873.349	11.726.553	2	11.726.513	0.004	314	324	1	11.08	0.65	K	NSAGVLSEIKR	F					40421: Scan 36063 (rt=45.7057) [H:\DATA-2018\heruonan\20181022\4.raw]
2	2	gi|156712282|emb|CAM98448.1|	gi|156712282|emb|CAM98448.1| cellulose 1,4-beta-cellobiosidase [Chaetomium thermophilum]	3479	57806	232	150	20	18	32.5	7412	1	0	0	587.335	11.726.554	2	11.726.513	0.0041	314	324	1	56.04	2.10E-05	K	NSAGVLSEIKR	F					21420: Scan 20681 (rt=28.9924) [H:\DATA-2018\heruonan\20181022\4.raw]
2	2	gi|156712282|emb|CAM98448.1|	gi|156712282|emb|CAM98448.1| cellulose 1,4-beta-cellobiosidase [Chaetomium thermophilum]	3479	57806	232	150	20	18	32.5	7413	1	0	0	587.335	11.726.555	2	11.726.513	0.0042	314	324	1	18.65	0.11	K	NSAGVLSEIKR	F					53314: Scan 45410 (rt=56.0283) [H:\DATA-2018\heruonan\20181022\4.raw]
2	2	gi|156712282|emb|CAM98448.1|	gi|156712282|emb|CAM98448.1| cellulose 1,4-beta-cellobiosidase [Chaetomium thermophilum]	3479	57806	232	150	20	18	32.5	7414	1	0	0	587.335	11.726.555	2	11.726.513	0.0042	314	324	1	22.86	0.043	K	NSAGVLSEIKR	F					40907: Scan 36405 (rt=46.0832) [H:\DATA-2018\heruonan\20181022\4.raw]
2	2	gi|156712282|emb|CAM98448.1|	gi|156712282|emb|CAM98448.1| cellulose 1,4-beta-cellobiosidase [Chaetomium thermophilum]	3479	57806	232	150	20	18	32.5	7415	1	0	0	5.873.351	11.726.555	2	11.726.513	0.0042	314	324	1	23.83	0.034	K	NSAGVLSEIKR	F					49854: Sum of 2 scans in range 42892 (rt=53.3267) to 42947 (rt=53.3882) [H:\DATA-2018\heruonan\20181022\4.raw]
2	2	gi|156712282|emb|CAM98448.1|	gi|156712282|emb|CAM98448.1| cellulose 1,4-beta-cellobiosidase [Chaetomium thermophilum]	3479	57806	232	150	20	18	32.5	7416	1	0	0	5.873.351	11.726.555	2	11.726.513	0.0042	314	324	1	21.05	0.065	K	NSAGVLSEIKR	F					55276: Scan 46822 (rt=57.5898) [H:\DATA-2018\heruonan\20181022\4.raw]
2	2	gi|156712282|emb|CAM98448.1|	gi|156712282|emb|CAM98448.1| cellulose 1,4-beta-cellobiosidase [Chaetomium thermophilum]	3479	57806	232	150	20	18	32.5	7417	1	0	0	5.873.351	11.726.555	2	11.726.513	0.0042	314	324	1	41.05	0.00065	K	NSAGVLSEIKR	F					29246: Scan 27358 (rt=36.2602) [H:\DATA-2018\heruonan\20181022\4.raw]
2	2	gi|156712282|emb|CAM98448.1|	gi|156712282|emb|CAM98448.1| cellulose 1,4-beta-cellobiosidase [Chaetomium thermophilum]	3479	57806	232	150	20	18	32.5	7418	1	0	0	5.873.351	11.726.556	2	11.726.513	0.0043	314	324	1	38.2	0.0013	K	NSAGVLSEIKR	F					32371: Scan 29839 (rt=38.9407) [H:\DATA-2018\heruonan\20181022\4.raw]
2	2	gi|156712282|emb|CAM98448.1|	gi|156712282|emb|CAM98448.1| cellulose 1,4-beta-cellobiosidase [Chaetomium thermophilum]	3479	57806	232	150	20	18	32.5	7419	1	0	0	5.873.351	11.726.557	2	11.726.513	0.0044	314	324	1	50.33	7.70E-05	K	NSAGVLSEIKR	F					28231: Scan 26551 (rt=35.3859) [H:\DATA-2018\heruonan\20181022\4.raw]
2	2	gi|156712282|emb|CAM98448.1|	gi|156712282|emb|CAM98448.1| cellulose 1,4-beta-cellobiosidase [Chaetomium thermophilum]	3479	57806	232	150	20	18	32.5	7420	1	0	0	5.873.351	11.726.557	2	11.726.513	0.0044	314	324	1	3.8	3.5	K	NSAGVLSEIKR	F					56497: Scan 47706 (rt=58.5971) [H:\DATA-2018\heruonan\20181022\4.raw]
2	2	gi|156712282|emb|CAM98448.1|	gi|156712282|emb|CAM98448.1| cellulose 1,4-beta-cellobiosidase [Chaetomium thermophilum]	3479	57806	232	150	20	18	32.5	7421	1	0	0	5.873.352	11.726.557	2	11.726.513	0.0044	314	324	1	27.15	0.016	K	NSAGVLSEIKR	F					30571: Scan 28409 (rt=37.409) [H:\DATA-2018\heruonan\20181022\4.raw]
2	2	gi|156712282|emb|CAM98448.1|	gi|156712282|emb|CAM98448.1| cellulose 1,4-beta-cellobiosidase [Chaetomium thermophilum]	3479	57806	232	150	20	18	32.5	7422	1	0	0	5.873.352	11.726.558	2	11.726.513	0.0045	314	324	1	11.15	0.64	K	NSAGVLSEIKR	F					57343: Scan 48313 (rt=59.3235) [H:\DATA-2018\heruonan\20181022\4.raw]
2	2	gi|156712282|emb|CAM98448.1|	gi|156712282|emb|CAM98448.1| cellulose 1,4-beta-cellobiosidase [Chaetomium thermophilum]	3479	57806	232	150	20	18	32.5	7423	1	0	0	5.873.352	11.726.559	2	11.726.513	0.0046	314	324	1	31.2	0.0061	K	NSAGVLSEIKR	F					31766: Scan 29355 (rt=38.4242) [H:\DATA-2018\heruonan\20181022\4.raw]
2	2	gi|156712282|emb|CAM98448.1|	gi|156712282|emb|CAM98448.1| cellulose 1,4-beta-cellobiosidase [Chaetomium thermophilum]	3479	57806	232	150	20	18	32.5	7424	1	0	0	5.873.352	11.726.559	2	11.726.513	0.0046	314	324	1	16.18	0.2	K	NSAGVLSEIKR	F					42398: Scan 37478 (rt=47.2766) [H:\DATA-2018\heruonan\20181022\4.raw]
2	2	gi|156712282|emb|CAM98448.1|	gi|156712282|emb|CAM98448.1| cellulose 1,4-beta-cellobiosidase [Chaetomium thermophilum]	3479	57806	232	150	20	18	32.5	7425	1	0	0	5.873.352	11.726.559	2	11.726.513	0.0046	314	324	1	21.29	0.059	K	NSAGVLSEIKR	F					38603: Scan 34736 (rt=44.2505) [H:\DATA-2018\heruonan\20181022\4.raw]
2	2	gi|156712282|emb|CAM98448.1|	gi|156712282|emb|CAM98448.1| cellulose 1,4-beta-cellobiosidase [Chaetomium thermophilum]	3479	57806	232	150	20	18	32.5	7426	1	0	0	5.873.353	11.726.561	2	11.726.513	0.0048	314	324	1	20.18	0.077	K	NSAGVLSEIKR	F					46546: Scan 40477 (rt=50.636) [H:\DATA-2018\heruonan\20181022\4.raw]
2	2	gi|156712282|emb|CAM98448.1|	gi|156712282|emb|CAM98448.1| cellulose 1,4-beta-cellobiosidase [Chaetomium thermophilum]	3479	57806	232	150	20	18	32.5	7427	1	0	0	5.873.353	11.726.561	2	11.726.513	0.0048	314	324	1	36.23	0.0019	K	NSAGVLSEIKR	F					32781: Scan 30165 (rt=39.2869) [H:\DATA-2018\heruonan\20181022\4.raw]
2	2	gi|156712282|emb|CAM98448.1|	gi|156712282|emb|CAM98448.1| cellulose 1,4-beta-cellobiosidase [Chaetomium thermophilum]	3479	57806	232	150	20	18	32.5	7428	1	0	0	5.873.353	11.726.561	2	11.726.513	0.0048	314	324	1	23.17	0.039	K	NSAGVLSEIKR	F					37281: Scan 33713 (rt=43.1189) [H:\DATA-2018\heruonan\20181022\4.raw]
2	2	gi|156712282|emb|CAM98448.1|	gi|156712282|emb|CAM98448.1| cellulose 1,4-beta-cellobiosidase [Chaetomium thermophilum]	3479	57806	232	150	20	18	32.5	7429	1	0	0	5.873.354	11.726.563	2	11.726.513	0.005	314	324	1	36.52	0.0018	K	NSAGVLSEIKR	F					23197: Sum of 4 scans in range 22242 (rt=30.7311) to 22430 (rt=30.9338) [H:\DATA-2018\heruonan\20181022\4.raw]
2	2	gi|156712282|emb|CAM98448.1|	gi|156712282|emb|CAM98448.1| cellulose 1,4-beta-cellobiosidase [Chaetomium thermophilum]	3479	57806	232	150	20	18	32.5	7430	1	0	0	5.873.354	11.726.563	2	11.726.513	0.005	314	324	1	13.01	0.4	K	NSAGVLSEIKR	F					33593: Scan 30835 (rt=39.9979) [H:\DATA-2018\heruonan\20181022\4.raw]
2	2	gi|156712282|emb|CAM98448.1|	gi|156712282|emb|CAM98448.1| cellulose 1,4-beta-cellobiosidase [Chaetomium thermophilum]	3479	57806	232	150	20	18	32.5	7431	1	0	0	5.873.355	11.726.565	2	11.726.513	0.0052	314	324	1	14.48	0.29	K	NSAGVLSEIKR	F					47539: Scan 41208 (rt=51.4522) [H:\DATA-2018\heruonan\20181022\4.raw]
2	2	gi|156712282|emb|CAM98448.1|	gi|156712282|emb|CAM98448.1| cellulose 1,4-beta-cellobiosidase [Chaetomium thermophilum]	3479	57806	232	150	20	18	32.5	8341	1	0	0	6.098.387	12.176.628	2	12.176.591	0.0038	304	313	1	72.25	3.70E-07	K	KMTVVTQFHK	N					14028: Scan 13779 (rt=21.1764) [H:\DATA-2018\heruonan\20181022\4.raw]
2	2	gi|156712282|emb|CAM98448.1|	gi|156712282|emb|CAM98448.1| cellulose 1,4-beta-cellobiosidase [Chaetomium thermophilum]	3479	57806	232	150	20	18	32.5	8342	1	0	0	406.895	12.176.631	3	12.176.591	0.004	304	313	1	29.99	0.0062	K	KMTVVTQFHK	N					14049: Scan 13798 (rt=21.197) [H:\DATA-2018\heruonan\20181022\4.raw]
2	2	gi|156712282|emb|CAM98448.1|	gi|156712282|emb|CAM98448.1| cellulose 1,4-beta-cellobiosidase [Chaetomium thermophilum]	3479	57806	232	150	20	18	32.5	8343	1	0	0	6.098.389	12.176.632	2	12.176.591	0.0041	304	313	1	55.9	1.60E-05	K	KMTVVTQFHK	N					13699: Scan 13471 (rt=20.8238) [H:\DATA-2018\heruonan\20181022\4.raw]
2	2	gi|156712282|emb|CAM98448.1|	gi|156712282|emb|CAM98448.1| cellulose 1,4-beta-cellobiosidase [Chaetomium thermophilum]	3479	57806	232	150	20	18	32.5	8344	1	0	0	406.895	12.176.632	3	12.176.591	0.0041	304	313	1	30.81	0.0051	K	KMTVVTQFHK	N					13726: Scan 13498 (rt=20.857) [H:\DATA-2018\heruonan\20181022\4.raw]
2	2	gi|156712282|emb|CAM98448.1|	gi|156712282|emb|CAM98448.1| cellulose 1,4-beta-cellobiosidase [Chaetomium thermophilum]	3479	57806	232	150	20	18	32.5	8345	1	0	0	6.098.391	12.176.636	2	12.176.591	0.0046	304	313	1	58.36	9.00E-06	K	KMTVVTQFHK	N					14314: Scan 14058 (rt=21.5196) [H:\DATA-2018\heruonan\20181022\4.raw]
2	2	gi|156712282|emb|CAM98448.1|	gi|156712282|emb|CAM98448.1| cellulose 1,4-beta-cellobiosidase [Chaetomium thermophilum]	3479	57806	232	150	20	18	32.5	8662	1	0	0	4.122.258	12.336.555	3	1.233.654	0.0015	304	313	1	2.27	4.2	K	KMTVVTQFHK	N	Oxidation (M)	0.0100000000.0			9872: Scan 9744 (rt=16.0736) [H:\DATA-2018\heruonan\20181022\4.raw]
2	2	gi|156712282|emb|CAM98448.1|	gi|156712282|emb|CAM98448.1| cellulose 1,4-beta-cellobiosidase [Chaetomium thermophilum]	3479	57806	232	150	20	18	32.5	8663	1	0	0	4.122.259	12.336.558	3	1.233.654	0.0018	304	313	1	13.34	0.33	K	KMTVVTQFHK	N	Oxidation (M)	0.0100000000.0			13664: Scan 13433 (rt=20.7744) [H:\DATA-2018\heruonan\20181022\4.raw]
2	2	gi|156712282|emb|CAM98448.1|	gi|156712282|emb|CAM98448.1| cellulose 1,4-beta-cellobiosidase [Chaetomium thermophilum]	3479	57806	232	150	20	18	32.5	8664	1	0	0	4.122.263	1.233.657	3	1.233.654	0.0031	304	313	1	4.26	2.7	K	KMTVVTQFHK	N	Oxidation (M)	0.0100000000.0			10437: Scan 10284 (rt=16.7653) [H:\DATA-2018\heruonan\20181022\4.raw]
2	2	gi|156712282|emb|CAM98448.1|	gi|156712282|emb|CAM98448.1| cellulose 1,4-beta-cellobiosidase [Chaetomium thermophilum]	3479	57806	232	150	20	18	32.5	8665	1	0	0	6.178.361	12.336.577	2	1.233.654	0.0037	304	313	1	38.12	0.0011	K	KMTVVTQFHK	N	Oxidation (M)	0.0100000000.0			9279: Scan 9145 (rt=15.3303) [H:\DATA-2018\heruonan\20181022\4.raw]
2	2	gi|156712282|emb|CAM98448.1|	gi|156712282|emb|CAM98448.1| cellulose 1,4-beta-cellobiosidase [Chaetomium thermophilum]	3479	57806	232	150	20	18	32.5	8666	1	0	0	4.122.266	12.336.579	3	1.233.654	0.0039	304	313	1	15.38	0.21	K	KMTVVTQFHK	N	Oxidation (M)	0.0100000000.0			9316: Scan 9191 (rt=15.3903) [H:\DATA-2018\heruonan\20181022\4.raw]
2	2	gi|156712282|emb|CAM98448.1|	gi|156712282|emb|CAM98448.1| cellulose 1,4-beta-cellobiosidase [Chaetomium thermophilum]	3479	57806	232	150	20	18	32.5	8667	1	0	0	6.178.364	12.336.582	2	1.233.654	0.0042	304	313	1	47.72	0.00012	K	KMTVVTQFHK	N	Oxidation (M)	0.0100000000.0			9530: Scan 9411 (rt=15.6917) [H:\DATA-2018\heruonan\20181022\4.raw]
2	2	gi|156712282|emb|CAM98448.1|	gi|156712282|emb|CAM98448.1| cellulose 1,4-beta-cellobiosidase [Chaetomium thermophilum]	3479	57806	232	150	20	18	32.5	8668	1	0	0	6.178.365	12.336.585	2	1.233.654	0.0046	304	313	1	10.41	0.65	K	KMTVVTQFHK	N	Oxidation (M)	0.0100000000.0			11310: Scan 11163 (rt=17.9401) [H:\DATA-2018\heruonan\20181022\4.raw]
2	2	gi|156712282|emb|CAM98448.1|	gi|156712282|emb|CAM98448.1| cellulose 1,4-beta-cellobiosidase [Chaetomium thermophilum]	3479	57806	232	150	20	18	32.5	8669	1	0	0	6.178.366	12.336.586	2	1.233.654	0.0046	304	313	1	7.44	1.3	K	KMTVVTQFHK	N	Oxidation (M)	0.0100000000.0			11046: Scan 10895 (rt=17.5944) [H:\DATA-2018\heruonan\20181022\4.raw]
2	2	gi|156712282|emb|CAM98448.1|	gi|156712282|emb|CAM98448.1| cellulose 1,4-beta-cellobiosidase [Chaetomium thermophilum]	3479	57806	232	150	20	18	32.5	8670	1	0	0	6.178.366	12.336.587	2	1.233.654	0.0047	304	313	1	2.41	4.1	K	KMTVVTQFHK	N	Oxidation (M)	0.0100000000.0			11638: Scan 11476 (rt=18.3121) [H:\DATA-2018\heruonan\20181022\4.raw]
2	2	gi|156712282|emb|CAM98448.1|	gi|156712282|emb|CAM98448.1| cellulose 1,4-beta-cellobiosidase [Chaetomium thermophilum]	3479	57806	232	150	20	18	32.5	8672	1	0	0	6.178.367	12.336.589	2	1.233.654	0.0049	304	313	1	29.85	0.0065	K	KMTVVTQFHK	N	Oxidation (M)	0.0100000000.0			13575: Scan 13347 (rt=20.6685) [H:\DATA-2018\heruonan\20181022\4.raw]
2	2	gi|156712282|emb|CAM98448.1|	gi|156712282|emb|CAM98448.1| cellulose 1,4-beta-cellobiosidase [Chaetomium thermophilum]	3479	57806	232	150	20	18	32.5	8673	1	0	0	6.178.368	1.233.659	2	1.233.654	0.005	304	313	1	41.49	0.00042	K	KMTVVTQFHK	N	Oxidation (M)	0.0100000000.0			10308: Sum of 2 scans in range 10150 (rt=16.5987) to 10199 (rt=16.6569) [H:\DATA-2018\heruonan\20181022\4.raw]
2	2	gi|156712282|emb|CAM98448.1|	gi|156712282|emb|CAM98448.1| cellulose 1,4-beta-cellobiosidase [Chaetomium thermophilum]	3479	57806	232	150	20	18	32.5	8674	1	0	0	6.178.373	12.336.601	2	1.233.654	0.0061	304	313	1	6.38	1.7	K	KMTVVTQFHK	N	Oxidation (M)	0.0100000000.0			12596: Scan 12411 (rt=19.5355) [H:\DATA-2018\heruonan\20181022\4.raw]
2	2	gi|156712282|emb|CAM98448.1|	gi|156712282|emb|CAM98448.1| cellulose 1,4-beta-cellobiosidase [Chaetomium thermophilum]	3479	57806	232	150	20	18	32.5	9949	1	0	1	6.432.999	12.845.853	2	12.845.735	0.0118	358	368	0	1.45	1.9	K	VAFSNTDDFNR	K					31503: Scan 29145 (rt=38.1958) [H:\DATA-2018\heruonan\20181022\4.raw]
2	2	gi|156712282|emb|CAM98448.1|	gi|156712282|emb|CAM98448.1| cellulose 1,4-beta-cellobiosidase [Chaetomium thermophilum]	3479	57806	232	150	20	18	32.5	13080	1	0	1	707.348	14.126.814	2	14.126.684	0.0129	358	369	1	11.48	0.31	K	VAFSNTDDFNRK	G					21453: Scan 20708 (rt=29.0205) [H:\DATA-2018\heruonan\20181022\4.raw]
2	2	gi|156712282|emb|CAM98448.1|	gi|156712282|emb|CAM98448.1| cellulose 1,4-beta-cellobiosidase [Chaetomium thermophilum]	3479	57806	232	150	20	18	32.5	13908	1	0	0	7.242.892	14.465.638	2	14.465.656	-0.0018	186	197	0	5.92	0.26	K	YGTGYCDAQCPR	D					21862: Scan 21063 (rt=29.4182) [H:\DATA-2018\heruonan\20181022\4.raw]
2	2	gi|156712282|emb|CAM98448.1|	gi|156712282|emb|CAM98448.1| cellulose 1,4-beta-cellobiosidase [Chaetomium thermophilum]	3479	57806	232	150	20	18	32.5	13909	1	0	0	7.242.922	14.465.698	2	14.465.656	0.0041	186	197	0	42.79	5.30E-05	K	YGTGYCDAQCPR	D					11183: Scan 11033 (rt=17.7769) [H:\DATA-2018\heruonan\20181022\4.raw]
2	2	gi|156712282|emb|CAM98448.1|	gi|156712282|emb|CAM98448.1| cellulose 1,4-beta-cellobiosidase [Chaetomium thermophilum]	3479	57806	232	150	20	18	32.5	13910	1	0	0	7.242.925	14.465.703	2	14.465.656	0.0047	186	197	0	72.11	6.20E-08	K	YGTGYCDAQCPR	D					11484: Scan 11323 (rt=18.1174) [H:\DATA-2018\heruonan\20181022\4.raw]
2	2	gi|156712282|emb|CAM98448.1|	gi|156712282|emb|CAM98448.1| cellulose 1,4-beta-cellobiosidase [Chaetomium thermophilum]	3479	57806	232	150	20	18	32.5	13911	1	0	0	7.242.925	14.465.704	2	14.465.656	0.0048	186	197	0	26.13	0.0024	K	YGTGYCDAQCPR	D					12369: Scan 12201 (rt=19.2531) [H:\DATA-2018\heruonan\20181022\4.raw]
2	2	gi|156712282|emb|CAM98448.1|	gi|156712282|emb|CAM98448.1| cellulose 1,4-beta-cellobiosidase [Chaetomium thermophilum]	3479	57806	232	150	20	18	32.5	13912	1	0	0	7.242.925	14.465.705	2	14.465.656	0.0049	186	197	0	62.29	5.90E-07	K	YGTGYCDAQCPR	D					9626: Scan 9503 (rt=15.7839) [H:\DATA-2018\heruonan\20181022\4.raw]
2	2	gi|156712282|emb|CAM98448.1|	gi|156712282|emb|CAM98448.1| cellulose 1,4-beta-cellobiosidase [Chaetomium thermophilum]	3479	57806	232	150	20	18	32.5	13913	1	0	0	7.242.927	14.465.709	2	14.465.656	0.0052	186	197	0	39.93	0.0001	K	YGTGYCDAQCPR	D					9712: Scan 9588 (rt=15.8794) [H:\DATA-2018\heruonan\20181022\4.raw]
[truncated: 4,627 more rows]
