# Supplementary material for: Improved Production of Majority Cellulases in Trichoderma reesei by Integration of cbh1 Gene From Chaetomium thermophilum
Source: Front Microbiol. 2020 Jul 14;11:1633. doi: 10.3389/fmicb.2020.01633 (PMC7381231; doi:10.3389/fmicb.2020.01633)
Supplement: TABLE S1 — Primers used in this study. [file Data_Sheet_1.zip › Table S7.CSV]

Raw data of secretory protein analysis of Chaetomium thermophilum (sample 2)
Header	--------------------------------------------------------
Search title	D:\mascot daemon\parameters\sst\Identification_chae_orbi_IT.par5.raw
Timestamp	2018-10-24T07:21:04Z
User
Email
Report URI	http://windows-dcdd8sz/mascot/cgi/master_results.pl?file=../data/20181024/F000755.dat
Peak list data path	H:\DATA-2018\heruonan\20181022\5.raw
Peak list format	Mascot generic
Search type	MIS
Mascot version	2.5.1
Database	Chaetomium.thermophilum
Fasta file	Chaetomium.thermophilum_201810.fasta
Total sequences	15194
Total residues	8226405
Sequences after taxonomy filter	15194
Number of queries	53302
Decoy	--------------------------------------------------------
Number of matches above identity threshold in search of real database	2221
Number of matches above identity threshold in search of decoy database	37
Number of matches above homology threshold in search of real database	2496
Number of matches above homology threshold in search of decoy database	60
Fixed modifications	--------------------------------------------------------
Identifier	Name	Delta	Neutral loss
1	Carbamidomethyl (C)	57.021.464
Variable modifications	--------------------------------------------------------
Identifier	Name	Delta	Neutral loss(es)
1	Oxidation (M)	15.994.915	0	63.998.285
Search Parameters	--------------------------------------------------------
Taxonomy filter	All entries
Enzyme	Trypsin
Maximum Missed Cleavages	2
Fixed modifications	Carbamidomethyl (C)
Variable modifications	Oxidation (M)
Peptide Mass Tolerance	10
Peptide Mass Tolerance Units	ppm
Fragment Mass Tolerance	0.6
Fragment Mass Tolerance Units	Da
Mass values	Monoisotopic
Instrument type	ESI-TRAP
Decoy database also searched	1
_DISTILLER_MDRO_VERSION	2.5.0.0
_DISTILLER_RAWFILE	{1}H:\DATA-2018\heruonan\20181022\5.raw
Format parameters	--------------------------------------------------------
Significance threshold	0.05
Max. number of hits	0
Use MudPIT protein scoring	1
Ions score cut-off	0
Include same-set proteins	0
Include sub-set proteins	1
Include unassigned	0
Require bold red	0
Use homology threshold	0
Group protein families	1
Re-score using Percolator	0
Show duplicate peptides	1
Protein hits	--------------------------------------------------------
prot_hit_num	prot_family_member	prot_acc	prot_desc	prot_score	prot_mass	prot_matches	prot_matches_sig	prot_sequences	prot_sequences_sig	prot_cover	pep_query	pep_rank	pep_isbold	pep_isunique	pep_exp_mz	pep_exp_mr	pep_exp_z	pep_calc_mr	pep_delta	pep_start	pep_end	pep_miss	pep_score	pep_expect	pep_res_before	pep_seq	pep_res_after	pep_var_mod	pep_var_mod_pos	pep_summed_mod_pos	pep_local_mod_pos	pep_scan_title
1	1	gi|340959465|gb|EGS20646.1|	gi|340959465|gb|EGS20646.1| hypothetical protein CTHT_0024820 [Chaetomium thermophilum var. thermophilum DSM 1495]	6751	79978	434	281	45	38	54.1	480	1	1	1	3.801.812	7.583.478	2	758.346	0.0018	291	296	0	26.41	0.0023	K	NADFHR	Q					6642: Sum of 2 scans in range 5238 (rt=9.24789) to 5275 (rt=9.29826) [H:\DATA-2018\heruonan\20181022\5.raw]
1	1	gi|340959465|gb|EGS20646.1|	gi|340959465|gb|EGS20646.1| hypothetical protein CTHT_0024820 [Chaetomium thermophilum var. thermophilum DSM 1495]	6751	79978	434	281	45	38	54.1	482	1	1	1	3.801.814	7.583.482	2	758.346	0.0022	291	296	0	26.55	0.0022	K	NADFHR	Q					6895: Scan 5501 (rt=9.68913) [H:\DATA-2018\heruonan\20181022\5.raw]
1	1	gi|340959465|gb|EGS20646.1|	gi|340959465|gb|EGS20646.1| hypothetical protein CTHT_0024820 [Chaetomium thermophilum var. thermophilum DSM 1495]	6751	79978	434	281	45	38	54.1	483	1	1	1	3.801.814	7.583.482	2	758.346	0.0022	291	296	0	35.87	0.00026	K	NADFHR	Q					7070: Scan 5700 (rt=10.0246) [H:\DATA-2018\heruonan\20181022\5.raw]
1	1	gi|340959465|gb|EGS20646.1|	gi|340959465|gb|EGS20646.1| hypothetical protein CTHT_0024820 [Chaetomium thermophilum var. thermophilum DSM 1495]	6751	79978	434	281	45	38	54.1	484	1	1	1	7.593.559	7.583.486	1	758.346	0.0026	291	296	0	14.17	0.082	K	NADFHR	Q					7225: Scan 5878 (rt=10.3682) [H:\DATA-2018\heruonan\20181022\5.raw]
1	1	gi|340959465|gb|EGS20646.1|	gi|340959465|gb|EGS20646.1| hypothetical protein CTHT_0024820 [Chaetomium thermophilum var. thermophilum DSM 1495]	6751	79978	434	281	45	38	54.1	485	1	1	1	3.801.816	7.583.486	2	758.346	0.0027	291	296	0	26.67	0.0046	K	NADFHR	Q					6403: Scan 5021 (rt=8.89957) [H:\DATA-2018\heruonan\20181022\5.raw]
1	1	gi|340959465|gb|EGS20646.1|	gi|340959465|gb|EGS20646.1| hypothetical protein CTHT_0024820 [Chaetomium thermophilum var. thermophilum DSM 1495]	6751	79978	434	281	45	38	54.1	864	1	1	1	3.972.145	7.924.144	2	792.413	0.0014	708	714	0	3.93	2.8	K	EGLATFR	F					20030: Scan 18903 (rt=30.0392) [H:\DATA-2018\heruonan\20181022\5.raw]
1	1	gi|340959465|gb|EGS20646.1|	gi|340959465|gb|EGS20646.1| hypothetical protein CTHT_0024820 [Chaetomium thermophilum var. thermophilum DSM 1495]	6751	79978	434	281	45	38	54.1	865	1	1	1	397.215	7.924.154	2	792.413	0.0024	708	714	0	45.76	0.00018	K	EGLATFR	F					16480: Scan 15695 (rt=26.2985) [H:\DATA-2018\heruonan\20181022\5.raw]
1	1	gi|340959465|gb|EGS20646.1|	gi|340959465|gb|EGS20646.1| hypothetical protein CTHT_0024820 [Chaetomium thermophilum var. thermophilum DSM 1495]	6751	79978	434	281	45	38	54.1	866	1	1	1	3.972.151	7.924.156	2	792.413	0.0026	708	714	0	26.23	0.016	K	EGLATFR	F					17422: Scan 16552 (rt=27.3379) [H:\DATA-2018\heruonan\20181022\5.raw]
1	1	gi|340959465|gb|EGS20646.1|	gi|340959465|gb|EGS20646.1| hypothetical protein CTHT_0024820 [Chaetomium thermophilum var. thermophilum DSM 1495]	6751	79978	434	281	45	38	54.1	867	1	1	1	3.972.152	7.924.158	2	792.413	0.0028	708	714	0	46.15	0.00017	K	EGLATFR	F					16769: Scan 15965 (rt=26.6346) [H:\DATA-2018\heruonan\20181022\5.raw]
1	1	gi|340959465|gb|EGS20646.1|	gi|340959465|gb|EGS20646.1| hypothetical protein CTHT_0024820 [Chaetomium thermophilum var. thermophilum DSM 1495]	6751	79978	434	281	45	38	54.1	868	1	1	1	3.972.153	792.416	2	792.413	0.003	708	714	0	45.9	0.00018	K	EGLATFR	F					17102: Scan 16260 (rt=26.997) [H:\DATA-2018\heruonan\20181022\5.raw]
1	1	gi|340959465|gb|EGS20646.1|	gi|340959465|gb|EGS20646.1| hypothetical protein CTHT_0024820 [Chaetomium thermophilum var. thermophilum DSM 1495]	6751	79978	434	281	45	38	54.1	869	1	1	1	7.934.236	7.924.163	1	792.413	0.0033	708	714	0	32.15	0.0063	K	EGLATFR	F					16518: Scan 15730 (rt=26.338) [H:\DATA-2018\heruonan\20181022\5.raw]
1	1	gi|340959465|gb|EGS20646.1|	gi|340959465|gb|EGS20646.1| hypothetical protein CTHT_0024820 [Chaetomium thermophilum var. thermophilum DSM 1495]	6751	79978	434	281	45	38	54.1	961	1	1	1	8.024.441	8.014.368	1	8.014.345	0.0024	680	687	0	8.46	2	K	SVGVPTSR	K					8800: Scan 7706 (rt=13.9697) [H:\DATA-2018\heruonan\20181022\5.raw]
1	1	gi|340959465|gb|EGS20646.1|	gi|340959465|gb|EGS20646.1| hypothetical protein CTHT_0024820 [Chaetomium thermophilum var. thermophilum DSM 1495]	6751	79978	434	281	45	38	54.1	962	1	1	1	4.017.258	8.014.371	2	8.014.345	0.0027	680	687	0	8.35	2.1	K	SVGVPTSR	K					8778: Scan 7678 (rt=13.9164) [H:\DATA-2018\heruonan\20181022\5.raw]
1	1	gi|340959465|gb|EGS20646.1|	gi|340959465|gb|EGS20646.1| hypothetical protein CTHT_0024820 [Chaetomium thermophilum var. thermophilum DSM 1495]	6751	79978	434	281	45	38	54.1	963	1	1	1	401.726	8.014.375	2	8.014.345	0.003	680	687	0	44.55	0.0005	K	SVGVPTSR	K					8881: Scan 7826 (rt=14.2557) [H:\DATA-2018\heruonan\20181022\5.raw]
1	1	gi|340959465|gb|EGS20646.1|	gi|340959465|gb|EGS20646.1| hypothetical protein CTHT_0024820 [Chaetomium thermophilum var. thermophilum DSM 1495]	6751	79978	434	281	45	38	54.1	964	1	1	1	4.017.262	8.014.379	2	8.014.345	0.0034	680	687	0	11.8	1.2	K	SVGVPTSR	K					9352: Scan 8390 (rt=15.3939) [H:\DATA-2018\heruonan\20181022\5.raw]
1	1	gi|340959465|gb|EGS20646.1|	gi|340959465|gb|EGS20646.1| hypothetical protein CTHT_0024820 [Chaetomium thermophilum var. thermophilum DSM 1495]	6751	79978	434	281	45	38	54.1	1134	1	1	1	411.741	8.214.675	2	8.214.647	0.0028	688	694	1	33.89	0.0015	R	KGVYVEK	N					7640: Scan 6349 (rt=11.2891) [H:\DATA-2018\heruonan\20181022\5.raw]
1	1	gi|340959465|gb|EGS20646.1|	gi|340959465|gb|EGS20646.1| hypothetical protein CTHT_0024820 [Chaetomium thermophilum var. thermophilum DSM 1495]	6751	79978	434	281	45	38	54.1	1135	1	1	1	4.117.412	8.214.678	2	8.214.647	0.0031	688	694	1	32.98	0.0028	R	KGVYVEK	N					7824: Scan 6543 (rt=11.6356) [H:\DATA-2018\heruonan\20181022\5.raw]
1	1	gi|340959465|gb|EGS20646.1|	gi|340959465|gb|EGS20646.1| hypothetical protein CTHT_0024820 [Chaetomium thermophilum var. thermophilum DSM 1495]	6751	79978	434	281	45	38	54.1	1136	1	1	1	4.117.412	8.214.678	2	8.214.647	0.0031	688	694	1	27.28	0.01	R	KGVYVEK	N					7699: Scan 6414 (rt=11.3961) [H:\DATA-2018\heruonan\20181022\5.raw]
1	1	gi|340959465|gb|EGS20646.1|	gi|340959465|gb|EGS20646.1| hypothetical protein CTHT_0024820 [Chaetomium thermophilum var. thermophilum DSM 1495]	6751	79978	434	281	45	38	54.1	1137	1	1	1	4.117.412	8.214.679	2	8.214.647	0.0032	688	694	1	27.74	0.0093	R	KGVYVEK	N					7470: Scan 6162 (rt=10.9486) [H:\DATA-2018\heruonan\20181022\5.raw]
1	1	gi|340959465|gb|EGS20646.1|	gi|340959465|gb|EGS20646.1| hypothetical protein CTHT_0024820 [Chaetomium thermophilum var. thermophilum DSM 1495]	6751	79978	434	281	45	38	54.1	1138	1	1	1	4.117.413	821.468	2	8.214.647	0.0034	688	694	1	17.32	0.1	R	KGVYVEK	N					7320: Scan 5990 (rt=10.6068) [H:\DATA-2018\heruonan\20181022\5.raw]
1	1	gi|340959465|gb|EGS20646.1|	gi|340959465|gb|EGS20646.1| hypothetical protein CTHT_0024820 [Chaetomium thermophilum var. thermophilum DSM 1495]	6751	79978	434	281	45	38	54.1	1139	1	1	1	4.117.414	8.214.682	2	8.214.647	0.0035	688	694	1	20.63	0.048	R	KGVYVEK	N					7962: Scan 6707 (rt=11.9705) [H:\DATA-2018\heruonan\20181022\5.raw]
1	1	gi|340959465|gb|EGS20646.1|	gi|340959465|gb|EGS20646.1| hypothetical protein CTHT_0024820 [Chaetomium thermophilum var. thermophilum DSM 1495]	6751	79978	434	281	45	38	54.1	1157	1	1	1	4.127.178	823.421	2	8.234.188	0.0022	143	150	0	8.06	0.56	R	FSTVAGSR	G					13176: Scan 12519 (rt=22.2459) [H:\DATA-2018\heruonan\20181022\5.raw]
1	1	gi|340959465|gb|EGS20646.1|	gi|340959465|gb|EGS20646.1| hypothetical protein CTHT_0024820 [Chaetomium thermophilum var. thermophilum DSM 1495]	6751	79978	434	281	45	38	54.1	1158	1	1	1	4.127.179	8.234.211	2	8.234.188	0.0023	143	150	0	28.02	0.0057	R	FSTVAGSR	G					9364: Scan 8400 (rt=15.4119) [H:\DATA-2018\heruonan\20181022\5.raw]
1	1	gi|340959465|gb|EGS20646.1|	gi|340959465|gb|EGS20646.1| hypothetical protein CTHT_0024820 [Chaetomium thermophilum var. thermophilum DSM 1495]	6751	79978	434	281	45	38	54.1	1159	1	1	1	4.127.179	8.234.212	2	8.234.188	0.0024	143	150	0	30.05	0.0036	R	FSTVAGSR	G					8925: Scan 7883 (rt=14.3898) [H:\DATA-2018\heruonan\20181022\5.raw]
1	1	gi|340959465|gb|EGS20646.1|	gi|340959465|gb|EGS20646.1| hypothetical protein CTHT_0024820 [Chaetomium thermophilum var. thermophilum DSM 1495]	6751	79978	434	281	45	38	54.1	1160	1	1	1	4.127.179	8.234.212	2	8.234.188	0.0024	143	150	0	19.39	0.041	R	FSTVAGSR	G					9405: Scan 8451 (rt=15.5351) [H:\DATA-2018\heruonan\20181022\5.raw]
1	1	gi|340959465|gb|EGS20646.1|	gi|340959465|gb|EGS20646.1| hypothetical protein CTHT_0024820 [Chaetomium thermophilum var. thermophilum DSM 1495]	6751	79978	434	281	45	38	54.1	1161	1	1	1	4.127.181	8.234.215	2	8.234.188	0.0027	143	150	0	34.4	0.0013	R	FSTVAGSR	G					8822: Scan 7739 (rt=14.0521) [H:\DATA-2018\heruonan\20181022\5.raw]
1	1	gi|340959465|gb|EGS20646.1|	gi|340959465|gb|EGS20646.1| hypothetical protein CTHT_0024820 [Chaetomium thermophilum var. thermophilum DSM 1495]	6751	79978	434	281	45	38	54.1	1162	1	1	1	4.127.181	8.234.217	2	8.234.188	0.0029	143	150	0	18.06	0.058	R	FSTVAGSR	G					6623: Scan 5223 (rt=9.22367) [H:\DATA-2018\heruonan\20181022\5.raw]
1	1	gi|340959465|gb|EGS20646.1|	gi|340959465|gb|EGS20646.1| hypothetical protein CTHT_0024820 [Chaetomium thermophilum var. thermophilum DSM 1495]	6751	79978	434	281	45	38	54.1	1163	1	1	1	4.127.182	8.234.218	2	8.234.188	0.0029	143	150	0	30.13	0.0036	R	FSTVAGSR	G					9065: Scan 8052 (rt=14.7285) [H:\DATA-2018\heruonan\20181022\5.raw]
1	1	gi|340959465|gb|EGS20646.1|	gi|340959465|gb|EGS20646.1| hypothetical protein CTHT_0024820 [Chaetomium thermophilum var. thermophilum DSM 1495]	6751	79978	434	281	45	38	54.1	1239	1	1	1	4.157.722	8.295.299	2	8.295.273	0.0027	574	581	0	21.17	0.01	R	VGILTSIK	T					25225: Scan 23541 (rt=35.2457) [H:\DATA-2018\heruonan\20181022\5.raw]
1	1	gi|340959465|gb|EGS20646.1|	gi|340959465|gb|EGS20646.1| hypothetical protein CTHT_0024820 [Chaetomium thermophilum var. thermophilum DSM 1495]	6751	79978	434	281	45	38	54.1	1240	1	1	1	4.157.723	8.295.301	2	8.295.273	0.0028	574	581	0	54.28	5.00E-06	R	VGILTSIK	T					23306: Scan 21869 (rt=33.4016) [H:\DATA-2018\heruonan\20181022\5.raw]
1	1	gi|340959465|gb|EGS20646.1|	gi|340959465|gb|EGS20646.1| hypothetical protein CTHT_0024820 [Chaetomium thermophilum var. thermophilum DSM 1495]	6751	79978	434	281	45	38	54.1	1242	1	1	1	4.157.724	8.295.303	2	8.295.273	0.003	574	581	0	59.27	2.80E-06	R	VGILTSIK	T					22984: Scan 21568 (rt=33.0543) [H:\DATA-2018\heruonan\20181022\5.raw]
1	1	gi|340959465|gb|EGS20646.1|	gi|340959465|gb|EGS20646.1| hypothetical protein CTHT_0024820 [Chaetomium thermophilum var. thermophilum DSM 1495]	6751	79978	434	281	45	38	54.1	1243	1	1	1	4.157.724	8.295.303	2	8.295.273	0.003	574	581	0	53.31	1.10E-05	R	VGILTSIK	T					23636: Scan 22175 (rt=33.7486) [H:\DATA-2018\heruonan\20181022\5.raw]
1	1	gi|340959465|gb|EGS20646.1|	gi|340959465|gb|EGS20646.1| hypothetical protein CTHT_0024820 [Chaetomium thermophilum var. thermophilum DSM 1495]	6751	79978	434	281	45	38	54.1	1333	1	1	1	8.374.734	8.364.661	1	8.364.644	0.0017	506	512	0	17.48	0.071	R	FETSLLK	S					21558: Scan 20300 (rt=31.6416) [H:\DATA-2018\heruonan\20181022\5.raw]
1	1	gi|340959465|gb|EGS20646.1|	gi|340959465|gb|EGS20646.1| hypothetical protein CTHT_0024820 [Chaetomium thermophilum var. thermophilum DSM 1495]	6751	79978	434	281	45	38	54.1	1334	1	1	1	4.192.408	836.467	2	8.364.644	0.0027	506	512	0	1.06	2.7	R	FETSLLK	S					22303: Scan 20953 (rt=32.3567) [H:\DATA-2018\heruonan\20181022\5.raw]
1	1	gi|340959465|gb|EGS20646.1|	gi|340959465|gb|EGS20646.1| hypothetical protein CTHT_0024820 [Chaetomium thermophilum var. thermophilum DSM 1495]	6751	79978	434	281	45	38	54.1	1335	1	1	1	4.192.409	8.364.672	2	8.364.644	0.0028	506	512	0	10.69	0.3	R	FETSLLK	S					21916: Scan 20607 (rt=31.9831) [H:\DATA-2018\heruonan\20181022\5.raw]
1	1	gi|340959465|gb|EGS20646.1|	gi|340959465|gb|EGS20646.1| hypothetical protein CTHT_0024820 [Chaetomium thermophilum var. thermophilum DSM 1495]	6751	79978	434	281	45	38	54.1	1336	1	1	1	419.241	8.364.675	2	8.364.644	0.0031	506	512	0	33.94	0.002	R	FETSLLK	S					21450: Scan 20199 (rt=31.5243) [H:\DATA-2018\heruonan\20181022\5.raw]
1	1	gi|340959465|gb|EGS20646.1|	gi|340959465|gb|EGS20646.1| hypothetical protein CTHT_0024820 [Chaetomium thermophilum var. thermophilum DSM 1495]	6751	79978	434	281	45	38	54.1	1337	1	1	1	419.241	8.364.675	2	8.364.644	0.0032	506	512	0	6.96	1	R	FETSLLK	S					18642: Scan 17668 (rt=28.6209) [H:\DATA-2018\heruonan\20181022\5.raw]
1	1	gi|340959465|gb|EGS20646.1|	gi|340959465|gb|EGS20646.1| hypothetical protein CTHT_0024820 [Chaetomium thermophilum var. thermophilum DSM 1495]	6751	79978	434	281	45	38	54.1	1338	1	1	1	4.192.411	8.364.676	2	8.364.644	0.0032	506	512	0	28.13	0.0077	R	FETSLLK	S					21123: Scan 19893 (rt=31.1799) [H:\DATA-2018\heruonan\20181022\5.raw]
1	1	gi|340959465|gb|EGS20646.1|	gi|340959465|gb|EGS20646.1| hypothetical protein CTHT_0024820 [Chaetomium thermophilum var. thermophilum DSM 1495]	6751	79978	434	281	45	38	54.1	1339	1	1	1	4.192.411	8.364.676	2	8.364.644	0.0032	506	512	0	23.59	0.022	R	FETSLLK	S					20805: Scan 19598 (rt=30.8331) [H:\DATA-2018\heruonan\20181022\5.raw]
1	1	gi|340959465|gb|EGS20646.1|	gi|340959465|gb|EGS20646.1| hypothetical protein CTHT_0024820 [Chaetomium thermophilum var. thermophilum DSM 1495]	6751	79978	434	281	45	38	54.1	1426	1	1	1	4.237.468	845.479	2	845.476	0.0031	136	142	0	25.99	0.025	K	QTPVFVR	F					15621: Scan 14819 (rt=25.0969) [H:\DATA-2018\heruonan\20181022\5.raw]
1	1	gi|340959465|gb|EGS20646.1|	gi|340959465|gb|EGS20646.1| hypothetical protein CTHT_0024820 [Chaetomium thermophilum var. thermophilum DSM 1495]	6751	79978	434	281	45	38	54.1	1427	1	1	1	423.747	8.454.794	2	845.476	0.0035	136	142	0	22.13	0.061	K	QTPVFVR	F					15328: Scan 14534 (rt=24.7569) [H:\DATA-2018\heruonan\20181022\5.raw]
1	1	gi|340959465|gb|EGS20646.1|	gi|340959465|gb|EGS20646.1| hypothetical protein CTHT_0024820 [Chaetomium thermophilum var. thermophilum DSM 1495]	6751	79978	434	281	45	38	54.1	1542	1	1	1	4.302.547	8.584.947	2	8.584.923	0.0024	465	472	0	32.73	0.0066	R	TISGNLVR	A					13420: Scan 12745 (rt=22.5538) [H:\DATA-2018\heruonan\20181022\5.raw]
1	1	gi|340959465|gb|EGS20646.1|	gi|340959465|gb|EGS20646.1| hypothetical protein CTHT_0024820 [Chaetomium thermophilum var. thermophilum DSM 1495]	6751	79978	434	281	45	38	54.1	1543	1	1	1	4.302.549	8.584.952	2	8.584.923	0.0029	465	472	0	35.17	0.0049	R	TISGNLVR	A					13148: Scan 12490 (rt=22.212) [H:\DATA-2018\heruonan\20181022\5.raw]
1	1	gi|340959465|gb|EGS20646.1|	gi|340959465|gb|EGS20646.1| hypothetical protein CTHT_0024820 [Chaetomium thermophilum var. thermophilum DSM 1495]	6751	79978	434	281	45	38	54.1	1544	1	1	1	4.302.552	8.584.958	2	8.584.923	0.0035	465	472	0	40.7	0.0014	R	TISGNLVR	A					12925: Scan 12266 (rt=21.8714) [H:\DATA-2018\heruonan\20181022\5.raw]
1	1	gi|340959465|gb|EGS20646.1|	gi|340959465|gb|EGS20646.1| hypothetical protein CTHT_0024820 [Chaetomium thermophilum var. thermophilum DSM 1495]	6751	79978	434	281	45	38	54.1	2224	1	1	1	4.602.711	9.185.276	2	9.185.287	-0.0011	347	354	0	31.75	0.0024	K	LGVFTLNR	N					26626: Scan 24722 (rt=36.556) [H:\DATA-2018\heruonan\20181022\5.raw]
1	1	gi|340959465|gb|EGS20646.1|	gi|340959465|gb|EGS20646.1| hypothetical protein CTHT_0024820 [Chaetomium thermophilum var. thermophilum DSM 1495]	6751	79978	434	281	45	38	54.1	2225	1	1	1	4.602.732	9.185.319	2	9.185.287	0.0032	347	354	0	44.46	0.00017	K	LGVFTLNR	N					26249: Scan 24410 (rt=36.2123) [H:\DATA-2018\heruonan\20181022\5.raw]
1	1	gi|340959465|gb|EGS20646.1|	gi|340959465|gb|EGS20646.1| hypothetical protein CTHT_0024820 [Chaetomium thermophilum var. thermophilum DSM 1495]	6751	79978	434	281	45	38	54.1	2284	1	1	1	4.657.735	9.295.324	2	9.295.294	0.003	680	688	1	14.08	0.46	K	SVGVPTSRK	G					7746: Scan 6461 (rt=11.4841) [H:\DATA-2018\heruonan\20181022\5.raw]
1	1	gi|340959465|gb|EGS20646.1|	gi|340959465|gb|EGS20646.1| hypothetical protein CTHT_0024820 [Chaetomium thermophilum var. thermophilum DSM 1495]	6751	79978	434	281	45	38	54.1	2547	1	1	1	478.289	9.545.634	2	954.561	0.0024	498	505	0	22.97	0.021	K	QQLINAIR	F					19604: Scan 18520 (rt=29.604) [H:\DATA-2018\heruonan\20181022\5.raw]
1	1	gi|340959465|gb|EGS20646.1|	gi|340959465|gb|EGS20646.1| hypothetical protein CTHT_0024820 [Chaetomium thermophilum var. thermophilum DSM 1495]	6751	79978	434	281	45	38	54.1	2549	1	1	1	4.782.895	9.545.644	2	954.561	0.0034	498	505	0	33.91	0.0016	K	QQLINAIR	F					19032: Scan 18017 (rt=29.025) [H:\DATA-2018\heruonan\20181022\5.raw]
1	1	gi|340959465|gb|EGS20646.1|	gi|340959465|gb|EGS20646.1| hypothetical protein CTHT_0024820 [Chaetomium thermophilum var. thermophilum DSM 1495]	6751	79978	434	281	45	38	54.1	2550	1	1	1	9.555.717	9.545.644	1	954.561	0.0034	498	505	0	15.04	0.13	K	QQLINAIR	F					19300: Scan 18251 (rt=29.2974) [H:\DATA-2018\heruonan\20181022\5.raw]
1	1	gi|340959465|gb|EGS20646.1|	gi|340959465|gb|EGS20646.1| hypothetical protein CTHT_0024820 [Chaetomium thermophilum var. thermophilum DSM 1495]	6751	79978	434	281	45	38	54.1	2667	1	1	1	4.822.584	9.625.022	2	9.625.046	-0.0024	415	422	0	17.79	0.17	R	VPIHNNNR	D					3553: Scan 2925 (rt=6.16363) [H:\DATA-2018\heruonan\20181022\5.raw]
1	1	gi|340959465|gb|EGS20646.1|	gi|340959465|gb|EGS20646.1| hypothetical protein CTHT_0024820 [Chaetomium thermophilum var. thermophilum DSM 1495]	6751	79978	434	281	45	38	54.1	2668	1	1	1	4.822.591	9.625.037	2	9.625.046	-0.0009	415	422	0	24.73	0.029	R	VPIHNNNR	D					5690: Scan 4414 (rt=7.99142) [H:\DATA-2018\heruonan\20181022\5.raw]
1	1	gi|340959465|gb|EGS20646.1|	gi|340959465|gb|EGS20646.1| hypothetical protein CTHT_0024820 [Chaetomium thermophilum var. thermophilum DSM 1495]	6751	79978	434	281	45	38	54.1	2669	1	1	1	4.822.596	9.625.046	2	9.625.046	0	415	422	0	20.09	0.084	R	VPIHNNNR	D					4893: Scan 3799 (rt=7.18971) [H:\DATA-2018\heruonan\20181022\5.raw]
1	1	gi|340959465|gb|EGS20646.1|	gi|340959465|gb|EGS20646.1| hypothetical protein CTHT_0024820 [Chaetomium thermophilum var. thermophilum DSM 1495]	6751	79978	434	281	45	38	54.1	2670	1	1	1	4.822.605	9.625.064	2	9.625.046	0.0018	415	422	0	15.7	0.2	R	VPIHNNNR	D					8489: Scan 7329 (rt=13.2025) [H:\DATA-2018\heruonan\20181022\5.raw]
1	1	gi|340959465|gb|EGS20646.1|	gi|340959465|gb|EGS20646.1| hypothetical protein CTHT_0024820 [Chaetomium thermophilum var. thermophilum DSM 1495]	6751	79978	434	281	45	38	54.1	2671	1	1	1	4.822.608	962.507	2	9.625.046	0.0024	415	422	0	41.05	0.00059	R	VPIHNNNR	D					6485: Scan 5090 (rt=9.01016) [H:\DATA-2018\heruonan\20181022\5.raw]
1	1	gi|340959465|gb|EGS20646.1|	gi|340959465|gb|EGS20646.1| hypothetical protein CTHT_0024820 [Chaetomium thermophilum var. thermophilum DSM 1495]	6751	79978	434	281	45	38	54.1	2672	1	1	1	4.822.608	962.507	2	9.625.046	0.0024	415	422	0	41.42	0.00054	R	VPIHNNNR	D					3121: Scan 2668 (rt=5.88869) [H:\DATA-2018\heruonan\20181022\5.raw]
1	1	gi|340959465|gb|EGS20646.1|	gi|340959465|gb|EGS20646.1| hypothetical protein CTHT_0024820 [Chaetomium thermophilum var. thermophilum DSM 1495]	6751	79978	434	281	45	38	54.1	2673	1	1	1	4.822.608	9.625.071	2	9.625.046	0.0025	415	422	0	31.29	0.0052	R	VPIHNNNR	D					2072: Scan 2031 (rt=5.1913) [H:\DATA-2018\heruonan\20181022\5.raw]
1	1	gi|340959465|gb|EGS20646.1|	gi|340959465|gb|EGS20646.1| hypothetical protein CTHT_0024820 [Chaetomium thermophilum var. thermophilum DSM 1495]	6751	79978	434	281	45	38	54.1	2674	1	1	1	4.822.609	9.625.071	2	9.625.046	0.0026	415	422	0	33.67	0.003	R	VPIHNNNR	D					2558: Scan 2335 (rt=5.53807) [H:\DATA-2018\heruonan\20181022\5.raw]
1	1	gi|340959465|gb|EGS20646.1|	gi|340959465|gb|EGS20646.1| hypothetical protein CTHT_0024820 [Chaetomium thermophilum var. thermophilum DSM 1495]	6751	79978	434	281	45	38	54.1	2675	1	1	1	9.635.146	9.625.074	1	9.625.046	0.0028	415	422	0	8.75	0.94	R	VPIHNNNR	D					1789: Scan 1850 (rt=4.98036) [H:\DATA-2018\heruonan\20181022\5.raw]
1	1	gi|340959465|gb|EGS20646.1|	gi|340959465|gb|EGS20646.1| hypothetical protein CTHT_0024820 [Chaetomium thermophilum var. thermophilum DSM 1495]	6751	79978	434	281	45	38	54.1	2676	1	1	1	482.261	9.625.074	2	9.625.046	0.0029	415	422	0	41.75	0.00047	R	VPIHNNNR	D					5929: Scan 4622 (rt=8.33252) [H:\DATA-2018\heruonan\20181022\5.raw]
1	1	gi|340959465|gb|EGS20646.1|	gi|340959465|gb|EGS20646.1| hypothetical protein CTHT_0024820 [Chaetomium thermophilum var. thermophilum DSM 1495]	6751	79978	434	281	45	38	54.1	2677	1	1	1	482.261	9.625.075	2	9.625.046	0.0029	415	422	0	41.54	0.00049	R	VPIHNNNR	D					6218: Scan 4863 (rt=8.66936) [H:\DATA-2018\heruonan\20181022\5.raw]
1	1	gi|340959465|gb|EGS20646.1|	gi|340959465|gb|EGS20646.1| hypothetical protein CTHT_0024820 [Chaetomium thermophilum var. thermophilum DSM 1495]	6751	79978	434	281	45	38	54.1	2911	1	1	1	4.917.469	9.814.792	2	9.814.767	0.0025	256	264	1	16.88	0.11	R	FVKDDGSSK	F					4927: Scan 3822 (rt=7.21614) [H:\DATA-2018\heruonan\20181022\5.raw]
1	1	gi|340959465|gb|EGS20646.1|	gi|340959465|gb|EGS20646.1| hypothetical protein CTHT_0024820 [Chaetomium thermophilum var. thermophilum DSM 1495]	6751	79978	434	281	45	38	54.1	2912	1	1	1	4.917.471	9.814.795	2	9.814.767	0.0028	256	264	1	20.1	0.055	R	FVKDDGSSK	F					5763: Scan 4481 (rt=8.10453) [H:\DATA-2018\heruonan\20181022\5.raw]
1	1	gi|340959465|gb|EGS20646.1|	gi|340959465|gb|EGS20646.1| hypothetical protein CTHT_0024820 [Chaetomium thermophilum var. thermophilum DSM 1495]	6751	79978	434	281	45	38	54.1	2913	1	1	1	4.917.471	9.814.796	2	9.814.767	0.0029	256	264	1	3.14	2.7	R	FVKDDGSSK	F					1979: Scan 1975 (rt=5.12538) [H:\DATA-2018\heruonan\20181022\5.raw]
1	1	gi|340959465|gb|EGS20646.1|	gi|340959465|gb|EGS20646.1| hypothetical protein CTHT_0024820 [Chaetomium thermophilum var. thermophilum DSM 1495]	6751	79978	434	281	45	38	54.1	2915	1	1	1	4.917.472	9.814.799	2	9.814.767	0.0032	256	264	1	14.55	0.2	R	FVKDDGSSK	F					5480: Scan 4245 (rt=7.75983) [H:\DATA-2018\heruonan\20181022\5.raw]
1	1	gi|340959465|gb|EGS20646.1|	gi|340959465|gb|EGS20646.1| hypothetical protein CTHT_0024820 [Chaetomium thermophilum var. thermophilum DSM 1495]	6751	79978	434	281	45	38	54.1	2916	1	1	1	4.917.473	9.814.801	2	9.814.767	0.0034	256	264	1	30.54	0.0035	R	FVKDDGSSK	F					1316: Scan 1523 (rt=4.61258) [H:\DATA-2018\heruonan\20181022\5.raw]
1	1	gi|340959465|gb|EGS20646.1|	gi|340959465|gb|EGS20646.1| hypothetical protein CTHT_0024820 [Chaetomium thermophilum var. thermophilum DSM 1495]	6751	79978	434	281	45	38	54.1	2917	1	1	1	4.917.475	9.814.804	2	9.814.767	0.0037	256	264	1	16.28	0.094	R	FVKDDGSSK	F					6261: Scan 4901 (rt=8.71989) [H:\DATA-2018\heruonan\20181022\5.raw]
1	1	gi|340959465|gb|EGS20646.1|	gi|340959465|gb|EGS20646.1| hypothetical protein CTHT_0024820 [Chaetomium thermophilum var. thermophilum DSM 1495]	6751	79978	434	281	45	38	54.1	3571	1	1	1	5.152.613	1.028.508	2	1.028.504	0.0041	423	432	0	53.58	1.90E-05	R	DGAGQGFIHK	N					11106: Scan 10403 (rt=19.1474) [H:\DATA-2018\heruonan\20181022\5.raw]
1	1	gi|340959465|gb|EGS20646.1|	gi|340959465|gb|EGS20646.1| hypothetical protein CTHT_0024820 [Chaetomium thermophilum var. thermophilum DSM 1495]	6751	79978	434	281	45	38	54.1	3572	1	1	1	5.152.613	10.285.081	2	1.028.504	0.0042	423	432	0	34.19	0.0016	R	DGAGQGFIHK	N					10432: Scan 9651 (rt=17.7898) [H:\DATA-2018\heruonan\20181022\5.raw]
1	1	gi|340959465|gb|EGS20646.1|	gi|340959465|gb|EGS20646.1| hypothetical protein CTHT_0024820 [Chaetomium thermophilum var. thermophilum DSM 1495]	6751	79978	434	281	45	38	54.1	3573	1	1	1	5.152.613	10.285.081	2	1.028.504	0.0042	423	432	0	41.16	0.00033	R	DGAGQGFIHK	N					10584: Scan 9824 (rt=18.1309) [H:\DATA-2018\heruonan\20181022\5.raw]
1	1	gi|340959465|gb|EGS20646.1|	gi|340959465|gb|EGS20646.1| hypothetical protein CTHT_0024820 [Chaetomium thermophilum var. thermophilum DSM 1495]	6751	79978	434	281	45	38	54.1	3574	1	1	1	5.152.614	10.285.083	2	1.028.504	0.0044	423	432	0	58.72	6.50E-06	R	DGAGQGFIHK	N					10914: Scan 10196 (rt=18.8069) [H:\DATA-2018\heruonan\20181022\5.raw]
1	1	gi|340959465|gb|EGS20646.1|	gi|340959465|gb|EGS20646.1| hypothetical protein CTHT_0024820 [Chaetomium thermophilum var. thermophilum DSM 1495]	6751	79978	434	281	45	38	54.1	3575	1	1	1	5.152.615	10.285.084	2	1.028.504	0.0044	423	432	0	14.68	0.17	R	DGAGQGFIHK	N					12091: Scan 11454 (rt=20.7237) [H:\DATA-2018\heruonan\20181022\5.raw]
1	1	gi|340959465|gb|EGS20646.1|	gi|340959465|gb|EGS20646.1| hypothetical protein CTHT_0024820 [Chaetomium thermophilum var. thermophilum DSM 1495]	6751	79978	434	281	45	38	54.1	3576	1	1	1	5.152.615	10.285.084	2	1.028.504	0.0045	423	432	0	58.75	6.50E-06	R	DGAGQGFIHK	N					10742: Scan 10006 (rt=18.4667) [H:\DATA-2018\heruonan\20181022\5.raw]
1	1	gi|340959465|gb|EGS20646.1|	gi|340959465|gb|EGS20646.1| hypothetical protein CTHT_0024820 [Chaetomium thermophilum var. thermophilum DSM 1495]	6751	79978	434	281	45	38	54.1	3577	1	1	1	10.295.159	10.285.086	1	1.028.504	0.0047	423	432	0	8.09	0.75	R	DGAGQGFIHK	N					10993: Scan 10273 (rt=18.9239) [H:\DATA-2018\heruonan\20181022\5.raw]
1	1	gi|340959465|gb|EGS20646.1|	gi|340959465|gb|EGS20646.1| hypothetical protein CTHT_0024820 [Chaetomium thermophilum var. thermophilum DSM 1495]	6751	79978	434	281	45	38	54.1	3578	1	1	1	5.152.618	1.028.509	2	1.028.504	0.0051	423	432	0	30.36	0.0046	R	DGAGQGFIHK	N					11392: Scan 10717 (rt=19.6166) [H:\DATA-2018\heruonan\20181022\5.raw]
1	1	gi|340959465|gb|EGS20646.1|	gi|340959465|gb|EGS20646.1| hypothetical protein CTHT_0024820 [Chaetomium thermophilum var. thermophilum DSM 1495]	6751	79978	434	281	45	38	54.1	4140	1	1	1	3.568.673	10.675.802	3	10.675.764	0.0038	706	714	1	31.06	0.0035	K	FKEGLATFR	F					19648: Scan 18560 (rt=29.6505) [H:\DATA-2018\heruonan\20181022\5.raw]
1	1	gi|340959465|gb|EGS20646.1|	gi|340959465|gb|EGS20646.1| hypothetical protein CTHT_0024820 [Chaetomium thermophilum var. thermophilum DSM 1495]	6751	79978	434	281	45	38	54.1	4141	1	1	1	5.347.974	10.675.803	2	10.675.764	0.0039	706	714	1	42.5	0.00028	K	FKEGLATFR	F					19612: Scan 18528 (rt=29.6135) [H:\DATA-2018\heruonan\20181022\5.raw]
1	1	gi|340959465|gb|EGS20646.1|	gi|340959465|gb|EGS20646.1| hypothetical protein CTHT_0024820 [Chaetomium thermophilum var. thermophilum DSM 1495]	6751	79978	434	281	45	38	54.1	4267	1	1	1	3.611.784	10.805.133	3	10.805.101	0.0032	91	98	0	17.87	0.068	K	IQHFDHER	V					7843: Scan 6568 (rt=11.6912) [H:\DATA-2018\heruonan\20181022\5.raw]
1	1	gi|340959465|gb|EGS20646.1|	gi|340959465|gb|EGS20646.1| hypothetical protein CTHT_0024820 [Chaetomium thermophilum var. thermophilum DSM 1495]	6751	79978	434	281	45	38	54.1	4268	1	1	1	541.264	10.805.135	2	10.805.101	0.0034	91	98	0	1.7	2.8	K	IQHFDHER	V					8720: Scan 7605 (rt=13.7487) [H:\DATA-2018\heruonan\20181022\5.raw]
1	1	gi|340959465|gb|EGS20646.1|	gi|340959465|gb|EGS20646.1| hypothetical protein CTHT_0024820 [Chaetomium thermophilum var. thermophilum DSM 1495]	6751	79978	434	281	45	38	54.1	4269	1	1	1	5.412.642	10.805.138	2	10.805.101	0.0037	91	98	0	29.79	0.0041	K	IQHFDHER	V					7660: Scan 6376 (rt=11.3298) [H:\DATA-2018\heruonan\20181022\5.raw]
1	1	gi|340959465|gb|EGS20646.1|	gi|340959465|gb|EGS20646.1| hypothetical protein CTHT_0024820 [Chaetomium thermophilum var. thermophilum DSM 1495]	6751	79978	434	281	45	38	54.1	4270	1	1	1	5.412.643	1.080.514	2	10.805.101	0.0039	91	98	0	26.24	0.0099	K	IQHFDHER	V					8123: Scan 6899 (rt=12.3441) [H:\DATA-2018\heruonan\20181022\5.raw]
1	1	gi|340959465|gb|EGS20646.1|	gi|340959465|gb|EGS20646.1| hypothetical protein CTHT_0024820 [Chaetomium thermophilum var. thermophilum DSM 1495]	6751	79978	434	281	45	38	54.1	4271	1	1	1	5.412.643	1.080.514	2	10.805.101	0.0039	91	98	0	44.09	0.00016	K	IQHFDHER	V					7835: Scan 6557 (rt=11.6674) [H:\DATA-2018\heruonan\20181022\5.raw]
1	1	gi|340959465|gb|EGS20646.1|	gi|340959465|gb|EGS20646.1| hypothetical protein CTHT_0024820 [Chaetomium thermophilum var. thermophilum DSM 1495]	6751	79978	434	281	45	38	54.1	4272	1	1	1	5.412.643	10.805.141	2	10.805.101	0.004	91	98	0	29.84	0.0043	K	IQHFDHER	V					7969: Scan 6720 (rt=12.0083) [H:\DATA-2018\heruonan\20181022\5.raw]
1	1	gi|340959465|gb|EGS20646.1|	gi|340959465|gb|EGS20646.1| hypothetical protein CTHT_0024820 [Chaetomium thermophilum var. thermophilum DSM 1495]	6751	79978	434	281	45	38	54.1	4273	1	1	1	3.611.787	10.805.142	3	10.805.101	0.0042	91	98	0	17.43	0.075	K	IQHFDHER	V					7977: Scan 6729 (rt=12.0309) [H:\DATA-2018\heruonan\20181022\5.raw]
1	1	gi|340959465|gb|EGS20646.1|	gi|340959465|gb|EGS20646.1| hypothetical protein CTHT_0024820 [Chaetomium thermophilum var. thermophilum DSM 1495]	6751	79978	434	281	45	38	54.1	4274	1	1	1	3.611.788	10.805.145	3	10.805.101	0.0044	91	98	0	17.45	0.075	K	IQHFDHER	V					7661: Scan 6377 (rt=11.3307) [H:\DATA-2018\heruonan\20181022\5.raw]
1	1	gi|340959465|gb|EGS20646.1|	gi|340959465|gb|EGS20646.1| hypothetical protein CTHT_0024820 [Chaetomium thermophilum var. thermophilum DSM 1495]	6751	79978	434	281	45	38	54.1	4879	1	1	1	5.568.163	11.116.181	2	11.116.138	0.0042	663	673	0	54	2.30E-05	R	WGKPVGGLGNK	V					13897: Scan 13209 (rt=23.1577) [H:\DATA-2018\heruonan\20181022\5.raw]
1	1	gi|340959465|gb|EGS20646.1|	gi|340959465|gb|EGS20646.1| hypothetical protein CTHT_0024820 [Chaetomium thermophilum var. thermophilum DSM 1495]	6751	79978	434	281	45	38	54.1	4880	1	1	1	5.568.164	11.116.182	2	11.116.138	0.0043	663	673	0	52.8	3.10E-05	R	WGKPVGGLGNK	V					14195: Scan 13482 (rt=23.5029) [H:\DATA-2018\heruonan\20181022\5.raw]
1	1	gi|340959465|gb|EGS20646.1|	gi|340959465|gb|EGS20646.1| hypothetical protein CTHT_0024820 [Chaetomium thermophilum var. thermophilum DSM 1495]	6751	79978	434	281	45	38	54.1	4881	1	1	1	11.126.256	11.116.183	1	11.116.138	0.0045	663	673	0	16.92	0.12	R	WGKPVGGLGNK	V					14136: Scan 13430 (rt=23.4383) [H:\DATA-2018\heruonan\20181022\5.raw]
1	1	gi|340959465|gb|EGS20646.1|	gi|340959465|gb|EGS20646.1| hypothetical protein CTHT_0024820 [Chaetomium thermophilum var. thermophilum DSM 1495]	6751	79978	434	281	45	38	54.1	5260	1	1	1	5.677.877	11.335.608	2	11.335.564	0.0044	695	705	0	48.42	0.00014	K	NSEGVDSLVSK	F					14763: Scan 14022 (rt=24.1477) [H:\DATA-2018\heruonan\20181022\5.raw]
1	1	gi|340959465|gb|EGS20646.1|	gi|340959465|gb|EGS20646.1| hypothetical protein CTHT_0024820 [Chaetomium thermophilum var. thermophilum DSM 1495]	6751	79978	434	281	45	38	54.1	5261	1	1	1	5.677.877	11.335.609	2	11.335.564	0.0045	695	705	0	21.48	0.069	K	NSEGVDSLVSK	F					12314: Sum of 2 scans in range 11673 (rt=21.0363) to 11694 (rt=21.0631) [H:\DATA-2018\heruonan\20181022\5.raw]
1	1	gi|340959465|gb|EGS20646.1|	gi|340959465|gb|EGS20646.1| hypothetical protein CTHT_0024820 [Chaetomium thermophilum var. thermophilum DSM 1495]	6751	79978	434	281	45	38	54.1	5262	1	1	1	567.788	11.335.614	2	11.335.564	0.0049	695	705	0	37.25	0.0016	K	NSEGVDSLVSK	F					10607: Scan 9848 (rt=18.1691) [H:\DATA-2018\heruonan\20181022\5.raw]
1	1	gi|340959465|gb|EGS20646.1|	gi|340959465|gb|EGS20646.1| hypothetical protein CTHT_0024820 [Chaetomium thermophilum var. thermophilum DSM 1495]	6751	79978	434	281	45	38	54.1	5263	1	1	1	5.677.881	11.335.616	2	11.335.564	0.0052	695	705	0	23.51	0.037	K	NSEGVDSLVSK	F					15185: Scan 14406 (rt=24.6005) [H:\DATA-2018\heruonan\20181022\5.raw]
1	1	gi|340959465|gb|EGS20646.1|	gi|340959465|gb|EGS20646.1| hypothetical protein CTHT_0024820 [Chaetomium thermophilum var. thermophilum DSM 1495]	6751	79978	434	281	45	38	54.1	5312	1	1	1	5.687.918	11.355.691	2	11.355.662	0.0028	715	723	1	12.03	0.47	R	FVDRFPLDQ	-					30983: Scan 28260 (rt=40.4967) [H:\DATA-2018\heruonan\20181022\5.raw]
1	1	gi|340959465|gb|EGS20646.1|	gi|340959465|gb|EGS20646.1| hypothetical protein CTHT_0024820 [Chaetomium thermophilum var. thermophilum DSM 1495]	6751	79978	434	281	45	38	54.1	5314	1	1	1	5.687.919	11.355.692	2	11.355.662	0.003	715	723	1	16.13	0.18	R	FVDRFPLDQ	-					46056: Scan 39636 (rt=53.4666) [H:\DATA-2018\heruonan\20181022\5.raw]
1	1	gi|340959465|gb|EGS20646.1|	gi|340959465|gb|EGS20646.1| hypothetical protein CTHT_0024820 [Chaetomium thermophilum var. thermophilum DSM 1495]	6751	79978	434	281	45	38	54.1	5315	1	1	1	11.365.769	11.355.696	1	11.355.662	0.0034	715	723	1	21.71	0.054	R	FVDRFPLDQ	-					26239: Scan 24402 (rt=36.1994) [H:\DATA-2018\heruonan\20181022\5.raw]
1	1	gi|340959465|gb|EGS20646.1|	gi|340959465|gb|EGS20646.1| hypothetical protein CTHT_0024820 [Chaetomium thermophilum var. thermophilum DSM 1495]	6751	79978	434	281	45	38	54.1	5316	1	1	1	5.687.922	11.355.698	2	11.355.662	0.0036	715	723	1	27.21	0.014	R	FVDRFPLDQ	-					26550: Scan 24657 (rt=36.4851) [H:\DATA-2018\heruonan\20181022\5.raw]
1	1	gi|340959465|gb|EGS20646.1|	gi|340959465|gb|EGS20646.1| hypothetical protein CTHT_0024820 [Chaetomium thermophilum var. thermophilum DSM 1495]	6751	79978	434	281	45	38	54.1	5317	1	1	1	5.687.922	11.355.699	2	11.355.662	0.0037	715	723	1	7.99	1.2	R	FVDRFPLDQ	-					31530: Scan 28718 (rt=41.0126) [H:\DATA-2018\heruonan\20181022\5.raw]
1	1	gi|340959465|gb|EGS20646.1|	gi|340959465|gb|EGS20646.1| hypothetical protein CTHT_0024820 [Chaetomium thermophilum var. thermophilum DSM 1495]	6751	79978	434	281	45	38	54.1	5318	1	1	1	5.687.923	1135.57	2	11.355.662	0.0037	715	723	1	13.16	0.37	R	FVDRFPLDQ	-					43032: Scan 37403 (rt=50.9062) [H:\DATA-2018\heruonan\20181022\5.raw]
1	1	gi|340959465|gb|EGS20646.1|	gi|340959465|gb|EGS20646.1| hypothetical protein CTHT_0024820 [Chaetomium thermophilum var. thermophilum DSM 1495]	6751	79978	434	281	45	38	54.1	5319	1	1	1	5.687.923	1135.57	2	11.355.662	0.0038	715	723	1	38.55	0.0011	R	FVDRFPLDQ	-					27288: Scan 25274 (rt=37.17) [H:\DATA-2018\heruonan\20181022\5.raw]
1	1	gi|340959465|gb|EGS20646.1|	gi|340959465|gb|EGS20646.1| hypothetical protein CTHT_0024820 [Chaetomium thermophilum var. thermophilum DSM 1495]	6751	79978	434	281	45	38	54.1	5320	1	1	1	5.687.923	1135.57	2	11.355.662	0.0038	715	723	1	5.35	2.2	R	FVDRFPLDQ	-					32725: Scan 29670 (rt=42.0751) [H:\DATA-2018\heruonan\20181022\5.raw]
1	1	gi|340959465|gb|EGS20646.1|	gi|340959465|gb|EGS20646.1| hypothetical protein CTHT_0024820 [Chaetomium thermophilum var. thermophilum DSM 1495]	6751	79978	434	281	45	38	54.1	5321	1	1	1	5.687.924	11.355.702	2	11.355.662	0.004	715	723	1	11.93	0.49	R	FVDRFPLDQ	-					47563: Scan 40758 (rt=54.7359) [H:\DATA-2018\heruonan\20181022\5.raw]
1	1	gi|340959465|gb|EGS20646.1|	gi|340959465|gb|EGS20646.1| hypothetical protein CTHT_0024820 [Chaetomium thermophilum var. thermophilum DSM 1495]	6751	79978	434	281	45	38	54.1	5322	1	1	1	5.687.924	11.355.703	2	11.355.662	0.0041	715	723	1	13.7	0.32	R	FVDRFPLDQ	-					33964: Scan 30625 (rt=43.1502) [H:\DATA-2018\heruonan\20181022\5.raw]
1	1	gi|340959465|gb|EGS20646.1|	gi|340959465|gb|EGS20646.1| hypothetical protein CTHT_0024820 [Chaetomium thermophilum var. thermophilum DSM 1495]	6751	79978	434	281	45	38	54.1	5323	1	1	1	5.687.925	11.355.703	2	11.355.662	0.0041	715	723	1	28.87	0.0099	R	FVDRFPLDQ	-					26166: Scan 24342 (rt=36.134) [H:\DATA-2018\heruonan\20181022\5.raw]
1	1	gi|340959465|gb|EGS20646.1|	gi|340959465|gb|EGS20646.1| hypothetical protein CTHT_0024820 [Chaetomium thermophilum var. thermophilum DSM 1495]	6751	79978	434	281	45	38	54.1	5324	1	1	1	5.687.925	11.355.704	2	11.355.662	0.0042	715	723	1	10.25	0.71	R	FVDRFPLDQ	-					42502: Scan 37002 (rt=50.4385) [H:\DATA-2018\heruonan\20181022\5.raw]
1	1	gi|340959465|gb|EGS20646.1|	gi|340959465|gb|EGS20646.1| hypothetical protein CTHT_0024820 [Chaetomium thermophilum var. thermophilum DSM 1495]	6751	79978	434	281	45	38	54.1	5325	1	1	1	5.687.925	11.355.704	2	11.355.662	0.0042	715	723	1	17.01	0.15	R	FVDRFPLDQ	-					46570: Scan 40010 (rt=53.8993) [H:\DATA-2018\heruonan\20181022\5.raw]
1	1	gi|340959465|gb|EGS20646.1|	gi|340959465|gb|EGS20646.1| hypothetical protein CTHT_0024820 [Chaetomium thermophilum var. thermophilum DSM 1495]	6751	79978	434	281	45	38	54.1	5326	1	1	1	5.687.925	11.355.704	2	11.355.662	0.0042	715	723	1	1.27	5.6	R	FVDRFPLDQ	-					51422: Scan 43622 (rt=58.0117) [H:\DATA-2018\heruonan\20181022\5.raw]
1	1	gi|340959465|gb|EGS20646.1|	gi|340959465|gb|EGS20646.1| hypothetical protein CTHT_0024820 [Chaetomium thermophilum var. thermophilum DSM 1495]	6751	79978	434	281	45	38	54.1	5327	1	1	1	5.687.926	11.355.705	2	11.355.662	0.0043	715	723	1	0.87	6.1	R	FVDRFPLDQ	-					43489: Scan 37747 (rt=51.3028) [H:\DATA-2018\heruonan\20181022\5.raw]
1	1	gi|340959465|gb|EGS20646.1|	gi|340959465|gb|EGS20646.1| hypothetical protein CTHT_0024820 [Chaetomium thermophilum var. thermophilum DSM 1495]	6751	79978	434	281	45	38	54.1	5328	1	1	1	5.687.926	11.355.706	2	11.355.662	0.0044	715	723	1	26.48	0.017	R	FVDRFPLDQ	-					26908: Scan 24964 (rt=36.8226) [H:\DATA-2018\heruonan\20181022\5.raw]
1	1	gi|340959465|gb|EGS20646.1|	gi|340959465|gb|EGS20646.1| hypothetical protein CTHT_0024820 [Chaetomium thermophilum var. thermophilum DSM 1495]	6751	79978	434	281	45	38	54.1	5329	1	1	1	5.687.926	11.355.706	2	11.355.662	0.0044	715	723	1	12.38	0.43	R	FVDRFPLDQ	-					41199: Scan 36063 (rt=49.3439) [H:\DATA-2018\heruonan\20181022\5.raw]
1	1	gi|340959465|gb|EGS20646.1|	gi|340959465|gb|EGS20646.1| hypothetical protein CTHT_0024820 [Chaetomium thermophilum var. thermophilum DSM 1495]	6751	79978	434	281	45	38	54.1	5331	1	1	1	5.687.926	11.355.707	2	11.355.662	0.0045	715	723	1	32.44	0.0043	R	FVDRFPLDQ	-					27708: Sum of 2 scans in range 25607 (rt=37.542) to 25643 (rt=37.5835) [H:\DATA-2018\heruonan\20181022\5.raw]
1	1	gi|340959465|gb|EGS20646.1|	gi|340959465|gb|EGS20646.1| hypothetical protein CTHT_0024820 [Chaetomium thermophilum var. thermophilum DSM 1495]	6751	79978	434	281	45	38	54.1	5332	1	1	1	5.687.927	11.355.709	2	11.355.662	0.0047	715	723	1	12.92	0.37	R	FVDRFPLDQ	-					38812: Scan 34251 (rt=47.2655) [H:\DATA-2018\heruonan\20181022\5.raw]
1	1	gi|340959465|gb|EGS20646.1|	gi|340959465|gb|EGS20646.1| hypothetical protein CTHT_0024820 [Chaetomium thermophilum var. thermophilum DSM 1495]	6751	79978	434	281	45	38	54.1	5333	1	1	1	5.687.927	11.355.709	2	11.355.662	0.0047	715	723	1	14.48	0.26	R	FVDRFPLDQ	-					47137: Sum of 2 scans in range 40423 (rt=54.3638) to 40439 (rt=54.3818) [H:\DATA-2018\heruonan\20181022\5.raw]
1	1	gi|340959465|gb|EGS20646.1|	gi|340959465|gb|EGS20646.1| hypothetical protein CTHT_0024820 [Chaetomium thermophilum var. thermophilum DSM 1495]	6751	79978	434	281	45	38	54.1	5334	1	1	1	5.687.928	1.135.571	2	11.355.662	0.0047	715	723	1	12.94	0.37	R	FVDRFPLDQ	-					39224: Scan 34557 (rt=47.6132) [H:\DATA-2018\heruonan\20181022\5.raw]
1	1	gi|340959465|gb|EGS20646.1|	gi|340959465|gb|EGS20646.1| hypothetical protein CTHT_0024820 [Chaetomium thermophilum var. thermophilum DSM 1495]	6751	79978	434	281	45	38	54.1	5335	1	1	1	5.687.928	1.135.571	2	11.355.662	0.0048	715	723	1	13.21	0.35	R	FVDRFPLDQ	-					41684: Scan 36407 (rt=49.7424) [H:\DATA-2018\heruonan\20181022\5.raw]
1	1	gi|340959465|gb|EGS20646.1|	gi|340959465|gb|EGS20646.1| hypothetical protein CTHT_0024820 [Chaetomium thermophilum var. thermophilum DSM 1495]	6751	79978	434	281	45	38	54.1	5337	1	1	1	5.687.929	11.355.712	2	11.355.662	0.005	715	723	1	8.83	0.94	R	FVDRFPLDQ	-					43911: Scan 38062 (rt=51.6601) [H:\DATA-2018\heruonan\20181022\5.raw]
1	1	gi|340959465|gb|EGS20646.1|	gi|340959465|gb|EGS20646.1| hypothetical protein CTHT_0024820 [Chaetomium thermophilum var. thermophilum DSM 1495]	6751	79978	434	281	45	38	54.1	5338	1	1	1	5.687.931	11.355.716	2	11.355.662	0.0054	715	723	1	19.2	0.087	R	FVDRFPLDQ	-					32254: Scan 29301 (rt=41.6641) [H:\DATA-2018\heruonan\20181022\5.raw]
1	1	gi|340959465|gb|EGS20646.1|	gi|340959465|gb|EGS20646.1| hypothetical protein CTHT_0024820 [Chaetomium thermophilum var. thermophilum DSM 1495]	6751	79978	434	281	45	38	54.1	5339	1	1	1	5.687.933	1.135.572	2	11.355.662	0.0058	715	723	1	2.83	4	R	FVDRFPLDQ	-					35492: Scan 31776 (rt=44.4445) [H:\DATA-2018\heruonan\20181022\5.raw]
1	1	gi|340959465|gb|EGS20646.1|	gi|340959465|gb|EGS20646.1| hypothetical protein CTHT_0024820 [Chaetomium thermophilum var. thermophilum DSM 1495]	6751	79978	434	281	45	38	54.1	5340	1	1	1	5.687.933	1.135.572	2	11.355.662	0.0058	715	723	1	6.15	1.8	R	FVDRFPLDQ	-					45765: Scan 39414 (rt=53.214) [H:\DATA-2018\heruonan\20181022\5.raw]
1	1	gi|340959465|gb|EGS20646.1|	gi|340959465|gb|EGS20646.1| hypothetical protein CTHT_0024820 [Chaetomium thermophilum var. thermophilum DSM 1495]	6751	79978	434	281	45	38	54.1	5341	1	1	1	5.687.934	11.355.721	2	11.355.662	0.0059	715	723	1	5.88	2	R	FVDRFPLDQ	-					40144: Scan 35267 (rt=48.434) [H:\DATA-2018\heruonan\20181022\5.raw]
1	1	gi|340959465|gb|EGS20646.1|	gi|340959465|gb|EGS20646.1| hypothetical protein CTHT_0024820 [Chaetomium thermophilum var. thermophilum DSM 1495]	6751	79978	434	281	45	38	54.1	6736	1	1	1	6.058.107	12.096.068	2	1.209.603	0.0038	435	444	0	23	0.034	K	YPYTPNTLNK	G					16803: Scan 15994 (rt=26.6729) [H:\DATA-2018\heruonan\20181022\5.raw]
1	1	gi|340959465|gb|EGS20646.1|	gi|340959465|gb|EGS20646.1| hypothetical protein CTHT_0024820 [Chaetomium thermophilum var. thermophilum DSM 1495]	6751	79978	434	281	45	38	54.1	6737	1	1	1	6.058.113	1.209.608	2	1.209.603	0.0051	435	444	0	60.54	5.90E-06	K	YPYTPNTLNK	G					16372: Scan 15585 (rt=26.1529) [H:\DATA-2018\heruonan\20181022\5.raw]
1	1	gi|340959465|gb|EGS20646.1|	gi|340959465|gb|EGS20646.1| hypothetical protein CTHT_0024820 [Chaetomium thermophilum var. thermophilum DSM 1495]	6751	79978	434	281	45	38	54.1	7581	1	1	1	6.263.831	12.507.516	2	12.507.486	0.003	336	346	0	18.36	0.018	K	IIPEELVPLTK	L					43740: Scan 37933 (rt=51.5165) [H:\DATA-2018\heruonan\20181022\5.raw]
1	1	gi|340959465|gb|EGS20646.1|	gi|340959465|gb|EGS20646.1| hypothetical protein CTHT_0024820 [Chaetomium thermophilum var. thermophilum DSM 1495]	6751	79978	434	281	45	38	54.1	7582	1	1	1	6.263.835	12.507.525	2	12.507.486	0.0039	336	346	0	1.79	0.83	K	IIPEELVPLTK	L					41646: Scan 36380 (rt=49.7123) [H:\DATA-2018\heruonan\20181022\5.raw]
1	1	gi|340959465|gb|EGS20646.1|	gi|340959465|gb|EGS20646.1| hypothetical protein CTHT_0024820 [Chaetomium thermophilum var. thermophilum DSM 1495]	6751	79978	434	281	45	38	54.1	7583	1	1	1	6.263.835	12.507.525	2	12.507.486	0.0039	336	346	0	31.17	0.00095	K	IIPEELVPLTK	L					37528: Scan 33318 (rt=46.2012) [H:\DATA-2018\heruonan\20181022\5.raw]
1	1	gi|340959465|gb|EGS20646.1|	gi|340959465|gb|EGS20646.1| hypothetical protein CTHT_0024820 [Chaetomium thermophilum var. thermophilum DSM 1495]	6751	79978	434	281	45	38	54.1	7584	1	1	1	6.263.835	12.507.525	2	12.507.486	0.0039	336	346	0	19.17	0.015	K	IIPEELVPLTK	L					46588: Sum of 2 scans in range 40021 (rt=53.912) to 40077 (rt=53.9749) [H:\DATA-2018\heruonan\20181022\5.raw]
1	1	gi|340959465|gb|EGS20646.1|	gi|340959465|gb|EGS20646.1| hypothetical protein CTHT_0024820 [Chaetomium thermophilum var. thermophilum DSM 1495]	6751	79978	434	281	45	38	54.1	7585	1	1	1	6.263.836	12.507.527	2	12.507.486	0.0041	336	346	0	31.51	0.00088	K	IIPEELVPLTK	L					36711: Scan 32695 (rt=45.4834) [H:\DATA-2018\heruonan\20181022\5.raw]
1	1	gi|340959465|gb|EGS20646.1|	gi|340959465|gb|EGS20646.1| hypothetical protein CTHT_0024820 [Chaetomium thermophilum var. thermophilum DSM 1495]	6751	79978	434	281	45	38	54.1	7586	1	1	1	6.263.836	12.507.527	2	12.507.486	0.0042	336	346	0	19.64	0.014	K	IIPEELVPLTK	L					43240: Scan 37559 (rt=51.0892) [H:\DATA-2018\heruonan\20181022\5.raw]
1	1	gi|340959465|gb|EGS20646.1|	gi|340959465|gb|EGS20646.1| hypothetical protein CTHT_0024820 [Chaetomium thermophilum var. thermophilum DSM 1495]	6751	79978	434	281	45	38	54.1	7587	1	1	1	6.263.837	12.507.528	2	12.507.486	0.0042	336	346	0	7.92	0.2	K	IIPEELVPLTK	L					29665: Scan 27189 (rt=39.2998) [H:\DATA-2018\heruonan\20181022\5.raw]
1	1	gi|340959465|gb|EGS20646.1|	gi|340959465|gb|EGS20646.1| hypothetical protein CTHT_0024820 [Chaetomium thermophilum var. thermophilum DSM 1495]	6751	79978	434	281	45	38	54.1	7588	1	1	1	6.263.837	12.507.528	2	12.507.486	0.0042	336	346	0	42.32	7.30E-05	K	IIPEELVPLTK	L					35485: Scan 31771 (rt=44.4396) [H:\DATA-2018\heruonan\20181022\5.raw]
1	1	gi|340959465|gb|EGS20646.1|	gi|340959465|gb|EGS20646.1| hypothetical protein CTHT_0024820 [Chaetomium thermophilum var. thermophilum DSM 1495]	6751	79978	434	281	45	38	54.1	7589	1	1	1	6.263.837	12.507.528	2	12.507.486	0.0043	336	346	0	39.31	0.00015	K	IIPEELVPLTK	L					32335: Scan 29362 (rt=41.7351) [H:\DATA-2018\heruonan\20181022\5.raw]
1	1	gi|340959465|gb|EGS20646.1|	gi|340959465|gb|EGS20646.1| hypothetical protein CTHT_0024820 [Chaetomium thermophilum var. thermophilum DSM 1495]	6751	79978	434	281	45	38	54.1	7590	1	1	1	6.263.837	12.507.529	2	12.507.486	0.0043	336	346	0	9.78	0.13	K	IIPEELVPLTK	L					42450: Sum of 2 scans in range 36964 (rt=50.3957) to 36980 (rt=50.4136) [H:\DATA-2018\heruonan\20181022\5.raw]
1	1	gi|340959465|gb|EGS20646.1|	gi|340959465|gb|EGS20646.1| hypothetical protein CTHT_0024820 [Chaetomium thermophilum var. thermophilum DSM 1495]	6751	79978	434	281	45	38	54.1	7591	1	1	1	6.263.837	12.507.529	2	12.507.486	0.0043	336	346	0	22.81	0.0065	K	IIPEELVPLTK	L					51705: Scan 43839 (rt=58.2801) [H:\DATA-2018\heruonan\20181022\5.raw]
1	1	gi|340959465|gb|EGS20646.1|	gi|340959465|gb|EGS20646.1| hypothetical protein CTHT_0024820 [Chaetomium thermophilum var. thermophilum DSM 1495]	6751	79978	434	281	45	38	54.1	7592	1	1	1	6.263.837	12.507.529	2	12.507.486	0.0044	336	346	0	36.61	0.00027	K	IIPEELVPLTK	L					35867: Scan 32075 (rt=44.7815) [H:\DATA-2018\heruonan\20181022\5.raw]
1	1	gi|340959465|gb|EGS20646.1|	gi|340959465|gb|EGS20646.1| hypothetical protein CTHT_0024820 [Chaetomium thermophilum var. thermophilum DSM 1495]	6751	79978	434	281	45	38	54.1	7593	1	1	1	6.263.837	12.507.529	2	12.507.486	0.0044	336	346	0	30.41	0.0011	K	IIPEELVPLTK	L					38824: Scan 34258 (rt=47.2744) [H:\DATA-2018\heruonan\20181022\5.raw]
1	1	gi|340959465|gb|EGS20646.1|	gi|340959465|gb|EGS20646.1| hypothetical protein CTHT_0024820 [Chaetomium thermophilum var. thermophilum DSM 1495]	6751	79978	434	281	45	38	54.1	7594	1	1	1	6.263.838	1.250.753	2	12.507.486	0.0044	336	346	0	36.92	0.00025	K	IIPEELVPLTK	L					48794: Scan 41681 (rt=55.7584) [H:\DATA-2018\heruonan\20181022\5.raw]
1	1	gi|340959465|gb|EGS20646.1|	gi|340959465|gb|EGS20646.1| hypothetical protein CTHT_0024820 [Chaetomium thermophilum var. thermophilum DSM 1495]	6751	79978	434	281	45	38	54.1	7596	1	1	1	417.925	12.507.531	3	12.507.486	0.0045	336	346	0	8.62	0.17	K	IIPEELVPLTK	L					32032: Scan 29115 (rt=41.4555) [H:\DATA-2018\heruonan\20181022\5.raw]
1	1	gi|340959465|gb|EGS20646.1|	gi|340959465|gb|EGS20646.1| hypothetical protein CTHT_0024820 [Chaetomium thermophilum var. thermophilum DSM 1495]	6751	79978	434	281	45	38	54.1	7597	1	1	1	6.263.838	12.507.531	2	12.507.486	0.0045	336	346	0	21.26	0.0094	K	IIPEELVPLTK	L					49259: Scan 42019 (rt=56.1315) [H:\DATA-2018\heruonan\20181022\5.raw]
1	1	gi|340959465|gb|EGS20646.1|	gi|340959465|gb|EGS20646.1| hypothetical protein CTHT_0024820 [Chaetomium thermophilum var. thermophilum DSM 1495]	6751	79978	434	281	45	38	54.1	7598	1	1	1	6.263.838	12.507.531	2	12.507.486	0.0045	336	346	0	22.84	0.0065	K	IIPEELVPLTK	L					36304: Scan 32393 (rt=45.1423) [H:\DATA-2018\heruonan\20181022\5.raw]
1	1	gi|340959465|gb|EGS20646.1|	gi|340959465|gb|EGS20646.1| hypothetical protein CTHT_0024820 [Chaetomium thermophilum var. thermophilum DSM 1495]	6751	79978	434	281	45	38	54.1	7599	1	1	1	6.263.838	12.507.531	2	12.507.486	0.0045	336	346	0	9.16	0.15	K	IIPEELVPLTK	L					42212: Scan 36796 (rt=50.2023) [H:\DATA-2018\heruonan\20181022\5.raw]
1	1	gi|340959465|gb|EGS20646.1|	gi|340959465|gb|EGS20646.1| hypothetical protein CTHT_0024820 [Chaetomium thermophilum var. thermophilum DSM 1495]	6751	79978	434	281	45	38	54.1	7600	1	1	1	417.925	12.507.532	3	12.507.486	0.0046	336	346	0	19.5	0.014	K	IIPEELVPLTK	L					32420: Scan 29433 (rt=41.8133) [H:\DATA-2018\heruonan\20181022\5.raw]
1	1	gi|340959465|gb|EGS20646.1|	gi|340959465|gb|EGS20646.1| hypothetical protein CTHT_0024820 [Chaetomium thermophilum var. thermophilum DSM 1495]	6751	79978	434	281	45	38	54.1	7601	1	1	1	6.263.839	12.507.532	2	12.507.486	0.0046	336	346	0	36.65	0.00027	K	IIPEELVPLTK	L					31960: Scan 29058 (rt=41.3902) [H:\DATA-2018\heruonan\20181022\5.raw]
1	1	gi|340959465|gb|EGS20646.1|	gi|340959465|gb|EGS20646.1| hypothetical protein CTHT_0024820 [Chaetomium thermophilum var. thermophilum DSM 1495]	6751	79978	434	281	45	38	54.1	7602	1	1	1	6.263.839	12.507.532	2	12.507.486	0.0046	336	346	0	48.85	1.60E-05	K	IIPEELVPLTK	L					32729: Scan 29674 (rt=42.0808) [H:\DATA-2018\heruonan\20181022\5.raw]
1	1	gi|340959465|gb|EGS20646.1|	gi|340959465|gb|EGS20646.1| hypothetical protein CTHT_0024820 [Chaetomium thermophilum var. thermophilum DSM 1495]	6751	79978	434	281	45	38	54.1	7603	1	1	1	6.263.839	12.507.532	2	12.507.486	0.0046	336	346	0	22.93	0.0064	K	IIPEELVPLTK	L					37956: Scan 33633 (rt=46.5626) [H:\DATA-2018\heruonan\20181022\5.raw]
1	1	gi|340959465|gb|EGS20646.1|	gi|340959465|gb|EGS20646.1| hypothetical protein CTHT_0024820 [Chaetomium thermophilum var. thermophilum DSM 1495]	6751	79978	434	281	45	38	54.1	7604	1	1	1	6.263.839	12.507.532	2	12.507.486	0.0047	336	346	0	4.77	0.42	K	IIPEELVPLTK	L					40538: Scan 35558 (rt=48.7617) [H:\DATA-2018\heruonan\20181022\5.raw]
1	1	gi|340959465|gb|EGS20646.1|	gi|340959465|gb|EGS20646.1| hypothetical protein CTHT_0024820 [Chaetomium thermophilum var. thermophilum DSM 1495]	6751	79978	434	281	45	38	54.1	7605	1	1	1	6.263.839	12.507.532	2	12.507.486	0.0047	336	346	0	33.1	0.00061	K	IIPEELVPLTK	L					35066: Scan 31458 (rt=44.0904) [H:\DATA-2018\heruonan\20181022\5.raw]
1	1	gi|340959465|gb|EGS20646.1|	gi|340959465|gb|EGS20646.1| hypothetical protein CTHT_0024820 [Chaetomium thermophilum var. thermophilum DSM 1495]	6751	79978	434	281	45	38	54.1	7606	1	1	1	626.384	12.507.533	2	12.507.486	0.0048	336	346	0	45.83	3.30E-05	K	IIPEELVPLTK	L					33140: Scan 29985 (rt=42.4339) [H:\DATA-2018\heruonan\20181022\5.raw]
1	1	gi|340959465|gb|EGS20646.1|	gi|340959465|gb|EGS20646.1| hypothetical protein CTHT_0024820 [Chaetomium thermophilum var. thermophilum DSM 1495]	6751	79978	434	281	45	38	54.1	7608	1	1	1	626.384	12.507.534	2	12.507.486	0.0048	336	346	0	8.66	0.17	K	IIPEELVPLTK	L					52403: Sum of 2 scans in range 44385 (rt=59.0181) to 44398 (rt=59.0437) [H:\DATA-2018\heruonan\20181022\5.raw]
1	1	gi|340959465|gb|EGS20646.1|	gi|340959465|gb|EGS20646.1| hypothetical protein CTHT_0024820 [Chaetomium thermophilum var. thermophilum DSM 1495]	6751	79978	434	281	45	38	54.1	7609	1	1	1	626.384	12.507.534	2	12.507.486	0.0049	336	346	0	29.79	0.0013	K	IIPEELVPLTK	L					45695: Scan 39360 (rt=53.1544) [H:\DATA-2018\heruonan\20181022\5.raw]
1	1	gi|340959465|gb|EGS20646.1|	gi|340959465|gb|EGS20646.1| hypothetical protein CTHT_0024820 [Chaetomium thermophilum var. thermophilum DSM 1495]	6751	79978	434	281	45	38	54.1	7610	1	1	1	626.384	12.507.534	2	12.507.486	0.0049	336	346	0	38.91	0.00016	K	IIPEELVPLTK	L					37097: Scan 32994 (rt=45.8299) [H:\DATA-2018\heruonan\20181022\5.raw]
1	1	gi|340959465|gb|EGS20646.1|	gi|340959465|gb|EGS20646.1| hypothetical protein CTHT_0024820 [Chaetomium thermophilum var. thermophilum DSM 1495]	6751	79978	434	281	45	38	54.1	7611	1	1	1	626.384	12.507.534	2	12.507.486	0.0049	336	346	0	31.74	0.00084	K	IIPEELVPLTK	L					34655: Scan 31151 (rt=43.7385) [H:\DATA-2018\heruonan\20181022\5.raw]
1	1	gi|340959465|gb|EGS20646.1|	gi|340959465|gb|EGS20646.1| hypothetical protein CTHT_0024820 [Chaetomium thermophilum var. thermophilum DSM 1495]	6751	79978	434	281	45	38	54.1	7612	1	1	1	626.384	12.507.535	2	12.507.486	0.0049	336	346	0	31.97	0.00079	K	IIPEELVPLTK	L					33447: Sum of 2 scans in range 30223 (rt=42.6977) to 30298 (rt=42.7787) [H:\DATA-2018\heruonan\20181022\5.raw]
1	1	gi|340959465|gb|EGS20646.1|	gi|340959465|gb|EGS20646.1| hypothetical protein CTHT_0024820 [Chaetomium thermophilum var. thermophilum DSM 1495]	6751	79978	434	281	45	38	54.1	7613	1	1	1	626.384	12.507.535	2	12.507.486	0.0049	336	346	0	23.11	0.0061	K	IIPEELVPLTK	L					44176: Scan 38241 (rt=51.8729) [H:\DATA-2018\heruonan\20181022\5.raw]
1	1	gi|340959465|gb|EGS20646.1|	gi|340959465|gb|EGS20646.1| hypothetical protein CTHT_0024820 [Chaetomium thermophilum var. thermophilum DSM 1495]	6751	79978	434	281	45	38	54.1	7614	1	1	1	6.263.841	12.507.536	2	12.507.486	0.0051	336	346	0	9.23	0.15	K	IIPEELVPLTK	L					29288: Scan 26876 (rt=38.9516) [H:\DATA-2018\heruonan\20181022\5.raw]
1	1	gi|340959465|gb|EGS20646.1|	gi|340959465|gb|EGS20646.1| hypothetical protein CTHT_0024820 [Chaetomium thermophilum var. thermophilum DSM 1495]	6751	79978	434	281	45	38	54.1	7615	1	1	1	6.263.841	12.507.536	2	12.507.486	0.0051	336	346	0	39.54	0.00014	K	IIPEELVPLTK	L					38391: Sum of 2 scans in range 33952 (rt=46.925) to 33957 (rt=46.9313) [H:\DATA-2018\heruonan\20181022\5.raw]
1	1	gi|340959465|gb|EGS20646.1|	gi|340959465|gb|EGS20646.1| hypothetical protein CTHT_0024820 [Chaetomium thermophilum var. thermophilum DSM 1495]	6751	79978	434	281	45	38	54.1	7616	1	1	1	6.263.841	12.507.536	2	12.507.486	0.0051	336	346	0	43.74	5.30E-05	K	IIPEELVPLTK	L					33938: Scan 30605 (rt=43.1246) [H:\DATA-2018\heruonan\20181022\5.raw]
1	1	gi|340959465|gb|EGS20646.1|	gi|340959465|gb|EGS20646.1| hypothetical protein CTHT_0024820 [Chaetomium thermophilum var. thermophilum DSM 1495]	6751	79978	434	281	45	38	54.1	7617	1	1	1	6.263.841	12.507.537	2	12.507.486	0.0051	336	346	0	16.61	0.027	K	IIPEELVPLTK	L					47288: Scan 40545 (rt=54.5016) [H:\DATA-2018\heruonan\20181022\5.raw]
1	1	gi|340959465|gb|EGS20646.1|	gi|340959465|gb|EGS20646.1| hypothetical protein CTHT_0024820 [Chaetomium thermophilum var. thermophilum DSM 1495]	6751	79978	434	281	45	38	54.1	7618	1	1	1	6.263.841	12.507.537	2	12.507.486	0.0052	336	346	0	41.32	9.20E-05	K	IIPEELVPLTK	L					48354: Scan 41345 (rt=55.3894) [H:\DATA-2018\heruonan\20181022\5.raw]
1	1	gi|340959465|gb|EGS20646.1|	gi|340959465|gb|EGS20646.1| hypothetical protein CTHT_0024820 [Chaetomium thermophilum var. thermophilum DSM 1495]	6751	79978	434	281	45	38	54.1	7619	1	1	1	6.263.841	12.507.537	2	12.507.486	0.0052	336	346	0	2.14	0.76	K	IIPEELVPLTK	L					50401: Scan 42859 (rt=57.0944) [H:\DATA-2018\heruonan\20181022\5.raw]
1	1	gi|340959465|gb|EGS20646.1|	gi|340959465|gb|EGS20646.1| hypothetical protein CTHT_0024820 [Chaetomium thermophilum var. thermophilum DSM 1495]	6751	79978	434	281	45	38	54.1	7620	1	1	1	6.263.842	12.507.538	2	12.507.486	0.0052	336	346	0	30.03	0.0012	K	IIPEELVPLTK	L					39268: Scan 34592 (rt=47.6536) [H:\DATA-2018\heruonan\20181022\5.raw]
1	1	gi|340959465|gb|EGS20646.1|	gi|340959465|gb|EGS20646.1| hypothetical protein CTHT_0024820 [Chaetomium thermophilum var. thermophilum DSM 1495]	6751	79978	434	281	45	38	54.1	7621	1	1	1	6.263.842	12.507.538	2	12.507.486	0.0052	336	346	0	26.66	0.0027	K	IIPEELVPLTK	L					39633: Scan 34885 (rt=47.995) [H:\DATA-2018\heruonan\20181022\5.raw]
1	1	gi|340959465|gb|EGS20646.1|	gi|340959465|gb|EGS20646.1| hypothetical protein CTHT_0024820 [Chaetomium thermophilum var. thermophilum DSM 1495]	6751	79978	434	281	45	38	54.1	7622	1	1	1	6.263.842	12.507.538	2	12.507.486	0.0053	336	346	0	22.27	0.0074	K	IIPEELVPLTK	L					47713: Scan 40866 (rt=54.8578) [H:\DATA-2018\heruonan\20181022\5.raw]
1	1	gi|340959465|gb|EGS20646.1|	gi|340959465|gb|EGS20646.1| hypothetical protein CTHT_0024820 [Chaetomium thermophilum var. thermophilum DSM 1495]	6751	79978	434	281	45	38	54.1	7623	1	1	1	6.263.842	12.507.539	2	12.507.486	0.0053	336	346	0	25.9	0.0032	K	IIPEELVPLTK	L					52123: Sum of 2 scans in range 44158 (rt=58.6942) to 44167 (rt=58.7047) [H:\DATA-2018\heruonan\20181022\5.raw]
1	1	gi|340959465|gb|EGS20646.1|	gi|340959465|gb|EGS20646.1| hypothetical protein CTHT_0024820 [Chaetomium thermophilum var. thermophilum DSM 1495]	6751	79978	434	281	45	38	54.1	7624	1	1	1	6.263.844	12.507.543	2	12.507.486	0.0057	336	346	0	12.21	0.075	K	IIPEELVPLTK	L					50636: Scan 43029 (rt=57.3013) [H:\DATA-2018\heruonan\20181022\5.raw]
1	1	gi|340959465|gb|EGS20646.1|	gi|340959465|gb|EGS20646.1| hypothetical protein CTHT_0024820 [Chaetomium thermophilum var. thermophilum DSM 1495]	6751	79978	434	281	45	38	54.1	7625	1	1	1	6.263.846	12.507.547	2	12.507.486	0.0061	336	346	0	29.2	0.0015	K	IIPEELVPLTK	L					46777: Scan 40160 (rt=54.0692) [H:\DATA-2018\heruonan\20181022\5.raw]
1	1	gi|340959465|gb|EGS20646.1|	gi|340959465|gb|EGS20646.1| hypothetical protein CTHT_0024820 [Chaetomium thermophilum var. thermophilum DSM 1495]	6751	79978	434	281	45	38	54.1	7626	1	1	1	6.263.846	12.507.547	2	12.507.486	0.0061	336	346	0	1.28	0.93	K	IIPEELVPLTK	L					51134: Scan 43401 (rt=57.7405) [H:\DATA-2018\heruonan\20181022\5.raw]
1	1	gi|340959465|gb|EGS20646.1|	gi|340959465|gb|EGS20646.1| hypothetical protein CTHT_0024820 [Chaetomium thermophilum var. thermophilum DSM 1495]	6751	79978	434	281	45	38	54.1	8602	1	1	1	4.318.698	12.925.875	3	12.925.833	0.0042	245	255	0	59.53	5.30E-06	R	HMDGHGVHTFR	F					9382: Scan 8420 (rt=15.4626) [H:\DATA-2018\heruonan\20181022\5.raw]
1	1	gi|340959465|gb|EGS20646.1|	gi|340959465|gb|EGS20646.1| hypothetical protein CTHT_0024820 [Chaetomium thermophilum var. thermophilum DSM 1495]	6751	79978	434	281	45	38	54.1	8603	1	1	1	6.473.011	12.925.876	2	12.925.833	0.0043	245	255	0	1.97	3.1	R	HMDGHGVHTFR	F					11933: Scan 11298 (rt=20.4919) [H:\DATA-2018\heruonan\20181022\5.raw]
1	1	gi|340959465|gb|EGS20646.1|	gi|340959465|gb|EGS20646.1| hypothetical protein CTHT_0024820 [Chaetomium thermophilum var. thermophilum DSM 1495]	6751	79978	434	281	45	38	54.1	8604	1	1	1	6.473.012	12.925.878	2	12.925.833	0.0045	245	255	0	47.7	8.40E-05	R	HMDGHGVHTFR	F					10076: Scan 9259 (rt=17.1481) [H:\DATA-2018\heruonan\20181022\5.raw]
1	1	gi|340959465|gb|EGS20646.1|	gi|340959465|gb|EGS20646.1| hypothetical protein CTHT_0024820 [Chaetomium thermophilum var. thermophilum DSM 1495]	6751	79978	434	281	45	38	54.1	8605	1	1	1	6.473.012	12.925.878	2	12.925.833	0.0046	245	255	0	72.42	2.80E-07	R	HMDGHGVHTFR	F					9379: Scan 8412 (rt=15.4347) [H:\DATA-2018\heruonan\20181022\5.raw]
1	1	gi|340959465|gb|EGS20646.1|	gi|340959465|gb|EGS20646.1| hypothetical protein CTHT_0024820 [Chaetomium thermophilum var. thermophilum DSM 1495]	6751	79978	434	281	45	38	54.1	8607	1	1	1	6.473.012	12.925.879	2	12.925.833	0.0046	245	255	0	48.68	6.70E-05	R	HMDGHGVHTFR	F					9757: Scan 8888 (rt=16.4528) [H:\DATA-2018\heruonan\20181022\5.raw]
1	1	gi|340959465|gb|EGS20646.1|	gi|340959465|gb|EGS20646.1| hypothetical protein CTHT_0024820 [Chaetomium thermophilum var. thermophilum DSM 1495]	6751	79978	434	281	45	38	54.1	8608	1	1	1	6.473.013	1.292.588	2	12.925.833	0.0047	245	255	0	5.19	1.5	R	HMDGHGVHTFR	F					9939: Scan 9099 (rt=16.8591) [H:\DATA-2018\heruonan\20181022\5.raw]
1	1	gi|340959465|gb|EGS20646.1|	gi|340959465|gb|EGS20646.1| hypothetical protein CTHT_0024820 [Chaetomium thermophilum var. thermophilum DSM 1495]	6751	79978	434	281	45	38	54.1	8609	1	1	1	6.473.013	1.292.588	2	12.925.833	0.0047	245	255	0	84.55	1.70E-08	R	HMDGHGVHTFR	F					9491: Scan 8563 (rt=15.7766) [H:\DATA-2018\heruonan\20181022\5.raw]
1	1	gi|340959465|gb|EGS20646.1|	gi|340959465|gb|EGS20646.1| hypothetical protein CTHT_0024820 [Chaetomium thermophilum var. thermophilum DSM 1495]	6751	79978	434	281	45	38	54.1	8610	1	1	1	431.87	12.925.881	3	12.925.833	0.0048	245	255	0	11.69	0.34	R	HMDGHGVHTFR	F					9743: Scan 8863 (rt=16.39) [H:\DATA-2018\heruonan\20181022\5.raw]
1	1	gi|340959465|gb|EGS20646.1|	gi|340959465|gb|EGS20646.1| hypothetical protein CTHT_0024820 [Chaetomium thermophilum var. thermophilum DSM 1495]	6751	79978	434	281	45	38	54.1	8611	1	1	1	6.473.014	12.925.882	2	12.925.833	0.0049	245	255	0	66.84	1.00E-06	R	HMDGHGVHTFR	F					9622: Scan 8723 (rt=16.1157) [H:\DATA-2018\heruonan\20181022\5.raw]
1	1	gi|340959465|gb|EGS20646.1|	gi|340959465|gb|EGS20646.1| hypothetical protein CTHT_0024820 [Chaetomium thermophilum var. thermophilum DSM 1495]	6751	79978	434	281	45	38	54.1	8612	1	1	1	431.87	12.925.883	3	12.925.833	0.005	245	255	0	54.49	1.80E-05	R	HMDGHGVHTFR	F					9496: Scan 8571 (rt=15.7977) [H:\DATA-2018\heruonan\20181022\5.raw]
1	1	gi|340959465|gb|EGS20646.1|	gi|340959465|gb|EGS20646.1| hypothetical protein CTHT_0024820 [Chaetomium thermophilum var. thermophilum DSM 1495]	6751	79978	434	281	45	38	54.1	8613	1	1	1	6.473.014	12.925.883	2	12.925.833	0.005	245	255	0	30.42	0.0045	R	HMDGHGVHTFR	F					9897: Sum of 3 scans in range 9052 (rt=16.7574) to 9075 (rt=16.8037) [H:\DATA-2018\heruonan\20181022\5.raw]
1	1	gi|340959465|gb|EGS20646.1|	gi|340959465|gb|EGS20646.1| hypothetical protein CTHT_0024820 [Chaetomium thermophilum var. thermophilum DSM 1495]	6751	79978	434	281	45	38	54.1	8614	1	1	1	6.473.015	12.925.883	2	12.925.833	0.005	245	255	0	40.49	0.00044	R	HMDGHGVHTFR	F					10386: Scan 9595 (rt=17.6882) [H:\DATA-2018\heruonan\20181022\5.raw]
1	1	gi|340959465|gb|EGS20646.1|	gi|340959465|gb|EGS20646.1| hypothetical protein CTHT_0024820 [Chaetomium thermophilum var. thermophilum DSM 1495]	6751	79978	434	281	45	38	54.1	8615	1	1	1	4.318.701	12.925.884	3	12.925.833	0.0051	245	255	0	3.76	2.1	R	HMDGHGVHTFR	F					10261: Scan 9467 (rt=17.4616) [H:\DATA-2018\heruonan\20181022\5.raw]
1	1	gi|340959465|gb|EGS20646.1|	gi|340959465|gb|EGS20646.1| hypothetical protein CTHT_0024820 [Chaetomium thermophilum var. thermophilum DSM 1495]	6751	79978	434	281	45	38	54.1	8617	1	1	1	6.473.019	12.925.892	2	12.925.833	0.0059	245	255	0	18.2	0.075	R	HMDGHGVHTFR	F					10553: Scan 9791 (rt=18.0646) [H:\DATA-2018\heruonan\20181022\5.raw]
1	1	gi|340959465|gb|EGS20646.1|	gi|340959465|gb|EGS20646.1| hypothetical protein CTHT_0024820 [Chaetomium thermophilum var. thermophilum DSM 1495]	6751	79978	434	281	45	38	54.1	8619	1	1	1	6.473.021	12.925.897	2	12.925.833	0.0064	245	255	0	3.53	2.2	R	HMDGHGVHTFR	F					10195: Scan 9392 (rt=17.3456) [H:\DATA-2018\heruonan\20181022\5.raw]
1	1	gi|340959465|gb|EGS20646.1|	gi|340959465|gb|EGS20646.1| hypothetical protein CTHT_0024820 [Chaetomium thermophilum var. thermophilum DSM 1495]	6751	79978	434	281	45	38	54.1	8735	1	1	1	12.976.831	12.966.758	1	12.966.714	0.0044	78	88	0	19.1	0.074	R	GSTLLEDFIFR	Q					51287: Scan 43515 (rt=57.8841) [H:\DATA-2018\heruonan\20181022\5.raw]
1	1	gi|340959465|gb|EGS20646.1|	gi|340959465|gb|EGS20646.1| hypothetical protein CTHT_0024820 [Chaetomium thermophilum var. thermophilum DSM 1495]	6751	79978	434	281	45	38	54.1	8736	1	1	1	6.493.452	12.966.759	2	12.966.714	0.0045	78	88	0	53.02	3.00E-05	R	GSTLLEDFIFR	Q					52633: Scan 44562 (rt=59.2523) [H:\DATA-2018\heruonan\20181022\5.raw]
1	1	gi|340959465|gb|EGS20646.1|	gi|340959465|gb|EGS20646.1| hypothetical protein CTHT_0024820 [Chaetomium thermophilum var. thermophilum DSM 1495]	6751	79978	434	281	45	38	54.1	8737	1	1	1	6.493.453	12.966.761	2	12.966.714	0.0047	78	88	0	57.19	1.20E-05	R	GSTLLEDFIFR	Q					44566: Scan 38520 (rt=52.1951) [H:\DATA-2018\heruonan\20181022\5.raw]
1	1	gi|340959465|gb|EGS20646.1|	gi|340959465|gb|EGS20646.1| hypothetical protein CTHT_0024820 [Chaetomium thermophilum var. thermophilum DSM 1495]	6751	79978	434	281	45	38	54.1	8738	1	1	1	6.493.454	12.966.762	2	12.966.714	0.0048	78	88	0	64.32	2.20E-06	R	GSTLLEDFIFR	Q					51658: Scan 43803 (rt=58.2333) [H:\DATA-2018\heruonan\20181022\5.raw]
1	1	gi|340959465|gb|EGS20646.1|	gi|340959465|gb|EGS20646.1| hypothetical protein CTHT_0024820 [Chaetomium thermophilum var. thermophilum DSM 1495]	6751	79978	434	281	45	38	54.1	8739	1	1	1	6.493.454	12.966.762	2	12.966.714	0.0048	78	88	0	69.98	6.10E-07	R	GSTLLEDFIFR	Q					51289: Scan 43518 (rt=57.8886) [H:\DATA-2018\heruonan\20181022\5.raw]
1	1	gi|340959465|gb|EGS20646.1|	gi|340959465|gb|EGS20646.1| hypothetical protein CTHT_0024820 [Chaetomium thermophilum var. thermophilum DSM 1495]	6751	79978	434	281	45	38	54.1	8740	1	1	1	6.493.455	12.966.763	2	12.966.714	0.0049	78	88	0	20.41	0.055	R	GSTLLEDFIFR	Q					37191: Scan 33061 (rt=45.9073) [H:\DATA-2018\heruonan\20181022\5.raw]
1	1	gi|340959465|gb|EGS20646.1|	gi|340959465|gb|EGS20646.1| hypothetical protein CTHT_0024820 [Chaetomium thermophilum var. thermophilum DSM 1495]	6751	79978	434	281	45	38	54.1	8741	1	1	1	6.493.455	12.966.764	2	12.966.714	0.005	78	88	0	42.32	0.00035	R	GSTLLEDFIFR	Q					52945: Sum of 2 scans in range 44803 (rt=59.5962) to 44817 (rt=59.619) [H:\DATA-2018\heruonan\20181022\5.raw]
1	1	gi|340959465|gb|EGS20646.1|	gi|340959465|gb|EGS20646.1| hypothetical protein CTHT_0024820 [Chaetomium thermophilum var. thermophilum DSM 1495]	6751	79978	434	281	45	38	54.1	8742	1	1	1	6.493.455	12.966.765	2	12.966.714	0.0051	78	88	0	57.1	1.20E-05	R	GSTLLEDFIFR	Q					52315: Scan 44315 (rt=58.9111) [H:\DATA-2018\heruonan\20181022\5.raw]
1	1	gi|340959465|gb|EGS20646.1|	gi|340959465|gb|EGS20646.1| hypothetical protein CTHT_0024820 [Chaetomium thermophilum var. thermophilum DSM 1495]	6751	79978	434	281	45	38	54.1	8743	1	1	1	6.493.457	12.966.769	2	12.966.714	0.0055	78	88	0	51.14	5.10E-05	R	GSTLLEDFIFR	Q					51997: Scan 44064 (rt=58.5761) [H:\DATA-2018\heruonan\20181022\5.raw]
1	1	gi|340959465|gb|EGS20646.1|	gi|340959465|gb|EGS20646.1| hypothetical protein CTHT_0024820 [Chaetomium thermophilum var. thermophilum DSM 1495]	6751	79978	434	281	45	38	54.1	8744	1	1	1	6.493.458	12.966.771	2	12.966.714	0.0057	78	88	0	49.24	8.20E-05	R	GSTLLEDFIFR	Q					53266: Scan 45056 (rt=59.9624) [H:\DATA-2018\heruonan\20181022\5.raw]
1	1	gi|340959465|gb|EGS20646.1|	gi|340959465|gb|EGS20646.1| hypothetical protein CTHT_0024820 [Chaetomium thermophilum var. thermophilum DSM 1495]	6751	79978	434	281	45	38	54.1	9002	1	1	1	6.552.987	13.085.829	2	13.085.782	0.0047	245	255	0	18.89	0.042	R	HMDGHGVHTFR	F	Oxidation (M)	0.01000000000.0			8835: Scan 7759 (rt=14.0995) [H:\DATA-2018\heruonan\20181022\5.raw]
1	1	gi|340959465|gb|EGS20646.1|	gi|340959465|gb|EGS20646.1| hypothetical protein CTHT_0024820 [Chaetomium thermophilum var. thermophilum DSM 1495]	6751	79978	434	281	45	38	54.1	9003	1	1	1	4.372.016	13.085.831	3	13.085.782	0.0049	245	255	0	42.86	0.00017	R	HMDGHGVHTFR	F	Oxidation (M)	0.01000000000.0			8178: Scan 6973 (rt=12.5011) [H:\DATA-2018\heruonan\20181022\5.raw]
1	1	gi|340959465|gb|EGS20646.1|	gi|340959465|gb|EGS20646.1| hypothetical protein CTHT_0024820 [Chaetomium thermophilum var. thermophilum DSM 1495]	6751	79978	434	281	45	38	54.1	9004	1	1	1	4.372.017	13.085.832	3	13.085.782	0.0049	245	255	0	38.66	0.00044	R	HMDGHGVHTFR	F	Oxidation (M)	0.01000000000.0			8030: Scan 6796 (rt=12.1599) [H:\DATA-2018\heruonan\20181022\5.raw]
1	1	gi|340959465|gb|EGS20646.1|	gi|340959465|gb|EGS20646.1| hypothetical protein CTHT_0024820 [Chaetomium thermophilum var. thermophilum DSM 1495]	6751	79978	434	281	45	38	54.1	9005	1	1	1	6.552.989	13.085.833	2	13.085.782	0.0051	245	255	0	52.82	1.70E-05	R	HMDGHGVHTFR	F	Oxidation (M)	0.01000000000.0			8032: Scan 6798 (rt=12.1614) [H:\DATA-2018\heruonan\20181022\5.raw]
1	1	gi|340959465|gb|EGS20646.1|	gi|340959465|gb|EGS20646.1| hypothetical protein CTHT_0024820 [Chaetomium thermophilum var. thermophilum DSM 1495]	6751	79978	434	281	45	38	54.1	9006	1	1	1	437.202	13.085.843	3	13.085.782	0.0061	245	255	0	46.62	6.60E-05	R	HMDGHGVHTFR	F	Oxidation (M)	0.01000000000.0			8331: Scan 7142 (rt=12.844) [H:\DATA-2018\heruonan\20181022\5.raw]
1	1	gi|340959465|gb|EGS20646.1|	gi|340959465|gb|EGS20646.1| hypothetical protein CTHT_0024820 [Chaetomium thermophilum var. thermophilum DSM 1495]	6751	79978	434	281	45	38	54.1	9310	1	1	1	661.331	13.206.474	2	13.206.422	0.0052	445	456	1	9.59	0.65	K	GYPKQATQSEGR	G					7085: Sum of 2 scans in range 5719 (rt=10.0586) to 5728 (rt=10.0805) [H:\DATA-2018\heruonan\20181022\5.raw]
1	1	gi|340959465|gb|EGS20646.1|	gi|340959465|gb|EGS20646.1| hypothetical protein CTHT_0024820 [Chaetomium thermophilum var. thermophilum DSM 1495]	6751	79978	434	281	45	38	54.1	9329	1	1	1	6.618.685	13.217.224	2	13.217.282	-0.0057	487	497	0	21.81	0.047	R	LFYNSLIPVEK	Q					35640: Scan 31891 (rt=44.5748) [H:\DATA-2018\heruonan\20181022\5.raw]
1	1	gi|340959465|gb|EGS20646.1|	gi|340959465|gb|EGS20646.1| hypothetical protein CTHT_0024820 [Chaetomium thermophilum var. thermophilum DSM 1495]	6751	79978	434	281	45	38	54.1	9330	1	1	1	661.873	13.217.315	2	13.217.282	0.0033	487	497	0	16.01	0.15	R	LFYNSLIPVEK	Q					44880: Sum of 2 scans in range 38756 (rt=52.4603) to 38804 (rt=52.5136) [H:\DATA-2018\heruonan\20181022\5.raw]
1	1	gi|340959465|gb|EGS20646.1|	gi|340959465|gb|EGS20646.1| hypothetical protein CTHT_0024820 [Chaetomium thermophilum var. thermophilum DSM 1495]	6751	79978	434	281	45	38	54.1	9331	1	1	1	6.618.735	13.217.325	2	13.217.282	0.0043	487	497	0	14.12	0.22	R	LFYNSLIPVEK	Q					52045: Scan 44103 (rt=58.626) [H:\DATA-2018\heruonan\20181022\5.raw]
1	1	gi|340959465|gb|EGS20646.1|	gi|340959465|gb|EGS20646.1| hypothetical protein CTHT_0024820 [Chaetomium thermophilum var. thermophilum DSM 1495]	6751	79978	434	281	45	38	54.1	9332	1	1	1	6.618.736	13.217.327	2	13.217.282	0.0045	487	497	0	17	0.12	R	LFYNSLIPVEK	Q					40755: Scan 35732 (rt=48.9595) [H:\DATA-2018\heruonan\20181022\5.raw]
1	1	gi|340959465|gb|EGS20646.1|	gi|340959465|gb|EGS20646.1| hypothetical protein CTHT_0024820 [Chaetomium thermophilum var. thermophilum DSM 1495]	6751	79978	434	281	45	38	54.1	9333	1	1	1	6.618.736	13.217.327	2	13.217.282	0.0046	487	497	0	24.68	0.02	R	LFYNSLIPVEK	Q					41999: Scan 36636 (rt=50.0087) [H:\DATA-2018\heruonan\20181022\5.raw]
1	1	gi|340959465|gb|EGS20646.1|	gi|340959465|gb|EGS20646.1| hypothetical protein CTHT_0024820 [Chaetomium thermophilum var. thermophilum DSM 1495]	6751	79978	434	281	45	38	54.1	9334	1	1	1	6.618.737	13.217.328	2	13.217.282	0.0046	487	497	0	18.71	0.078	R	LFYNSLIPVEK	Q					40353: Scan 35427 (rt=48.6163) [H:\DATA-2018\heruonan\20181022\5.raw]
1	1	gi|340959465|gb|EGS20646.1|	gi|340959465|gb|EGS20646.1| hypothetical protein CTHT_0024820 [Chaetomium thermophilum var. thermophilum DSM 1495]	6751	79978	434	281	45	38	54.1	9335	1	1	1	6.618.737	13.217.328	2	13.217.282	0.0046	487	497	0	25.49	0.016	R	LFYNSLIPVEK	Q					50439: Scan 42886 (rt=57.1303) [H:\DATA-2018\heruonan\20181022\5.raw]
1	1	gi|340959465|gb|EGS20646.1|	gi|340959465|gb|EGS20646.1| hypothetical protein CTHT_0024820 [Chaetomium thermophilum var. thermophilum DSM 1495]	6751	79978	434	281	45	38	54.1	9336	1	1	1	6.618.737	13.217.328	2	13.217.282	0.0047	487	497	0	12.73	0.31	R	LFYNSLIPVEK	Q					44462: Scan 38445 (rt=52.1083) [H:\DATA-2018\heruonan\20181022\5.raw]
1	1	gi|340959465|gb|EGS20646.1|	gi|340959465|gb|EGS20646.1| hypothetical protein CTHT_0024820 [Chaetomium thermophilum var. thermophilum DSM 1495]	6751	79978	434	281	45	38	54.1	9337	1	1	1	6.618.737	13.217.329	2	13.217.282	0.0048	487	497	0	34.65	0.002	R	LFYNSLIPVEK	Q					36036: Scan 32197 (rt=44.9233) [H:\DATA-2018\heruonan\20181022\5.raw]
1	1	gi|340959465|gb|EGS20646.1|	gi|340959465|gb|EGS20646.1| hypothetical protein CTHT_0024820 [Chaetomium thermophilum var. thermophilum DSM 1495]	6751	79978	434	281	45	38	54.1	9338	1	1	1	6.618.738	1.321.733	2	13.217.282	0.0048	487	497	0	4.82	1.9	R	LFYNSLIPVEK	Q					47783: Scan 40916 (rt=54.9122) [H:\DATA-2018\heruonan\20181022\5.raw]
1	1	gi|340959465|gb|EGS20646.1|	gi|340959465|gb|EGS20646.1| hypothetical protein CTHT_0024820 [Chaetomium thermophilum var. thermophilum DSM 1495]	6751	79978	434	281	45	38	54.1	9339	1	1	1	6.618.738	1.321.733	2	13.217.282	0.0048	487	497	0	20.92	0.047	R	LFYNSLIPVEK	Q					43210: Scan 37534 (rt=51.0607) [H:\DATA-2018\heruonan\20181022\5.raw]
1	1	gi|340959465|gb|EGS20646.1|	gi|340959465|gb|EGS20646.1| hypothetical protein CTHT_0024820 [Chaetomium thermophilum var. thermophilum DSM 1495]	6751	79978	434	281	45	38	54.1	9340	1	1	1	6.618.738	1.321.733	2	13.217.282	0.0049	487	497	0	22.1	0.036	R	LFYNSLIPVEK	Q					50839: Scan 43175 (rt=57.4783) [H:\DATA-2018\heruonan\20181022\5.raw]
1	1	gi|340959465|gb|EGS20646.1|	gi|340959465|gb|EGS20646.1| hypothetical protein CTHT_0024820 [Chaetomium thermophilum var. thermophilum DSM 1495]	6751	79978	434	281	45	38	54.1	9341	1	1	1	6.618.738	13.217.331	2	13.217.282	0.0049	487	497	0	28.64	0.0079	R	LFYNSLIPVEK	Q					42802: Scan 37231 (rt=50.704) [H:\DATA-2018\heruonan\20181022\5.raw]
1	1	gi|340959465|gb|EGS20646.1|	gi|340959465|gb|EGS20646.1| hypothetical protein CTHT_0024820 [Chaetomium thermophilum var. thermophilum DSM 1495]	6751	79978	434	281	45	38	54.1	9342	1	1	1	6.618.738	13.217.331	2	13.217.282	0.0049	487	497	0	33.14	0.0028	R	LFYNSLIPVEK	Q					36857: Scan 32807 (rt=45.6127) [H:\DATA-2018\heruonan\20181022\5.raw]
1	1	gi|340959465|gb|EGS20646.1|	gi|340959465|gb|EGS20646.1| hypothetical protein CTHT_0024820 [Chaetomium thermophilum var. thermophilum DSM 1495]	6751	79978	434	281	45	38	54.1	9343	1	1	1	6.618.739	13.217.332	2	13.217.282	0.005	487	497	0	15.61	0.16	R	LFYNSLIPVEK	Q					39049: Scan 34426 (rt=47.4617) [H:\DATA-2018\heruonan\20181022\5.raw]
1	1	gi|340959465|gb|EGS20646.1|	gi|340959465|gb|EGS20646.1| hypothetical protein CTHT_0024820 [Chaetomium thermophilum var. thermophilum DSM 1495]	6751	79978	434	281	45	38	54.1	9344	1	1	1	6.618.739	13.217.332	2	13.217.282	0.0051	487	497	0	24.78	0.019	R	LFYNSLIPVEK	Q					43622: Scan 37846 (rt=51.4153) [H:\DATA-2018\heruonan\20181022\5.raw]
1	1	gi|340959465|gb|EGS20646.1|	gi|340959465|gb|EGS20646.1| hypothetical protein CTHT_0024820 [Chaetomium thermophilum var. thermophilum DSM 1495]	6751	79978	434	281	45	38	54.1	9345	1	1	1	6.618.739	13.217.333	2	13.217.282	0.0051	487	497	0	34.12	0.0022	R	LFYNSLIPVEK	Q					37248: Scan 33107 (rt=45.9617) [H:\DATA-2018\heruonan\20181022\5.raw]
1	1	gi|340959465|gb|EGS20646.1|	gi|340959465|gb|EGS20646.1| hypothetical protein CTHT_0024820 [Chaetomium thermophilum var. thermophilum DSM 1495]	6751	79978	434	281	45	38	54.1	9347	1	1	1	6.618.739	13.217.333	2	13.217.282	0.0052	487	497	0	32.54	0.0032	R	LFYNSLIPVEK	Q					36446: Scan 32496 (rt=45.259) [H:\DATA-2018\heruonan\20181022\5.raw]
1	1	gi|340959465|gb|EGS20646.1|	gi|340959465|gb|EGS20646.1| hypothetical protein CTHT_0024820 [Chaetomium thermophilum var. thermophilum DSM 1495]	6751	79978	434	281	45	38	54.1	9348	1	1	1	661.874	13.217.334	2	13.217.282	0.0052	487	497	0	9.93	0.61	R	LFYNSLIPVEK	Q					52385: Scan 44374 (rt=59.0056) [H:\DATA-2018\heruonan\20181022\5.raw]
1	1	gi|340959465|gb|EGS20646.1|	gi|340959465|gb|EGS20646.1| hypothetical protein CTHT_0024820 [Chaetomium thermophilum var. thermophilum DSM 1495]	6751	79978	434	281	45	38	54.1	9350	1	1	1	661.874	13.217.334	2	13.217.282	0.0052	487	497	0	19.6	0.07	R	LFYNSLIPVEK	Q					39958: Scan 35125 (rt=48.2715) [H:\DATA-2018\heruonan\20181022\5.raw]
1	1	gi|340959465|gb|EGS20646.1|	gi|340959465|gb|EGS20646.1| hypothetical protein CTHT_0024820 [Chaetomium thermophilum var. thermophilum DSM 1495]	6751	79978	434	281	45	38	54.1	9351	1	1	1	661.874	13.217.334	2	13.217.282	0.0052	487	497	0	17.17	0.13	R	LFYNSLIPVEK	Q					27445: Sum of 2 scans in range 25402 (rt=37.3119) to 25455 (rt=37.3717) [H:\DATA-2018\heruonan\20181022\5.raw]
1	1	gi|340959465|gb|EGS20646.1|	gi|340959465|gb|EGS20646.1| hypothetical protein CTHT_0024820 [Chaetomium thermophilum var. thermophilum DSM 1495]	6751	79978	434	281	45	38	54.1	9352	1	1	1	661.874	13.217.334	2	13.217.282	0.0053	487	497	0	19.35	0.079	R	LFYNSLIPVEK	Q					45363: Scan 39107 (rt=52.8666) [H:\DATA-2018\heruonan\20181022\5.raw]
1	1	gi|340959465|gb|EGS20646.1|	gi|340959465|gb|EGS20646.1| hypothetical protein CTHT_0024820 [Chaetomium thermophilum var. thermophilum DSM 1495]	6751	79978	434	281	45	38	54.1	9353	1	1	1	661.874	13.217.335	2	13.217.282	0.0054	487	497	0	32.76	0.0036	R	LFYNSLIPVEK	Q					42399: Scan 36932 (rt=50.3592) [H:\DATA-2018\heruonan\20181022\5.raw]
1	1	gi|340959465|gb|EGS20646.1|	gi|340959465|gb|EGS20646.1| hypothetical protein CTHT_0024820 [Chaetomium thermophilum var. thermophilum DSM 1495]	6751	79978	434	281	45	38	54.1	9354	1	1	1	6.618.741	13.217.336	2	13.217.282	0.0054	487	497	0	19.84	0.071	R	LFYNSLIPVEK	Q					49215: Scan 41987 (rt=56.0957) [H:\DATA-2018\heruonan\20181022\5.raw]
1	1	gi|340959465|gb|EGS20646.1|	gi|340959465|gb|EGS20646.1| hypothetical protein CTHT_0024820 [Chaetomium thermophilum var. thermophilum DSM 1495]	6751	79978	434	281	45	38	54.1	9355	1	1	1	6.618.741	13.217.336	2	13.217.282	0.0054	487	497	0	6.7	1.5	R	LFYNSLIPVEK	Q					51702: Scan 43835 (rt=58.2746) [H:\DATA-2018\heruonan\20181022\5.raw]
1	1	gi|340959465|gb|EGS20646.1|	gi|340959465|gb|EGS20646.1| hypothetical protein CTHT_0024820 [Chaetomium thermophilum var. thermophilum DSM 1495]	6751	79978	434	281	45	38	54.1	9356	1	1	1	6.618.742	13.217.339	2	13.217.282	0.0058	487	497	0	22.78	0.036	R	LFYNSLIPVEK	Q					41161: Scan 36035 (rt=49.3127) [H:\DATA-2018\heruonan\20181022\5.raw]
1	1	gi|340959465|gb|EGS20646.1|	gi|340959465|gb|EGS20646.1| hypothetical protein CTHT_0024820 [Chaetomium thermophilum var. thermophilum DSM 1495]	6751	79978	434	281	45	38	54.1	9357	1	1	1	6.618.743	1.321.734	2	13.217.282	0.0059	487	497	0	28.54	0.0095	R	LFYNSLIPVEK	Q					39568: Scan 34829 (rt=47.9276) [H:\DATA-2018\heruonan\20181022\5.raw]
1	1	gi|340959465|gb|EGS20646.1|	gi|340959465|gb|EGS20646.1| hypothetical protein CTHT_0024820 [Chaetomium thermophilum var. thermophilum DSM 1495]	6751	79978	434	281	45	38	54.1	9358	1	1	1	6.618.743	13.217.341	2	13.217.282	0.0059	487	497	0	14.5	0.24	R	LFYNSLIPVEK	Q					53035: Sum of 2 scans in range 44873 (rt=59.697) to 44889 (rt=59.7165) [H:\DATA-2018\heruonan\20181022\5.raw]
1	1	gi|340959465|gb|EGS20646.1|	gi|340959465|gb|EGS20646.1| hypothetical protein CTHT_0024820 [Chaetomium thermophilum var. thermophilum DSM 1495]	6751	79978	434	281	45	38	54.1	9359	1	1	1	6.618.743	13.217.341	2	13.217.282	0.0059	487	497	0	13.75	0.29	R	LFYNSLIPVEK	Q					48731: Scan 41634 (rt=55.7083) [H:\DATA-2018\heruonan\20181022\5.raw]
1	1	gi|340959465|gb|EGS20646.1|	gi|340959465|gb|EGS20646.1| hypothetical protein CTHT_0024820 [Chaetomium thermophilum var. thermophilum DSM 1495]	6751	79978	434	281	45	38	54.1	9360	1	1	1	6.618.743	13.217.341	2	13.217.282	0.006	487	497	0	22.13	0.042	R	LFYNSLIPVEK	Q					41582: Scan 36333 (rt=49.6577) [H:\DATA-2018\heruonan\20181022\5.raw]
1	1	gi|340959465|gb|EGS20646.1|	gi|340959465|gb|EGS20646.1| hypothetical protein CTHT_0024820 [Chaetomium thermophilum var. thermophilum DSM 1495]	6751	79978	434	281	45	38	54.1	9361	1	1	1	6.618.744	13.217.341	2	13.217.282	0.006	487	497	0	27.42	0.012	R	LFYNSLIPVEK	Q					38885: Scan 34300 (rt=47.3215) [H:\DATA-2018\heruonan\20181022\5.raw]
1	1	gi|340959465|gb|EGS20646.1|	gi|340959465|gb|EGS20646.1| hypothetical protein CTHT_0024820 [Chaetomium thermophilum var. thermophilum DSM 1495]	6751	79978	434	281	45	38	54.1	9362	1	1	1	6.618.745	13.217.345	2	13.217.282	0.0063	487	497	0	25.3	0.02	R	LFYNSLIPVEK	Q					37647: Scan 33405 (rt=46.301) [H:\DATA-2018\heruonan\20181022\5.raw]
1	1	gi|340959465|gb|EGS20646.1|	gi|340959465|gb|EGS20646.1| hypothetical protein CTHT_0024820 [Chaetomium thermophilum var. thermophilum DSM 1495]	6751	79978	434	281	45	38	54.1	9363	1	1	1	6.618.746	13.217.345	2	13.217.282	0.0064	487	497	0	20.37	0.062	R	LFYNSLIPVEK	Q					48521: Scan 41473 (rt=55.5304) [H:\DATA-2018\heruonan\20181022\5.raw]
1	1	gi|340959465|gb|EGS20646.1|	gi|340959465|gb|EGS20646.1| hypothetical protein CTHT_0024820 [Chaetomium thermophilum var. thermophilum DSM 1495]	6751	79978	434	281	45	38	54.1	10397	1	1	1	6.853.597	13.687.048	2	13.687.038	0.0011	389	399	0	27.64	0.013	R	LFSYLDTQLNR	H					32804: Scan 29740 (rt=42.152) [H:\DATA-2018\heruonan\20181022\5.raw]
1	1	gi|340959465|gb|EGS20646.1|	gi|340959465|gb|EGS20646.1| hypothetical protein CTHT_0024820 [Chaetomium thermophilum var. thermophilum DSM 1495]	6751	79978	434	281	45	38	54.1	10398	1	1	1	6.853.613	13.687.081	2	13.687.038	0.0044	389	399	0	10.44	0.66	R	LFSYLDTQLNR	H					27614: Scan 25537 (rt=37.4631) [H:\DATA-2018\heruonan\20181022\5.raw]
1	1	gi|340959465|gb|EGS20646.1|	gi|340959465|gb|EGS20646.1| hypothetical protein CTHT_0024820 [Chaetomium thermophilum var. thermophilum DSM 1495]	6751	79978	434	281	45	38	54.1	10400	1	1	1	6.853.615	13.687.084	2	13.687.038	0.0047	389	399	0	36.19	0.0018	R	LFSYLDTQLNR	H					34598: Scan 31108 (rt=43.6895) [H:\DATA-2018\heruonan\20181022\5.raw]
1	1	gi|340959465|gb|EGS20646.1|	gi|340959465|gb|EGS20646.1| hypothetical protein CTHT_0024820 [Chaetomium thermophilum var. thermophilum DSM 1495]	6751	79978	434	281	45	38	54.1	10401	1	1	1	6.853.615	13.687.084	2	13.687.038	0.0047	389	399	0	15.68	0.2	R	LFSYLDTQLNR	H					28411: Scan 26186 (rt=38.1832) [H:\DATA-2018\heruonan\20181022\5.raw]
1	1	gi|340959465|gb|EGS20646.1|	gi|340959465|gb|EGS20646.1| hypothetical protein CTHT_0024820 [Chaetomium thermophilum var. thermophilum DSM 1495]	6751	79978	434	281	45	38	54.1	10403	1	1	1	6.853.616	13.687.087	2	13.687.038	0.005	389	399	0	24.61	0.026	R	LFSYLDTQLNR	H					33218: Scan 30048 (rt=42.505) [H:\DATA-2018\heruonan\20181022\5.raw]
1	1	gi|340959465|gb|EGS20646.1|	gi|340959465|gb|EGS20646.1| hypothetical protein CTHT_0024820 [Chaetomium thermophilum var. thermophilum DSM 1495]	6751	79978	434	281	45	38	54.1	10405	1	1	1	6.853.618	1.368.709	2	13.687.038	0.0052	389	399	0	8.02	1.2	R	LFSYLDTQLNR	H					42581: Scan 37064 (rt=50.507) [H:\DATA-2018\heruonan\20181022\5.raw]
1	1	gi|340959465|gb|EGS20646.1|	gi|340959465|gb|EGS20646.1| hypothetical protein CTHT_0024820 [Chaetomium thermophilum var. thermophilum DSM 1495]	6751	79978	434	281	45	38	54.1	10407	1	1	1	6.853.618	1.368.709	2	13.687.038	0.0053	389	399	0	37.31	0.0014	R	LFSYLDTQLNR	H					30771: Scan 28085 (rt=40.3014) [H:\DATA-2018\heruonan\20181022\5.raw]
1	1	gi|340959465|gb|EGS20646.1|	gi|340959465|gb|EGS20646.1| hypothetical protein CTHT_0024820 [Chaetomium thermophilum var. thermophilum DSM 1495]	6751	79978	434	281	45	38	54.1	10408	1	1	1	6.853.618	1.368.709	2	13.687.038	0.0053	389	399	0	28.65	0.01	R	LFSYLDTQLNR	H					31914: Scan 29023 (rt=41.352) [H:\DATA-2018\heruonan\20181022\5.raw]
1	1	gi|340959465|gb|EGS20646.1|	gi|340959465|gb|EGS20646.1| hypothetical protein CTHT_0024820 [Chaetomium thermophilum var. thermophilum DSM 1495]	6751	79978	434	281	45	38	54.1	10409	1	1	1	6.853.618	13.687.091	2	13.687.038	0.0053	389	399	0	45.76	0.0002	R	LFSYLDTQLNR	H					31513: Scan 28702 (rt=40.9954) [H:\DATA-2018\heruonan\20181022\5.raw]
1	1	gi|340959465|gb|EGS20646.1|	gi|340959465|gb|EGS20646.1| hypothetical protein CTHT_0024820 [Chaetomium thermophilum var. thermophilum DSM 1495]	6751	79978	434	281	45	38	54.1	10410	1	1	1	4.572.436	13.687.091	3	13.687.038	0.0053	389	399	0	12.32	0.45	R	LFSYLDTQLNR	H					31300: Scan 28518 (rt=40.7893) [H:\DATA-2018\heruonan\20181022\5.raw]
1	1	gi|340959465|gb|EGS20646.1|	gi|340959465|gb|EGS20646.1| hypothetical protein CTHT_0024820 [Chaetomium thermophilum var. thermophilum DSM 1495]	6751	79978	434	281	45	38	54.1	10411	1	1	1	6.853.618	13.687.091	2	13.687.038	0.0054	389	399	0	45.43	0.00022	R	LFSYLDTQLNR	H					31147: Scan 28394 (rt=40.6522) [H:\DATA-2018\heruonan\20181022\5.raw]
1	1	gi|340959465|gb|EGS20646.1|	gi|340959465|gb|EGS20646.1| hypothetical protein CTHT_0024820 [Chaetomium thermophilum var. thermophilum DSM 1495]	6751	79978	434	281	45	38	54.1	10412	1	1	1	4.572.437	13.687.092	3	13.687.038	0.0054	389	399	0	43.69	0.00032	R	LFSYLDTQLNR	H					30870: Scan 28166 (rt=40.3882) [H:\DATA-2018\heruonan\20181022\5.raw]
1	1	gi|340959465|gb|EGS20646.1|	gi|340959465|gb|EGS20646.1| hypothetical protein CTHT_0024820 [Chaetomium thermophilum var. thermophilum DSM 1495]	6751	79978	434	281	45	38	54.1	10413	1	1	1	685.362	13.687.095	2	13.687.038	0.0058	389	399	0	17.64	0.13	R	LFSYLDTQLNR	H					35009: Scan 31418 (rt=44.0438) [H:\DATA-2018\heruonan\20181022\5.raw]
1	1	gi|340959465|gb|EGS20646.1|	gi|340959465|gb|EGS20646.1| hypothetical protein CTHT_0024820 [Chaetomium thermophilum var. thermophilum DSM 1495]	6751	79978	434	281	45	38	54.1	10414	1	1	1	685.362	13.687.095	2	13.687.038	0.0058	389	399	0	25.71	0.02	R	LFSYLDTQLNR	H					41109: Scan 35999 (rt=49.2717) [H:\DATA-2018\heruonan\20181022\5.raw]
1	1	gi|340959465|gb|EGS20646.1|	gi|340959465|gb|EGS20646.1| hypothetical protein CTHT_0024820 [Chaetomium thermophilum var. thermophilum DSM 1495]	6751	79978	434	281	45	38	54.1	10415	1	1	1	6.853.623	13.687.101	2	13.687.038	0.0063	389	399	0	17.02	0.15	R	LFSYLDTQLNR	H					26484: Scan 24602 (rt=36.4231) [H:\DATA-2018\heruonan\20181022\5.raw]
1	1	gi|340959465|gb|EGS20646.1|	gi|340959465|gb|EGS20646.1| hypothetical protein CTHT_0024820 [Chaetomium thermophilum var. thermophilum DSM 1495]	6751	79978	434	281	45	38	54.1	10417	1	1	1	6.853.624	13.687.103	2	13.687.038	0.0065	389	399	0	21.12	0.057	R	LFSYLDTQLNR	H					33663: Scan 30387 (rt=42.877) [H:\DATA-2018\heruonan\20181022\5.raw]
1	1	gi|340959465|gb|EGS20646.1|	gi|340959465|gb|EGS20646.1| hypothetical protein CTHT_0024820 [Chaetomium thermophilum var. thermophilum DSM 1495]	6751	79978	434	281	45	38	54.1	10418	1	1	1	6.853.627	13.687.109	2	13.687.038	0.0072	389	399	0	7.28	1.3	R	LFSYLDTQLNR	H					36237: Scan 32341 (rt=45.0835) [H:\DATA-2018\heruonan\20181022\5.raw]
1	1	gi|340959465|gb|EGS20646.1|	gi|340959465|gb|EGS20646.1| hypothetical protein CTHT_0024820 [Chaetomium thermophilum var. thermophilum DSM 1495]	6751	79978	434	281	45	38	54.1	10734	1	1	1	6.913.853	1.380.756	2	1380.75	0.006	506	517	1	24.9	0.017	R	FETSLLKSTEVK	K					21760: Scan 20474 (rt=31.8335) [H:\DATA-2018\heruonan\20181022\5.raw]
1	1	gi|340959465|gb|EGS20646.1|	gi|340959465|gb|EGS20646.1| hypothetical protein CTHT_0024820 [Chaetomium thermophilum var. thermophilum DSM 1495]	6751	79978	434	281	45	38	54.1	11491	1	1	1	7.053.707	14.087.268	2	14.087.238	0.003	323	335	0	36.1	0.002	K	ALSFGFDVLDPTK	I					47883: Scan 40984 (rt=54.9875) [H:\DATA-2018\heruonan\20181022\5.raw]
1	1	gi|340959465|gb|EGS20646.1|	gi|340959465|gb|EGS20646.1| hypothetical protein CTHT_0024820 [Chaetomium thermophilum var. thermophilum DSM 1495]	6751	79978	434	281	45	38	54.1	11492	1	1	1	7.053.712	14.087.279	2	14.087.238	0.004	323	335	0	45.37	0.0002	K	ALSFGFDVLDPTK	I					48313: Scan 41312 (rt=55.3527) [H:\DATA-2018\heruonan\20181022\5.raw]
1	1	gi|340959465|gb|EGS20646.1|	gi|340959465|gb|EGS20646.1| hypothetical protein CTHT_0024820 [Chaetomium thermophilum var. thermophilum DSM 1495]	6751	79978	434	281	45	38	54.1	11493	1	1	1	7.053.714	14.087.282	2	14.087.238	0.0044	323	335	0	42.61	0.00043	K	ALSFGFDVLDPTK	I					42087: Scan 36703 (rt=50.0935) [H:\DATA-2018\heruonan\20181022\5.raw]
1	1	gi|340959465|gb|EGS20646.1|	gi|340959465|gb|EGS20646.1| hypothetical protein CTHT_0024820 [Chaetomium thermophilum var. thermophilum DSM 1495]	6751	79978	434	281	45	38	54.1	11494	1	1	1	7.053.714	14.087.283	2	14.087.238	0.0045	323	335	0	58.9	1.00E-05	K	ALSFGFDVLDPTK	I					46587: Scan 40020 (rt=53.9111) [H:\DATA-2018\heruonan\20181022\5.raw]
1	1	gi|340959465|gb|EGS20646.1|	gi|340959465|gb|EGS20646.1| hypothetical protein CTHT_0024820 [Chaetomium thermophilum var. thermophilum DSM 1495]	6751	79978	434	281	45	38	54.1	11495	1	1	1	7.053.716	14.087.287	2	14.087.238	0.0049	323	335	0	59.68	8.30E-06	K	ALSFGFDVLDPTK	I					46172: Scan 39720 (rt=53.5674) [H:\DATA-2018\heruonan\20181022\5.raw]
1	1	gi|340959465|gb|EGS20646.1|	gi|340959465|gb|EGS20646.1| hypothetical protein CTHT_0024820 [Chaetomium thermophilum var. thermophilum DSM 1495]	6751	79978	434	281	45	38	54.1	11496	1	1	1	7.053.716	14.087.287	2	14.087.238	0.0049	323	335	0	50.1	7.60E-05	K	ALSFGFDVLDPTK	I					47408: Scan 40644 (rt=54.6117) [H:\DATA-2018\heruonan\20181022\5.raw]
1	1	gi|340959465|gb|EGS20646.1|	gi|340959465|gb|EGS20646.1| hypothetical protein CTHT_0024820 [Chaetomium thermophilum var. thermophilum DSM 1495]	6751	79978	434	281	45	38	54.1	11497	1	1	1	7.053.716	14.087.287	2	14.087.238	0.0049	323	335	0	30	0.0077	K	ALSFGFDVLDPTK	I					51985: Scan 44053 (rt=58.5622) [H:\DATA-2018\heruonan\20181022\5.raw]
1	1	gi|340959465|gb|EGS20646.1|	gi|340959465|gb|EGS20646.1| hypothetical protein CTHT_0024820 [Chaetomium thermophilum var. thermophilum DSM 1495]	6751	79978	434	281	45	38	54.1	11498	1	1	1	7.053.717	14.087.287	2	14.087.238	0.0049	323	335	0	41.51	0.00055	K	ALSFGFDVLDPTK	I					52636: Scan 44564 (rt=59.2542) [H:\DATA-2018\heruonan\20181022\5.raw]
1	1	gi|340959465|gb|EGS20646.1|	gi|340959465|gb|EGS20646.1| hypothetical protein CTHT_0024820 [Chaetomium thermophilum var. thermophilum DSM 1495]	6751	79978	434	281	45	38	54.1	11499	1	1	1	7.053.717	14.087.288	2	14.087.238	0.0049	323	335	0	34.35	0.0028	K	ALSFGFDVLDPTK	I					42519: Scan 37014 (rt=50.4522) [H:\DATA-2018\heruonan\20181022\5.raw]
1	1	gi|340959465|gb|EGS20646.1|	gi|340959465|gb|EGS20646.1| hypothetical protein CTHT_0024820 [Chaetomium thermophilum var. thermophilum DSM 1495]	6751	79978	434	281	45	38	54.1	11500	1	1	1	7.053.717	14.087.288	2	14.087.238	0.005	323	335	0	59.63	8.40E-06	K	ALSFGFDVLDPTK	I					44946: Scan 38803 (rt=52.5135) [H:\DATA-2018\heruonan\20181022\5.raw]
1	1	gi|340959465|gb|EGS20646.1|	gi|340959465|gb|EGS20646.1| hypothetical protein CTHT_0024820 [Chaetomium thermophilum var. thermophilum DSM 1495]	6751	79978	434	281	45	38	54.1	11501	1	1	1	7.053.717	14.087.289	2	14.087.238	0.005	323	335	0	51.98	4.90E-05	K	ALSFGFDVLDPTK	I					47015: Scan 40331 (rt=54.2627) [H:\DATA-2018\heruonan\20181022\5.raw]
1	1	gi|340959465|gb|EGS20646.1|	gi|340959465|gb|EGS20646.1| hypothetical protein CTHT_0024820 [Chaetomium thermophilum var. thermophilum DSM 1495]	6751	79978	434	281	45	38	54.1	11502	1	1	1	7.053.717	14.087.289	2	14.087.238	0.0051	323	335	0	5.23	2.3	K	ALSFGFDVLDPTK	I					52308: Scan 44310 (rt=58.9038) [H:\DATA-2018\heruonan\20181022\5.raw]
1	1	gi|340959465|gb|EGS20646.1|	gi|340959465|gb|EGS20646.1| hypothetical protein CTHT_0024820 [Chaetomium thermophilum var. thermophilum DSM 1495]	6751	79978	434	281	45	38	54.1	11503	1	1	1	4.705.836	14.087.289	3	14.087.238	0.0051	323	335	0	5.61	2.1	K	ALSFGFDVLDPTK	I					36293: Scan 32385 (rt=45.1324) [H:\DATA-2018\heruonan\20181022\5.raw]
1	1	gi|340959465|gb|EGS20646.1|	gi|340959465|gb|EGS20646.1| hypothetical protein CTHT_0024820 [Chaetomium thermophilum var. thermophilum DSM 1495]	6751	79978	434	281	45	38	54.1	11504	1	1	1	7.053.718	1.408.729	2	14.087.238	0.0052	323	335	0	62.24	4.60E-06	K	ALSFGFDVLDPTK	I					49209: Scan 41981 (rt=56.0894) [H:\DATA-2018\heruonan\20181022\5.raw]
1	1	gi|340959465|gb|EGS20646.1|	gi|340959465|gb|EGS20646.1| hypothetical protein CTHT_0024820 [Chaetomium thermophilum var. thermophilum DSM 1495]	6751	79978	434	281	45	38	54.1	11505	1	1	1	7.053.718	1.408.729	2	14.087.238	0.0052	323	335	0	23.92	0.031	K	ALSFGFDVLDPTK	I					49629: Scan 42289 (rt=56.4435) [H:\DATA-2018\heruonan\20181022\5.raw]
1	1	gi|340959465|gb|EGS20646.1|	gi|340959465|gb|EGS20646.1| hypothetical protein CTHT_0024820 [Chaetomium thermophilum var. thermophilum DSM 1495]	6751	79978	434	281	45	38	54.1	11506	1	1	1	7.053.718	1.408.729	2	14.087.238	0.0052	323	335	0	59.8	8.20E-06	K	ALSFGFDVLDPTK	I					45762: Scan 39412 (rt=53.2128) [H:\DATA-2018\heruonan\20181022\5.raw]
1	1	gi|340959465|gb|EGS20646.1|	gi|340959465|gb|EGS20646.1| hypothetical protein CTHT_0024820 [Chaetomium thermophilum var. thermophilum DSM 1495]	6751	79978	434	281	45	38	54.1	11507	1	1	1	7.053.718	14.087.291	2	14.087.238	0.0052	323	335	0	61.22	5.90E-06	K	ALSFGFDVLDPTK	I					45361: Scan 39105 (rt=52.8651) [H:\DATA-2018\heruonan\20181022\5.raw]
1	1	gi|340959465|gb|EGS20646.1|	gi|340959465|gb|EGS20646.1| hypothetical protein CTHT_0024820 [Chaetomium thermophilum var. thermophilum DSM 1495]	6751	79978	434	281	45	38	54.1	11508	1	1	1	7.053.718	14.087.291	2	14.087.238	0.0053	323	335	0	6.84	1.6	K	ALSFGFDVLDPTK	I					42907: Scan 37312 (rt=50.7999) [H:\DATA-2018\heruonan\20181022\5.raw]
1	1	gi|340959465|gb|EGS20646.1|	gi|340959465|gb|EGS20646.1| hypothetical protein CTHT_0024820 [Chaetomium thermophilum var. thermophilum DSM 1495]	6751	79978	434	281	45	38	54.1	11511	1	1	1	7.053.719	14.087.293	2	14.087.238	0.0054	323	335	0	38.91	0.001	K	ALSFGFDVLDPTK	I					44538: Scan 38500 (rt=52.1716) [H:\DATA-2018\heruonan\20181022\5.raw]
1	1	gi|340959465|gb|EGS20646.1|	gi|340959465|gb|EGS20646.1| hypothetical protein CTHT_0024820 [Chaetomium thermophilum var. thermophilum DSM 1495]	6751	79978	434	281	45	38	54.1	11512	1	1	1	7.053.719	14.087.293	2	14.087.238	0.0055	323	335	0	36.73	0.0017	K	ALSFGFDVLDPTK	I					36231: Sum of 2 scans in range 32335 (rt=45.076) to 32380 (rt=45.1276) [H:\DATA-2018\heruonan\20181022\5.raw]
1	1	gi|340959465|gb|EGS20646.1|	gi|340959465|gb|EGS20646.1| hypothetical protein CTHT_0024820 [Chaetomium thermophilum var. thermophilum DSM 1495]	6751	79978	434	281	45	38	54.1	11514	1	1	1	7.053.721	14.087.296	2	14.087.238	0.0057	323	335	0	24.54	0.028	K	ALSFGFDVLDPTK	I					51641: Scan 43791 (rt=58.2183) [H:\DATA-2018\heruonan\20181022\5.raw]
1	1	gi|340959465|gb|EGS20646.1|	gi|340959465|gb|EGS20646.1| hypothetical protein CTHT_0024820 [Chaetomium thermophilum var. thermophilum DSM 1495]	6751	79978	434	281	45	38	54.1	11515	1	1	1	7.053.721	14.087.297	2	14.087.238	0.0059	323	335	0	42.96	0.0004	K	ALSFGFDVLDPTK	I					50060: Scan 42604 (rt=56.7949) [H:\DATA-2018\heruonan\20181022\5.raw]
1	1	gi|340959465|gb|EGS20646.1|	gi|340959465|gb|EGS20646.1| hypothetical protein CTHT_0024820 [Chaetomium thermophilum var. thermophilum DSM 1495]	6751	79978	434	281	45	38	54.1	11516	1	1	1	7.053.722	14.087.297	2	14.087.238	0.0059	323	335	0	33.13	0.0039	K	ALSFGFDVLDPTK	I					50449: Scan 42893 (rt=57.1391) [H:\DATA-2018\heruonan\20181022\5.raw]
1	1	gi|340959465|gb|EGS20646.1|	gi|340959465|gb|EGS20646.1| hypothetical protein CTHT_0024820 [Chaetomium thermophilum var. thermophilum DSM 1495]	6751	79978	434	281	45	38	54.1	11517	1	1	1	7.053.723	14.087.299	2	14.087.238	0.0061	323	335	0	25.57	0.022	K	ALSFGFDVLDPTK	I					53056: Scan 44888 (rt=59.7156) [H:\DATA-2018\heruonan\20181022\5.raw]
1	1	gi|340959465|gb|EGS20646.1|	gi|340959465|gb|EGS20646.1| hypothetical protein CTHT_0024820 [Chaetomium thermophilum var. thermophilum DSM 1495]	6751	79978	434	281	45	38	54.1	11518	1	1	1	7.053.723	1408.73	2	14.087.238	0.0061	323	335	0	28.21	0.012	K	ALSFGFDVLDPTK	I					47581: Scan 40769 (rt=54.7483) [H:\DATA-2018\heruonan\20181022\5.raw]
1	1	gi|340959465|gb|EGS20646.1|	gi|340959465|gb|EGS20646.1| hypothetical protein CTHT_0024820 [Chaetomium thermophilum var. thermophilum DSM 1495]	6751	79978	434	281	45	38	54.1	11519	1	1	1	7.053.723	1408.73	2	14.087.238	0.0062	323	335	0	45.71	0.00021	K	ALSFGFDVLDPTK	I					48730: Scan 41633 (rt=55.7074) [H:\DATA-2018\heruonan\20181022\5.raw]
1	1	gi|340959465|gb|EGS20646.1|	gi|340959465|gb|EGS20646.1| hypothetical protein CTHT_0024820 [Chaetomium thermophilum var. thermophilum DSM 1495]	6751	79978	434	281	45	38	54.1	11520	1	1	1	7.053.723	14.087.301	2	14.087.238	0.0062	323	335	0	42.97	0.0004	K	ALSFGFDVLDPTK	I					51230: Scan 43473 (rt=57.8243) [H:\DATA-2018\heruonan\20181022\5.raw]
1	1	gi|340959465|gb|EGS20646.1|	gi|340959465|gb|EGS20646.1| hypothetical protein CTHT_0024820 [Chaetomium thermophilum var. thermophilum DSM 1495]	6751	79978	434	281	45	38	54.1	12501	1	1	1	7.238.659	14.457.172	2	14.457.151	0.0022	376	388	0	25.08	0.025	R	GIDFSEDPLLQGR	L					50650: Scan 43038 (rt=57.3104) [H:\DATA-2018\heruonan\20181022\5.raw]
1	1	gi|340959465|gb|EGS20646.1|	gi|340959465|gb|EGS20646.1| hypothetical protein CTHT_0024820 [Chaetomium thermophilum var. thermophilum DSM 1495]	6751	79978	434	281	45	38	54.1	12502	1	1	1	7.238.665	14.457.184	2	14.457.151	0.0033	376	388	0	17.72	0.13	R	GIDFSEDPLLQGR	L					43440: Scan 37707 (rt=51.2539) [H:\DATA-2018\heruonan\20181022\5.raw]
1	1	gi|340959465|gb|EGS20646.1|	gi|340959465|gb|EGS20646.1| hypothetical protein CTHT_0024820 [Chaetomium thermophilum var. thermophilum DSM 1495]	6751	79978	434	281	45	38	54.1	12503	1	1	1	7.238.666	14.457.187	2	14.457.151	0.0036	376	388	0	28.72	0.01	R	GIDFSEDPLLQGR	L					42098: Scan 36710 (rt=50.1006) [H:\DATA-2018\heruonan\20181022\5.raw]
1	1	gi|340959465|gb|EGS20646.1|	gi|340959465|gb|EGS20646.1| hypothetical protein CTHT_0024820 [Chaetomium thermophilum var. thermophilum DSM 1495]	6751	79978	434	281	45	38	54.1	12505	1	1	1	7.238.668	1.445.719	2	14.457.151	0.004	376	388	0	32.69	0.004	R	GIDFSEDPLLQGR	L					48562: Scan 41502 (rt=55.5613) [H:\DATA-2018\heruonan\20181022\5.raw]
1	1	gi|340959465|gb|EGS20646.1|	gi|340959465|gb|EGS20646.1| hypothetical protein CTHT_0024820 [Chaetomium thermophilum var. thermophilum DSM 1495]	6751	79978	434	281	45	38	54.1	12506	1	1	1	7.238.669	14.457.193	2	14.457.151	0.0042	376	388	0	50.87	6.60E-05	R	GIDFSEDPLLQGR	L					35174: Scan 31530 (rt=44.1706) [H:\DATA-2018\heruonan\20181022\5.raw]
1	1	gi|340959465|gb|EGS20646.1|	gi|340959465|gb|EGS20646.1| hypothetical protein CTHT_0024820 [Chaetomium thermophilum var. thermophilum DSM 1495]	6751	79978	434	281	45	38	54.1	12507	1	1	1	723.867	14.457.195	2	14.457.151	0.0045	376	388	0	39.15	0.00099	R	GIDFSEDPLLQGR	L					39029: Scan 34407 (rt=47.4405) [H:\DATA-2018\heruonan\20181022\5.raw]
1	1	gi|340959465|gb|EGS20646.1|	gi|340959465|gb|EGS20646.1| hypothetical protein CTHT_0024820 [Chaetomium thermophilum var. thermophilum DSM 1495]	6751	79978	434	281	45	38	54.1	12508	1	1	1	7.238.671	14.457.197	2	14.457.151	0.0047	376	388	0	44.71	0.00027	R	GIDFSEDPLLQGR	L					48985: Scan 41818 (rt=55.9095) [H:\DATA-2018\heruonan\20181022\5.raw]
1	1	gi|340959465|gb|EGS20646.1|	gi|340959465|gb|EGS20646.1| hypothetical protein CTHT_0024820 [Chaetomium thermophilum var. thermophilum DSM 1495]	6751	79978	434	281	45	38	54.1	12509	1	1	1	7.238.672	14.457.199	2	14.457.151	0.0049	376	388	0	56.34	1.80E-05	R	GIDFSEDPLLQGR	L					33562: Scan 30311 (rt=42.7933) [H:\DATA-2018\heruonan\20181022\5.raw]
1	1	gi|340959465|gb|EGS20646.1|	gi|340959465|gb|EGS20646.1| hypothetical protein CTHT_0024820 [Chaetomium thermophilum var. thermophilum DSM 1495]	6751	79978	434	281	45	38	54.1	12510	1	1	1	7.238.673	1445.72	2	14.457.151	0.005	376	388	0	36.86	0.0016	R	GIDFSEDPLLQGR	L					51498: Sum of 2 scans in range 43682 (rt=58.0776) to 43716 (rt=58.1205) [H:\DATA-2018\heruonan\20181022\5.raw]
1	1	gi|340959465|gb|EGS20646.1|	gi|340959465|gb|EGS20646.1| hypothetical protein CTHT_0024820 [Chaetomium thermophilum var. thermophilum DSM 1495]	6751	79978	434	281	45	38	54.1	12511	1	1	1	7.238.673	14.457.201	2	14.457.151	0.0051	376	388	0	55.31	2.40E-05	R	GIDFSEDPLLQGR	L					36665: Scan 32658 (rt=45.4413) [H:\DATA-2018\heruonan\20181022\5.raw]
1	1	gi|340959465|gb|EGS20646.1|	gi|340959465|gb|EGS20646.1| hypothetical protein CTHT_0024820 [Chaetomium thermophilum var. thermophilum DSM 1495]	6751	79978	434	281	45	38	54.1	12512	1	1	1	7.238.673	14.457.201	2	14.457.151	0.0051	376	388	0	48.53	0.00011	R	GIDFSEDPLLQGR	L					37059: Scan 32966 (rt=45.7963) [H:\DATA-2018\heruonan\20181022\5.raw]
1	1	gi|340959465|gb|EGS20646.1|	gi|340959465|gb|EGS20646.1| hypothetical protein CTHT_0024820 [Chaetomium thermophilum var. thermophilum DSM 1495]	6751	79978	434	281	45	38	54.1	12513	1	1	1	7.238.674	14.457.202	2	14.457.151	0.0052	376	388	0	23.95	0.032	R	GIDFSEDPLLQGR	L					43220: Sum of 2 scans in range 37541 (rt=51.0679) to 37561 (rt=51.0912) [H:\DATA-2018\heruonan\20181022\5.raw]
1	1	gi|340959465|gb|EGS20646.1|	gi|340959465|gb|EGS20646.1| hypothetical protein CTHT_0024820 [Chaetomium thermophilum var. thermophilum DSM 1495]	6751	79978	434	281	45	38	54.1	12514	1	1	1	7.238.674	14.457.203	2	14.457.151	0.0053	376	388	0	59.36	9.30E-06	R	GIDFSEDPLLQGR	L					33159: Scan 29999 (rt=42.448) [H:\DATA-2018\heruonan\20181022\5.raw]
1	1	gi|340959465|gb|EGS20646.1|	gi|340959465|gb|EGS20646.1| hypothetical protein CTHT_0024820 [Chaetomium thermophilum var. thermophilum DSM 1495]	6751	79978	434	281	45	38	54.1	12515	1	1	1	7.238.675	14.457.204	2	14.457.151	0.0053	376	388	0	76.71	1.70E-07	R	GIDFSEDPLLQGR	L					33950: Scan 30615 (rt=43.1405) [H:\DATA-2018\heruonan\20181022\5.raw]
1	1	gi|340959465|gb|EGS20646.1|	gi|340959465|gb|EGS20646.1| hypothetical protein CTHT_0024820 [Chaetomium thermophilum var. thermophilum DSM 1495]	6751	79978	434	281	45	38	54.1	12516	1	1	1	7.238.675	14.457.204	2	14.457.151	0.0053	376	388	0	52.62	4.40E-05	R	GIDFSEDPLLQGR	L					35572: Scan 31839 (rt=44.5164) [H:\DATA-2018\heruonan\20181022\5.raw]
1	1	gi|340959465|gb|EGS20646.1|	gi|340959465|gb|EGS20646.1| hypothetical protein CTHT_0024820 [Chaetomium thermophilum var. thermophilum DSM 1495]	6751	79978	434	281	45	38	54.1	12517	1	1	1	7.238.676	14.457.206	2	14.457.151	0.0055	376	388	0	27.93	0.013	R	GIDFSEDPLLQGR	L					41697: Scan 36415 (rt=49.7525) [H:\DATA-2018\heruonan\20181022\5.raw]
1	1	gi|340959465|gb|EGS20646.1|	gi|340959465|gb|EGS20646.1| hypothetical protein CTHT_0024820 [Chaetomium thermophilum var. thermophilum DSM 1495]	6751	79978	434	281	45	38	54.1	12518	1	1	1	7.238.676	14.457.206	2	14.457.151	0.0055	376	388	0	48.04	0.00013	R	GIDFSEDPLLQGR	L					38404: Scan 33965 (rt=46.941) [H:\DATA-2018\heruonan\20181022\5.raw]
1	1	gi|340959465|gb|EGS20646.1|	gi|340959465|gb|EGS20646.1| hypothetical protein CTHT_0024820 [Chaetomium thermophilum var. thermophilum DSM 1495]	6751	79978	434	281	45	38	54.1	12519	1	1	1	7.238.676	14.457.206	2	14.457.151	0.0056	376	388	0	57.4	1.50E-05	R	GIDFSEDPLLQGR	L					48111: Scan 41157 (rt=55.1772) [H:\DATA-2018\heruonan\20181022\5.raw]
1	1	gi|340959465|gb|EGS20646.1|	gi|340959465|gb|EGS20646.1| hypothetical protein CTHT_0024820 [Chaetomium thermophilum var. thermophilum DSM 1495]	6751	79978	434	281	45	38	54.1	12520	1	1	1	7.238.676	14.457.206	2	14.457.151	0.0056	376	388	0	26.85	0.017	R	GIDFSEDPLLQGR	L					51938: Sum of 2 scans in range 44011 (rt=58.5046) to 44041 (rt=58.5482) [H:\DATA-2018\heruonan\20181022\5.raw]
1	1	gi|340959465|gb|EGS20646.1|	gi|340959465|gb|EGS20646.1| hypothetical protein CTHT_0024820 [Chaetomium thermophilum var. thermophilum DSM 1495]	6751	79978	434	281	45	38	54.1	12521	1	1	1	4.829.143	1.445.721	3	14.457.151	0.0059	376	388	0	25.15	0.025	R	GIDFSEDPLLQGR	L					33806: Scan 30502 (rt=43.0074) [H:\DATA-2018\heruonan\20181022\5.raw]
1	1	gi|340959465|gb|EGS20646.1|	gi|340959465|gb|EGS20646.1| hypothetical protein CTHT_0024820 [Chaetomium thermophilum var. thermophilum DSM 1495]	6751	79978	434	281	45	38	54.1	12522	1	1	1	7.238.678	1.445.721	2	14.457.151	0.006	376	388	0	13.84	0.34	R	GIDFSEDPLLQGR	L					52562: Scan 44512 (rt=59.1893) [H:\DATA-2018\heruonan\20181022\5.raw]
1	1	gi|340959465|gb|EGS20646.1|	gi|340959465|gb|EGS20646.1| hypothetical protein CTHT_0024820 [Chaetomium thermophilum var. thermophilum DSM 1495]	6751	79978	434	281	45	38	54.1	12523	1	1	1	7.238.678	1.445.721	2	14.457.151	0.006	376	388	0	14.03	0.32	R	GIDFSEDPLLQGR	L					49395: Scan 42121 (rt=56.2526) [H:\DATA-2018\heruonan\20181022\5.raw]
1	1	gi|340959465|gb|EGS20646.1|	gi|340959465|gb|EGS20646.1| hypothetical protein CTHT_0024820 [Chaetomium thermophilum var. thermophilum DSM 1495]	6751	79978	434	281	45	38	54.1	12524	1	1	1	7.238.679	14.457.212	2	14.457.151	0.0062	376	388	0	24.41	0.03	R	GIDFSEDPLLQGR	L					35906: Scan 32104 (rt=44.8134) [H:\DATA-2018\heruonan\20181022\5.raw]
1	1	gi|340959465|gb|EGS20646.1|	gi|340959465|gb|EGS20646.1| hypothetical protein CTHT_0024820 [Chaetomium thermophilum var. thermophilum DSM 1495]	6751	79978	434	281	45	38	54.1	12525	1	1	1	7.238.679	14.457.213	2	14.457.151	0.0062	376	388	0	36.05	0.002	R	GIDFSEDPLLQGR	L					47656: Scan 40824 (rt=54.8099) [H:\DATA-2018\heruonan\20181022\5.raw]
1	1	gi|340959465|gb|EGS20646.1|	gi|340959465|gb|EGS20646.1| hypothetical protein CTHT_0024820 [Chaetomium thermophilum var. thermophilum DSM 1495]	6751	79978	434	281	45	38	54.1	12526	1	1	1	7.238.679	14.457.213	2	14.457.151	0.0063	376	388	0	50.74	6.90E-05	R	GIDFSEDPLLQGR	L					34745: Scan 31214 (rt=43.8133) [H:\DATA-2018\heruonan\20181022\5.raw]
1	1	gi|340959465|gb|EGS20646.1|	gi|340959465|gb|EGS20646.1| hypothetical protein CTHT_0024820 [Chaetomium thermophilum var. thermophilum DSM 1495]	6751	79978	434	281	45	38	54.1	12527	1	1	1	7.238.679	14.457.213	2	14.457.151	0.0063	376	388	0	60.89	6.70E-06	R	GIDFSEDPLLQGR	L					36253: Scan 32355 (rt=45.099) [H:\DATA-2018\heruonan\20181022\5.raw]
1	1	gi|340959465|gb|EGS20646.1|	gi|340959465|gb|EGS20646.1| hypothetical protein CTHT_0024820 [Chaetomium thermophilum var. thermophilum DSM 1495]	6751	79978	434	281	45	38	54.1	12528	1	1	1	723.868	14.457.215	2	14.457.151	0.0064	376	388	0	7.74	1.4	R	GIDFSEDPLLQGR	L					46031: Scan 39616 (rt=53.4448) [H:\DATA-2018\heruonan\20181022\5.raw]
1	1	gi|340959465|gb|EGS20646.1|	gi|340959465|gb|EGS20646.1| hypothetical protein CTHT_0024820 [Chaetomium thermophilum var. thermophilum DSM 1495]	6751	79978	434	281	45	38	54.1	12529	1	1	1	7.238.681	14.457.216	2	14.457.151	0.0066	376	388	0	32.95	0.0042	R	GIDFSEDPLLQGR	L					37468: Scan 33271 (rt=46.1491) [H:\DATA-2018\heruonan\20181022\5.raw]
1	1	gi|340959465|gb|EGS20646.1|	gi|340959465|gb|EGS20646.1| hypothetical protein CTHT_0024820 [Chaetomium thermophilum var. thermophilum DSM 1495]	6751	79978	434	281	45	38	54.1	12530	1	1	1	7.238.682	14.457.219	2	14.457.151	0.0069	376	388	0	18.33	0.13	R	GIDFSEDPLLQGR	L					44217: Scan 38270 (rt=51.9052) [H:\DATA-2018\heruonan\20181022\5.raw]
1	1	gi|340959465|gb|EGS20646.1|	gi|340959465|gb|EGS20646.1| hypothetical protein CTHT_0024820 [Chaetomium thermophilum var. thermophilum DSM 1495]	6751	79978	434	281	45	38	54.1	12531	1	1	1	7.238.683	1.445.722	2	14.457.151	0.007	376	388	0	38.24	0.0013	R	GIDFSEDPLLQGR	L					37878: Scan 33574 (rt=46.4958) [H:\DATA-2018\heruonan\20181022\5.raw]
1	1	gi|340959465|gb|EGS20646.1|	gi|340959465|gb|EGS20646.1| hypothetical protein CTHT_0024820 [Chaetomium thermophilum var. thermophilum DSM 1495]	6751	79978	434	281	45	38	54.1	12532	1	1	1	7.238.684	14.457.222	2	14.457.151	0.0072	376	388	0	4.92	2.8	R	GIDFSEDPLLQGR	L					49774: Scan 42390 (rt=56.5545) [H:\DATA-2018\heruonan\20181022\5.raw]
1	1	gi|340959465|gb|EGS20646.1|	gi|340959465|gb|EGS20646.1| hypothetical protein CTHT_0024820 [Chaetomium thermophilum var. thermophilum DSM 1495]	6751	79978	434	281	45	38	54.1	12533	1	1	1	7.238.686	14.457.226	2	14.457.151	0.0076	376	388	0	0.57	7.8	R	GIDFSEDPLLQGR	L					39332: Scan 34640 (rt=47.7086) [H:\DATA-2018\heruonan\20181022\5.raw]
1	1	gi|340959465|gb|EGS20646.1|	gi|340959465|gb|EGS20646.1| hypothetical protein CTHT_0024820 [Chaetomium thermophilum var. thermophilum DSM 1495]	6751	79978	434	281	45	38	54.1	12534	1	1	1	723.869	14.457.235	2	14.457.151	0.0084	376	388	0	15.63	0.25	R	GIDFSEDPLLQGR	L					52909: Scan 44773 (rt=59.5549) [H:\DATA-2018\heruonan\20181022\5.raw]
1	1	gi|340959465|gb|EGS20646.1|	gi|340959465|gb|EGS20646.1| hypothetical protein CTHT_0024820 [Chaetomium thermophilum var. thermophilum DSM 1495]	6751	79978	434	281	45	38	54.1	12535	2	1	1	7.238.696	14.457.247	2	14.457.151	0.0096	376	388	0	7.76	1.5	R	GIDFSEDPLLQGR	L					40424: Sum of 2 scans in range 35479 (rt=48.6745) to 35535 (rt=48.737) [H:\DATA-2018\heruonan\20181022\5.raw]
1	1	gi|340959465|gb|EGS20646.1|	gi|340959465|gb|EGS20646.1| hypothetical protein CTHT_0024820 [Chaetomium thermophilum var. thermophilum DSM 1495]	6751	79978	434	281	45	38	54.1	12686	1	1	1	7.268.757	14.517.369	2	14.517.408	-0.004	433	444	1	33.78	0.0028	K	NKYPYTPNTLNK	G					15315: Scan 14524 (rt=24.7449) [H:\DATA-2018\heruonan\20181022\5.raw]
1	1	gi|340959465|gb|EGS20646.1|	gi|340959465|gb|EGS20646.1| hypothetical protein CTHT_0024820 [Chaetomium thermophilum var. thermophilum DSM 1495]	6751	79978	434	281	45	38	54.1	12689	1	1	1	7.268.802	14.517.458	2	14.517.408	0.0049	433	444	1	5.96	1.7	K	NKYPYTPNTLNK	G					20821: Scan 19615 (rt=30.8532) [H:\DATA-2018\heruonan\20181022\5.raw]
1	1	gi|340959465|gb|EGS20646.1|	gi|340959465|gb|EGS20646.1| hypothetical protein CTHT_0024820 [Chaetomium thermophilum var. thermophilum DSM 1495]	6751	79978	434	281	45	38	54.1	12690	1	1	1	4.849.227	14.517.462	3	14.517.408	0.0054	433	444	1	33.42	0.003	K	NKYPYTPNTLNK	G					14503: Scan 13780 (rt=23.8488) [H:\DATA-2018\heruonan\20181022\5.raw]
1	1	gi|340959465|gb|EGS20646.1|	gi|340959465|gb|EGS20646.1| hypothetical protein CTHT_0024820 [Chaetomium thermophilum var. thermophilum DSM 1495]	6751	79978	434	281	45	38	54.1	12691	1	1	1	4.849.227	14.517.463	3	14.517.408	0.0054	433	444	1	43.09	0.00032	K	NKYPYTPNTLNK	G					14795: Scan 14053 (rt=24.1855) [H:\DATA-2018\heruonan\20181022\5.raw]
1	1	gi|340959465|gb|EGS20646.1|	gi|340959465|gb|EGS20646.1| hypothetical protein CTHT_0024820 [Chaetomium thermophilum var. thermophilum DSM 1495]	6751	79978	434	281	45	38	54.1	12693	1	1	1	7.268.805	14.517.464	2	14.517.408	0.0056	433	444	1	29.33	0.0077	K	NKYPYTPNTLNK	G					14776: Scan 14036 (rt=24.1663) [H:\DATA-2018\heruonan\20181022\5.raw]
1	1	gi|340959465|gb|EGS20646.1|	gi|340959465|gb|EGS20646.1| hypothetical protein CTHT_0024820 [Chaetomium thermophilum var. thermophilum DSM 1495]	6751	79978	434	281	45	38	54.1	12694	1	1	1	7.268.805	14.517.465	2	14.517.408	0.0056	433	444	1	26.04	0.016	K	NKYPYTPNTLNK	G					15087: Scan 14323 (rt=24.5046) [H:\DATA-2018\heruonan\20181022\5.raw]
1	1	gi|340959465|gb|EGS20646.1|	gi|340959465|gb|EGS20646.1| hypothetical protein CTHT_0024820 [Chaetomium thermophilum var. thermophilum DSM 1495]	6751	79978	434	281	45	38	54.1	12695	1	1	1	7.268.806	14.517.467	2	14.517.408	0.0058	433	444	1	36.58	0.0015	K	NKYPYTPNTLNK	G					14489: Scan 13763 (rt=23.829) [H:\DATA-2018\heruonan\20181022\5.raw]
1	1	gi|340959465|gb|EGS20646.1|	gi|340959465|gb|EGS20646.1| hypothetical protein CTHT_0024820 [Chaetomium thermophilum var. thermophilum DSM 1495]	6751	79978	434	281	45	38	54.1	12697	1	1	1	7.268.807	14.517.469	2	14.517.408	0.0061	433	444	1	17.32	0.12	K	NKYPYTPNTLNK	G					14657: Scan 13918 (rt=24.0132) [H:\DATA-2018\heruonan\20181022\5.raw]
1	1	gi|340959465|gb|EGS20646.1|	gi|340959465|gb|EGS20646.1| hypothetical protein CTHT_0024820 [Chaetomium thermophilum var. thermophilum DSM 1495]	6751	79978	434	281	45	38	54.1	12698	1	1	1	4.849.229	1.451.747	3	14.517.408	0.0061	433	444	1	36.78	0.0014	K	NKYPYTPNTLNK	G					15108: Scan 14340 (rt=24.5244) [H:\DATA-2018\heruonan\20181022\5.raw]
1	1	gi|340959465|gb|EGS20646.1|	gi|340959465|gb|EGS20646.1| hypothetical protein CTHT_0024820 [Chaetomium thermophilum var. thermophilum DSM 1495]	6751	79978	434	281	45	38	54.1	13192	1	1	1	4.902.815	14.678.228	3	14.678.198	0.003	663	676	1	16.06	0.13	R	WGKPVGGLGNKVEK	A					14880: Scan 14128 (rt=24.2733) [H:\DATA-2018\heruonan\20181022\5.raw]
1	1	gi|340959465|gb|EGS20646.1|	gi|340959465|gb|EGS20646.1| hypothetical protein CTHT_0024820 [Chaetomium thermophilum var. thermophilum DSM 1495]	6751	79978	434	281	45	38	54.1	13193	1	1	1	7.349.196	14.678.246	2	14.678.198	0.0048	663	676	1	6.82	0.92	R	WGKPVGGLGNKVEK	A					15166: Scan 14390 (rt=24.5812) [H:\DATA-2018\heruonan\20181022\5.raw]
1	1	gi|340959465|gb|EGS20646.1|	gi|340959465|gb|EGS20646.1| hypothetical protein CTHT_0024820 [Chaetomium thermophilum var. thermophilum DSM 1495]	6751	79978	434	281	45	38	54.1	13194	2	1	1	7.349.201	14.678.256	2	14.678.198	0.0059	663	676	1	11.06	0.34	R	WGKPVGGLGNKVEK	A					14838: Scan 14092 (rt=24.2307) [H:\DATA-2018\heruonan\20181022\5.raw]
1	1	gi|340959465|gb|EGS20646.1|	gi|340959465|gb|EGS20646.1| hypothetical protein CTHT_0024820 [Chaetomium thermophilum var. thermophilum DSM 1495]	6751	79978	434	281	45	38	54.1	13791	1	1	1	7.439.482	14.858.818	2	14.858.766	0.0052	574	587	1	47.17	1.90E-05	R	VGILTSIKTQDALK	Q					25665: Scan 23916 (rt=35.6647) [H:\DATA-2018\heruonan\20181022\5.raw]
1	1	gi|340959465|gb|EGS20646.1|	gi|340959465|gb|EGS20646.1| hypothetical protein CTHT_0024820 [Chaetomium thermophilum var. thermophilum DSM 1495]	6751	79978	434	281	45	38	54.1	14646	1	1	1	758.901	15.157.875	2	15.157.933	-0.0058	277	290	0	9.33	1.1	K	ASLVWEEAQVLSGK	N					42434: Scan 36955 (rt=50.3861) [H:\DATA-2018\heruonan\20181022\5.raw]
1	1	gi|340959465|gb|EGS20646.1|	gi|340959465|gb|EGS20646.1| hypothetical protein CTHT_0024820 [Chaetomium thermophilum var. thermophilum DSM 1495]	6751	79978	434	281	45	38	54.1	14647	1	1	1	7.589.052	15.157.957	2	15.157.933	0.0025	277	290	0	20.46	0.092	K	ASLVWEEAQVLSGK	N					47025: Scan 40339 (rt=54.2709) [H:\DATA-2018\heruonan\20181022\5.raw]
1	1	gi|340959465|gb|EGS20646.1|	gi|340959465|gb|EGS20646.1| hypothetical protein CTHT_0024820 [Chaetomium thermophilum var. thermophilum DSM 1495]	6751	79978	434	281	45	38	54.1	14648	1	1	1	7.589.061	15.157.976	2	15.157.933	0.0043	277	290	0	14.49	0.38	K	ASLVWEEAQVLSGK	N					49608: Scan 42276 (rt=56.4286) [H:\DATA-2018\heruonan\20181022\5.raw]
1	1	gi|340959465|gb|EGS20646.1|	gi|340959465|gb|EGS20646.1| hypothetical protein CTHT_0024820 [Chaetomium thermophilum var. thermophilum DSM 1495]	6751	79978	434	281	45	38	54.1	14649	1	1	1	7.589.062	15.157.978	2	15.157.933	0.0045	277	290	0	34.08	0.0042	K	ASLVWEEAQVLSGK	N					40790: Scan 35758 (rt=48.9889) [H:\DATA-2018\heruonan\20181022\5.raw]
1	1	gi|340959465|gb|EGS20646.1|	gi|340959465|gb|EGS20646.1| hypothetical protein CTHT_0024820 [Chaetomium thermophilum var. thermophilum DSM 1495]	6751	79978	434	281	45	38	54.1	14650	1	1	1	5.062.734	15.157.983	3	15.157.933	0.0051	277	290	0	49.53	0.00011	K	ASLVWEEAQVLSGK	N					39702: Scan 34934 (rt=48.0513) [H:\DATA-2018\heruonan\20181022\5.raw]
1	1	gi|340959465|gb|EGS20646.1|	gi|340959465|gb|EGS20646.1| hypothetical protein CTHT_0024820 [Chaetomium thermophilum var. thermophilum DSM 1495]	6751	79978	434	281	45	38	54.1	14651	1	1	1	7.589.065	15.157.984	2	15.157.933	0.0052	277	290	0	71.29	7.60E-07	K	ASLVWEEAQVLSGK	N					39496: Scan 34770 (rt=47.8578) [H:\DATA-2018\heruonan\20181022\5.raw]
1	1	gi|340959465|gb|EGS20646.1|	gi|340959465|gb|EGS20646.1| hypothetical protein CTHT_0024820 [Chaetomium thermophilum var. thermophilum DSM 1495]	6751	79978	434	281	45	38	54.1	14652	1	1	1	5.062.734	15.157.985	3	15.157.933	0.0052	277	290	0	39.46	0.0012	K	ASLVWEEAQVLSGK	N					40123: Scan 35247 (rt=48.412) [H:\DATA-2018\heruonan\20181022\5.raw]
1	1	gi|340959465|gb|EGS20646.1|	gi|340959465|gb|EGS20646.1| hypothetical protein CTHT_0024820 [Chaetomium thermophilum var. thermophilum DSM 1495]	6751	79978	434	281	45	38	54.1	14653	1	1	1	7.589.066	15.157.987	2	15.157.933	0.0054	277	290	0	31.89	0.0065	K	ASLVWEEAQVLSGK	N					41274: Sum of 2 scans in range 36118 (rt=49.4072) to 36194 (rt=49.4913) [H:\DATA-2018\heruonan\20181022\5.raw]
1	1	gi|340959465|gb|EGS20646.1|	gi|340959465|gb|EGS20646.1| hypothetical protein CTHT_0024820 [Chaetomium thermophilum var. thermophilum DSM 1495]	6751	79978	434	281	45	38	54.1	14654	1	1	1	7.589.066	15.157.987	2	15.157.933	0.0054	277	290	0	23.07	0.049	K	ASLVWEEAQVLSGK	N					44958: Scan 38811 (rt=52.5208) [H:\DATA-2018\heruonan\20181022\5.raw]
1	1	gi|340959465|gb|EGS20646.1|	gi|340959465|gb|EGS20646.1| hypothetical protein CTHT_0024820 [Chaetomium thermophilum var. thermophilum DSM 1495]	6751	79978	434	281	45	38	54.1	14655	1	1	1	7.589.066	15.157.987	2	15.157.933	0.0054	277	290	0	33.77	0.0042	K	ASLVWEEAQVLSGK	N					42183: Scan 36775 (rt=50.1779) [H:\DATA-2018\heruonan\20181022\5.raw]
1	1	gi|340959465|gb|EGS20646.1|	gi|340959465|gb|EGS20646.1| hypothetical protein CTHT_0024820 [Chaetomium thermophilum var. thermophilum DSM 1495]	6751	79978	434	281	45	38	54.1	14656	1	1	1	7.589.067	15.157.989	2	15.157.933	0.0056	277	290	0	12.42	0.57	K	ASLVWEEAQVLSGK	N					43009: Scan 37384 (rt=50.8834) [H:\DATA-2018\heruonan\20181022\5.raw]
1	1	gi|340959465|gb|EGS20646.1|	gi|340959465|gb|EGS20646.1| hypothetical protein CTHT_0024820 [Chaetomium thermophilum var. thermophilum DSM 1495]	6751	79978	434	281	45	38	54.1	14657	1	1	1	7.589.067	15.157.989	2	15.157.933	0.0057	277	290	0	28.89	0.013	K	ASLVWEEAQVLSGK	N					40867: Scan 35823 (rt=49.0643) [H:\DATA-2018\heruonan\20181022\5.raw]
1	1	gi|340959465|gb|EGS20646.1|	gi|340959465|gb|EGS20646.1| hypothetical protein CTHT_0024820 [Chaetomium thermophilum var. thermophilum DSM 1495]	6751	79978	434	281	45	38	54.1	14658	1	1	1	7.589.068	15.157.991	2	15.157.933	0.0058	277	290	0	72.98	5.00E-07	K	ASLVWEEAQVLSGK	N					40281: Scan 35376 (rt=48.5564) [H:\DATA-2018\heruonan\20181022\5.raw]
1	1	gi|340959465|gb|EGS20646.1|	gi|340959465|gb|EGS20646.1| hypothetical protein CTHT_0024820 [Chaetomium thermophilum var. thermophilum DSM 1495]	6751	79978	434	281	45	38	54.1	14659	1	1	1	7.589.068	15.157.991	2	15.157.933	0.0058	277	290	0	61.12	7.70E-06	K	ASLVWEEAQVLSGK	N					39879: Scan 35067 (rt=48.2055) [H:\DATA-2018\heruonan\20181022\5.raw]
1	1	gi|340959465|gb|EGS20646.1|	gi|340959465|gb|EGS20646.1| hypothetical protein CTHT_0024820 [Chaetomium thermophilum var. thermophilum DSM 1495]	6751	79978	434	281	45	38	54.1	14660	1	1	1	5.062.737	15.157.992	3	15.157.933	0.0059	277	290	0	20.21	0.095	K	ASLVWEEAQVLSGK	N					39328: Scan 34637 (rt=47.7057) [H:\DATA-2018\heruonan\20181022\5.raw]
1	1	gi|340959465|gb|EGS20646.1|	gi|340959465|gb|EGS20646.1| hypothetical protein CTHT_0024820 [Chaetomium thermophilum var. thermophilum DSM 1495]	6751	79978	434	281	45	38	54.1	14661	1	1	1	7.589.069	15.157.992	2	15.157.933	0.0059	277	290	0	8.45	1.4	K	ASLVWEEAQVLSGK	N					46155: Scan 39708 (rt=53.5521) [H:\DATA-2018\heruonan\20181022\5.raw]
1	1	gi|340959465|gb|EGS20646.1|	gi|340959465|gb|EGS20646.1| hypothetical protein CTHT_0024820 [Chaetomium thermophilum var. thermophilum DSM 1495]	6751	79978	434	281	45	38	54.1	14662	1	1	1	7.589.073	1515.8	2	15.157.933	0.0067	277	290	0	10.14	1	K	ASLVWEEAQVLSGK	N					46265: Scan 39787 (rt=53.6428) [H:\DATA-2018\heruonan\20181022\5.raw]
1	1	gi|340959465|gb|EGS20646.1|	gi|340959465|gb|EGS20646.1| hypothetical protein CTHT_0024820 [Chaetomium thermophilum var. thermophilum DSM 1495]	6751	79978	434	281	45	38	54.1	14663	1	1	1	7.589.075	15.158.004	2	15.157.933	0.0071	277	290	0	34.67	0.0037	K	ASLVWEEAQVLSGK	N					42837: Scan 37259 (rt=50.7354) [H:\DATA-2018\heruonan\20181022\5.raw]
1	1	gi|340959465|gb|EGS20646.1|	gi|340959465|gb|EGS20646.1| hypothetical protein CTHT_0024820 [Chaetomium thermophilum var. thermophilum DSM 1495]	6751	79978	434	281	45	38	54.1	16101	1	1	1	7.818.977	15.617.808	2	1.561.775	0.0059	91	102	1	14.52	0.35	K	IQHFDHERVPER	A					10794: Scan 10063 (rt=18.5779) [H:\DATA-2018\heruonan\20181022\5.raw]
1	1	gi|340959465|gb|EGS20646.1|	gi|340959465|gb|EGS20646.1| hypothetical protein CTHT_0024820 [Chaetomium thermophilum var. thermophilum DSM 1495]	6751	79978	434	281	45	38	54.1	16102	1	1	1	3.914.526	15.617.813	4	1.561.775	0.0064	91	102	1	7.94	1.6	K	IQHFDHERVPER	A					10816: Scan 10090 (rt=18.6294) [H:\DATA-2018\heruonan\20181022\5.raw]
1	1	gi|340959465|gb|EGS20646.1|	gi|340959465|gb|EGS20646.1| hypothetical protein CTHT_0024820 [Chaetomium thermophilum var. thermophilum DSM 1495]	6751	79978	434	281	45	38	54.1	16103	1	1	1	5.216.012	15.617.817	3	1.561.775	0.0067	91	102	1	21.5	0.068	K	IQHFDHERVPER	A					10823: Scan 10095 (rt=18.6363) [H:\DATA-2018\heruonan\20181022\5.raw]
1	1	gi|340959465|gb|EGS20646.1|	gi|340959465|gb|EGS20646.1| hypothetical protein CTHT_0024820 [Chaetomium thermophilum var. thermophilum DSM 1495]	6751	79978	434	281	45	38	54.1	18478	1	1	1	5.495.918	16.457.536	3	16.457.485	0.0051	473	486	0	68.5	6.60E-07	R	ALSSTFDDHWSQPR	L					22200: Scan 20859 (rt=32.2574) [H:\DATA-2018\heruonan\20181022\5.raw]
1	1	gi|340959465|gb|EGS20646.1|	gi|340959465|gb|EGS20646.1| hypothetical protein CTHT_0024820 [Chaetomium thermophilum var. thermophilum DSM 1495]	6751	79978	434	281	45	38	54.1	18479	1	1	1	8.238.844	16.457.542	2	16.457.485	0.0057	473	486	0	89	5.90E-09	R	ALSSTFDDHWSQPR	L					22321: Scan 20972 (rt=32.3771) [H:\DATA-2018\heruonan\20181022\5.raw]
1	1	gi|340959465|gb|EGS20646.1|	gi|340959465|gb|EGS20646.1| hypothetical protein CTHT_0024820 [Chaetomium thermophilum var. thermophilum DSM 1495]	6751	79978	434	281	45	38	54.1	18480	1	1	1	5.495.922	16.457.548	3	16.457.485	0.0063	473	486	0	58.55	6.50E-06	R	ALSSTFDDHWSQPR	L					22549: Scan 21171 (rt=32.6082) [H:\DATA-2018\heruonan\20181022\5.raw]
1	1	gi|340959465|gb|EGS20646.1|	gi|340959465|gb|EGS20646.1| hypothetical protein CTHT_0024820 [Chaetomium thermophilum var. thermophilum DSM 1495]	6751	79978	434	281	45	38	54.1	18481	1	1	1	8.238.847	16.457.548	2	16.457.485	0.0063	473	486	0	90.91	3.80E-09	R	ALSSTFDDHWSQPR	L					22660: Scan 21281 (rt=32.7283) [H:\DATA-2018\heruonan\20181022\5.raw]
1	1	gi|340959465|gb|EGS20646.1|	gi|340959465|gb|EGS20646.1| hypothetical protein CTHT_0024820 [Chaetomium thermophilum var. thermophilum DSM 1495]	6751	79978	434	281	45	38	54.1	18482	1	1	1	5.495.922	16.457.549	3	16.457.485	0.0064	473	486	0	14.36	0.17	R	ALSSTFDDHWSQPR	L					22846: Scan 21446 (rt=32.9193) [H:\DATA-2018\heruonan\20181022\5.raw]
1	1	gi|340959465|gb|EGS20646.1|	gi|340959465|gb|EGS20646.1| hypothetical protein CTHT_0024820 [Chaetomium thermophilum var. thermophilum DSM 1495]	6751	79978	434	281	45	38	54.1	18483	1	1	1	823.885	16.457.555	2	16.457.485	0.007	473	486	0	66.45	1.10E-06	R	ALSSTFDDHWSQPR	L					21373: Scan 20129 (rt=31.4456) [H:\DATA-2018\heruonan\20181022\5.raw]
1	1	gi|340959465|gb|EGS20646.1|	gi|340959465|gb|EGS20646.1| hypothetical protein CTHT_0024820 [Chaetomium thermophilum var. thermophilum DSM 1495]	6751	79978	434	281	45	38	54.1	18484	1	1	1	5.495.925	16.457.557	3	16.457.485	0.0072	473	486	0	21.86	0.03	R	ALSSTFDDHWSQPR	L					21443: Sum of 2 scans in range 20190 (rt=31.5136) to 20217 (rt=31.5437) [H:\DATA-2018\heruonan\20181022\5.raw]
1	1	gi|340959465|gb|EGS20646.1|	gi|340959465|gb|EGS20646.1| hypothetical protein CTHT_0024820 [Chaetomium thermophilum var. thermophilum DSM 1495]	6751	79978	434	281	45	38	54.1	18485	1	1	1	8.238.855	16.457.564	2	16.457.485	0.0079	473	486	0	24.63	0.016	R	ALSSTFDDHWSQPR	L					23016: Scan 21598 (rt=33.0878) [H:\DATA-2018\heruonan\20181022\5.raw]
1	1	gi|340959465|gb|EGS20646.1|	gi|340959465|gb|EGS20646.1| hypothetical protein CTHT_0024820 [Chaetomium thermophilum var. thermophilum DSM 1495]	6751	79978	434	281	45	38	54.1	20318	1	1	1	5.696.211	17.058.416	3	17.058.358	0.0057	400	414	0	34.53	0.0033	R	HGGPNFEQLPINMPR	V					29420: Scan 26987 (rt=39.0739) [H:\DATA-2018\heruonan\20181022\5.raw]
1	1	gi|340959465|gb|EGS20646.1|	gi|340959465|gb|EGS20646.1| hypothetical protein CTHT_0024820 [Chaetomium thermophilum var. thermophilum DSM 1495]	6751	79978	434	281	45	38	54.1	20320	1	1	1	8.539.285	17.058.425	2	17.058.358	0.0067	400	414	0	31.7	0.0064	R	HGGPNFEQLPINMPR	V					30226: Scan 27632 (rt=39.7962) [H:\DATA-2018\heruonan\20181022\5.raw]
1	1	gi|340959465|gb|EGS20646.1|	gi|340959465|gb|EGS20646.1| hypothetical protein CTHT_0024820 [Chaetomium thermophilum var. thermophilum DSM 1495]	6751	79978	434	281	45	38	54.1	20321	1	1	1	5.696.215	17.058.427	3	17.058.358	0.0069	400	414	0	33.9	0.0039	R	HGGPNFEQLPINMPR	V					29809: Scan 27307 (rt=39.4286) [H:\DATA-2018\heruonan\20181022\5.raw]
1	1	gi|340959465|gb|EGS20646.1|	gi|340959465|gb|EGS20646.1| hypothetical protein CTHT_0024820 [Chaetomium thermophilum var. thermophilum DSM 1495]	6751	79978	434	281	45	38	54.1	20322	1	1	1	8.539.286	17.058.427	2	17.058.358	0.0069	400	414	0	76.53	2.10E-07	R	HGGPNFEQLPINMPR	V					29774: Scan 27274 (rt=39.3945) [H:\DATA-2018\heruonan\20181022\5.raw]
1	1	gi|340959465|gb|EGS20646.1|	gi|340959465|gb|EGS20646.1| hypothetical protein CTHT_0024820 [Chaetomium thermophilum var. thermophilum DSM 1495]	6751	79978	434	281	45	38	54.1	20323	1	1	1	5.696.217	17.058.433	3	17.058.358	0.0075	400	414	0	11.24	0.72	R	HGGPNFEQLPINMPR	V					30145: Scan 27566 (rt=39.7216) [H:\DATA-2018\heruonan\20181022\5.raw]
1	1	gi|340959465|gb|EGS20646.1|	gi|340959465|gb|EGS20646.1| hypothetical protein CTHT_0024820 [Chaetomium thermophilum var. thermophilum DSM 1495]	6751	79978	434	281	45	38	54.1	20324	1	1	1	8.539.293	1.705.844	2	17.058.358	0.0082	400	414	0	69.35	1.20E-06	R	HGGPNFEQLPINMPR	V					29380: Scan 26955 (rt=39.0387) [H:\DATA-2018\heruonan\20181022\5.raw]
1	1	gi|340959465|gb|EGS20646.1|	gi|340959465|gb|EGS20646.1| hypothetical protein CTHT_0024820 [Chaetomium thermophilum var. thermophilum DSM 1495]	6751	79978	434	281	45	38	54.1	20716	1	1	1	5.749.525	17.218.355	3	17.218.308	0.0048	400	414	0	12.67	0.46	R	HGGPNFEQLPINMPR	V	Oxidation (M)	0.000000000000100.0			25797: Scan 24033 (rt=35.7936) [H:\DATA-2018\heruonan\20181022\5.raw]
1	1	gi|340959465|gb|EGS20646.1|	gi|340959465|gb|EGS20646.1| hypothetical protein CTHT_0024820 [Chaetomium thermophilum var. thermophilum DSM 1495]	6751	79978	434	281	45	38	54.1	20717	1	1	1	4.314.662	17.218.357	4	17.218.308	0.0049	400	414	0	23.25	0.04	R	HGGPNFEQLPINMPR	V	Oxidation (M)	0.000000000000100.0			23402: Scan 21952 (rt=33.4943) [H:\DATA-2018\heruonan\20181022\5.raw]
1	1	gi|340959465|gb|EGS20646.1|	gi|340959465|gb|EGS20646.1| hypothetical protein CTHT_0024820 [Chaetomium thermophilum var. thermophilum DSM 1495]	6751	79978	434	281	45	38	54.1	20718	1	1	1	5.749.525	17.218.358	3	17.218.308	0.005	400	414	0	18.21	0.13	R	HGGPNFEQLPINMPR	V	Oxidation (M)	0.000000000000100.0			24813: Scan 23189 (rt=34.8603) [H:\DATA-2018\heruonan\20181022\5.raw]
1	1	gi|340959465|gb|EGS20646.1|	gi|340959465|gb|EGS20646.1| hypothetical protein CTHT_0024820 [Chaetomium thermophilum var. thermophilum DSM 1495]	6751	79978	434	281	45	38	54.1	20720	1	1	1	8.619.255	17.218.364	2	17.218.308	0.0056	400	414	0	94.31	3.10E-09	R	HGGPNFEQLPINMPR	V	Oxidation (M)	0.000000000000100.0			23399: Sum of 2 scans in range 21949 (rt=33.4926) to 22019 (rt=33.5701) [H:\DATA-2018\heruonan\20181022\5.raw]
1	1	gi|340959465|gb|EGS20646.1|	gi|340959465|gb|EGS20646.1| hypothetical protein CTHT_0024820 [Chaetomium thermophilum var. thermophilum DSM 1495]	6751	79978	434	281	45	38	54.1	20721	1	1	1	5.749.528	17.218.366	3	17.218.308	0.0059	400	414	0	8.48	1.2	R	HGGPNFEQLPINMPR	V	Oxidation (M)	0.000000000000100.0			31909: Scan 29018 (rt=41.3454) [H:\DATA-2018\heruonan\20181022\5.raw]
1	1	gi|340959465|gb|EGS20646.1|	gi|340959465|gb|EGS20646.1| hypothetical protein CTHT_0024820 [Chaetomium thermophilum var. thermophilum DSM 1495]	6751	79978	434	281	45	38	54.1	20722	1	1	1	5.749.529	17.218.368	3	17.218.308	0.006	400	414	0	3.12	3.9	R	HGGPNFEQLPINMPR	V	Oxidation (M)	0.000000000000100.0			27669: Scan 25579 (rt=37.51) [H:\DATA-2018\heruonan\20181022\5.raw]
1	1	gi|340959465|gb|EGS20646.1|	gi|340959465|gb|EGS20646.1| hypothetical protein CTHT_0024820 [Chaetomium thermophilum var. thermophilum DSM 1495]	6751	79978	434	281	45	38	54.1	20723	1	1	1	5.749.529	17.218.368	3	17.218.308	0.0061	400	414	0	24.11	0.031	R	HGGPNFEQLPINMPR	V	Oxidation (M)	0.000000000000100.0			23118: Scan 21693 (rt=33.1965) [H:\DATA-2018\heruonan\20181022\5.raw]
1	1	gi|340959465|gb|EGS20646.1|	gi|340959465|gb|EGS20646.1| hypothetical protein CTHT_0024820 [Chaetomium thermophilum var. thermophilum DSM 1495]	6751	79978	434	281	45	38	54.1	20724	1	1	1	8.619.258	1.721.837	2	17.218.308	0.0063	400	414	0	70.21	7.60E-07	R	HGGPNFEQLPINMPR	V	Oxidation (M)	0.000000000000100.0			23070: Scan 21647 (rt=33.1421) [H:\DATA-2018\heruonan\20181022\5.raw]
1	1	gi|340959465|gb|EGS20646.1|	gi|340959465|gb|EGS20646.1| hypothetical protein CTHT_0024820 [Chaetomium thermophilum var. thermophilum DSM 1495]	6751	79978	434	281	45	38	54.1	20725	1	1	1	574.953	17.218.372	3	17.218.308	0.0065	400	414	0	10.3	0.74	R	HGGPNFEQLPINMPR	V	Oxidation (M)	0.000000000000100.0			26059: Scan 24258 (rt=36.0424) [H:\DATA-2018\heruonan\20181022\5.raw]
1	1	gi|340959465|gb|EGS20646.1|	gi|340959465|gb|EGS20646.1| hypothetical protein CTHT_0024820 [Chaetomium thermophilum var. thermophilum DSM 1495]	6751	79978	434	281	45	38	54.1	20726	1	1	1	5.749.531	17.218.374	3	17.218.308	0.0066	400	414	0	24.87	0.026	R	HGGPNFEQLPINMPR	V	Oxidation (M)	0.000000000000100.0			23450: Scan 21996 (rt=33.5468) [H:\DATA-2018\heruonan\20181022\5.raw]
1	1	gi|340959465|gb|EGS20646.1|	gi|340959465|gb|EGS20646.1| hypothetical protein CTHT_0024820 [Chaetomium thermophilum var. thermophilum DSM 1495]	6751	79978	434	281	45	38	54.1	20728	1	1	1	5.749.532	17.218.377	3	17.218.308	0.0069	400	414	0	4.04	3.1	R	HGGPNFEQLPINMPR	V	Oxidation (M)	0.000000000000100.0			29073: Scan 26706 (rt=38.7598) [H:\DATA-2018\heruonan\20181022\5.raw]
1	1	gi|340959465|gb|EGS20646.1|	gi|340959465|gb|EGS20646.1| hypothetical protein CTHT_0024820 [Chaetomium thermophilum var. thermophilum DSM 1495]	6751	79978	434	281	45	38	54.1	23477	1	1	1	9.124.787	18.229.428	2	18.229.359	0.0069	519	534	0	78.59	1.00E-07	K	NVLAQLNMVSHEIAER	V					43937: Scan 38080 (rt=51.6817) [H:\DATA-2018\heruonan\20181022\5.raw]
1	1	gi|340959465|gb|EGS20646.1|	gi|340959465|gb|EGS20646.1| hypothetical protein CTHT_0024820 [Chaetomium thermophilum var. thermophilum DSM 1495]	6751	79978	434	281	45	38	54.1	23478	1	1	1	6.086.549	18.229.429	3	18.229.359	0.007	519	534	0	56.1	2.00E-05	K	NVLAQLNMVSHEIAER	V					43615: Scan 37840 (rt=51.4095) [H:\DATA-2018\heruonan\20181022\5.raw]
1	1	gi|340959465|gb|EGS20646.1|	gi|340959465|gb|EGS20646.1| hypothetical protein CTHT_0024820 [Chaetomium thermophilum var. thermophilum DSM 1495]	6751	79978	434	281	45	38	54.1	23479	1	1	1	912.479	18.229.434	2	18.229.359	0.0075	519	534	0	20.33	0.07	K	NVLAQLNMVSHEIAER	V					43543: Scan 37783 (rt=51.3444) [H:\DATA-2018\heruonan\20181022\5.raw]
1	1	gi|340959465|gb|EGS20646.1|	gi|340959465|gb|EGS20646.1| hypothetical protein CTHT_0024820 [Chaetomium thermophilum var. thermophilum DSM 1495]	6751	79978	434	281	45	38	54.1	23480	1	1	1	9.124.795	18.229.444	2	18.229.359	0.0085	519	534	0	45.73	0.0002	K	NVLAQLNMVSHEIAER	V					44352: Scan 38369 (rt=52.0191) [H:\DATA-2018\heruonan\20181022\5.raw]
1	1	gi|340959465|gb|EGS20646.1|	gi|340959465|gb|EGS20646.1| hypothetical protein CTHT_0024820 [Chaetomium thermophilum var. thermophilum DSM 1495]	6751	79978	434	281	45	38	54.1	23863	1	1	1	6.139.785	18.389.136	3	18.389.308	-0.0172	519	534	0	9.17	0.97	K	NVLAQLNMVSHEIAER	V	Oxidation (M)	0.0000000100000000.0			43409: Scan 37686 (rt=51.2311) [H:\DATA-2018\heruonan\20181022\5.raw]
1	1	gi|340959465|gb|EGS20646.1|	gi|340959465|gb|EGS20646.1| hypothetical protein CTHT_0024820 [Chaetomium thermophilum var. thermophilum DSM 1495]	6751	79978	434	281	45	38	54.1	23867	1	1	1	9.204.699	18.389.252	2	18.389.308	-0.0056	519	534	0	2.86	4.1	K	NVLAQLNMVSHEIAER	V	Oxidation (M)	0.0000000100000000.0			46457: Scan 39929 (rt=53.8063) [H:\DATA-2018\heruonan\20181022\5.raw]
1	1	gi|340959465|gb|EGS20646.1|	gi|340959465|gb|EGS20646.1| hypothetical protein CTHT_0024820 [Chaetomium thermophilum var. thermophilum DSM 1495]	6751	79978	434	281	45	38	54.1	23870	1	1	1	9.204.734	18.389.322	2	18.389.308	0.0014	519	534	0	14.46	0.27	K	NVLAQLNMVSHEIAER	V	Oxidation (M)	0.0000000100000000.0			42939: Scan 37334 (rt=50.825) [H:\DATA-2018\heruonan\20181022\5.raw]
1	1	gi|340959465|gb|EGS20646.1|	gi|340959465|gb|EGS20646.1| hypothetical protein CTHT_0024820 [Chaetomium thermophilum var. thermophilum DSM 1495]	6751	79978	434	281	45	38	54.1	23871	1	1	1	920.475	18.389.355	2	18.389.308	0.0046	519	534	0	6.5	1.8	K	NVLAQLNMVSHEIAER	V	Oxidation (M)	0.0000000100000000.0			42787: Scan 37218 (rt=50.6898) [H:\DATA-2018\heruonan\20181022\5.raw]
1	1	gi|340959465|gb|EGS20646.1|	gi|340959465|gb|EGS20646.1| hypothetical protein CTHT_0024820 [Chaetomium thermophilum var. thermophilum DSM 1495]	6751	79978	434	281	45	38	54.1	23872	1	1	1	9.204.753	1.838.936	2	18.389.308	0.0052	519	534	0	30.52	0.0072	K	NVLAQLNMVSHEIAER	V	Oxidation (M)	0.0000000100000000.0			42127: Scan 36733 (rt=50.1291) [H:\DATA-2018\heruonan\20181022\5.raw]
1	1	gi|340959465|gb|EGS20646.1|	gi|340959465|gb|EGS20646.1| hypothetical protein CTHT_0024820 [Chaetomium thermophilum var. thermophilum DSM 1495]	6751	79978	434	281	45	38	54.1	23873	1	1	1	9.204.754	18.389.362	2	18.389.308	0.0053	519	534	0	40.72	0.00069	K	NVLAQLNMVSHEIAER	V	Oxidation (M)	0.0000000100000000.0			41723: Scan 36431 (rt=49.7703) [H:\DATA-2018\heruonan\20181022\5.raw]
1	1	gi|340959465|gb|EGS20646.1|	gi|340959465|gb|EGS20646.1| hypothetical protein CTHT_0024820 [Chaetomium thermophilum var. thermophilum DSM 1495]	6751	79978	434	281	45	38	54.1	23874	1	1	1	9.204.759	18.389.372	2	18.389.308	0.0063	519	534	0	99.78	8.60E-10	K	NVLAQLNMVSHEIAER	V	Oxidation (M)	0.0000000100000000.0			40818: Scan 35782 (rt=49.0179) [H:\DATA-2018\heruonan\20181022\5.raw]
1	1	gi|340959465|gb|EGS20646.1|	gi|340959465|gb|EGS20646.1| hypothetical protein CTHT_0024820 [Chaetomium thermophilum var. thermophilum DSM 1495]	6751	79978	434	281	45	38	54.1	23875	1	1	1	6.139.863	18.389.372	3	18.389.308	0.0063	519	534	0	43.39	0.00037	K	NVLAQLNMVSHEIAER	V	Oxidation (M)	0.0000000100000000.0			40466: Scan 35506 (rt=48.7044) [H:\DATA-2018\heruonan\20181022\5.raw]
1	1	gi|340959465|gb|EGS20646.1|	gi|340959465|gb|EGS20646.1| hypothetical protein CTHT_0024820 [Chaetomium thermophilum var. thermophilum DSM 1495]	6751	79978	434	281	45	38	54.1	23876	1	1	1	6.139.864	18.389.375	3	18.389.308	0.0066	519	534	0	39.21	0.00098	K	NVLAQLNMVSHEIAER	V	Oxidation (M)	0.0000000100000000.0			40067: Scan 35203 (rt=48.3644) [H:\DATA-2018\heruonan\20181022\5.raw]
1	1	gi|340959465|gb|EGS20646.1|	gi|340959465|gb|EGS20646.1| hypothetical protein CTHT_0024820 [Chaetomium thermophilum var. thermophilum DSM 1495]	6751	79978	434	281	45	38	54.1	23877	1	1	1	6.139.864	18.389.375	3	18.389.308	0.0067	519	534	0	46.29	0.00019	K	NVLAQLNMVSHEIAER	V	Oxidation (M)	0.0000000100000000.0			40853: Scan 35811 (rt=49.0513) [H:\DATA-2018\heruonan\20181022\5.raw]
1	1	gi|340959465|gb|EGS20646.1|	gi|340959465|gb|EGS20646.1| hypothetical protein CTHT_0024820 [Chaetomium thermophilum var. thermophilum DSM 1495]	6751	79978	434	281	45	38	54.1	23878	1	1	1	9.204.761	18.389.376	2	18.389.308	0.0068	519	534	0	68.12	1.30E-06	K	NVLAQLNMVSHEIAER	V	Oxidation (M)	0.0000000100000000.0			40422: Scan 35477 (rt=48.6731) [H:\DATA-2018\heruonan\20181022\5.raw]
1	1	gi|340959465|gb|EGS20646.1|	gi|340959465|gb|EGS20646.1| hypothetical protein CTHT_0024820 [Chaetomium thermophilum var. thermophilum DSM 1495]	6751	79978	434	281	45	38	54.1	23879	1	1	1	6.139.866	18.389.379	3	18.389.308	0.007	519	534	0	25.32	0.025	K	NVLAQLNMVSHEIAER	V	Oxidation (M)	0.0000000100000000.0			41737: Scan 36441 (rt=49.7822) [H:\DATA-2018\heruonan\20181022\5.raw]
1	1	gi|340959465|gb|EGS20646.1|	gi|340959465|gb|EGS20646.1| hypothetical protein CTHT_0024820 [Chaetomium thermophilum var. thermophilum DSM 1495]	6751	79978	434	281	45	38	54.1	23880	1	1	1	9.204.762	18.389.379	2	18.389.308	0.0071	519	534	0	91.19	6.60E-09	K	NVLAQLNMVSHEIAER	V	Oxidation (M)	0.0000000100000000.0			41228: Scan 36082 (rt=49.3665) [H:\DATA-2018\heruonan\20181022\5.raw]
1	1	gi|340959465|gb|EGS20646.1|	gi|340959465|gb|EGS20646.1| hypothetical protein CTHT_0024820 [Chaetomium thermophilum var. thermophilum DSM 1495]	6751	79978	434	281	45	38	54.1	23881	1	1	1	6.139.867	18.389.383	3	18.389.308	0.0074	519	534	0	36.53	0.0018	K	NVLAQLNMVSHEIAER	V	Oxidation (M)	0.0000000100000000.0			41261: Scan 36107 (rt=49.3946) [H:\DATA-2018\heruonan\20181022\5.raw]
1	1	gi|340959465|gb|EGS20646.1|	gi|340959465|gb|EGS20646.1| hypothetical protein CTHT_0024820 [Chaetomium thermophilum var. thermophilum DSM 1495]	6751	79978	434	281	45	38	54.1	23883	1	1	1	920.477	18.389.394	2	18.389.308	0.0086	519	534	0	66.99	1.60E-06	K	NVLAQLNMVSHEIAER	V	Oxidation (M)	0.0000000100000000.0			40019: Scan 35169 (rt=48.3213) [H:\DATA-2018\heruonan\20181022\5.raw]
1	1	gi|340959465|gb|EGS20646.1|	gi|340959465|gb|EGS20646.1| hypothetical protein CTHT_0024820 [Chaetomium thermophilum var. thermophilum DSM 1495]	6751	79978	434	281	45	38	54.1	26898	1	1	1	9.765.259	19.510.372	2	19.510.309	0.0064	518	534	1	29.95	0.0054	K	KNVLAQLNMVSHEIAER	V					35439: Scan 31735 (rt=44.3979) [H:\DATA-2018\heruonan\20181022\5.raw]
1	1	gi|340959465|gb|EGS20646.1|	gi|340959465|gb|EGS20646.1| hypothetical protein CTHT_0024820 [Chaetomium thermophilum var. thermophilum DSM 1495]	6751	79978	434	281	45	38	54.1	26899	1	1	1	6.513.535	19.510.386	3	19.510.309	0.0078	518	534	1	63.35	2.50E-06	K	KNVLAQLNMVSHEIAER	V					35503: Scan 31786 (rt=44.4564) [H:\DATA-2018\heruonan\20181022\5.raw]
1	1	gi|340959465|gb|EGS20646.1|	gi|340959465|gb|EGS20646.1| hypothetical protein CTHT_0024820 [Chaetomium thermophilum var. thermophilum DSM 1495]	6751	79978	434	281	45	38	54.1	27305	1	1	1	9.845.227	19.670.309	2	19.670.258	0.0051	518	534	1	11.37	0.49	K	KNVLAQLNMVSHEIAER	V	Oxidation (M)	0.00000000100000000.0			32704: Scan 29653 (rt=42.0565) [H:\DATA-2018\heruonan\20181022\5.raw]
1	1	gi|340959465|gb|EGS20646.1|	gi|340959465|gb|EGS20646.1| hypothetical protein CTHT_0024820 [Chaetomium thermophilum var. thermophilum DSM 1495]	6751	79978	434	281	45	38	54.1	27308	1	1	1	6.566.848	19.670.326	3	19.670.258	0.0068	518	534	1	26.51	0.014	K	KNVLAQLNMVSHEIAER	V	Oxidation (M)	0.00000000100000000.0			33773: Scan 30479 (rt=42.9808) [H:\DATA-2018\heruonan\20181022\5.raw]
1	1	gi|340959465|gb|EGS20646.1|	gi|340959465|gb|EGS20646.1| hypothetical protein CTHT_0024820 [Chaetomium thermophilum var. thermophilum DSM 1495]	6751	79978	434	281	45	38	54.1	27310	1	1	1	9.845.236	19.670.327	2	19.670.258	0.0069	518	534	1	59.25	7.80E-06	K	KNVLAQLNMVSHEIAER	V	Oxidation (M)	0.00000000100000000.0			33025: Sum of 2 scans in range 29903 (rt=42.342) to 29986 (rt=42.4348) [H:\DATA-2018\heruonan\20181022\5.raw]
1	1	gi|340959465|gb|EGS20646.1|	gi|340959465|gb|EGS20646.1| hypothetical protein CTHT_0024820 [Chaetomium thermophilum var. thermophilum DSM 1495]	6751	79978	434	281	45	38	54.1	27311	1	1	1	4.927.655	1.967.033	4	19.670.258	0.0072	518	534	1	42.36	0.00038	K	KNVLAQLNMVSHEIAER	V	Oxidation (M)	0.00000000100000000.0			32784: Scan 29722 (rt=42.1321) [H:\DATA-2018\heruonan\20181022\5.raw]
1	1	gi|340959465|gb|EGS20646.1|	gi|340959465|gb|EGS20646.1| hypothetical protein CTHT_0024820 [Chaetomium thermophilum var. thermophilum DSM 1495]	6751	79978	434	281	45	38	54.1	27312	1	1	1	6.566.851	19.670.334	3	19.670.258	0.0076	518	534	1	88.54	9.40E-09	K	KNVLAQLNMVSHEIAER	V	Oxidation (M)	0.00000000100000000.0			32783: Scan 29721 (rt=42.1316) [H:\DATA-2018\heruonan\20181022\5.raw]
1	1	gi|340959465|gb|EGS20646.1|	gi|340959465|gb|EGS20646.1| hypothetical protein CTHT_0024820 [Chaetomium thermophilum var. thermophilum DSM 1495]	6751	79978	434	281	45	38	54.1	27313	1	1	1	4.927.656	19.670.334	4	19.670.258	0.0076	518	534	1	56.08	1.70E-05	K	KNVLAQLNMVSHEIAER	V	Oxidation (M)	0.00000000100000000.0			33216: Scan 30046 (rt=42.503) [H:\DATA-2018\heruonan\20181022\5.raw]
1	1	gi|340959465|gb|EGS20646.1|	gi|340959465|gb|EGS20646.1| hypothetical protein CTHT_0024820 [Chaetomium thermophilum var. thermophilum DSM 1495]	6751	79978	434	281	45	38	54.1	27314	1	1	1	6.566.851	19.670.335	3	19.670.258	0.0077	518	534	1	35.77	0.0018	K	KNVLAQLNMVSHEIAER	V	Oxidation (M)	0.00000000100000000.0			34188: Scan 30787 (rt=43.3314) [H:\DATA-2018\heruonan\20181022\5.raw]
1	1	gi|340959465|gb|EGS20646.1|	gi|340959465|gb|EGS20646.1| hypothetical protein CTHT_0024820 [Chaetomium thermophilum var. thermophilum DSM 1495]	6751	79978	434	281	45	38	54.1	27315	1	1	1	6.566.853	1.967.034	3	19.670.258	0.0082	518	534	1	59.67	7.20E-06	K	KNVLAQLNMVSHEIAER	V	Oxidation (M)	0.00000000100000000.0			33197: Scan 30029 (rt=42.4833) [H:\DATA-2018\heruonan\20181022\5.raw]
1	1	gi|340959465|gb|EGS20646.1|	gi|340959465|gb|EGS20646.1| hypothetical protein CTHT_0024820 [Chaetomium thermophilum var. thermophilum DSM 1495]	6751	79978	434	281	45	38	54.1	27316	1	1	1	6.566.856	19.670.349	3	19.670.258	0.0091	518	534	1	42.85	0.00033	K	KNVLAQLNMVSHEIAER	V	Oxidation (M)	0.00000000100000000.0			33621: Scan 30354 (rt=42.8401) [H:\DATA-2018\heruonan\20181022\5.raw]
1	1	gi|340959465|gb|EGS20646.1|	gi|340959465|gb|EGS20646.1| hypothetical protein CTHT_0024820 [Chaetomium thermophilum var. thermophilum DSM 1495]	6751	79978	434	281	45	38	54.1	27462	1	1	1	9.875.101	19.730.056	2	1.972.998	0.0077	415	432	1	3.39	3.2	R	VPIHNNNRDGAGQGFIHK	N					11888: Sum of 2 scans in range 11247 (rt=20.4252) to 11259 (rt=20.4414) [H:\DATA-2018\heruonan\20181022\5.raw]
1	1	gi|340959465|gb|EGS20646.1|	gi|340959465|gb|EGS20646.1| hypothetical protein CTHT_0024820 [Chaetomium thermophilum var. thermophilum DSM 1495]	6751	79978	434	281	45	38	54.1	27463	1	1	1	6.586.761	19.730.065	3	1.972.998	0.0085	415	432	1	15.1	0.21	R	VPIHNNNRDGAGQGFIHK	N					11887: Scan 11246 (rt=20.4243) [H:\DATA-2018\heruonan\20181022\5.raw]
1	1	gi|340959465|gb|EGS20646.1|	gi|340959465|gb|EGS20646.1| hypothetical protein CTHT_0024820 [Chaetomium thermophilum var. thermophilum DSM 1495]	6751	79978	434	281	45	38	54.1	34428	1	1	1	753.051	22.561.313	3	22.561.287	0.0026	277	296	1	3.58	3.6	K	ASLVWEEAQVLSGKNADFHR	Q					35333: Scan 31647 (rt=44.2993) [H:\DATA-2018\heruonan\20181022\5.raw]
1	1	gi|340959465|gb|EGS20646.1|	gi|340959465|gb|EGS20646.1| hypothetical protein CTHT_0024820 [Chaetomium thermophilum var. thermophilum DSM 1495]	6751	79978	434	281	45	38	54.1	38905	1	1	1	8.217.555	24.622.448	3	24.622.342	0.0106	423	444	2	5.05	2.4	R	DGAGQGFIHKNKYPYTPNTLNK	G					18877: Scan 17873 (rt=28.8563) [H:\DATA-2018\heruonan\20181022\5.raw]
1	1	gi|340959465|gb|EGS20646.1|	gi|340959465|gb|EGS20646.1| hypothetical protein CTHT_0024820 [Chaetomium thermophilum var. thermophilum DSM 1495]	6751	79978	434	281	45	38	54.1	38923	1	1	1	8.220.631	24.631.674	3	24.631.641	0.0032	355	375	0	22.57	0.025	R	NPTNYFAETEQVMFQPGHVVR	G					42900: Scan 37305 (rt=50.7912) [H:\DATA-2018\heruonan\20181022\5.raw]
1	1	gi|340959465|gb|EGS20646.1|	gi|340959465|gb|EGS20646.1| hypothetical protein CTHT_0024820 [Chaetomium thermophilum var. thermophilum DSM 1495]	6751	79978	434	281	45	38	54.1	38924	1	1	1	12.325.919	24.631.692	2	24.631.641	0.0051	355	375	0	5.85	1.2	R	NPTNYFAETEQVMFQPGHVVR	G					41282: Scan 36125 (rt=49.4143) [H:\DATA-2018\heruonan\20181022\5.raw]
1	1	gi|340959465|gb|EGS20646.1|	gi|340959465|gb|EGS20646.1| hypothetical protein CTHT_0024820 [Chaetomium thermophilum var. thermophilum DSM 1495]	6751	79978	434	281	45	38	54.1	38925	1	1	1	8.220.638	24.631.696	3	24.631.641	0.0055	355	375	0	14.01	0.18	R	NPTNYFAETEQVMFQPGHVVR	G					49724: Sum of 2 scans in range 42353 (rt=56.5128) to 42402 (rt=56.5679) [H:\DATA-2018\heruonan\20181022\5.raw]
1	1	gi|340959465|gb|EGS20646.1|	gi|340959465|gb|EGS20646.1| hypothetical protein CTHT_0024820 [Chaetomium thermophilum var. thermophilum DSM 1495]	6751	79978	434	281	45	38	54.1	38926	1	1	1	6.167.998	24.631.701	4	24.631.641	0.0059	355	375	0	24.39	0.016	R	NPTNYFAETEQVMFQPGHVVR	G					41876: Scan 36543 (rt=49.8977) [H:\DATA-2018\heruonan\20181022\5.raw]
1	1	gi|340959465|gb|EGS20646.1|	gi|340959465|gb|EGS20646.1| hypothetical protein CTHT_0024820 [Chaetomium thermophilum var. thermophilum DSM 1495]	6751	79978	434	281	45	38	54.1	38928	1	1	1	12.325.926	24.631.706	2	24.631.641	0.0065	355	375	0	24.02	0.018	R	NPTNYFAETEQVMFQPGHVVR	G					42107: Scan 36718 (rt=50.1122) [H:\DATA-2018\heruonan\20181022\5.raw]
1	1	gi|340959465|gb|EGS20646.1|	gi|340959465|gb|EGS20646.1| hypothetical protein CTHT_0024820 [Chaetomium thermophilum var. thermophilum DSM 1495]	6751	79978	434	281	45	38	54.1	38929	1	1	1	12.325.932	24.631.718	2	24.631.641	0.0077	355	375	0	53.38	2.20E-05	R	NPTNYFAETEQVMFQPGHVVR	G					41721: Scan 36429 (rt=49.7684) [H:\DATA-2018\heruonan\20181022\5.raw]
1	1	gi|340959465|gb|EGS20646.1|	gi|340959465|gb|EGS20646.1| hypothetical protein CTHT_0024820 [Chaetomium thermophilum var. thermophilum DSM 1495]	6751	79978	434	281	45	38	54.1	38930	1	1	1	8.220.649	24.631.729	3	24.631.641	0.0087	355	375	0	12.26	0.26	R	NPTNYFAETEQVMFQPGHVVR	G					43297: Sum of 2 scans in range 37603 (rt=51.1388) to 37678 (rt=51.2218) [H:\DATA-2018\heruonan\20181022\5.raw]
1	1	gi|340959465|gb|EGS20646.1|	gi|340959465|gb|EGS20646.1| hypothetical protein CTHT_0024820 [Chaetomium thermophilum var. thermophilum DSM 1495]	6751	79978	434	281	45	38	54.1	38931	1	1	1	822.065	24.631.731	3	24.631.641	0.0089	355	375	0	50.34	4.10E-05	R	NPTNYFAETEQVMFQPGHVVR	G					42075: Scan 36691 (rt=50.0803) [H:\DATA-2018\heruonan\20181022\5.raw]
1	1	gi|340959465|gb|EGS20646.1|	gi|340959465|gb|EGS20646.1| hypothetical protein CTHT_0024820 [Chaetomium thermophilum var. thermophilum DSM 1495]	6751	79978	434	281	45	38	54.1	38932	1	1	1	822.065	24.631.732	3	24.631.641	0.009	355	375	0	58.96	5.60E-06	R	NPTNYFAETEQVMFQPGHVVR	G					41677: Scan 36401 (rt=49.7373) [H:\DATA-2018\heruonan\20181022\5.raw]
1	1	gi|340959465|gb|EGS20646.1|	gi|340959465|gb|EGS20646.1| hypothetical protein CTHT_0024820 [Chaetomium thermophilum var. thermophilum DSM 1495]	6751	79978	434	281	45	38	54.1	38933	1	1	1	822.065	24.631.732	3	24.631.641	0.0091	355	375	0	36.12	0.0011	R	NPTNYFAETEQVMFQPGHVVR	G					41269: Scan 36112 (rt=49.3991) [H:\DATA-2018\heruonan\20181022\5.raw]
1	1	gi|340959465|gb|EGS20646.1|	gi|340959465|gb|EGS20646.1| hypothetical protein CTHT_0024820 [Chaetomium thermophilum var. thermophilum DSM 1495]	6751	79978	434	281	45	38	54.1	38935	1	1	1	8.220.651	24.631.734	3	24.631.641	0.0092	355	375	0	2.92	2.2	R	NPTNYFAETEQVMFQPGHVVR	G					48665: Scan 41584 (rt=55.6533) [H:\DATA-2018\heruonan\20181022\5.raw]
1	1	gi|340959465|gb|EGS20646.1|	gi|340959465|gb|EGS20646.1| hypothetical protein CTHT_0024820 [Chaetomium thermophilum var. thermophilum DSM 1495]	6751	79978	434	281	45	38	54.1	38936	1	1	1	8.220.651	24.631.734	3	24.631.641	0.0092	355	375	0	3.46	2	R	NPTNYFAETEQVMFQPGHVVR	G					44862: Scan 38743 (rt=52.4455) [H:\DATA-2018\heruonan\20181022\5.raw]
1	1	gi|340959465|gb|EGS20646.1|	gi|340959465|gb|EGS20646.1| hypothetical protein CTHT_0024820 [Chaetomium thermophilum var. thermophilum DSM 1495]	6751	79978	434	281	45	38	54.1	38940	1	1	1	6.168.008	24.631.741	4	24.631.641	0.01	355	375	0	43.92	0.00017	R	NPTNYFAETEQVMFQPGHVVR	G					41454: Scan 36248 (rt=49.5547) [H:\DATA-2018\heruonan\20181022\5.raw]
1	1	gi|340959465|gb|EGS20646.1|	gi|340959465|gb|EGS20646.1| hypothetical protein CTHT_0024820 [Chaetomium thermophilum var. thermophilum DSM 1495]	6751	79978	434	281	45	38	54.1	39223	1	1	1	8.273.949	24.791.629	3	24.791.591	0.0038	355	375	0	11.52	0.29	R	NPTNYFAETEQVMFQPGHVVR	G	Oxidation (M)	0.000000000000100000000.0			33947: Scan 30612 (rt=43.1317) [H:\DATA-2018\heruonan\20181022\5.raw]
1	1	gi|340959465|gb|EGS20646.1|	gi|340959465|gb|EGS20646.1| hypothetical protein CTHT_0024820 [Chaetomium thermophilum var. thermophilum DSM 1495]	6751	79978	434	281	45	38	54.1	39224	1	1	1	8.273.953	24.791.641	3	24.791.591	0.005	355	375	0	15.13	0.12	R	NPTNYFAETEQVMFQPGHVVR	G	Oxidation (M)	0.000000000000100000000.0			36754: Sum of 3 scans in range 32726 (rt=45.5182) to 32863 (rt=45.6752) [H:\DATA-2018\heruonan\20181022\5.raw]
1	1	gi|340959465|gb|EGS20646.1|	gi|340959465|gb|EGS20646.1| hypothetical protein CTHT_0024820 [Chaetomium thermophilum var. thermophilum DSM 1495]	6751	79978	434	281	45	38	54.1	39225	1	1	1	8.273.953	24.791.642	3	24.791.591	0.0051	355	375	0	3.34	1.8	R	NPTNYFAETEQVMFQPGHVVR	G	Oxidation (M)	0.000000000000100000000.0			35383: Scan 31684 (rt=44.3413) [H:\DATA-2018\heruonan\20181022\5.raw]
1	1	gi|340959465|gb|EGS20646.1|	gi|340959465|gb|EGS20646.1| hypothetical protein CTHT_0024820 [Chaetomium thermophilum var. thermophilum DSM 1495]	6751	79978	434	281	45	38	54.1	39228	1	1	1	827.396	24.791.662	3	24.791.591	0.0071	355	375	0	11.71	0.27	R	NPTNYFAETEQVMFQPGHVVR	G	Oxidation (M)	0.000000000000100000000.0			29480: Scan 27037 (rt=39.1269) [H:\DATA-2018\heruonan\20181022\5.raw]
1	1	gi|340959465|gb|EGS20646.1|	gi|340959465|gb|EGS20646.1| hypothetical protein CTHT_0024820 [Chaetomium thermophilum var. thermophilum DSM 1495]	6751	79978	434	281	45	38	54.1	39229	1	1	1	12.405.905	24.791.664	2	24.791.591	0.0074	355	375	0	48.28	6.00E-05	R	NPTNYFAETEQVMFQPGHVVR	G	Oxidation (M)	0.000000000000100000000.0			30703: Scan 28016 (rt=40.2246) [H:\DATA-2018\heruonan\20181022\5.raw]
1	1	gi|340959465|gb|EGS20646.1|	gi|340959465|gb|EGS20646.1| hypothetical protein CTHT_0024820 [Chaetomium thermophilum var. thermophilum DSM 1495]	6751	79978	434	281	45	38	54.1	39232	1	1	1	8.273.962	24.791.667	3	24.791.591	0.0076	355	375	0	10.25	0.39	R	NPTNYFAETEQVMFQPGHVVR	G	Oxidation (M)	0.000000000000100000000.0			35189: Scan 31541 (rt=44.1817) [H:\DATA-2018\heruonan\20181022\5.raw]
1	1	gi|340959465|gb|EGS20646.1|	gi|340959465|gb|EGS20646.1| hypothetical protein CTHT_0024820 [Chaetomium thermophilum var. thermophilum DSM 1495]	6751	79978	434	281	45	38	54.1	39233	1	1	1	12.405.907	24.791.668	2	24.791.591	0.0078	355	375	0	26.46	0.0094	R	NPTNYFAETEQVMFQPGHVVR	G	Oxidation (M)	0.000000000000100000000.0			30260: Sum of 2 scans in range 27653 (rt=39.8191) to 27704 (rt=39.8765) [H:\DATA-2018\heruonan\20181022\5.raw]
1	1	gi|340959465|gb|EGS20646.1|	gi|340959465|gb|EGS20646.1| hypothetical protein CTHT_0024820 [Chaetomium thermophilum var. thermophilum DSM 1495]	6751	79978	434	281	45	38	54.1	39234	1	1	1	8.273.963	2.479.167	3	24.791.591	0.008	355	375	0	9.24	0.49	R	NPTNYFAETEQVMFQPGHVVR	G	Oxidation (M)	0.000000000000100000000.0			37430: Scan 33242 (rt=46.1151) [H:\DATA-2018\heruonan\20181022\5.raw]
1	1	gi|340959465|gb|EGS20646.1|	gi|340959465|gb|EGS20646.1| hypothetical protein CTHT_0024820 [Chaetomium thermophilum var. thermophilum DSM 1495]	6751	79978	434	281	45	38	54.1	39235	1	1	1	8.273.964	24.791.673	3	24.791.591	0.0083	355	375	0	4.16	1.6	R	NPTNYFAETEQVMFQPGHVVR	G	Oxidation (M)	0.000000000000100000000.0			32601: Scan 29575 (rt=41.9685) [H:\DATA-2018\heruonan\20181022\5.raw]
1	1	gi|340959465|gb|EGS20646.1|	gi|340959465|gb|EGS20646.1| hypothetical protein CTHT_0024820 [Chaetomium thermophilum var. thermophilum DSM 1495]	6751	79978	434	281	45	38	54.1	39236	1	1	1	8.273.965	24.791.678	3	24.791.591	0.0087	355	375	0	30.19	0.0041	R	NPTNYFAETEQVMFQPGHVVR	G	Oxidation (M)	0.000000000000100000000.0			32141: Sum of 2 scans in range 29209 (rt=41.5594) to 29232 (rt=41.5852) [H:\DATA-2018\heruonan\20181022\5.raw]
1	1	gi|340959465|gb|EGS20646.1|	gi|340959465|gb|EGS20646.1| hypothetical protein CTHT_0024820 [Chaetomium thermophilum var. thermophilum DSM 1495]	6751	79978	434	281	45	38	54.1	39237	1	1	1	8.273.966	2.479.168	3	24.791.591	0.0089	355	375	0	15.89	0.11	R	NPTNYFAETEQVMFQPGHVVR	G	Oxidation (M)	0.000000000000100000000.0			34921: Scan 31348 (rt=43.9618) [H:\DATA-2018\heruonan\20181022\5.raw]
1	1	gi|340959465|gb|EGS20646.1|	gi|340959465|gb|EGS20646.1| hypothetical protein CTHT_0024820 [Chaetomium thermophilum var. thermophilum DSM 1495]	6751	79978	434	281	45	38	54.1	39238	1	1	1	8.273.966	2.479.168	3	24.791.591	0.0089	355	375	0	57.21	8.10E-06	R	NPTNYFAETEQVMFQPGHVVR	G	Oxidation (M)	0.000000000000100000000.0			30597: Scan 27927 (rt=40.1263) [H:\DATA-2018\heruonan\20181022\5.raw]
1	1	gi|340959465|gb|EGS20646.1|	gi|340959465|gb|EGS20646.1| hypothetical protein CTHT_0024820 [Chaetomium thermophilum var. thermophilum DSM 1495]	6751	79978	434	281	45	38	54.1	39241	1	1	1	8.273.968	24.791.684	3	24.791.591	0.0094	355	375	0	55.2	1.30E-05	R	NPTNYFAETEQVMFQPGHVVR	G	Oxidation (M)	0.000000000000100000000.0			30953: Scan 28235 (rt=40.4668) [H:\DATA-2018\heruonan\20181022\5.raw]
1	1	gi|340959465|gb|EGS20646.1|	gi|340959465|gb|EGS20646.1| hypothetical protein CTHT_0024820 [Chaetomium thermophilum var. thermophilum DSM 1495]	6751	79978	434	281	45	38	54.1	39242	1	1	1	6.207.994	24.791.685	4	24.791.591	0.0095	355	375	0	22.59	0.023	R	NPTNYFAETEQVMFQPGHVVR	G	Oxidation (M)	0.000000000000100000000.0			30726: Scan 28043 (rt=40.2542) [H:\DATA-2018\heruonan\20181022\5.raw]
1	1	gi|340959465|gb|EGS20646.1|	gi|340959465|gb|EGS20646.1| hypothetical protein CTHT_0024820 [Chaetomium thermophilum var. thermophilum DSM 1495]	6751	79978	434	281	45	38	54.1	39243	1	1	1	8.273.968	24.791.686	3	24.791.591	0.0095	355	375	0	16.4	0.097	R	NPTNYFAETEQVMFQPGHVVR	G	Oxidation (M)	0.000000000000100000000.0			34357: Scan 30920 (rt=43.4801) [H:\DATA-2018\heruonan\20181022\5.raw]
1	1	gi|340959465|gb|EGS20646.1|	gi|340959465|gb|EGS20646.1| hypothetical protein CTHT_0024820 [Chaetomium thermophilum var. thermophilum DSM 1495]	6751	79978	434	281	45	38	54.1	49391	1	1	1	8.143.861	32.535.154	4	32.535.013	0.0141	45	73	0	21.59	0.022	K	FLEQYVIDDSSGYMTSDVGGPIEEQFSLK	A					49277: Scan 42034 (rt=56.1522) [H:\DATA-2018\heruonan\20181022\5.raw]
1	1	gi|340959465|gb|EGS20646.1|	gi|340959465|gb|EGS20646.1| hypothetical protein CTHT_0024820 [Chaetomium thermophilum var. thermophilum DSM 1495]	6751	79978	434	281	45	38	54.1	49513	1	1	1	10.908.435	32.695.087	3	32.694.962	0.0125	45	73	0	34.16	0.0013	K	FLEQYVIDDSSGYMTSDVGGPIEEQFSLK	A	Oxidation (M)	0.00000000000001000000000000000.0			46766: Scan 40150 (rt=54.0575) [H:\DATA-2018\heruonan\20181022\5.raw]
1	1	gi|340959465|gb|EGS20646.1|	gi|340959465|gb|EGS20646.1| hypothetical protein CTHT_0024820 [Chaetomium thermophilum var. thermophilum DSM 1495]	6751	79978	434	281	45	38	54.1	49514	1	1	1	10.908.436	3.269.509	3	32.694.962	0.0128	45	73	0	23.34	0.016	K	FLEQYVIDDSSGYMTSDVGGPIEEQFSLK	A	Oxidation (M)	0.00000000000001000000000000000.0			47200: Scan 40469 (rt=54.4205) [H:\DATA-2018\heruonan\20181022\5.raw]
1	1	gi|340959465|gb|EGS20646.1|	gi|340959465|gb|EGS20646.1| hypothetical protein CTHT_0024820 [Chaetomium thermophilum var. thermophilum DSM 1495]	6751	79978	434	281	45	38	54.1	52828	1	1	1	10.302.244	41.168.685	4	41.168.522	0.0163	37	73	1	31.73	0.0013	R	DTDATTDKFLEQYVIDDSSGYMTSDVGGPIEEQFSLK	A	Oxidation (M)	0.0000000000000000000001000000000000000.0			48279: Scan 41284 (rt=55.3217) [H:\DATA-2018\heruonan\20181022\5.raw]
1	1	gi|340959465|gb|EGS20646.1|	gi|340959465|gb|EGS20646.1| hypothetical protein CTHT_0024820 [Chaetomium thermophilum var. thermophilum DSM 1495]	6751	79978	434	281	45	38	54.1	52829	1	1	1	13.732.968	41.168.686	3	41.168.522	0.0164	37	73	1	4.77	0.67	R	DTDATTDKFLEQYVIDDSSGYMTSDVGGPIEEQFSLK	A	Oxidation (M)	0.0000000000000000000001000000000000000.0			46139: Scan 39699 (rt=53.5433) [H:\DATA-2018\heruonan\20181022\5.raw]
1		gi|1304401852|gb|AUD09459.1|	gi|1304401852|gb|AUD09459.1| heme catalase [Chaetomium thermophilum var. dissitum]	4338	79690	253	158	27	21	33.6	480	1	0	1	3.801.812	7.583.478	2	758.346	0.0018	291	296	0	26.41	0.0023	K	NADFHR	Q					6642: Sum of 2 scans in range 5238 (rt=9.24789) to 5275 (rt=9.29826) [H:\DATA-2018\heruonan\20181022\5.raw]
1		gi|1304401852|gb|AUD09459.1|	gi|1304401852|gb|AUD09459.1| heme catalase [Chaetomium thermophilum var. dissitum]	4338	79690	253	158	27	21	33.6	482	1	0	1	3.801.814	7.583.482	2	758.346	0.0022	291	296	0	26.55	0.0022	K	NADFHR	Q					6895: Scan 5501 (rt=9.68913) [H:\DATA-2018\heruonan\20181022\5.raw]
1		gi|1304401852|gb|AUD09459.1|	gi|1304401852|gb|AUD09459.1| heme catalase [Chaetomium thermophilum var. dissitum]	4338	79690	253	158	27	21	33.6	483	1	0	1	3.801.814	7.583.482	2	758.346	0.0022	291	296	0	35.87	0.00026	K	NADFHR	Q					7070: Scan 5700 (rt=10.0246) [H:\DATA-2018\heruonan\20181022\5.raw]
1		gi|1304401852|gb|AUD09459.1|	gi|1304401852|gb|AUD09459.1| heme catalase [Chaetomium thermophilum var. dissitum]	4338	79690	253	158	27	21	33.6	484	1	0	1	7.593.559	7.583.486	1	758.346	0.0026	291	296	0	14.17	0.082	K	NADFHR	Q					7225: Scan 5878 (rt=10.3682) [H:\DATA-2018\heruonan\20181022\5.raw]
1		gi|1304401852|gb|AUD09459.1|	gi|1304401852|gb|AUD09459.1| heme catalase [Chaetomium thermophilum var. dissitum]	4338	79690	253	158	27	21	33.6	485	1	0	1	3.801.816	7.583.486	2	758.346	0.0027	291	296	0	26.67	0.0046	K	NADFHR	Q					6403: Scan 5021 (rt=8.89957) [H:\DATA-2018\heruonan\20181022\5.raw]
1		gi|1304401852|gb|AUD09459.1|	gi|1304401852|gb|AUD09459.1| heme catalase [Chaetomium thermophilum var. dissitum]	4338	79690	253	158	27	21	33.6	864	1	0	1	3.972.145	7.924.144	2	792.413	0.0014	708	714	0	3.93	2.8	K	EGLATFR	F					20030: Scan 18903 (rt=30.0392) [H:\DATA-2018\heruonan\20181022\5.raw]
1		gi|1304401852|gb|AUD09459.1|	gi|1304401852|gb|AUD09459.1| heme catalase [Chaetomium thermophilum var. dissitum]	4338	79690	253	158	27	21	33.6	865	1	0	1	397.215	7.924.154	2	792.413	0.0024	708	714	0	45.76	0.00018	K	EGLATFR	F					16480: Scan 15695 (rt=26.2985) [H:\DATA-2018\heruonan\20181022\5.raw]
1		gi|1304401852|gb|AUD09459.1|	gi|1304401852|gb|AUD09459.1| heme catalase [Chaetomium thermophilum var. dissitum]	4338	79690	253	158	27	21	33.6	866	1	0	1	3.972.151	7.924.156	2	792.413	0.0026	708	714	0	26.23	0.016	K	EGLATFR	F					17422: Scan 16552 (rt=27.3379) [H:\DATA-2018\heruonan\20181022\5.raw]
1		gi|1304401852|gb|AUD09459.1|	gi|1304401852|gb|AUD09459.1| heme catalase [Chaetomium thermophilum var. dissitum]	4338	79690	253	158	27	21	33.6	867	1	0	1	3.972.152	7.924.158	2	792.413	0.0028	708	714	0	46.15	0.00017	K	EGLATFR	F					16769: Scan 15965 (rt=26.6346) [H:\DATA-2018\heruonan\20181022\5.raw]
1		gi|1304401852|gb|AUD09459.1|	gi|1304401852|gb|AUD09459.1| heme catalase [Chaetomium thermophilum var. dissitum]	4338	79690	253	158	27	21	33.6	868	1	0	1	3.972.153	792.416	2	792.413	0.003	708	714	0	45.9	0.00018	K	EGLATFR	F					17102: Scan 16260 (rt=26.997) [H:\DATA-2018\heruonan\20181022\5.raw]
1		gi|1304401852|gb|AUD09459.1|	gi|1304401852|gb|AUD09459.1| heme catalase [Chaetomium thermophilum var. dissitum]	4338	79690	253	158	27	21	33.6	869	1	0	1	7.934.236	7.924.163	1	792.413	0.0033	708	714	0	32.15	0.0063	K	EGLATFR	F					16518: Scan 15730 (rt=26.338) [H:\DATA-2018\heruonan\20181022\5.raw]
1		gi|1304401852|gb|AUD09459.1|	gi|1304401852|gb|AUD09459.1| heme catalase [Chaetomium thermophilum var. dissitum]	4338	79690	253	158	27	21	33.6	1157	1	0	1	4.127.178	823.421	2	8.234.188	0.0022	143	150	0	8.06	0.56	R	FSTVAGSR	G					13176: Scan 12519 (rt=22.2459) [H:\DATA-2018\heruonan\20181022\5.raw]
1		gi|1304401852|gb|AUD09459.1|	gi|1304401852|gb|AUD09459.1| heme catalase [Chaetomium thermophilum var. dissitum]	4338	79690	253	158	27	21	33.6	1158	1	0	1	4.127.179	8.234.211	2	8.234.188	0.0023	143	150	0	28.02	0.0057	R	FSTVAGSR	G					9364: Scan 8400 (rt=15.4119) [H:\DATA-2018\heruonan\20181022\5.raw]
1		gi|1304401852|gb|AUD09459.1|	gi|1304401852|gb|AUD09459.1| heme catalase [Chaetomium thermophilum var. dissitum]	4338	79690	253	158	27	21	33.6	1159	1	0	1	4.127.179	8.234.212	2	8.234.188	0.0024	143	150	0	30.05	0.0036	R	FSTVAGSR	G					8925: Scan 7883 (rt=14.3898) [H:\DATA-2018\heruonan\20181022\5.raw]
1		gi|1304401852|gb|AUD09459.1|	gi|1304401852|gb|AUD09459.1| heme catalase [Chaetomium thermophilum var. dissitum]	4338	79690	253	158	27	21	33.6	1160	1	0	1	4.127.179	8.234.212	2	8.234.188	0.0024	143	150	0	19.39	0.041	R	FSTVAGSR	G					9405: Scan 8451 (rt=15.5351) [H:\DATA-2018\heruonan\20181022\5.raw]
1		gi|1304401852|gb|AUD09459.1|	gi|1304401852|gb|AUD09459.1| heme catalase [Chaetomium thermophilum var. dissitum]	4338	79690	253	158	27	21	33.6	1161	1	0	1	4.127.181	8.234.215	2	8.234.188	0.0027	143	150	0	34.4	0.0013	R	FSTVAGSR	G					8822: Scan 7739 (rt=14.0521) [H:\DATA-2018\heruonan\20181022\5.raw]
1		gi|1304401852|gb|AUD09459.1|	gi|1304401852|gb|AUD09459.1| heme catalase [Chaetomium thermophilum var. dissitum]	4338	79690	253	158	27	21	33.6	1162	1	0	1	4.127.181	8.234.217	2	8.234.188	0.0029	143	150	0	18.06	0.058	R	FSTVAGSR	G					6623: Scan 5223 (rt=9.22367) [H:\DATA-2018\heruonan\20181022\5.raw]
1		gi|1304401852|gb|AUD09459.1|	gi|1304401852|gb|AUD09459.1| heme catalase [Chaetomium thermophilum var. dissitum]	4338	79690	253	158	27	21	33.6	1163	1	0	1	4.127.182	8.234.218	2	8.234.188	0.0029	143	150	0	30.13	0.0036	R	FSTVAGSR	G					9065: Scan 8052 (rt=14.7285) [H:\DATA-2018\heruonan\20181022\5.raw]
1		gi|1304401852|gb|AUD09459.1|	gi|1304401852|gb|AUD09459.1| heme catalase [Chaetomium thermophilum var. dissitum]	4338	79690	253	158	27	21	33.6	1426	1	0	1	4.237.468	845.479	2	845.476	0.0031	136	142	0	25.99	0.025	K	QTPVFVR	F					15621: Scan 14819 (rt=25.0969) [H:\DATA-2018\heruonan\20181022\5.raw]
1		gi|1304401852|gb|AUD09459.1|	gi|1304401852|gb|AUD09459.1| heme catalase [Chaetomium thermophilum var. dissitum]	4338	79690	253	158	27	21	33.6	1427	1	0	1	423.747	8.454.794	2	845.476	0.0035	136	142	0	22.13	0.061	K	QTPVFVR	F					15328: Scan 14534 (rt=24.7569) [H:\DATA-2018\heruonan\20181022\5.raw]
1		gi|1304401852|gb|AUD09459.1|	gi|1304401852|gb|AUD09459.1| heme catalase [Chaetomium thermophilum var. dissitum]	4338	79690	253	158	27	21	33.6	1542	1	0	1	4.302.547	8.584.947	2	8.584.923	0.0024	465	472	0	32.73	0.0066	R	TISGNLVR	A					13420: Scan 12745 (rt=22.5538) [H:\DATA-2018\heruonan\20181022\5.raw]
1		gi|1304401852|gb|AUD09459.1|	gi|1304401852|gb|AUD09459.1| heme catalase [Chaetomium thermophilum var. dissitum]	4338	79690	253	158	27	21	33.6	1543	1	0	1	4.302.549	8.584.952	2	8.584.923	0.0029	465	472	0	35.17	0.0049	R	TISGNLVR	A					13148: Scan 12490 (rt=22.212) [H:\DATA-2018\heruonan\20181022\5.raw]
1		gi|1304401852|gb|AUD09459.1|	gi|1304401852|gb|AUD09459.1| heme catalase [Chaetomium thermophilum var. dissitum]	4338	79690	253	158	27	21	33.6	1544	1	0	1	4.302.552	8.584.958	2	8.584.923	0.0035	465	472	0	40.7	0.0014	R	TISGNLVR	A					12925: Scan 12266 (rt=21.8714) [H:\DATA-2018\heruonan\20181022\5.raw]
1		gi|1304401852|gb|AUD09459.1|	gi|1304401852|gb|AUD09459.1| heme catalase [Chaetomium thermophilum var. dissitum]	4338	79690	253	158	27	21	33.6	1637	1	0	1	4.332.026	8.643.907	2	8.643.825	0.0082	37	44	0	5.86	0.74	R	DTDATTNK	F					15017: Scan 14260 (rt=24.4322) [H:\DATA-2018\heruonan\20181022\5.raw]
1		gi|1304401852|gb|AUD09459.1|	gi|1304401852|gb|AUD09459.1| heme catalase [Chaetomium thermophilum var. dissitum]	4338	79690	253	158	27	21	33.6	2667	1	0	1	4.822.584	9.625.022	2	9.625.046	-0.0024	415	422	0	17.79	0.17	R	VPIHNNNR	D					3553: Scan 2925 (rt=6.16363) [H:\DATA-2018\heruonan\20181022\5.raw]
1		gi|1304401852|gb|AUD09459.1|	gi|1304401852|gb|AUD09459.1| heme catalase [Chaetomium thermophilum var. dissitum]	4338	79690	253	158	27	21	33.6	2668	1	0	1	4.822.591	9.625.037	2	9.625.046	-0.0009	415	422	0	24.73	0.029	R	VPIHNNNR	D					5690: Scan 4414 (rt=7.99142) [H:\DATA-2018\heruonan\20181022\5.raw]
1		gi|1304401852|gb|AUD09459.1|	gi|1304401852|gb|AUD09459.1| heme catalase [Chaetomium thermophilum var. dissitum]	4338	79690	253	158	27	21	33.6	2669	1	0	1	4.822.596	9.625.046	2	9.625.046	0	415	422	0	20.09	0.084	R	VPIHNNNR	D					4893: Scan 3799 (rt=7.18971) [H:\DATA-2018\heruonan\20181022\5.raw]
1		gi|1304401852|gb|AUD09459.1|	gi|1304401852|gb|AUD09459.1| heme catalase [Chaetomium thermophilum var. dissitum]	4338	79690	253	158	27	21	33.6	2670	1	0	1	4.822.605	9.625.064	2	9.625.046	0.0018	415	422	0	15.7	0.2	R	VPIHNNNR	D					8489: Scan 7329 (rt=13.2025) [H:\DATA-2018\heruonan\20181022\5.raw]
1		gi|1304401852|gb|AUD09459.1|	gi|1304401852|gb|AUD09459.1| heme catalase [Chaetomium thermophilum var. dissitum]	4338	79690	253	158	27	21	33.6	2671	1	0	1	4.822.608	962.507	2	9.625.046	0.0024	415	422	0	41.05	0.00059	R	VPIHNNNR	D					6485: Scan 5090 (rt=9.01016) [H:\DATA-2018\heruonan\20181022\5.raw]
1		gi|1304401852|gb|AUD09459.1|	gi|1304401852|gb|AUD09459.1| heme catalase [Chaetomium thermophilum var. dissitum]	4338	79690	253	158	27	21	33.6	2672	1	0	1	4.822.608	962.507	2	9.625.046	0.0024	415	422	0	41.42	0.00054	R	VPIHNNNR	D					3121: Scan 2668 (rt=5.88869) [H:\DATA-2018\heruonan\20181022\5.raw]
1		gi|1304401852|gb|AUD09459.1|	gi|1304401852|gb|AUD09459.1| heme catalase [Chaetomium thermophilum var. dissitum]	4338	79690	253	158	27	21	33.6	2673	1	0	1	4.822.608	9.625.071	2	9.625.046	0.0025	415	422	0	31.29	0.0052	R	VPIHNNNR	D					2072: Scan 2031 (rt=5.1913) [H:\DATA-2018\heruonan\20181022\5.raw]
1		gi|1304401852|gb|AUD09459.1|	gi|1304401852|gb|AUD09459.1| heme catalase [Chaetomium thermophilum var. dissitum]	4338	79690	253	158	27	21	33.6	2674	1	0	1	4.822.609	9.625.071	2	9.625.046	0.0026	415	422	0	33.67	0.003	R	VPIHNNNR	D					2558: Scan 2335 (rt=5.53807) [H:\DATA-2018\heruonan\20181022\5.raw]
1		gi|1304401852|gb|AUD09459.1|	gi|1304401852|gb|AUD09459.1| heme catalase [Chaetomium thermophilum var. dissitum]	4338	79690	253	158	27	21	33.6	2675	1	0	1	9.635.146	9.625.074	1	9.625.046	0.0028	415	422	0	8.75	0.94	R	VPIHNNNR	D					1789: Scan 1850 (rt=4.98036) [H:\DATA-2018\heruonan\20181022\5.raw]
1		gi|1304401852|gb|AUD09459.1|	gi|1304401852|gb|AUD09459.1| heme catalase [Chaetomium thermophilum var. dissitum]	4338	79690	253	158	27	21	33.6	2676	1	0	1	482.261	9.625.074	2	9.625.046	0.0029	415	422	0	41.75	0.00047	R	VPIHNNNR	D					5929: Scan 4622 (rt=8.33252) [H:\DATA-2018\heruonan\20181022\5.raw]
1		gi|1304401852|gb|AUD09459.1|	gi|1304401852|gb|AUD09459.1| heme catalase [Chaetomium thermophilum var. dissitum]	4338	79690	253	158	27	21	33.6	2677	1	0	1	482.261	9.625.075	2	9.625.046	0.0029	415	422	0	41.54	0.00049	R	VPIHNNNR	D					6218: Scan 4863 (rt=8.66936) [H:\DATA-2018\heruonan\20181022\5.raw]
1		gi|1304401852|gb|AUD09459.1|	gi|1304401852|gb|AUD09459.1| heme catalase [Chaetomium thermophilum var. dissitum]	4338	79690	253	158	27	21	33.6	2911	1	0	1	4.917.469	9.814.792	2	9.814.767	0.0025	256	264	1	16.88	0.11	R	FVKDDGSSK	F					4927: Scan 3822 (rt=7.21614) [H:\DATA-2018\heruonan\20181022\5.raw]
1		gi|1304401852|gb|AUD09459.1|	gi|1304401852|gb|AUD09459.1| heme catalase [Chaetomium thermophilum var. dissitum]	4338	79690	253	158	27	21	33.6	2912	1	0	1	4.917.471	9.814.795	2	9.814.767	0.0028	256	264	1	20.1	0.055	R	FVKDDGSSK	F					5763: Scan 4481 (rt=8.10453) [H:\DATA-2018\heruonan\20181022\5.raw]
1		gi|1304401852|gb|AUD09459.1|	gi|1304401852|gb|AUD09459.1| heme catalase [Chaetomium thermophilum var. dissitum]	4338	79690	253	158	27	21	33.6	2913	1	0	1	4.917.471	9.814.796	2	9.814.767	0.0029	256	264	1	3.14	2.7	R	FVKDDGSSK	F					1979: Scan 1975 (rt=5.12538) [H:\DATA-2018\heruonan\20181022\5.raw]
1		gi|1304401852|gb|AUD09459.1|	gi|1304401852|gb|AUD09459.1| heme catalase [Chaetomium thermophilum var. dissitum]	4338	79690	253	158	27	21	33.6	2915	1	0	1	4.917.472	9.814.799	2	9.814.767	0.0032	256	264	1	14.55	0.2	R	FVKDDGSSK	F					5480: Scan 4245 (rt=7.75983) [H:\DATA-2018\heruonan\20181022\5.raw]
1		gi|1304401852|gb|AUD09459.1|	gi|1304401852|gb|AUD09459.1| heme catalase [Chaetomium thermophilum var. dissitum]	4338	79690	253	158	27	21	33.6	2916	1	0	1	4.917.473	9.814.801	2	9.814.767	0.0034	256	264	1	30.54	0.0035	R	FVKDDGSSK	F					1316: Scan 1523 (rt=4.61258) [H:\DATA-2018\heruonan\20181022\5.raw]
1		gi|1304401852|gb|AUD09459.1|	gi|1304401852|gb|AUD09459.1| heme catalase [Chaetomium thermophilum var. dissitum]	4338	79690	253	158	27	21	33.6	2917	1	0	1	4.917.475	9.814.804	2	9.814.767	0.0037	256	264	1	16.28	0.094	R	FVKDDGSSK	F					6261: Scan 4901 (rt=8.71989) [H:\DATA-2018\heruonan\20181022\5.raw]
1		gi|1304401852|gb|AUD09459.1|	gi|1304401852|gb|AUD09459.1| heme catalase [Chaetomium thermophilum var. dissitum]	4338	79690	253	158	27	21	33.6	3571	1	0	1	5.152.613	1.028.508	2	1.028.504	0.0041	423	432	0	53.58	1.90E-05	R	DGAGQGFIHK	N					11106: Scan 10403 (rt=19.1474) [H:\DATA-2018\heruonan\20181022\5.raw]
1		gi|1304401852|gb|AUD09459.1|	gi|1304401852|gb|AUD09459.1| heme catalase [Chaetomium thermophilum var. dissitum]	4338	79690	253	158	27	21	33.6	3572	1	0	1	5.152.613	10.285.081	2	1.028.504	0.0042	423	432	0	34.19	0.0016	R	DGAGQGFIHK	N					10432: Scan 9651 (rt=17.7898) [H:\DATA-2018\heruonan\20181022\5.raw]
1		gi|1304401852|gb|AUD09459.1|	gi|1304401852|gb|AUD09459.1| heme catalase [Chaetomium thermophilum var. dissitum]	4338	79690	253	158	27	21	33.6	3573	1	0	1	5.152.613	10.285.081	2	1.028.504	0.0042	423	432	0	41.16	0.00033	R	DGAGQGFIHK	N					10584: Scan 9824 (rt=18.1309) [H:\DATA-2018\heruonan\20181022\5.raw]
1		gi|1304401852|gb|AUD09459.1|	gi|1304401852|gb|AUD09459.1| heme catalase [Chaetomium thermophilum var. dissitum]	4338	79690	253	158	27	21	33.6	3574	1	0	1	5.152.614	10.285.083	2	1.028.504	0.0044	423	432	0	58.72	6.50E-06	R	DGAGQGFIHK	N					10914: Scan 10196 (rt=18.8069) [H:\DATA-2018\heruonan\20181022\5.raw]
1		gi|1304401852|gb|AUD09459.1|	gi|1304401852|gb|AUD09459.1| heme catalase [Chaetomium thermophilum var. dissitum]	4338	79690	253	158	27	21	33.6	3575	1	0	1	5.152.615	10.285.084	2	1.028.504	0.0044	423	432	0	14.68	0.17	R	DGAGQGFIHK	N					12091: Scan 11454 (rt=20.7237) [H:\DATA-2018\heruonan\20181022\5.raw]
1		gi|1304401852|gb|AUD09459.1|	gi|1304401852|gb|AUD09459.1| heme catalase [Chaetomium thermophilum var. dissitum]	4338	79690	253	158	27	21	33.6	3576	1	0	1	5.152.615	10.285.084	2	1.028.504	0.0045	423	432	0	58.75	6.50E-06	R	DGAGQGFIHK	N					10742: Scan 10006 (rt=18.4667) [H:\DATA-2018\heruonan\20181022\5.raw]
1		gi|1304401852|gb|AUD09459.1|	gi|1304401852|gb|AUD09459.1| heme catalase [Chaetomium thermophilum var. dissitum]	4338	79690	253	158	27	21	33.6	3577	1	0	1	10.295.159	10.285.086	1	1.028.504	0.0047	423	432	0	8.09	0.75	R	DGAGQGFIHK	N					10993: Scan 10273 (rt=18.9239) [H:\DATA-2018\heruonan\20181022\5.raw]
1		gi|1304401852|gb|AUD09459.1|	gi|1304401852|gb|AUD09459.1| heme catalase [Chaetomium thermophilum var. dissitum]	4338	79690	253	158	27	21	33.6	3578	1	0	1	5.152.618	1.028.509	2	1.028.504	0.0051	423	432	0	30.36	0.0046	R	DGAGQGFIHK	N					11392: Scan 10717 (rt=19.6166) [H:\DATA-2018\heruonan\20181022\5.raw]
1		gi|1304401852|gb|AUD09459.1|	gi|1304401852|gb|AUD09459.1| heme catalase [Chaetomium thermophilum var. dissitum]	4338	79690	253	158	27	21	33.6	4140	1	0	1	3.568.673	10.675.802	3	10.675.764	0.0038	706	714	1	31.06	0.0035	K	FKEGLATFR	F					19648: Scan 18560 (rt=29.6505) [H:\DATA-2018\heruonan\20181022\5.raw]
1		gi|1304401852|gb|AUD09459.1|	gi|1304401852|gb|AUD09459.1| heme catalase [Chaetomium thermophilum var. dissitum]	4338	79690	253	158	27	21	33.6	4141	1	0	1	5.347.974	10.675.803	2	10.675.764	0.0039	706	714	1	42.5	0.00028	K	FKEGLATFR	F					19612: Scan 18528 (rt=29.6135) [H:\DATA-2018\heruonan\20181022\5.raw]
1		gi|1304401852|gb|AUD09459.1|	gi|1304401852|gb|AUD09459.1| heme catalase [Chaetomium thermophilum var. dissitum]	4338	79690	253	158	27	21	33.6	4267	1	0	1	3.611.784	10.805.133	3	10.805.101	0.0032	91	98	0	17.87	0.068	K	IQHFDHER	V					7843: Scan 6568 (rt=11.6912) [H:\DATA-2018\heruonan\20181022\5.raw]
1		gi|1304401852|gb|AUD09459.1|	gi|1304401852|gb|AUD09459.1| heme catalase [Chaetomium thermophilum var. dissitum]	4338	79690	253	158	27	21	33.6	4268	1	0	1	541.264	10.805.135	2	10.805.101	0.0034	91	98	0	1.7	2.8	K	IQHFDHER	V					8720: Scan 7605 (rt=13.7487) [H:\DATA-2018\heruonan\20181022\5.raw]
1		gi|1304401852|gb|AUD09459.1|	gi|1304401852|gb|AUD09459.1| heme catalase [Chaetomium thermophilum var. dissitum]	4338	79690	253	158	27	21	33.6	4269	1	0	1	5.412.642	10.805.138	2	10.805.101	0.0037	91	98	0	29.79	0.0041	K	IQHFDHER	V					7660: Scan 6376 (rt=11.3298) [H:\DATA-2018\heruonan\20181022\5.raw]
1		gi|1304401852|gb|AUD09459.1|	gi|1304401852|gb|AUD09459.1| heme catalase [Chaetomium thermophilum var. dissitum]	4338	79690	253	158	27	21	33.6	4270	1	0	1	5.412.643	1.080.514	2	10.805.101	0.0039	91	98	0	26.24	0.0099	K	IQHFDHER	V					8123: Scan 6899 (rt=12.3441) [H:\DATA-2018\heruonan\20181022\5.raw]
1		gi|1304401852|gb|AUD09459.1|	gi|1304401852|gb|AUD09459.1| heme catalase [Chaetomium thermophilum var. dissitum]	4338	79690	253	158	27	21	33.6	4271	1	0	1	5.412.643	1.080.514	2	10.805.101	0.0039	91	98	0	44.09	0.00016	K	IQHFDHER	V					7835: Scan 6557 (rt=11.6674) [H:\DATA-2018\heruonan\20181022\5.raw]
1		gi|1304401852|gb|AUD09459.1|	gi|1304401852|gb|AUD09459.1| heme catalase [Chaetomium thermophilum var. dissitum]	4338	79690	253	158	27	21	33.6	4272	1	0	1	5.412.643	10.805.141	2	10.805.101	0.004	91	98	0	29.84	0.0043	K	IQHFDHER	V					7969: Scan 6720 (rt=12.0083) [H:\DATA-2018\heruonan\20181022\5.raw]
1		gi|1304401852|gb|AUD09459.1|	gi|1304401852|gb|AUD09459.1| heme catalase [Chaetomium thermophilum var. dissitum]	4338	79690	253	158	27	21	33.6	4273	1	0	1	3.611.787	10.805.142	3	10.805.101	0.0042	91	98	0	17.43	0.075	K	IQHFDHER	V					7977: Scan 6729 (rt=12.0309) [H:\DATA-2018\heruonan\20181022\5.raw]
1		gi|1304401852|gb|AUD09459.1|	gi|1304401852|gb|AUD09459.1| heme catalase [Chaetomium thermophilum var. dissitum]	4338	79690	253	158	27	21	33.6	4274	1	0	1	3.611.788	10.805.145	3	10.805.101	0.0044	91	98	0	17.45	0.075	K	IQHFDHER	V					7661: Scan 6377 (rt=11.3307) [H:\DATA-2018\heruonan\20181022\5.raw]
1		gi|1304401852|gb|AUD09459.1|	gi|1304401852|gb|AUD09459.1| heme catalase [Chaetomium thermophilum var. dissitum]	4338	79690	253	158	27	21	33.6	4879	1	0	1	5.568.163	11.116.181	2	11.116.138	0.0042	663	673	0	54	2.30E-05	R	WGKPVGGLGNK	V					13897: Scan 13209 (rt=23.1577) [H:\DATA-2018\heruonan\20181022\5.raw]
1		gi|1304401852|gb|AUD09459.1|	gi|1304401852|gb|AUD09459.1| heme catalase [Chaetomium thermophilum var. dissitum]	4338	79690	253	158	27	21	33.6	4880	1	0	1	5.568.164	11.116.182	2	11.116.138	0.0043	663	673	0	52.8	3.10E-05	R	WGKPVGGLGNK	V					14195: Scan 13482 (rt=23.5029) [H:\DATA-2018\heruonan\20181022\5.raw]
1		gi|1304401852|gb|AUD09459.1|	gi|1304401852|gb|AUD09459.1| heme catalase [Chaetomium thermophilum var. dissitum]	4338	79690	253	158	27	21	33.6	4881	1	0	1	11.126.256	11.116.183	1	11.116.138	0.0045	663	673	0	16.92	0.12	R	WGKPVGGLGNK	V					14136: Scan 13430 (rt=23.4383) [H:\DATA-2018\heruonan\20181022\5.raw]
1		gi|1304401852|gb|AUD09459.1|	gi|1304401852|gb|AUD09459.1| heme catalase [Chaetomium thermophilum var. dissitum]	4338	79690	253	158	27	21	33.6	5312	1	0	1	5.687.918	11.355.691	2	11.355.662	0.0028	715	723	1	12.03	0.47	R	FVDRFPLDQ	-					30983: Scan 28260 (rt=40.4967) [H:\DATA-2018\heruonan\20181022\5.raw]
1		gi|1304401852|gb|AUD09459.1|	gi|1304401852|gb|AUD09459.1| heme catalase [Chaetomium thermophilum var. dissitum]	4338	79690	253	158	27	21	33.6	5314	1	0	1	5.687.919	11.355.692	2	11.355.662	0.003	715	723	1	16.13	0.18	R	FVDRFPLDQ	-					46056: Scan 39636 (rt=53.4666) [H:\DATA-2018\heruonan\20181022\5.raw]
1		gi|1304401852|gb|AUD09459.1|	gi|1304401852|gb|AUD09459.1| heme catalase [Chaetomium thermophilum var. dissitum]	4338	79690	253	158	27	21	33.6	5315	1	0	1	11.365.769	11.355.696	1	11.355.662	0.0034	715	723	1	21.71	0.054	R	FVDRFPLDQ	-					26239: Scan 24402 (rt=36.1994) [H:\DATA-2018\heruonan\20181022\5.raw]
1		gi|1304401852|gb|AUD09459.1|	gi|1304401852|gb|AUD09459.1| heme catalase [Chaetomium thermophilum var. dissitum]	4338	79690	253	158	27	21	33.6	5316	1	0	1	5.687.922	11.355.698	2	11.355.662	0.0036	715	723	1	27.21	0.014	R	FVDRFPLDQ	-					26550: Scan 24657 (rt=36.4851) [H:\DATA-2018\heruonan\20181022\5.raw]
1		gi|1304401852|gb|AUD09459.1|	gi|1304401852|gb|AUD09459.1| heme catalase [Chaetomium thermophilum var. dissitum]	4338	79690	253	158	27	21	33.6	5317	1	0	1	5.687.922	11.355.699	2	11.355.662	0.0037	715	723	1	7.99	1.2	R	FVDRFPLDQ	-					31530: Scan 28718 (rt=41.0126) [H:\DATA-2018\heruonan\20181022\5.raw]
1		gi|1304401852|gb|AUD09459.1|	gi|1304401852|gb|AUD09459.1| heme catalase [Chaetomium thermophilum var. dissitum]	4338	79690	253	158	27	21	33.6	5318	1	0	1	5.687.923	1135.57	2	11.355.662	0.0037	715	723	1	13.16	0.37	R	FVDRFPLDQ	-					43032: Scan 37403 (rt=50.9062) [H:\DATA-2018\heruonan\20181022\5.raw]
1		gi|1304401852|gb|AUD09459.1|	gi|1304401852|gb|AUD09459.1| heme catalase [Chaetomium thermophilum var. dissitum]	4338	79690	253	158	27	21	33.6	5319	1	0	1	5.687.923	1135.57	2	11.355.662	0.0038	715	723	1	38.55	0.0011	R	FVDRFPLDQ	-					27288: Scan 25274 (rt=37.17) [H:\DATA-2018\heruonan\20181022\5.raw]
1		gi|1304401852|gb|AUD09459.1|	gi|1304401852|gb|AUD09459.1| heme catalase [Chaetomium thermophilum var. dissitum]	4338	79690	253	158	27	21	33.6	5320	1	0	1	5.687.923	1135.57	2	11.355.662	0.0038	715	723	1	5.35	2.2	R	FVDRFPLDQ	-					32725: Scan 29670 (rt=42.0751) [H:\DATA-2018\heruonan\20181022\5.raw]
1		gi|1304401852|gb|AUD09459.1|	gi|1304401852|gb|AUD09459.1| heme catalase [Chaetomium thermophilum var. dissitum]	4338	79690	253	158	27	21	33.6	5321	1	0	1	5.687.924	11.355.702	2	11.355.662	0.004	715	723	1	11.93	0.49	R	FVDRFPLDQ	-					47563: Scan 40758 (rt=54.7359) [H:\DATA-2018\heruonan\20181022\5.raw]
1		gi|1304401852|gb|AUD09459.1|	gi|1304401852|gb|AUD09459.1| heme catalase [Chaetomium thermophilum var. dissitum]	4338	79690	253	158	27	21	33.6	5322	1	0	1	5.687.924	11.355.703	2	11.355.662	0.0041	715	723	1	13.7	0.32	R	FVDRFPLDQ	-					33964: Scan 30625 (rt=43.1502) [H:\DATA-2018\heruonan\20181022\5.raw]
1		gi|1304401852|gb|AUD09459.1|	gi|1304401852|gb|AUD09459.1| heme catalase [Chaetomium thermophilum var. dissitum]	4338	79690	253	158	27	21	33.6	5323	1	0	1	5.687.925	11.355.703	2	11.355.662	0.0041	715	723	1	28.87	0.0099	R	FVDRFPLDQ	-					26166: Scan 24342 (rt=36.134) [H:\DATA-2018\heruonan\20181022\5.raw]
1		gi|1304401852|gb|AUD09459.1|	gi|1304401852|gb|AUD09459.1| heme catalase [Chaetomium thermophilum var. dissitum]	4338	79690	253	158	27	21	33.6	5324	1	0	1	5.687.925	11.355.704	2	11.355.662	0.0042	715	723	1	10.25	0.71	R	FVDRFPLDQ	-					42502: Scan 37002 (rt=50.4385) [H:\DATA-2018\heruonan\20181022\5.raw]
1		gi|1304401852|gb|AUD09459.1|	gi|1304401852|gb|AUD09459.1| heme catalase [Chaetomium thermophilum var. dissitum]	4338	79690	253	158	27	21	33.6	5325	1	0	1	5.687.925	11.355.704	2	11.355.662	0.0042	715	723	1	17.01	0.15	R	FVDRFPLDQ	-					46570: Scan 40010 (rt=53.8993) [H:\DATA-2018\heruonan\20181022\5.raw]
1		gi|1304401852|gb|AUD09459.1|	gi|1304401852|gb|AUD09459.1| heme catalase [Chaetomium thermophilum var. dissitum]	4338	79690	253	158	27	21	33.6	5326	1	0	1	5.687.925	11.355.704	2	11.355.662	0.0042	715	723	1	1.27	5.6	R	FVDRFPLDQ	-					51422: Scan 43622 (rt=58.0117) [H:\DATA-2018\heruonan\20181022\5.raw]
1		gi|1304401852|gb|AUD09459.1|	gi|1304401852|gb|AUD09459.1| heme catalase [Chaetomium thermophilum var. dissitum]	4338	79690	253	158	27	21	33.6	5327	1	0	1	5.687.926	11.355.705	2	11.355.662	0.0043	715	723	1	0.87	6.1	R	FVDRFPLDQ	-					43489: Scan 37747 (rt=51.3028) [H:\DATA-2018\heruonan\20181022\5.raw]
1		gi|1304401852|gb|AUD09459.1|	gi|1304401852|gb|AUD09459.1| heme catalase [Chaetomium thermophilum var. dissitum]	4338	79690	253	158	27	21	33.6	5328	1	0	1	5.687.926	11.355.706	2	11.355.662	0.0044	715	723	1	26.48	0.017	R	FVDRFPLDQ	-					26908: Scan 24964 (rt=36.8226) [H:\DATA-2018\heruonan\20181022\5.raw]
1		gi|1304401852|gb|AUD09459.1|	gi|1304401852|gb|AUD09459.1| heme catalase [Chaetomium thermophilum var. dissitum]	4338	79690	253	158	27	21	33.6	5329	1	0	1	5.687.926	11.355.706	2	11.355.662	0.0044	715	723	1	12.38	0.43	R	FVDRFPLDQ	-					41199: Scan 36063 (rt=49.3439) [H:\DATA-2018\heruonan\20181022\5.raw]
1		gi|1304401852|gb|AUD09459.1|	gi|1304401852|gb|AUD09459.1| heme catalase [Chaetomium thermophilum var. dissitum]	4338	79690	253	158	27	21	33.6	5331	1	0	1	5.687.926	11.355.707	2	11.355.662	0.0045	715	723	1	32.44	0.0043	R	FVDRFPLDQ	-					27708: Sum of 2 scans in range 25607 (rt=37.542) to 25643 (rt=37.5835) [H:\DATA-2018\heruonan\20181022\5.raw]
1		gi|1304401852|gb|AUD09459.1|	gi|1304401852|gb|AUD09459.1| heme catalase [Chaetomium thermophilum var. dissitum]	4338	79690	253	158	27	21	33.6	5332	1	0	1	5.687.927	11.355.709	2	11.355.662	0.0047	715	723	1	12.92	0.37	R	FVDRFPLDQ	-					38812: Scan 34251 (rt=47.2655) [H:\DATA-2018\heruonan\20181022\5.raw]
1		gi|1304401852|gb|AUD09459.1|	gi|1304401852|gb|AUD09459.1| heme catalase [Chaetomium thermophilum var. dissitum]	4338	79690	253	158	27	21	33.6	5333	1	0	1	5.687.927	11.355.709	2	11.355.662	0.0047	715	723	1	14.48	0.26	R	FVDRFPLDQ	-					47137: Sum of 2 scans in range 40423 (rt=54.3638) to 40439 (rt=54.3818) [H:\DATA-2018\heruonan\20181022\5.raw]
1		gi|1304401852|gb|AUD09459.1|	gi|1304401852|gb|AUD09459.1| heme catalase [Chaetomium thermophilum var. dissitum]	4338	79690	253	158	27	21	33.6	5334	1	0	1	5.687.928	1.135.571	2	11.355.662	0.0047	715	723	1	12.94	0.37	R	FVDRFPLDQ	-					39224: Scan 34557 (rt=47.6132) [H:\DATA-2018\heruonan\20181022\5.raw]
1		gi|1304401852|gb|AUD09459.1|	gi|1304401852|gb|AUD09459.1| heme catalase [Chaetomium thermophilum var. dissitum]	4338	79690	253	158	27	21	33.6	5335	1	0	1	5.687.928	1.135.571	2	11.355.662	0.0048	715	723	1	13.21	0.35	R	FVDRFPLDQ	-					41684: Scan 36407 (rt=49.7424) [H:\DATA-2018\heruonan\20181022\5.raw]
1		gi|1304401852|gb|AUD09459.1|	gi|1304401852|gb|AUD09459.1| heme catalase [Chaetomium thermophilum var. dissitum]	4338	79690	253	158	27	21	33.6	5337	1	0	1	5.687.929	11.355.712	2	11.355.662	0.005	715	723	1	8.83	0.94	R	FVDRFPLDQ	-					43911: Scan 38062 (rt=51.6601) [H:\DATA-2018\heruonan\20181022\5.raw]
1		gi|1304401852|gb|AUD09459.1|	gi|1304401852|gb|AUD09459.1| heme catalase [Chaetomium thermophilum var. dissitum]	4338	79690	253	158	27	21	33.6	5338	1	0	1	5.687.931	11.355.716	2	11.355.662	0.0054	715	723	1	19.2	0.087	R	FVDRFPLDQ	-					32254: Scan 29301 (rt=41.6641) [H:\DATA-2018\heruonan\20181022\5.raw]
1		gi|1304401852|gb|AUD09459.1|	gi|1304401852|gb|AUD09459.1| heme catalase [Chaetomium thermophilum var. dissitum]	4338	79690	253	158	27	21	33.6	5339	1	0	1	5.687.933	1.135.572	2	11.355.662	0.0058	715	723	1	2.83	4	R	FVDRFPLDQ	-					35492: Scan 31776 (rt=44.4445) [H:\DATA-2018\heruonan\20181022\5.raw]
1		gi|1304401852|gb|AUD09459.1|	gi|1304401852|gb|AUD09459.1| heme catalase [Chaetomium thermophilum var. dissitum]	4338	79690	253	158	27	21	33.6	5340	1	0	1	5.687.933	1.135.572	2	11.355.662	0.0058	715	723	1	6.15	1.8	R	FVDRFPLDQ	-					45765: Scan 39414 (rt=53.214) [H:\DATA-2018\heruonan\20181022\5.raw]
1		gi|1304401852|gb|AUD09459.1|	gi|1304401852|gb|AUD09459.1| heme catalase [Chaetomium thermophilum var. dissitum]	4338	79690	253	158	27	21	33.6	5341	1	0	1	5.687.934	11.355.721	2	11.355.662	0.0059	715	723	1	5.88	2	R	FVDRFPLDQ	-					40144: Scan 35267 (rt=48.434) [H:\DATA-2018\heruonan\20181022\5.raw]
1		gi|1304401852|gb|AUD09459.1|	gi|1304401852|gb|AUD09459.1| heme catalase [Chaetomium thermophilum var. dissitum]	4338	79690	253	158	27	21	33.6	8602	1	0	1	4.318.698	12.925.875	3	12.925.833	0.0042	245	255	0	59.53	5.30E-06	R	HMDGHGVHTFR	F					9382: Scan 8420 (rt=15.4626) [H:\DATA-2018\heruonan\20181022\5.raw]
1		gi|1304401852|gb|AUD09459.1|	gi|1304401852|gb|AUD09459.1| heme catalase [Chaetomium thermophilum var. dissitum]	4338	79690	253	158	27	21	33.6	8603	1	0	1	6.473.011	12.925.876	2	12.925.833	0.0043	245	255	0	1.97	3.1	R	HMDGHGVHTFR	F					11933: Scan 11298 (rt=20.4919) [H:\DATA-2018\heruonan\20181022\5.raw]
1		gi|1304401852|gb|AUD09459.1|	gi|1304401852|gb|AUD09459.1| heme catalase [Chaetomium thermophilum var. dissitum]	4338	79690	253	158	27	21	33.6	8604	1	0	1	6.473.012	12.925.878	2	12.925.833	0.0045	245	255	0	47.7	8.40E-05	R	HMDGHGVHTFR	F					10076: Scan 9259 (rt=17.1481) [H:\DATA-2018\heruonan\20181022\5.raw]
1		gi|1304401852|gb|AUD09459.1|	gi|1304401852|gb|AUD09459.1| heme catalase [Chaetomium thermophilum var. dissitum]	4338	79690	253	158	27	21	33.6	8605	1	0	1	6.473.012	12.925.878	2	12.925.833	0.0046	245	255	0	72.42	2.80E-07	R	HMDGHGVHTFR	F					9379: Scan 8412 (rt=15.4347) [H:\DATA-2018\heruonan\20181022\5.raw]
1		gi|1304401852|gb|AUD09459.1|	gi|1304401852|gb|AUD09459.1| heme catalase [Chaetomium thermophilum var. dissitum]	4338	79690	253	158	27	21	33.6	8607	1	0	1	6.473.012	12.925.879	2	12.925.833	0.0046	245	255	0	48.68	6.70E-05	R	HMDGHGVHTFR	F					9757: Scan 8888 (rt=16.4528) [H:\DATA-2018\heruonan\20181022\5.raw]
1		gi|1304401852|gb|AUD09459.1|	gi|1304401852|gb|AUD09459.1| heme catalase [Chaetomium thermophilum var. dissitum]	4338	79690	253	158	27	21	33.6	8608	1	0	1	6.473.013	1.292.588	2	12.925.833	0.0047	245	255	0	5.19	1.5	R	HMDGHGVHTFR	F					9939: Scan 9099 (rt=16.8591) [H:\DATA-2018\heruonan\20181022\5.raw]
1		gi|1304401852|gb|AUD09459.1|	gi|1304401852|gb|AUD09459.1| heme catalase [Chaetomium thermophilum var. dissitum]	4338	79690	253	158	27	21	33.6	8609	1	0	1	6.473.013	1.292.588	2	12.925.833	0.0047	245	255	0	84.55	1.70E-08	R	HMDGHGVHTFR	F					9491: Scan 8563 (rt=15.7766) [H:\DATA-2018\heruonan\20181022\5.raw]
1		gi|1304401852|gb|AUD09459.1|	gi|1304401852|gb|AUD09459.1| heme catalase [Chaetomium thermophilum var. dissitum]	4338	79690	253	158	27	21	33.6	8610	1	0	1	431.87	12.925.881	3	12.925.833	0.0048	245	255	0	11.69	0.34	R	HMDGHGVHTFR	F					9743: Scan 8863 (rt=16.39) [H:\DATA-2018\heruonan\20181022\5.raw]
1		gi|1304401852|gb|AUD09459.1|	gi|1304401852|gb|AUD09459.1| heme catalase [Chaetomium thermophilum var. dissitum]	4338	79690	253	158	27	21	33.6	8611	1	0	1	6.473.014	12.925.882	2	12.925.833	0.0049	245	255	0	66.84	1.00E-06	R	HMDGHGVHTFR	F					9622: Scan 8723 (rt=16.1157) [H:\DATA-2018\heruonan\20181022\5.raw]
1		gi|1304401852|gb|AUD09459.1|	gi|1304401852|gb|AUD09459.1| heme catalase [Chaetomium thermophilum var. dissitum]	4338	79690	253	158	27	21	33.6	8612	1	0	1	431.87	12.925.883	3	12.925.833	0.005	245	255	0	54.49	1.80E-05	R	HMDGHGVHTFR	F					9496: Scan 8571 (rt=15.7977) [H:\DATA-2018\heruonan\20181022\5.raw]
1		gi|1304401852|gb|AUD09459.1|	gi|1304401852|gb|AUD09459.1| heme catalase [Chaetomium thermophilum var. dissitum]	4338	79690	253	158	27	21	33.6	8613	1	0	1	6.473.014	12.925.883	2	12.925.833	0.005	245	255	0	30.42	0.0045	R	HMDGHGVHTFR	F					9897: Sum of 3 scans in range 9052 (rt=16.7574) to 9075 (rt=16.8037) [H:\DATA-2018\heruonan\20181022\5.raw]
1		gi|1304401852|gb|AUD09459.1|	gi|1304401852|gb|AUD09459.1| heme catalase [Chaetomium thermophilum var. dissitum]	4338	79690	253	158	27	21	33.6	8614	1	0	1	6.473.015	12.925.883	2	12.925.833	0.005	245	255	0	40.49	0.00044	R	HMDGHGVHTFR	F					10386: Scan 9595 (rt=17.6882) [H:\DATA-2018\heruonan\20181022\5.raw]
1		gi|1304401852|gb|AUD09459.1|	gi|1304401852|gb|AUD09459.1| heme catalase [Chaetomium thermophilum var. dissitum]	4338	79690	253	158	27	21	33.6	8615	1	0	1	4.318.701	12.925.884	3	12.925.833	0.0051	245	255	0	3.76	2.1	R	HMDGHGVHTFR	F					10261: Scan 9467 (rt=17.4616) [H:\DATA-2018\heruonan\20181022\5.raw]
1		gi|1304401852|gb|AUD09459.1|	gi|1304401852|gb|AUD09459.1| heme catalase [Chaetomium thermophilum var. dissitum]	4338	79690	253	158	27	21	33.6	8617	1	0	1	6.473.019	12.925.892	2	12.925.833	0.0059	245	255	0	18.2	0.075	R	HMDGHGVHTFR	F					10553: Scan 9791 (rt=18.0646) [H:\DATA-2018\heruonan\20181022\5.raw]
1		gi|1304401852|gb|AUD09459.1|	gi|1304401852|gb|AUD09459.1| heme catalase [Chaetomium thermophilum var. dissitum]	4338	79690	253	158	27	21	33.6	8619	1	0	1	6.473.021	12.925.897	2	12.925.833	0.0064	245	255	0	3.53	2.2	R	HMDGHGVHTFR	F					10195: Scan 9392 (rt=17.3456) [H:\DATA-2018\heruonan\20181022\5.raw]
1		gi|1304401852|gb|AUD09459.1|	gi|1304401852|gb|AUD09459.1| heme catalase [Chaetomium thermophilum var. dissitum]	4338	79690	253	158	27	21	33.6	8735	1	0	1	12.976.831	12.966.758	1	12.966.714	0.0044	78	88	0	19.1	0.074	R	GSTLLEDFIFR	Q					51287: Scan 43515 (rt=57.8841) [H:\DATA-2018\heruonan\20181022\5.raw]
1		gi|1304401852|gb|AUD09459.1|	gi|1304401852|gb|AUD09459.1| heme catalase [Chaetomium thermophilum var. dissitum]	4338	79690	253	158	27	21	33.6	8736	1	0	1	6.493.452	12.966.759	2	12.966.714	0.0045	78	88	0	53.02	3.00E-05	R	GSTLLEDFIFR	Q					52633: Scan 44562 (rt=59.2523) [H:\DATA-2018\heruonan\20181022\5.raw]
1		gi|1304401852|gb|AUD09459.1|	gi|1304401852|gb|AUD09459.1| heme catalase [Chaetomium thermophilum var. dissitum]	4338	79690	253	158	27	21	33.6	8737	1	0	1	6.493.453	12.966.761	2	12.966.714	0.0047	78	88	0	57.19	1.20E-05	R	GSTLLEDFIFR	Q					44566: Scan 38520 (rt=52.1951) [H:\DATA-2018\heruonan\20181022\5.raw]
1		gi|1304401852|gb|AUD09459.1|	gi|1304401852|gb|AUD09459.1| heme catalase [Chaetomium thermophilum var. dissitum]	4338	79690	253	158	27	21	33.6	8738	1	0	1	6.493.454	12.966.762	2	12.966.714	0.0048	78	88	0	64.32	2.20E-06	R	GSTLLEDFIFR	Q					51658: Scan 43803 (rt=58.2333) [H:\DATA-2018\heruonan\20181022\5.raw]
1		gi|1304401852|gb|AUD09459.1|	gi|1304401852|gb|AUD09459.1| heme catalase [Chaetomium thermophilum var. dissitum]	4338	79690	253	158	27	21	33.6	8739	1	0	1	6.493.454	12.966.762	2	12.966.714	0.0048	78	88	0	69.98	6.10E-07	R	GSTLLEDFIFR	Q					51289: Scan 43518 (rt=57.8886) [H:\DATA-2018\heruonan\20181022\5.raw]
1		gi|1304401852|gb|AUD09459.1|	gi|1304401852|gb|AUD09459.1| heme catalase [Chaetomium thermophilum var. dissitum]	4338	79690	253	158	27	21	33.6	8740	1	0	1	6.493.455	12.966.763	2	12.966.714	0.0049	78	88	0	20.41	0.055	R	GSTLLEDFIFR	Q					37191: Scan 33061 (rt=45.9073) [H:\DATA-2018\heruonan\20181022\5.raw]
1		gi|1304401852|gb|AUD09459.1|	gi|1304401852|gb|AUD09459.1| heme catalase [Chaetomium thermophilum var. dissitum]	4338	79690	253	158	27	21	33.6	8741	1	0	1	6.493.455	12.966.764	2	12.966.714	0.005	78	88	0	42.32	0.00035	R	GSTLLEDFIFR	Q					52945: Sum of 2 scans in range 44803 (rt=59.5962) to 44817 (rt=59.619) [H:\DATA-2018\heruonan\20181022\5.raw]
1		gi|1304401852|gb|AUD09459.1|	gi|1304401852|gb|AUD09459.1| heme catalase [Chaetomium thermophilum var. dissitum]	4338	79690	253	158	27	21	33.6	8742	1	0	1	6.493.455	12.966.765	2	12.966.714	0.0051	78	88	0	57.1	1.20E-05	R	GSTLLEDFIFR	Q					52315: Scan 44315 (rt=58.9111) [H:\DATA-2018\heruonan\20181022\5.raw]
1		gi|1304401852|gb|AUD09459.1|	gi|1304401852|gb|AUD09459.1| heme catalase [Chaetomium thermophilum var. dissitum]	4338	79690	253	158	27	21	33.6	8743	1	0	1	6.493.457	12.966.769	2	12.966.714	0.0055	78	88	0	51.14	5.10E-05	R	GSTLLEDFIFR	Q					51997: Scan 44064 (rt=58.5761) [H:\DATA-2018\heruonan\20181022\5.raw]
1		gi|1304401852|gb|AUD09459.1|	gi|1304401852|gb|AUD09459.1| heme catalase [Chaetomium thermophilum var. dissitum]	4338	79690	253	158	27	21	33.6	8744	1	0	1	6.493.458	12.966.771	2	12.966.714	0.0057	78	88	0	49.24	8.20E-05	R	GSTLLEDFIFR	Q					53266: Scan 45056 (rt=59.9624) [H:\DATA-2018\heruonan\20181022\5.raw]
1		gi|1304401852|gb|AUD09459.1|	gi|1304401852|gb|AUD09459.1| heme catalase [Chaetomium thermophilum var. dissitum]	4338	79690	253	158	27	21	33.6	9002	1	0	1	6.552.987	13.085.829	2	13.085.782	0.0047	245	255	0	18.89	0.042	R	HMDGHGVHTFR	F	Oxidation (M)	0.01000000000.0			8835: Scan 7759 (rt=14.0995) [H:\DATA-2018\heruonan\20181022\5.raw]
1		gi|1304401852|gb|AUD09459.1|	gi|1304401852|gb|AUD09459.1| heme catalase [Chaetomium thermophilum var. dissitum]	4338	79690	253	158	27	21	33.6	9003	1	0	1	4.372.016	13.085.831	3	13.085.782	0.0049	245	255	0	42.86	0.00017	R	HMDGHGVHTFR	F	Oxidation (M)	0.01000000000.0			8178: Scan 6973 (rt=12.5011) [H:\DATA-2018\heruonan\20181022\5.raw]
1		gi|1304401852|gb|AUD09459.1|	gi|1304401852|gb|AUD09459.1| heme catalase [Chaetomium thermophilum var. dissitum]	4338	79690	253	158	27	21	33.6	9004	1	0	1	4.372.017	13.085.832	3	13.085.782	0.0049	245	255	0	38.66	0.00044	R	HMDGHGVHTFR	F	Oxidation (M)	0.01000000000.0			8030: Scan 6796 (rt=12.1599) [H:\DATA-2018\heruonan\20181022\5.raw]
1		gi|1304401852|gb|AUD09459.1|	gi|1304401852|gb|AUD09459.1| heme catalase [Chaetomium thermophilum var. dissitum]	4338	79690	253	158	27	21	33.6	9005	1	0	1	6.552.989	13.085.833	2	13.085.782	0.0051	245	255	0	52.82	1.70E-05	R	HMDGHGVHTFR	F	Oxidation (M)	0.01000000000.0			8032: Scan 6798 (rt=12.1614) [H:\DATA-2018\heruonan\20181022\5.raw]
1		gi|1304401852|gb|AUD09459.1|	gi|1304401852|gb|AUD09459.1| heme catalase [Chaetomium thermophilum var. dissitum]	4338	79690	253	158	27	21	33.6	9006	1	0	1	437.202	13.085.843	3	13.085.782	0.0061	245	255	0	46.62	6.60E-05	R	HMDGHGVHTFR	F	Oxidation (M)	0.01000000000.0			8331: Scan 7142 (rt=12.844) [H:\DATA-2018\heruonan\20181022\5.raw]
1		gi|1304401852|gb|AUD09459.1|	gi|1304401852|gb|AUD09459.1| heme catalase [Chaetomium thermophilum var. dissitum]	4338	79690	253	158	27	21	33.6	10397	1	0	1	6.853.597	13.687.048	2	13.687.038	0.0011	389	399	0	27.64	0.013	R	LFSYLDTQLNR	H					32804: Scan 29740 (rt=42.152) [H:\DATA-2018\heruonan\20181022\5.raw]
1		gi|1304401852|gb|AUD09459.1|	gi|1304401852|gb|AUD09459.1| heme catalase [Chaetomium thermophilum var. dissitum]	4338	79690	253	158	27	21	33.6	10398	1	0	1	6.853.613	13.687.081	2	13.687.038	0.0044	389	399	0	10.44	0.66	R	LFSYLDTQLNR	H					27614: Scan 25537 (rt=37.4631) [H:\DATA-2018\heruonan\20181022\5.raw]
1		gi|1304401852|gb|AUD09459.1|	gi|1304401852|gb|AUD09459.1| heme catalase [Chaetomium thermophilum var. dissitum]	4338	79690	253	158	27	21	33.6	10400	1	0	1	6.853.615	13.687.084	2	13.687.038	0.0047	389	399	0	36.19	0.0018	R	LFSYLDTQLNR	H					34598: Scan 31108 (rt=43.6895) [H:\DATA-2018\heruonan\20181022\5.raw]
1		gi|1304401852|gb|AUD09459.1|	gi|1304401852|gb|AUD09459.1| heme catalase [Chaetomium thermophilum var. dissitum]	4338	79690	253	158	27	21	33.6	10401	1	0	1	6.853.615	13.687.084	2	13.687.038	0.0047	389	399	0	15.68	0.2	R	LFSYLDTQLNR	H					28411: Scan 26186 (rt=38.1832) [H:\DATA-2018\heruonan\20181022\5.raw]
1		gi|1304401852|gb|AUD09459.1|	gi|1304401852|gb|AUD09459.1| heme catalase [Chaetomium thermophilum var. dissitum]	4338	79690	253	158	27	21	33.6	10403	1	0	1	6.853.616	13.687.087	2	13.687.038	0.005	389	399	0	24.61	0.026	R	LFSYLDTQLNR	H					33218: Scan 30048 (rt=42.505) [H:\DATA-2018\heruonan\20181022\5.raw]
1		gi|1304401852|gb|AUD09459.1|	gi|1304401852|gb|AUD09459.1| heme catalase [Chaetomium thermophilum var. dissitum]	4338	79690	253	158	27	21	33.6	10405	1	0	1	6.853.618	1.368.709	2	13.687.038	0.0052	389	399	0	8.02	1.2	R	LFSYLDTQLNR	H					42581: Scan 37064 (rt=50.507) [H:\DATA-2018\heruonan\20181022\5.raw]
1		gi|1304401852|gb|AUD09459.1|	gi|1304401852|gb|AUD09459.1| heme catalase [Chaetomium thermophilum var. dissitum]	4338	79690	253	158	27	21	33.6	10407	1	0	1	6.853.618	1.368.709	2	13.687.038	0.0053	389	399	0	37.31	0.0014	R	LFSYLDTQLNR	H					30771: Scan 28085 (rt=40.3014) [H:\DATA-2018\heruonan\20181022\5.raw]
1		gi|1304401852|gb|AUD09459.1|	gi|1304401852|gb|AUD09459.1| heme catalase [Chaetomium thermophilum var. dissitum]	4338	79690	253	158	27	21	33.6	10408	1	0	1	6.853.618	1.368.709	2	13.687.038	0.0053	389	399	0	28.65	0.01	R	LFSYLDTQLNR	H					31914: Scan 29023 (rt=41.352) [H:\DATA-2018\heruonan\20181022\5.raw]
1		gi|1304401852|gb|AUD09459.1|	gi|1304401852|gb|AUD09459.1| heme catalase [Chaetomium thermophilum var. dissitum]	4338	79690	253	158	27	21	33.6	10409	1	0	1	6.853.618	13.687.091	2	13.687.038	0.0053	389	399	0	45.76	0.0002	R	LFSYLDTQLNR	H					31513: Scan 28702 (rt=40.9954) [H:\DATA-2018\heruonan\20181022\5.raw]
1		gi|1304401852|gb|AUD09459.1|	gi|1304401852|gb|AUD09459.1| heme catalase [Chaetomium thermophilum var. dissitum]	4338	79690	253	158	27	21	33.6	10410	1	0	1	4.572.436	13.687.091	3	13.687.038	0.0053	389	399	0	12.32	0.45	R	LFSYLDTQLNR	H					31300: Scan 28518 (rt=40.7893) [H:\DATA-2018\heruonan\20181022\5.raw]
1		gi|1304401852|gb|AUD09459.1|	gi|1304401852|gb|AUD09459.1| heme catalase [Chaetomium thermophilum var. dissitum]	4338	79690	253	158	27	21	33.6	10411	1	0	1	6.853.618	13.687.091	2	13.687.038	0.0054	389	399	0	45.43	0.00022	R	LFSYLDTQLNR	H					31147: Scan 28394 (rt=40.6522) [H:\DATA-2018\heruonan\20181022\5.raw]
1		gi|1304401852|gb|AUD09459.1|	gi|1304401852|gb|AUD09459.1| heme catalase [Chaetomium thermophilum var. dissitum]	4338	79690	253	158	27	21	33.6	10412	1	0	1	4.572.437	13.687.092	3	13.687.038	0.0054	389	399	0	43.69	0.00032	R	LFSYLDTQLNR	H					30870: Scan 28166 (rt=40.3882) [H:\DATA-2018\heruonan\20181022\5.raw]
1		gi|1304401852|gb|AUD09459.1|	gi|1304401852|gb|AUD09459.1| heme catalase [Chaetomium thermophilum var. dissitum]	4338	79690	253	158	27	21	33.6	10413	1	0	1	685.362	13.687.095	2	13.687.038	0.0058	389	399	0	17.64	0.13	R	LFSYLDTQLNR	H					35009: Scan 31418 (rt=44.0438) [H:\DATA-2018\heruonan\20181022\5.raw]
1		gi|1304401852|gb|AUD09459.1|	gi|1304401852|gb|AUD09459.1| heme catalase [Chaetomium thermophilum var. dissitum]	4338	79690	253	158	27	21	33.6	10414	1	0	1	685.362	13.687.095	2	13.687.038	0.0058	389	399	0	25.71	0.02	R	LFSYLDTQLNR	H					41109: Scan 35999 (rt=49.2717) [H:\DATA-2018\heruonan\20181022\5.raw]
1		gi|1304401852|gb|AUD09459.1|	gi|1304401852|gb|AUD09459.1| heme catalase [Chaetomium thermophilum var. dissitum]	4338	79690	253	158	27	21	33.6	10415	1	0	1	6.853.623	13.687.101	2	13.687.038	0.0063	389	399	0	17.02	0.15	R	LFSYLDTQLNR	H					26484: Scan 24602 (rt=36.4231) [H:\DATA-2018\heruonan\20181022\5.raw]
1		gi|1304401852|gb|AUD09459.1|	gi|1304401852|gb|AUD09459.1| heme catalase [Chaetomium thermophilum var. dissitum]	4338	79690	253	158	27	21	33.6	10417	1	0	1	6.853.624	13.687.103	2	13.687.038	0.0065	389	399	0	21.12	0.057	R	LFSYLDTQLNR	H					33663: Scan 30387 (rt=42.877) [H:\DATA-2018\heruonan\20181022\5.raw]
1		gi|1304401852|gb|AUD09459.1|	gi|1304401852|gb|AUD09459.1| heme catalase [Chaetomium thermophilum var. dissitum]	4338	79690	253	158	27	21	33.6	10418	1	0	1	6.853.627	13.687.109	2	13.687.038	0.0072	389	399	0	7.28	1.3	R	LFSYLDTQLNR	H					36237: Scan 32341 (rt=45.0835) [H:\DATA-2018\heruonan\20181022\5.raw]
1		gi|1304401852|gb|AUD09459.1|	gi|1304401852|gb|AUD09459.1| heme catalase [Chaetomium thermophilum var. dissitum]	4338	79690	253	158	27	21	33.6	12501	1	0	1	7.238.659	14.457.172	2	14.457.151	0.0022	376	388	0	25.08	0.025	R	GIDFSEDPLLQGR	L					50650: Scan 43038 (rt=57.3104) [H:\DATA-2018\heruonan\20181022\5.raw]
1		gi|1304401852|gb|AUD09459.1|	gi|1304401852|gb|AUD09459.1| heme catalase [Chaetomium thermophilum var. dissitum]	4338	79690	253	158	27	21	33.6	12502	1	0	1	7.238.665	14.457.184	2	14.457.151	0.0033	376	388	0	17.72	0.13	R	GIDFSEDPLLQGR	L					43440: Scan 37707 (rt=51.2539) [H:\DATA-2018\heruonan\20181022\5.raw]
1		gi|1304401852|gb|AUD09459.1|	gi|1304401852|gb|AUD09459.1| heme catalase [Chaetomium thermophilum var. dissitum]	4338	79690	253	158	27	21	33.6	12503	1	0	1	7.238.666	14.457.187	2	14.457.151	0.0036	376	388	0	28.72	0.01	R	GIDFSEDPLLQGR	L					42098: Scan 36710 (rt=50.1006) [H:\DATA-2018\heruonan\20181022\5.raw]
1		gi|1304401852|gb|AUD09459.1|	gi|1304401852|gb|AUD09459.1| heme catalase [Chaetomium thermophilum var. dissitum]	4338	79690	253	158	27	21	33.6	12505	1	0	1	7.238.668	1.445.719	2	14.457.151	0.004	376	388	0	32.69	0.004	R	GIDFSEDPLLQGR	L					48562: Scan 41502 (rt=55.5613) [H:\DATA-2018\heruonan\20181022\5.raw]
1		gi|1304401852|gb|AUD09459.1|	gi|1304401852|gb|AUD09459.1| heme catalase [Chaetomium thermophilum var. dissitum]	4338	79690	253	158	27	21	33.6	12506	1	0	1	7.238.669	14.457.193	2	14.457.151	0.0042	376	388	0	50.87	6.60E-05	R	GIDFSEDPLLQGR	L					35174: Scan 31530 (rt=44.1706) [H:\DATA-2018\heruonan\20181022\5.raw]
1		gi|1304401852|gb|AUD09459.1|	gi|1304401852|gb|AUD09459.1| heme catalase [Chaetomium thermophilum var. dissitum]	4338	79690	253	158	27	21	33.6	12507	1	0	1	723.867	14.457.195	2	14.457.151	0.0045	376	388	0	39.15	0.00099	R	GIDFSEDPLLQGR	L					39029: Scan 34407 (rt=47.4405) [H:\DATA-2018\heruonan\20181022\5.raw]
1		gi|1304401852|gb|AUD09459.1|	gi|1304401852|gb|AUD09459.1| heme catalase [Chaetomium thermophilum var. dissitum]	4338	79690	253	158	27	21	33.6	12508	1	0	1	7.238.671	14.457.197	2	14.457.151	0.0047	376	388	0	44.71	0.00027	R	GIDFSEDPLLQGR	L					48985: Scan 41818 (rt=55.9095) [H:\DATA-2018\heruonan\20181022\5.raw]
1		gi|1304401852|gb|AUD09459.1|	gi|1304401852|gb|AUD09459.1| heme catalase [Chaetomium thermophilum var. dissitum]	4338	79690	253	158	27	21	33.6	12509	1	0	1	7.238.672	14.457.199	2	14.457.151	0.0049	376	388	0	56.34	1.80E-05	R	GIDFSEDPLLQGR	L					33562: Scan 30311 (rt=42.7933) [H:\DATA-2018\heruonan\20181022\5.raw]
1		gi|1304401852|gb|AUD09459.1|	gi|1304401852|gb|AUD09459.1| heme catalase [Chaetomium thermophilum var. dissitum]	4338	79690	253	158	27	21	33.6	12510	1	0	1	7.238.673	1445.72	2	14.457.151	0.005	376	388	0	36.86	0.0016	R	GIDFSEDPLLQGR	L					51498: Sum of 2 scans in range 43682 (rt=58.0776) to 43716 (rt=58.1205) [H:\DATA-2018\heruonan\20181022\5.raw]
1		gi|1304401852|gb|AUD09459.1|	gi|1304401852|gb|AUD09459.1| heme catalase [Chaetomium thermophilum var. dissitum]	4338	79690	253	158	27	21	33.6	12511	1	0	1	7.238.673	14.457.201	2	14.457.151	0.0051	376	388	0	55.31	2.40E-05	R	GIDFSEDPLLQGR	L					36665: Scan 32658 (rt=45.4413) [H:\DATA-2018\heruonan\20181022\5.raw]
1		gi|1304401852|gb|AUD09459.1|	gi|1304401852|gb|AUD09459.1| heme catalase [Chaetomium thermophilum var. dissitum]	4338	79690	253	158	27	21	33.6	12512	1	0	1	7.238.673	14.457.201	2	14.457.151	0.0051	376	388	0	48.53	0.00011	R	GIDFSEDPLLQGR	L					37059: Scan 32966 (rt=45.7963) [H:\DATA-2018\heruonan\20181022\5.raw]
1		gi|1304401852|gb|AUD09459.1|	gi|1304401852|gb|AUD09459.1| heme catalase [Chaetomium thermophilum var. dissitum]	4338	79690	253	158	27	21	33.6	12513	1	0	1	7.238.674	14.457.202	2	14.457.151	0.0052	376	388	0	23.95	0.032	R	GIDFSEDPLLQGR	L					43220: Sum of 2 scans in range 37541 (rt=51.0679) to 37561 (rt=51.0912) [H:\DATA-2018\heruonan\20181022\5.raw]
1		gi|1304401852|gb|AUD09459.1|	gi|1304401852|gb|AUD09459.1| heme catalase [Chaetomium thermophilum var. dissitum]	4338	79690	253	158	27	21	33.6	12514	1	0	1	7.238.674	14.457.203	2	14.457.151	0.0053	376	388	0	59.36	9.30E-06	R	GIDFSEDPLLQGR	L					33159: Scan 29999 (rt=42.448) [H:\DATA-2018\heruonan\20181022\5.raw]
1		gi|1304401852|gb|AUD09459.1|	gi|1304401852|gb|AUD09459.1| heme catalase [Chaetomium thermophilum var. dissitum]	4338	79690	253	158	27	21	33.6	12515	1	0	1	7.238.675	14.457.204	2	14.457.151	0.0053	376	388	0	76.71	1.70E-07	R	GIDFSEDPLLQGR	L					33950: Scan 30615 (rt=43.1405) [H:\DATA-2018\heruonan\20181022\5.raw]
1		gi|1304401852|gb|AUD09459.1|	gi|1304401852|gb|AUD09459.1| heme catalase [Chaetomium thermophilum var. dissitum]	4338	79690	253	158	27	21	33.6	12516	1	0	1	7.238.675	14.457.204	2	14.457.151	0.0053	376	388	0	52.62	4.40E-05	R	GIDFSEDPLLQGR	L					35572: Scan 31839 (rt=44.5164) [H:\DATA-2018\heruonan\20181022\5.raw]
1		gi|1304401852|gb|AUD09459.1|	gi|1304401852|gb|AUD09459.1| heme catalase [Chaetomium thermophilum var. dissitum]	4338	79690	253	158	27	21	33.6	12517	1	0	1	7.238.676	14.457.206	2	14.457.151	0.0055	376	388	0	27.93	0.013	R	GIDFSEDPLLQGR	L					41697: Scan 36415 (rt=49.7525) [H:\DATA-2018\heruonan\20181022\5.raw]
1		gi|1304401852|gb|AUD09459.1|	gi|1304401852|gb|AUD09459.1| heme catalase [Chaetomium thermophilum var. dissitum]	4338	79690	253	158	27	21	33.6	12518	1	0	1	7.238.676	14.457.206	2	14.457.151	0.0055	376	388	0	48.04	0.00013	R	GIDFSEDPLLQGR	L					38404: Scan 33965 (rt=46.941) [H:\DATA-2018\heruonan\20181022\5.raw]
1		gi|1304401852|gb|AUD09459.1|	gi|1304401852|gb|AUD09459.1| heme catalase [Chaetomium thermophilum var. dissitum]	4338	79690	253	158	27	21	33.6	12519	1	0	1	7.238.676	14.457.206	2	14.457.151	0.0056	376	388	0	57.4	1.50E-05	R	GIDFSEDPLLQGR	L					48111: Scan 41157 (rt=55.1772) [H:\DATA-2018\heruonan\20181022\5.raw]
1		gi|1304401852|gb|AUD09459.1|	gi|1304401852|gb|AUD09459.1| heme catalase [Chaetomium thermophilum var. dissitum]	4338	79690	253	158	27	21	33.6	12520	1	0	1	7.238.676	14.457.206	2	14.457.151	0.0056	376	388	0	26.85	0.017	R	GIDFSEDPLLQGR	L					51938: Sum of 2 scans in range 44011 (rt=58.5046) to 44041 (rt=58.5482) [H:\DATA-2018\heruonan\20181022\5.raw]
1		gi|1304401852|gb|AUD09459.1|	gi|1304401852|gb|AUD09459.1| heme catalase [Chaetomium thermophilum var. dissitum]	4338	79690	253	158	27	21	33.6	12521	1	0	1	4.829.143	1.445.721	3	14.457.151	0.0059	376	388	0	25.15	0.025	R	GIDFSEDPLLQGR	L					33806: Scan 30502 (rt=43.0074) [H:\DATA-2018\heruonan\20181022\5.raw]
1		gi|1304401852|gb|AUD09459.1|	gi|1304401852|gb|AUD09459.1| heme catalase [Chaetomium thermophilum var. dissitum]	4338	79690	253	158	27	21	33.6	12522	1	0	1	7.238.678	1.445.721	2	14.457.151	0.006	376	388	0	13.84	0.34	R	GIDFSEDPLLQGR	L					52562: Scan 44512 (rt=59.1893) [H:\DATA-2018\heruonan\20181022\5.raw]
1		gi|1304401852|gb|AUD09459.1|	gi|1304401852|gb|AUD09459.1| heme catalase [Chaetomium thermophilum var. dissitum]	4338	79690	253	158	27	21	33.6	12523	1	0	1	7.238.678	1.445.721	2	14.457.151	0.006	376	388	0	14.03	0.32	R	GIDFSEDPLLQGR	L					49395: Scan 42121 (rt=56.2526) [H:\DATA-2018\heruonan\20181022\5.raw]
1		gi|1304401852|gb|AUD09459.1|	gi|1304401852|gb|AUD09459.1| heme catalase [Chaetomium thermophilum var. dissitum]	4338	79690	253	158	27	21	33.6	12524	1	0	1	7.238.679	14.457.212	2	14.457.151	0.0062	376	388	0	24.41	0.03	R	GIDFSEDPLLQGR	L					35906: Scan 32104 (rt=44.8134) [H:\DATA-2018\heruonan\20181022\5.raw]
1		gi|1304401852|gb|AUD09459.1|	gi|1304401852|gb|AUD09459.1| heme catalase [Chaetomium thermophilum var. dissitum]	4338	79690	253	158	27	21	33.6	12525	1	0	1	7.238.679	14.457.213	2	14.457.151	0.0062	376	388	0	36.05	0.002	R	GIDFSEDPLLQGR	L					47656: Scan 40824 (rt=54.8099) [H:\DATA-2018\heruonan\20181022\5.raw]
1		gi|1304401852|gb|AUD09459.1|	gi|1304401852|gb|AUD09459.1| heme catalase [Chaetomium thermophilum var. dissitum]	4338	79690	253	158	27	21	33.6	12526	1	0	1	7.238.679	14.457.213	2	14.457.151	0.0063	376	388	0	50.74	6.90E-05	R	GIDFSEDPLLQGR	L					34745: Scan 31214 (rt=43.8133) [H:\DATA-2018\heruonan\20181022\5.raw]
1		gi|1304401852|gb|AUD09459.1|	gi|1304401852|gb|AUD09459.1| heme catalase [Chaetomium thermophilum var. dissitum]	4338	79690	253	158	27	21	33.6	12527	1	0	1	7.238.679	14.457.213	2	14.457.151	0.0063	376	388	0	60.89	6.70E-06	R	GIDFSEDPLLQGR	L					36253: Scan 32355 (rt=45.099) [H:\DATA-2018\heruonan\20181022\5.raw]
1		gi|1304401852|gb|AUD09459.1|	gi|1304401852|gb|AUD09459.1| heme catalase [Chaetomium thermophilum var. dissitum]	4338	79690	253	158	27	21	33.6	12528	1	0	1	723.868	14.457.215	2	14.457.151	0.0064	376	388	0	7.74	1.4	R	GIDFSEDPLLQGR	L					46031: Scan 39616 (rt=53.4448) [H:\DATA-2018\heruonan\20181022\5.raw]
1		gi|1304401852|gb|AUD09459.1|	gi|1304401852|gb|AUD09459.1| heme catalase [Chaetomium thermophilum var. dissitum]	4338	79690	253	158	27	21	33.6	12529	1	0	1	7.238.681	14.457.216	2	14.457.151	0.0066	376	388	0	32.95	0.0042	R	GIDFSEDPLLQGR	L					37468: Scan 33271 (rt=46.1491) [H:\DATA-2018\heruonan\20181022\5.raw]
1		gi|1304401852|gb|AUD09459.1|	gi|1304401852|gb|AUD09459.1| heme catalase [Chaetomium thermophilum var. dissitum]	4338	79690	253	158	27	21	33.6	12530	1	0	1	7.238.682	14.457.219	2	14.457.151	0.0069	376	388	0	18.33	0.13	R	GIDFSEDPLLQGR	L					44217: Scan 38270 (rt=51.9052) [H:\DATA-2018\heruonan\20181022\5.raw]
1		gi|1304401852|gb|AUD09459.1|	gi|1304401852|gb|AUD09459.1| heme catalase [Chaetomium thermophilum var. dissitum]	4338	79690	253	158	27	21	33.6	12531	1	0	1	7.238.683	1.445.722	2	14.457.151	0.007	376	388	0	38.24	0.0013	R	GIDFSEDPLLQGR	L					37878: Scan 33574 (rt=46.4958) [H:\DATA-2018\heruonan\20181022\5.raw]
1		gi|1304401852|gb|AUD09459.1|	gi|1304401852|gb|AUD09459.1| heme catalase [Chaetomium thermophilum var. dissitum]	4338	79690	253	158	27	21	33.6	12532	1	0	1	7.238.684	14.457.222	2	14.457.151	0.0072	376	388	0	4.92	2.8	R	GIDFSEDPLLQGR	L					49774: Scan 42390 (rt=56.5545) [H:\DATA-2018\heruonan\20181022\5.raw]
1		gi|1304401852|gb|AUD09459.1|	gi|1304401852|gb|AUD09459.1| heme catalase [Chaetomium thermophilum var. dissitum]	4338	79690	253	158	27	21	33.6	12533	1	0	1	7.238.686	14.457.226	2	14.457.151	0.0076	376	388	0	0.57	7.8	R	GIDFSEDPLLQGR	L					39332: Scan 34640 (rt=47.7086) [H:\DATA-2018\heruonan\20181022\5.raw]
1		gi|1304401852|gb|AUD09459.1|	gi|1304401852|gb|AUD09459.1| heme catalase [Chaetomium thermophilum var. dissitum]	4338	79690	253	158	27	21	33.6	12534	1	0	1	723.869	14.457.235	2	14.457.151	0.0084	376	388	0	15.63	0.25	R	GIDFSEDPLLQGR	L					52909: Scan 44773 (rt=59.5549) [H:\DATA-2018\heruonan\20181022\5.raw]
1		gi|1304401852|gb|AUD09459.1|	gi|1304401852|gb|AUD09459.1| heme catalase [Chaetomium thermophilum var. dissitum]	4338	79690	253	158	27	21	33.6	12535	2	0	1	7.238.696	14.457.247	2	14.457.151	0.0096	376	388	0	7.76	1.5	R	GIDFSEDPLLQGR	L					40424: Sum of 2 scans in range 35479 (rt=48.6745) to 35535 (rt=48.737) [H:\DATA-2018\heruonan\20181022\5.raw]
1		gi|1304401852|gb|AUD09459.1|	gi|1304401852|gb|AUD09459.1| heme catalase [Chaetomium thermophilum var. dissitum]	4338	79690	253	158	27	21	33.6	13192	1	0	1	4.902.815	14.678.228	3	14.678.198	0.003	663	676	1	16.06	0.13	R	WGKPVGGLGNKVEK	A					14880: Scan 14128 (rt=24.2733) [H:\DATA-2018\heruonan\20181022\5.raw]
1		gi|1304401852|gb|AUD09459.1|	gi|1304401852|gb|AUD09459.1| heme catalase [Chaetomium thermophilum var. dissitum]	4338	79690	253	158	27	21	33.6	13193	1	0	1	7.349.196	14.678.246	2	14.678.198	0.0048	663	676	1	6.82	0.92	R	WGKPVGGLGNKVEK	A					15166: Scan 14390 (rt=24.5812) [H:\DATA-2018\heruonan\20181022\5.raw]
1		gi|1304401852|gb|AUD09459.1|	gi|1304401852|gb|AUD09459.1| heme catalase [Chaetomium thermophilum var. dissitum]	4338	79690	253	158	27	21	33.6	13194	2	0	1	7.349.201	14.678.256	2	14.678.198	0.0059	663	676	1	11.06	0.34	R	WGKPVGGLGNKVEK	A					14838: Scan 14092 (rt=24.2307) [H:\DATA-2018\heruonan\20181022\5.raw]
1		gi|1304401852|gb|AUD09459.1|	gi|1304401852|gb|AUD09459.1| heme catalase [Chaetomium thermophilum var. dissitum]	4338	79690	253	158	27	21	33.6	14646	1	0	1	758.901	15.157.875	2	15.157.933	-0.0058	277	290	0	9.33	1.1	K	ASLVWEEAQVLSGK	N					42434: Scan 36955 (rt=50.3861) [H:\DATA-2018\heruonan\20181022\5.raw]
1		gi|1304401852|gb|AUD09459.1|	gi|1304401852|gb|AUD09459.1| heme catalase [Chaetomium thermophilum var. dissitum]	4338	79690	253	158	27	21	33.6	14647	1	0	1	7.589.052	15.157.957	2	15.157.933	0.0025	277	290	0	20.46	0.092	K	ASLVWEEAQVLSGK	N					47025: Scan 40339 (rt=54.2709) [H:\DATA-2018\heruonan\20181022\5.raw]
1		gi|1304401852|gb|AUD09459.1|	gi|1304401852|gb|AUD09459.1| heme catalase [Chaetomium thermophilum var. dissitum]	4338	79690	253	158	27	21	33.6	14648	1	0	1	7.589.061	15.157.976	2	15.157.933	0.0043	277	290	0	14.49	0.38	K	ASLVWEEAQVLSGK	N					49608: Scan 42276 (rt=56.4286) [H:\DATA-2018\heruonan\20181022\5.raw]
1		gi|1304401852|gb|AUD09459.1|	gi|1304401852|gb|AUD09459.1| heme catalase [Chaetomium thermophilum var. dissitum]	4338	79690	253	158	27	21	33.6	14649	1	0	1	7.589.062	15.157.978	2	15.157.933	0.0045	277	290	0	34.08	0.0042	K	ASLVWEEAQVLSGK	N					40790: Scan 35758 (rt=48.9889) [H:\DATA-2018\heruonan\20181022\5.raw]
1		gi|1304401852|gb|AUD09459.1|	gi|1304401852|gb|AUD09459.1| heme catalase [Chaetomium thermophilum var. dissitum]	4338	79690	253	158	27	21	33.6	14650	1	0	1	5.062.734	15.157.983	3	15.157.933	0.0051	277	290	0	49.53	0.00011	K	ASLVWEEAQVLSGK	N					39702: Scan 34934 (rt=48.0513) [H:\DATA-2018\heruonan\20181022\5.raw]
1		gi|1304401852|gb|AUD09459.1|	gi|1304401852|gb|AUD09459.1| heme catalase [Chaetomium thermophilum var. dissitum]	4338	79690	253	158	27	21	33.6	14651	1	0	1	7.589.065	15.157.984	2	15.157.933	0.0052	277	290	0	71.29	7.60E-07	K	ASLVWEEAQVLSGK	N					39496: Scan 34770 (rt=47.8578) [H:\DATA-2018\heruonan\20181022\5.raw]
1		gi|1304401852|gb|AUD09459.1|	gi|1304401852|gb|AUD09459.1| heme catalase [Chaetomium thermophilum var. dissitum]	4338	79690	253	158	27	21	33.6	14652	1	0	1	5.062.734	15.157.985	3	15.157.933	0.0052	277	290	0	39.46	0.0012	K	ASLVWEEAQVLSGK	N					40123: Scan 35247 (rt=48.412) [H:\DATA-2018\heruonan\20181022\5.raw]
1		gi|1304401852|gb|AUD09459.1|	gi|1304401852|gb|AUD09459.1| heme catalase [Chaetomium thermophilum var. dissitum]	4338	79690	253	158	27	21	33.6	14653	1	0	1	7.589.066	15.157.987	2	15.157.933	0.0054	277	290	0	31.89	0.0065	K	ASLVWEEAQVLSGK	N					41274: Sum of 2 scans in range 36118 (rt=49.4072) to 36194 (rt=49.4913) [H:\DATA-2018\heruonan\20181022\5.raw]
1		gi|1304401852|gb|AUD09459.1|	gi|1304401852|gb|AUD09459.1| heme catalase [Chaetomium thermophilum var. dissitum]	4338	79690	253	158	27	21	33.6	14654	1	0	1	7.589.066	15.157.987	2	15.157.933	0.0054	277	290	0	23.07	0.049	K	ASLVWEEAQVLSGK	N					44958: Scan 38811 (rt=52.5208) [H:\DATA-2018\heruonan\20181022\5.raw]
1		gi|1304401852|gb|AUD09459.1|	gi|1304401852|gb|AUD09459.1| heme catalase [Chaetomium thermophilum var. dissitum]	4338	79690	253	158	27	21	33.6	14655	1	0	1	7.589.066	15.157.987	2	15.157.933	0.0054	277	290	0	33.77	0.0042	K	ASLVWEEAQVLSGK	N					42183: Scan 36775 (rt=50.1779) [H:\DATA-2018\heruonan\20181022\5.raw]
1		gi|1304401852|gb|AUD09459.1|	gi|1304401852|gb|AUD09459.1| heme catalase [Chaetomium thermophilum var. dissitum]	4338	79690	253	158	27	21	33.6	14656	1	0	1	7.589.067	15.157.989	2	15.157.933	0.0056	277	290	0	12.42	0.57	K	ASLVWEEAQVLSGK	N					43009: Scan 37384 (rt=50.8834) [H:\DATA-2018\heruonan\20181022\5.raw]
1		gi|1304401852|gb|AUD09459.1|	gi|1304401852|gb|AUD09459.1| heme catalase [Chaetomium thermophilum var. dissitum]	4338	79690	253	158	27	21	33.6	14657	1	0	1	7.589.067	15.157.989	2	15.157.933	0.0057	277	290	0	28.89	0.013	K	ASLVWEEAQVLSGK	N					40867: Scan 35823 (rt=49.0643) [H:\DATA-2018\heruonan\20181022\5.raw]
1		gi|1304401852|gb|AUD09459.1|	gi|1304401852|gb|AUD09459.1| heme catalase [Chaetomium thermophilum var. dissitum]	4338	79690	253	158	27	21	33.6	14658	1	0	1	7.589.068	15.157.991	2	15.157.933	0.0058	277	290	0	72.98	5.00E-07	K	ASLVWEEAQVLSGK	N					40281: Scan 35376 (rt=48.5564) [H:\DATA-2018\heruonan\20181022\5.raw]
1		gi|1304401852|gb|AUD09459.1|	gi|1304401852|gb|AUD09459.1| heme catalase [Chaetomium thermophilum var. dissitum]	4338	79690	253	158	27	21	33.6	14659	1	0	1	7.589.068	15.157.991	2	15.157.933	0.0058	277	290	0	61.12	7.70E-06	K	ASLVWEEAQVLSGK	N					39879: Scan 35067 (rt=48.2055) [H:\DATA-2018\heruonan\20181022\5.raw]
1		gi|1304401852|gb|AUD09459.1|	gi|1304401852|gb|AUD09459.1| heme catalase [Chaetomium thermophilum var. dissitum]	4338	79690	253	158	27	21	33.6	14660	1	0	1	5.062.737	15.157.992	3	15.157.933	0.0059	277	290	0	20.21	0.095	K	ASLVWEEAQVLSGK	N					39328: Scan 34637 (rt=47.7057) [H:\DATA-2018\heruonan\20181022\5.raw]
1		gi|1304401852|gb|AUD09459.1|	gi|1304401852|gb|AUD09459.1| heme catalase [Chaetomium thermophilum var. dissitum]	4338	79690	253	158	27	21	33.6	14661	1	0	1	7.589.069	15.157.992	2	15.157.933	0.0059	277	290	0	8.45	1.4	K	ASLVWEEAQVLSGK	N					46155: Scan 39708 (rt=53.5521) [H:\DATA-2018\heruonan\20181022\5.raw]
1		gi|1304401852|gb|AUD09459.1|	gi|1304401852|gb|AUD09459.1| heme catalase [Chaetomium thermophilum var. dissitum]	4338	79690	253	158	27	21	33.6	14662	1	0	1	7.589.073	1515.8	2	15.157.933	0.0067	277	290	0	10.14	1	K	ASLVWEEAQVLSGK	N					46265: Scan 39787 (rt=53.6428) [H:\DATA-2018\heruonan\20181022\5.raw]
1		gi|1304401852|gb|AUD09459.1|	gi|1304401852|gb|AUD09459.1| heme catalase [Chaetomium thermophilum var. dissitum]	4338	79690	253	158	27	21	33.6	14663	1	0	1	7.589.075	15.158.004	2	15.157.933	0.0071	277	290	0	34.67	0.0037	K	ASLVWEEAQVLSGK	N					42837: Scan 37259 (rt=50.7354) [H:\DATA-2018\heruonan\20181022\5.raw]
1		gi|1304401852|gb|AUD09459.1|	gi|1304401852|gb|AUD09459.1| heme catalase [Chaetomium thermophilum var. dissitum]	4338	79690	253	158	27	21	33.6	16101	1	0	1	7.818.977	15.617.808	2	1.561.775	0.0059	91	102	1	14.52	0.35	K	IQHFDHERVPER	A					10794: Scan 10063 (rt=18.5779) [H:\DATA-2018\heruonan\20181022\5.raw]
1		gi|1304401852|gb|AUD09459.1|	gi|1304401852|gb|AUD09459.1| heme catalase [Chaetomium thermophilum var. dissitum]	4338	79690	253	158	27	21	33.6	16102	1	0	1	3.914.526	15.617.813	4	1.561.775	0.0064	91	102	1	7.94	1.6	K	IQHFDHERVPER	A					10816: Scan 10090 (rt=18.6294) [H:\DATA-2018\heruonan\20181022\5.raw]
1		gi|1304401852|gb|AUD09459.1|	gi|1304401852|gb|AUD09459.1| heme catalase [Chaetomium thermophilum var. dissitum]	4338	79690	253	158	27	21	33.6	16103	1	0	1	5.216.012	15.617.817	3	1.561.775	0.0067	91	102	1	21.5	0.068	K	IQHFDHERVPER	A					10823: Scan 10095 (rt=18.6363) [H:\DATA-2018\heruonan\20181022\5.raw]
1		gi|1304401852|gb|AUD09459.1|	gi|1304401852|gb|AUD09459.1| heme catalase [Chaetomium thermophilum var. dissitum]	4338	79690	253	158	27	21	33.6	18478	1	0	1	5.495.918	16.457.536	3	16.457.485	0.0051	473	486	0	68.5	6.60E-07	R	ALSSTFDDHWSQPR	L					22200: Scan 20859 (rt=32.2574) [H:\DATA-2018\heruonan\20181022\5.raw]
1		gi|1304401852|gb|AUD09459.1|	gi|1304401852|gb|AUD09459.1| heme catalase [Chaetomium thermophilum var. dissitum]	4338	79690	253	158	27	21	33.6	18479	1	0	1	8.238.844	16.457.542	2	16.457.485	0.0057	473	486	0	89	5.90E-09	R	ALSSTFDDHWSQPR	L					22321: Scan 20972 (rt=32.3771) [H:\DATA-2018\heruonan\20181022\5.raw]
1		gi|1304401852|gb|AUD09459.1|	gi|1304401852|gb|AUD09459.1| heme catalase [Chaetomium thermophilum var. dissitum]	4338	79690	253	158	27	21	33.6	18480	1	0	1	5.495.922	16.457.548	3	16.457.485	0.0063	473	486	0	58.55	6.50E-06	R	ALSSTFDDHWSQPR	L					22549: Scan 21171 (rt=32.6082) [H:\DATA-2018\heruonan\20181022\5.raw]
1		gi|1304401852|gb|AUD09459.1|	gi|1304401852|gb|AUD09459.1| heme catalase [Chaetomium thermophilum var. dissitum]	4338	79690	253	158	27	21	33.6	18481	1	0	1	8.238.847	16.457.548	2	16.457.485	0.0063	473	486	0	90.91	3.80E-09	R	ALSSTFDDHWSQPR	L					22660: Scan 21281 (rt=32.7283) [H:\DATA-2018\heruonan\20181022\5.raw]
1		gi|1304401852|gb|AUD09459.1|	gi|1304401852|gb|AUD09459.1| heme catalase [Chaetomium thermophilum var. dissitum]	4338	79690	253	158	27	21	33.6	18482	1	0	1	5.495.922	16.457.549	3	16.457.485	0.0064	473	486	0	14.36	0.17	R	ALSSTFDDHWSQPR	L					22846: Scan 21446 (rt=32.9193) [H:\DATA-2018\heruonan\20181022\5.raw]
1		gi|1304401852|gb|AUD09459.1|	gi|1304401852|gb|AUD09459.1| heme catalase [Chaetomium thermophilum var. dissitum]	4338	79690	253	158	27	21	33.6	18483	1	0	1	823.885	16.457.555	2	16.457.485	0.007	473	486	0	66.45	1.10E-06	R	ALSSTFDDHWSQPR	L					21373: Scan 20129 (rt=31.4456) [H:\DATA-2018\heruonan\20181022\5.raw]
1		gi|1304401852|gb|AUD09459.1|	gi|1304401852|gb|AUD09459.1| heme catalase [Chaetomium thermophilum var. dissitum]	4338	79690	253	158	27	21	33.6	18484	1	0	1	5.495.925	16.457.557	3	16.457.485	0.0072	473	486	0	21.86	0.03	R	ALSSTFDDHWSQPR	L					21443: Sum of 2 scans in range 20190 (rt=31.5136) to 20217 (rt=31.5437) [H:\DATA-2018\heruonan\20181022\5.raw]
1		gi|1304401852|gb|AUD09459.1|	gi|1304401852|gb|AUD09459.1| heme catalase [Chaetomium thermophilum var. dissitum]	4338	79690	253	158	27	21	33.6	18485	1	0	1	8.238.855	16.457.564	2	16.457.485	0.0079	473	486	0	24.63	0.016	R	ALSSTFDDHWSQPR	L					23016: Scan 21598 (rt=33.0878) [H:\DATA-2018\heruonan\20181022\5.raw]
1		gi|1304401852|gb|AUD09459.1|	gi|1304401852|gb|AUD09459.1| heme catalase [Chaetomium thermophilum var. dissitum]	4338	79690	253	158	27	21	33.6	20318	1	0	1	5.696.211	17.058.416	3	17.058.358	0.0057	400	414	0	34.53	0.0033	R	HGGPNFEQLPINMPR	V					29420: Scan 26987 (rt=39.0739) [H:\DATA-2018\heruonan\20181022\5.raw]
1		gi|1304401852|gb|AUD09459.1|	gi|1304401852|gb|AUD09459.1| heme catalase [Chaetomium thermophilum var. dissitum]	4338	79690	253	158	27	21	33.6	20320	1	0	1	8.539.285	17.058.425	2	17.058.358	0.0067	400	414	0	31.7	0.0064	R	HGGPNFEQLPINMPR	V					30226: Scan 27632 (rt=39.7962) [H:\DATA-2018\heruonan\20181022\5.raw]
1		gi|1304401852|gb|AUD09459.1|	gi|1304401852|gb|AUD09459.1| heme catalase [Chaetomium thermophilum var. dissitum]	4338	79690	253	158	27	21	33.6	20321	1	0	1	5.696.215	17.058.427	3	17.058.358	0.0069	400	414	0	33.9	0.0039	R	HGGPNFEQLPINMPR	V					29809: Scan 27307 (rt=39.4286) [H:\DATA-2018\heruonan\20181022\5.raw]
1		gi|1304401852|gb|AUD09459.1|	gi|1304401852|gb|AUD09459.1| heme catalase [Chaetomium thermophilum var. dissitum]	4338	79690	253	158	27	21	33.6	20322	1	0	1	8.539.286	17.058.427	2	17.058.358	0.0069	400	414	0	76.53	2.10E-07	R	HGGPNFEQLPINMPR	V					29774: Scan 27274 (rt=39.3945) [H:\DATA-2018\heruonan\20181022\5.raw]
1		gi|1304401852|gb|AUD09459.1|	gi|1304401852|gb|AUD09459.1| heme catalase [Chaetomium thermophilum var. dissitum]	4338	79690	253	158	27	21	33.6	20323	1	0	1	5.696.217	17.058.433	3	17.058.358	0.0075	400	414	0	11.24	0.72	R	HGGPNFEQLPINMPR	V					30145: Scan 27566 (rt=39.7216) [H:\DATA-2018\heruonan\20181022\5.raw]
1		gi|1304401852|gb|AUD09459.1|	gi|1304401852|gb|AUD09459.1| heme catalase [Chaetomium thermophilum var. dissitum]	4338	79690	253	158	27	21	33.6	20324	1	0	1	8.539.293	1.705.844	2	17.058.358	0.0082	400	414	0	69.35	1.20E-06	R	HGGPNFEQLPINMPR	V					29380: Scan 26955 (rt=39.0387) [H:\DATA-2018\heruonan\20181022\5.raw]
1		gi|1304401852|gb|AUD09459.1|	gi|1304401852|gb|AUD09459.1| heme catalase [Chaetomium thermophilum var. dissitum]	4338	79690	253	158	27	21	33.6	20716	1	0	1	5.749.525	17.218.355	3	17.218.308	0.0048	400	414	0	12.67	0.46	R	HGGPNFEQLPINMPR	V	Oxidation (M)	0.000000000000100.0			25797: Scan 24033 (rt=35.7936) [H:\DATA-2018\heruonan\20181022\5.raw]
1		gi|1304401852|gb|AUD09459.1|	gi|1304401852|gb|AUD09459.1| heme catalase [Chaetomium thermophilum var. dissitum]	4338	79690	253	158	27	21	33.6	20717	1	0	1	4.314.662	17.218.357	4	17.218.308	0.0049	400	414	0	23.25	0.04	R	HGGPNFEQLPINMPR	V	Oxidation (M)	0.000000000000100.0			23402: Scan 21952 (rt=33.4943) [H:\DATA-2018\heruonan\20181022\5.raw]
1		gi|1304401852|gb|AUD09459.1|	gi|1304401852|gb|AUD09459.1| heme catalase [Chaetomium thermophilum var. dissitum]	4338	79690	253	158	27	21	33.6	20718	1	0	1	5.749.525	17.218.358	3	17.218.308	0.005	400	414	0	18.21	0.13	R	HGGPNFEQLPINMPR	V	Oxidation (M)	0.000000000000100.0			24813: Scan 23189 (rt=34.8603) [H:\DATA-2018\heruonan\20181022\5.raw]
1		gi|1304401852|gb|AUD09459.1|	gi|1304401852|gb|AUD09459.1| heme catalase [Chaetomium thermophilum var. dissitum]	4338	79690	253	158	27	21	33.6	20720	1	0	1	8.619.255	17.218.364	2	17.218.308	0.0056	400	414	0	94.31	3.10E-09	R	HGGPNFEQLPINMPR	V	Oxidation (M)	0.000000000000100.0			23399: Sum of 2 scans in range 21949 (rt=33.4926) to 22019 (rt=33.5701) [H:\DATA-2018\heruonan\20181022\5.raw]
1		gi|1304401852|gb|AUD09459.1|	gi|1304401852|gb|AUD09459.1| heme catalase [Chaetomium thermophilum var. dissitum]	4338	79690	253	158	27	21	33.6	20721	1	0	1	5.749.528	17.218.366	3	17.218.308	0.0059	400	414	0	8.48	1.2	R	HGGPNFEQLPINMPR	V	Oxidation (M)	0.000000000000100.0			31909: Scan 29018 (rt=41.3454) [H:\DATA-2018\heruonan\20181022\5.raw]
1		gi|1304401852|gb|AUD09459.1|	gi|1304401852|gb|AUD09459.1| heme catalase [Chaetomium thermophilum var. dissitum]	4338	79690	253	158	27	21	33.6	20722	1	0	1	5.749.529	17.218.368	3	17.218.308	0.006	400	414	0	3.12	3.9	R	HGGPNFEQLPINMPR	V	Oxidation (M)	0.000000000000100.0			27669: Scan 25579 (rt=37.51) [H:\DATA-2018\heruonan\20181022\5.raw]
1		gi|1304401852|gb|AUD09459.1|	gi|1304401852|gb|AUD09459.1| heme catalase [Chaetomium thermophilum var. dissitum]	4338	79690	253	158	27	21	33.6	20723	1	0	1	5.749.529	17.218.368	3	17.218.308	0.0061	400	414	0	24.11	0.031	R	HGGPNFEQLPINMPR	V	Oxidation (M)	0.000000000000100.0			23118: Scan 21693 (rt=33.1965) [H:\DATA-2018\heruonan\20181022\5.raw]
1		gi|1304401852|gb|AUD09459.1|	gi|1304401852|gb|AUD09459.1| heme catalase [Chaetomium thermophilum var. dissitum]	4338	79690	253	158	27	21	33.6	20724	1	0	1	8.619.258	1.721.837	2	17.218.308	0.0063	400	414	0	70.21	7.60E-07	R	HGGPNFEQLPINMPR	V	Oxidation (M)	0.000000000000100.0			23070: Scan 21647 (rt=33.1421) [H:\DATA-2018\heruonan\20181022\5.raw]
1		gi|1304401852|gb|AUD09459.1|	gi|1304401852|gb|AUD09459.1| heme catalase [Chaetomium thermophilum var. dissitum]	4338	79690	253	158	27	21	33.6	20725	1	0	1	574.953	17.218.372	3	17.218.308	0.0065	400	414	0	10.3	0.74	R	HGGPNFEQLPINMPR	V	Oxidation (M)	0.000000000000100.0			26059: Scan 24258 (rt=36.0424) [H:\DATA-2018\heruonan\20181022\5.raw]
1		gi|1304401852|gb|AUD09459.1|	gi|1304401852|gb|AUD09459.1| heme catalase [Chaetomium thermophilum var. dissitum]	4338	79690	253	158	27	21	33.6	20726	1	0	1	5.749.531	17.218.374	3	17.218.308	0.0066	400	414	0	24.87	0.026	R	HGGPNFEQLPINMPR	V	Oxidation (M)	0.000000000000100.0			23450: Scan 21996 (rt=33.5468) [H:\DATA-2018\heruonan\20181022\5.raw]
1		gi|1304401852|gb|AUD09459.1|	gi|1304401852|gb|AUD09459.1| heme catalase [Chaetomium thermophilum var. dissitum]	4338	79690	253	158	27	21	33.6	20728	1	0	1	5.749.532	17.218.377	3	17.218.308	0.0069	400	414	0	4.04	3.1	R	HGGPNFEQLPINMPR	V	Oxidation (M)	0.000000000000100.0			29073: Scan 26706 (rt=38.7598) [H:\DATA-2018\heruonan\20181022\5.raw]
1		gi|1304401852|gb|AUD09459.1|	gi|1304401852|gb|AUD09459.1| heme catalase [Chaetomium thermophilum var. dissitum]	4338	79690	253	158	27	21	33.6	23477	1	0	1	9.124.787	18.229.428	2	18.229.359	0.0069	519	534	0	78.59	1.00E-07	K	NVLAQLNMVSHEIAER	V					43937: Scan 38080 (rt=51.6817) [H:\DATA-2018\heruonan\20181022\5.raw]
1		gi|1304401852|gb|AUD09459.1|	gi|1304401852|gb|AUD09459.1| heme catalase [Chaetomium thermophilum var. dissitum]	4338	79690	253	158	27	21	33.6	23478	1	0	1	6.086.549	18.229.429	3	18.229.359	0.007	519	534	0	56.1	2.00E-05	K	NVLAQLNMVSHEIAER	V					43615: Scan 37840 (rt=51.4095) [H:\DATA-2018\heruonan\20181022\5.raw]
1		gi|1304401852|gb|AUD09459.1|	gi|1304401852|gb|AUD09459.1| heme catalase [Chaetomium thermophilum var. dissitum]	4338	79690	253	158	27	21	33.6	23479	1	0	1	912.479	18.229.434	2	18.229.359	0.0075	519	534	0	20.33	0.07	K	NVLAQLNMVSHEIAER	V					43543: Scan 37783 (rt=51.3444) [H:\DATA-2018\heruonan\20181022\5.raw]
1		gi|1304401852|gb|AUD09459.1|	gi|1304401852|gb|AUD09459.1| heme catalase [Chaetomium thermophilum var. dissitum]	4338	79690	253	158	27	21	33.6	23480	1	0	1	9.124.795	18.229.444	2	18.229.359	0.0085	519	534	0	45.73	0.0002	K	NVLAQLNMVSHEIAER	V					44352: Scan 38369 (rt=52.0191) [H:\DATA-2018\heruonan\20181022\5.raw]
1		gi|1304401852|gb|AUD09459.1|	gi|1304401852|gb|AUD09459.1| heme catalase [Chaetomium thermophilum var. dissitum]	4338	79690	253	158	27	21	33.6	23863	1	0	1	6.139.785	18.389.136	3	18.389.308	-0.0172	519	534	0	9.17	0.97	K	NVLAQLNMVSHEIAER	V	Oxidation (M)	0.0000000100000000.0			43409: Scan 37686 (rt=51.2311) [H:\DATA-2018\heruonan\20181022\5.raw]
1		gi|1304401852|gb|AUD09459.1|	gi|1304401852|gb|AUD09459.1| heme catalase [Chaetomium thermophilum var. dissitum]	4338	79690	253	158	27	21	33.6	23867	1	0	1	9.204.699	18.389.252	2	18.389.308	-0.0056	519	534	0	2.86	4.1	K	NVLAQLNMVSHEIAER	V	Oxidation (M)	0.0000000100000000.0			46457: Scan 39929 (rt=53.8063) [H:\DATA-2018\heruonan\20181022\5.raw]
1		gi|1304401852|gb|AUD09459.1|	gi|1304401852|gb|AUD09459.1| heme catalase [Chaetomium thermophilum var. dissitum]	4338	79690	253	158	27	21	33.6	23870	1	0	1	9.204.734	18.389.322	2	18.389.308	0.0014	519	534	0	14.46	0.27	K	NVLAQLNMVSHEIAER	V	Oxidation (M)	0.0000000100000000.0			42939: Scan 37334 (rt=50.825) [H:\DATA-2018\heruonan\20181022\5.raw]
1		gi|1304401852|gb|AUD09459.1|	gi|1304401852|gb|AUD09459.1| heme catalase [Chaetomium thermophilum var. dissitum]	4338	79690	253	158	27	21	33.6	23871	1	0	1	920.475	18.389.355	2	18.389.308	0.0046	519	534	0	6.5	1.8	K	NVLAQLNMVSHEIAER	V	Oxidation (M)	0.0000000100000000.0			42787: Scan 37218 (rt=50.6898) [H:\DATA-2018\heruonan\20181022\5.raw]
1		gi|1304401852|gb|AUD09459.1|	gi|1304401852|gb|AUD09459.1| heme catalase [Chaetomium thermophilum var. dissitum]	4338	79690	253	158	27	21	33.6	23872	1	0	1	9.204.753	1.838.936	2	18.389.308	0.0052	519	534	0	30.52	0.0072	K	NVLAQLNMVSHEIAER	V	Oxidation (M)	0.0000000100000000.0			42127: Scan 36733 (rt=50.1291) [H:\DATA-2018\heruonan\20181022\5.raw]
1		gi|1304401852|gb|AUD09459.1|	gi|1304401852|gb|AUD09459.1| heme catalase [Chaetomium thermophilum var. dissitum]	4338	79690	253	158	27	21	33.6	23873	1	0	1	9.204.754	18.389.362	2	18.389.308	0.0053	519	534	0	40.72	0.00069	K	NVLAQLNMVSHEIAER	V	Oxidation (M)	0.0000000100000000.0			41723: Scan 36431 (rt=49.7703) [H:\DATA-2018\heruonan\20181022\5.raw]
1		gi|1304401852|gb|AUD09459.1|	gi|1304401852|gb|AUD09459.1| heme catalase [Chaetomium thermophilum var. dissitum]	4338	79690	253	158	27	21	33.6	23874	1	0	1	9.204.759	18.389.372	2	18.389.308	0.0063	519	534	0	99.78	8.60E-10	K	NVLAQLNMVSHEIAER	V	Oxidation (M)	0.0000000100000000.0			40818: Scan 35782 (rt=49.0179) [H:\DATA-2018\heruonan\20181022\5.raw]
1		gi|1304401852|gb|AUD09459.1|	gi|1304401852|gb|AUD09459.1| heme catalase [Chaetomium thermophilum var. dissitum]	4338	79690	253	158	27	21	33.6	23875	1	0	1	6.139.863	18.389.372	3	18.389.308	0.0063	519	534	0	43.39	0.00037	K	NVLAQLNMVSHEIAER	V	Oxidation (M)	0.0000000100000000.0			40466: Scan 35506 (rt=48.7044) [H:\DATA-2018\heruonan\20181022\5.raw]
1		gi|1304401852|gb|AUD09459.1|	gi|1304401852|gb|AUD09459.1| heme catalase [Chaetomium thermophilum var. dissitum]	4338	79690	253	158	27	21	33.6	23876	1	0	1	6.139.864	18.389.375	3	18.389.308	0.0066	519	534	0	39.21	0.00098	K	NVLAQLNMVSHEIAER	V	Oxidation (M)	0.0000000100000000.0			40067: Scan 35203 (rt=48.3644) [H:\DATA-2018\heruonan\20181022\5.raw]
1		gi|1304401852|gb|AUD09459.1|	gi|1304401852|gb|AUD09459.1| heme catalase [Chaetomium thermophilum var. dissitum]	4338	79690	253	158	27	21	33.6	23877	1	0	1	6.139.864	18.389.375	3	18.389.308	0.0067	519	534	0	46.29	0.00019	K	NVLAQLNMVSHEIAER	V	Oxidation (M)	0.0000000100000000.0			40853: Scan 35811 (rt=49.0513) [H:\DATA-2018\heruonan\20181022\5.raw]
1		gi|1304401852|gb|AUD09459.1|	gi|1304401852|gb|AUD09459.1| heme catalase [Chaetomium thermophilum var. dissitum]	4338	79690	253	158	27	21	33.6	23878	1	0	1	9.204.761	18.389.376	2	18.389.308	0.0068	519	534	0	68.12	1.30E-06	K	NVLAQLNMVSHEIAER	V	Oxidation (M)	0.0000000100000000.0			40422: Scan 35477 (rt=48.6731) [H:\DATA-2018\heruonan\20181022\5.raw]
1		gi|1304401852|gb|AUD09459.1|	gi|1304401852|gb|AUD09459.1| heme catalase [Chaetomium thermophilum var. dissitum]	4338	79690	253	158	27	21	33.6	23879	1	0	1	6.139.866	18.389.379	3	18.389.308	0.007	519	534	0	25.32	0.025	K	NVLAQLNMVSHEIAER	V	Oxidation (M)	0.0000000100000000.0			41737: Scan 36441 (rt=49.7822) [H:\DATA-2018\heruonan\20181022\5.raw]
1		gi|1304401852|gb|AUD09459.1|	gi|1304401852|gb|AUD09459.1| heme catalase [Chaetomium thermophilum var. dissitum]	4338	79690	253	158	27	21	33.6	23880	1	0	1	9.204.762	18.389.379	2	18.389.308	0.0071	519	534	0	91.19	6.60E-09	K	NVLAQLNMVSHEIAER	V	Oxidation (M)	0.0000000100000000.0			41228: Scan 36082 (rt=49.3665) [H:\DATA-2018\heruonan\20181022\5.raw]
1		gi|1304401852|gb|AUD09459.1|	gi|1304401852|gb|AUD09459.1| heme catalase [Chaetomium thermophilum var. dissitum]	4338	79690	253	158	27	21	33.6	23881	1	0	1	6.139.867	18.389.383	3	18.389.308	0.0074	519	534	0	36.53	0.0018	K	NVLAQLNMVSHEIAER	V	Oxidation (M)	0.0000000100000000.0			41261: Scan 36107 (rt=49.3946) [H:\DATA-2018\heruonan\20181022\5.raw]
1		gi|1304401852|gb|AUD09459.1|	gi|1304401852|gb|AUD09459.1| heme catalase [Chaetomium thermophilum var. dissitum]	4338	79690	253	158	27	21	33.6	23883	1	0	1	920.477	18.389.394	2	18.389.308	0.0086	519	534	0	66.99	1.60E-06	K	NVLAQLNMVSHEIAER	V	Oxidation (M)	0.0000000100000000.0			40019: Scan 35169 (rt=48.3213) [H:\DATA-2018\heruonan\20181022\5.raw]
1		gi|1304401852|gb|AUD09459.1|	gi|1304401852|gb|AUD09459.1| heme catalase [Chaetomium thermophilum var. dissitum]	4338	79690	253	158	27	21	33.6	26898	1	0	1	9.765.259	19.510.372	2	19.510.309	0.0064	518	534	1	29.95	0.0054	K	KNVLAQLNMVSHEIAER	V					35439: Scan 31735 (rt=44.3979) [H:\DATA-2018\heruonan\20181022\5.raw]
1		gi|1304401852|gb|AUD09459.1|	gi|1304401852|gb|AUD09459.1| heme catalase [Chaetomium thermophilum var. dissitum]	4338	79690	253	158	27	21	33.6	26899	1	0	1	6.513.535	19.510.386	3	19.510.309	0.0078	518	534	1	63.35	2.50E-06	K	KNVLAQLNMVSHEIAER	V					35503: Scan 31786 (rt=44.4564) [H:\DATA-2018\heruonan\20181022\5.raw]
1		gi|1304401852|gb|AUD09459.1|	gi|1304401852|gb|AUD09459.1| heme catalase [Chaetomium thermophilum var. dissitum]	4338	79690	253	158	27	21	33.6	27305	1	0	1	9.845.227	19.670.309	2	19.670.258	0.0051	518	534	1	11.37	0.49	K	KNVLAQLNMVSHEIAER	V	Oxidation (M)	0.00000000100000000.0			32704: Scan 29653 (rt=42.0565) [H:\DATA-2018\heruonan\20181022\5.raw]
1		gi|1304401852|gb|AUD09459.1|	gi|1304401852|gb|AUD09459.1| heme catalase [Chaetomium thermophilum var. dissitum]	4338	79690	253	158	27	21	33.6	27308	1	0	1	6.566.848	19.670.326	3	19.670.258	0.0068	518	534	1	26.51	0.014	K	KNVLAQLNMVSHEIAER	V	Oxidation (M)	0.00000000100000000.0			33773: Scan 30479 (rt=42.9808) [H:\DATA-2018\heruonan\20181022\5.raw]
1		gi|1304401852|gb|AUD09459.1|	gi|1304401852|gb|AUD09459.1| heme catalase [Chaetomium thermophilum var. dissitum]	4338	79690	253	158	27	21	33.6	27310	1	0	1	9.845.236	19.670.327	2	19.670.258	0.0069	518	534	1	59.25	7.80E-06	K	KNVLAQLNMVSHEIAER	V	Oxidation (M)	0.00000000100000000.0			33025: Sum of 2 scans in range 29903 (rt=42.342) to 29986 (rt=42.4348) [H:\DATA-2018\heruonan\20181022\5.raw]
1		gi|1304401852|gb|AUD09459.1|	gi|1304401852|gb|AUD09459.1| heme catalase [Chaetomium thermophilum var. dissitum]	4338	79690	253	158	27	21	33.6	27311	1	0	1	4.927.655	1.967.033	4	19.670.258	0.0072	518	534	1	42.36	0.00038	K	KNVLAQLNMVSHEIAER	V	Oxidation (M)	0.00000000100000000.0			32784: Scan 29722 (rt=42.1321) [H:\DATA-2018\heruonan\20181022\5.raw]
1		gi|1304401852|gb|AUD09459.1|	gi|1304401852|gb|AUD09459.1| heme catalase [Chaetomium thermophilum var. dissitum]	4338	79690	253	158	27	21	33.6	27312	1	0	1	6.566.851	19.670.334	3	19.670.258	0.0076	518	534	1	88.54	9.40E-09	K	KNVLAQLNMVSHEIAER	V	Oxidation (M)	0.00000000100000000.0			32783: Scan 29721 (rt=42.1316) [H:\DATA-2018\heruonan\20181022\5.raw]
1		gi|1304401852|gb|AUD09459.1|	gi|1304401852|gb|AUD09459.1| heme catalase [Chaetomium thermophilum var. dissitum]	4338	79690	253	158	27	21	33.6	27313	1	0	1	4.927.656	19.670.334	4	19.670.258	0.0076	518	534	1	56.08	1.70E-05	K	KNVLAQLNMVSHEIAER	V	Oxidation (M)	0.00000000100000000.0			33216: Scan 30046 (rt=42.503) [H:\DATA-2018\heruonan\20181022\5.raw]
1		gi|1304401852|gb|AUD09459.1|	gi|1304401852|gb|AUD09459.1| heme catalase [Chaetomium thermophilum var. dissitum]	4338	79690	253	158	27	21	33.6	27314	1	0	1	6.566.851	19.670.335	3	19.670.258	0.0077	518	534	1	35.77	0.0018	K	KNVLAQLNMVSHEIAER	V	Oxidation (M)	0.00000000100000000.0			34188: Scan 30787 (rt=43.3314) [H:\DATA-2018\heruonan\20181022\5.raw]
1		gi|1304401852|gb|AUD09459.1|	gi|1304401852|gb|AUD09459.1| heme catalase [Chaetomium thermophilum var. dissitum]	4338	79690	253	158	27	21	33.6	27315	1	0	1	6.566.853	1.967.034	3	19.670.258	0.0082	518	534	1	59.67	7.20E-06	K	KNVLAQLNMVSHEIAER	V	Oxidation (M)	0.00000000100000000.0			33197: Scan 30029 (rt=42.4833) [H:\DATA-2018\heruonan\20181022\5.raw]
1		gi|1304401852|gb|AUD09459.1|	gi|1304401852|gb|AUD09459.1| heme catalase [Chaetomium thermophilum var. dissitum]	4338	79690	253	158	27	21	33.6	27316	1	0	1	6.566.856	19.670.349	3	19.670.258	0.0091	518	534	1	42.85	0.00033	K	KNVLAQLNMVSHEIAER	V	Oxidation (M)	0.00000000100000000.0			33621: Scan 30354 (rt=42.8401) [H:\DATA-2018\heruonan\20181022\5.raw]
1		gi|1304401852|gb|AUD09459.1|	gi|1304401852|gb|AUD09459.1| heme catalase [Chaetomium thermophilum var. dissitum]	4338	79690	253	158	27	21	33.6	27462	1	0	1	9.875.101	19.730.056	2	1.972.998	0.0077	415	432	1	3.39	3.2	R	VPIHNNNRDGAGQGFIHK	N					11888: Sum of 2 scans in range 11247 (rt=20.4252) to 11259 (rt=20.4414) [H:\DATA-2018\heruonan\20181022\5.raw]
1		gi|1304401852|gb|AUD09459.1|	gi|1304401852|gb|AUD09459.1| heme catalase [Chaetomium thermophilum var. dissitum]	4338	79690	253	158	27	21	33.6	27463	1	0	1	6.586.761	19.730.065	3	1.972.998	0.0085	415	432	1	15.1	0.21	R	VPIHNNNRDGAGQGFIHK	N					11887: Scan 11246 (rt=20.4243) [H:\DATA-2018\heruonan\20181022\5.raw]
1		gi|1304401852|gb|AUD09459.1|	gi|1304401852|gb|AUD09459.1| heme catalase [Chaetomium thermophilum var. dissitum]	4338	79690	253	158	27	21	33.6	34428	1	0	1	753.051	22.561.313	3	22.561.287	0.0026	277	296	1	3.58	3.6	K	ASLVWEEAQVLSGKNADFHR	Q					35333: Scan 31647 (rt=44.2993) [H:\DATA-2018\heruonan\20181022\5.raw]
1		gi|1304401852|gb|AUD09459.1|	gi|1304401852|gb|AUD09459.1| heme catalase [Chaetomium thermophilum var. dissitum]	4338	79690	253	158	27	21	33.6	52807	1	0	1	13.683.002	41.018.788	3	41.018.525	0.0263	37	73	1	4.65	0.77	R	DTDATTNKFLEQYVVDDSSGYMTSDVGGPIEEQFSLK	V	Oxidation (M)	0.0000000000000000000001000000000000000.0			50007: Scan 42565 (rt=56.7509) [H:\DATA-2018\heruonan\20181022\5.raw]
2	1	gi|341038538|gb|EGS23530.1|	gi|341038538|gb|EGS23530.1| glucan 1,4-alpha-glucosidase-like protein [Chaetomium thermophilum var. thermophilum DSM 1495]	4917	73197	224	156	30	27	54.4	172	1	1	1	3.617.147	7.214.148	2	7.214.123	0.0026	60	65	0	13.56	0.082	R	DPHILK	R					9181: Scan 8187 (rt=14.9977) [H:\DATA-2018\heruonan\20181022\5.raw]
2	1	gi|341038538|gb|EGS23530.1|	gi|341038538|gb|EGS23530.1| glucan 1,4-alpha-glucosidase-like protein [Chaetomium thermophilum var. thermophilum DSM 1495]	4917	73197	224	156	30	27	54.4	1250	1	1	1	4.161.991	8.303.837	2	830.381	0.0027	623	629	0	11.11	0.24	K	GTSFEYK	F					11417: Scan 10747 (rt=19.6625) [H:\DATA-2018\heruonan\20181022\5.raw]
2	1	gi|341038538|gb|EGS23530.1|	gi|341038538|gb|EGS23530.1| glucan 1,4-alpha-glucosidase-like protein [Chaetomium thermophilum var. thermophilum DSM 1495]	4917	73197	224	156	30	27	54.4	1251	1	1	1	4.161.991	8.303.837	2	830.381	0.0027	623	629	0	19.6	0.034	K	GTSFEYK	F					11612: Scan 10959 (rt=20.0006) [H:\DATA-2018\heruonan\20181022\5.raw]
2	1	gi|341038538|gb|EGS23530.1|	gi|341038538|gb|EGS23530.1| glucan 1,4-alpha-glucosidase-like protein [Chaetomium thermophilum var. thermophilum DSM 1495]	4917	73197	224	156	30	27	54.4	1252	1	1	1	8.313.915	8.303.843	1	830.381	0.0032	623	629	0	19.6	0.035	K	GTSFEYK	F					12122: Scan 11484 (rt=20.7763) [H:\DATA-2018\heruonan\20181022\5.raw]
2	1	gi|341038538|gb|EGS23530.1|	gi|341038538|gb|EGS23530.1| glucan 1,4-alpha-glucosidase-like protein [Chaetomium thermophilum var. thermophilum DSM 1495]	4917	73197	224	156	30	27	54.4	1253	1	1	1	4.161.995	8.303.844	2	830.381	0.0033	623	629	0	11.2	0.24	K	GTSFEYK	F					11829: Scan 11186 (rt=20.3374) [H:\DATA-2018\heruonan\20181022\5.raw]
2	1	gi|341038538|gb|EGS23530.1|	gi|341038538|gb|EGS23530.1| glucan 1,4-alpha-glucosidase-like protein [Chaetomium thermophilum var. thermophilum DSM 1495]	4917	73197	224	156	30	27	54.4	1254	1	1	1	831.392	8.303.847	1	830.381	0.0037	623	629	0	26.78	0.0067	K	GTSFEYK	F					11885: Scan 11243 (rt=20.4196) [H:\DATA-2018\heruonan\20181022\5.raw]
2	1	gi|341038538|gb|EGS23530.1|	gi|341038538|gb|EGS23530.1| glucan 1,4-alpha-glucosidase-like protein [Chaetomium thermophilum var. thermophilum DSM 1495]	4917	73197	224	156	30	27	54.4	1348	1	1	1	4.197.256	8.374.366	2	8.374.344	0.0022	358	364	0	24.88	0.014	R	SVYSINR	G					13015: Scan 12351 (rt=21.9811) [H:\DATA-2018\heruonan\20181022\5.raw]
2	1	gi|341038538|gb|EGS23530.1|	gi|341038538|gb|EGS23530.1| glucan 1,4-alpha-glucosidase-like protein [Chaetomium thermophilum var. thermophilum DSM 1495]	4917	73197	224	156	30	27	54.4	1349	1	1	1	4.197.259	8.374.372	2	8.374.344	0.0027	358	364	0	25.55	0.012	R	SVYSINR	G					12531: Scan 11894 (rt=21.3327) [H:\DATA-2018\heruonan\20181022\5.raw]
2	1	gi|341038538|gb|EGS23530.1|	gi|341038538|gb|EGS23530.1| glucan 1,4-alpha-glucosidase-like protein [Chaetomium thermophilum var. thermophilum DSM 1495]	4917	73197	224	156	30	27	54.4	1350	1	1	1	4.197.261	8.374.376	2	8.374.344	0.0032	358	364	0	36.28	0.0015	R	SVYSINR	G					11833: Scan 11190 (rt=20.345) [H:\DATA-2018\heruonan\20181022\5.raw]
2	1	gi|341038538|gb|EGS23530.1|	gi|341038538|gb|EGS23530.1| glucan 1,4-alpha-glucosidase-like protein [Chaetomium thermophilum var. thermophilum DSM 1495]	4917	73197	224	156	30	27	54.4	1351	1	1	1	4.197.261	8.374.376	2	8.374.344	0.0032	358	364	0	19.6	0.069	R	SVYSINR	G					12265: Scan 11620 (rt=20.9605) [H:\DATA-2018\heruonan\20181022\5.raw]
2	1	gi|341038538|gb|EGS23530.1|	gi|341038538|gb|EGS23530.1| glucan 1,4-alpha-glucosidase-like protein [Chaetomium thermophilum var. thermophilum DSM 1495]	4917	73197	224	156	30	27	54.4	1352	1	1	1	8.384.452	8.374.379	1	8.374.344	0.0035	358	364	0	12.58	0.35	R	SVYSINR	G					11617: Scan 10962 (rt=20.0028) [H:\DATA-2018\heruonan\20181022\5.raw]
2	1	gi|341038538|gb|EGS23530.1|	gi|341038538|gb|EGS23530.1| glucan 1,4-alpha-glucosidase-like protein [Chaetomium thermophilum var. thermophilum DSM 1495]	4917	73197	224	156	30	27	54.4	1353	1	1	1	4.197.263	8.374.381	2	8.374.344	0.0036	358	364	0	20.6	0.055	R	SVYSINR	G					11619: Scan 10965 (rt=20.008) [H:\DATA-2018\heruonan\20181022\5.raw]
2	1	gi|341038538|gb|EGS23530.1|	gi|341038538|gb|EGS23530.1| glucan 1,4-alpha-glucosidase-like protein [Chaetomium thermophilum var. thermophilum DSM 1495]	4917	73197	224	156	30	27	54.4	1517	2	1	1	8.574.166	8.564.093	1	8.564.079	0.0014	351	357	0	6.57	0.56	K	AYVDSFR	S					13885: Scan 13198 (rt=23.1436) [H:\DATA-2018\heruonan\20181022\5.raw]
2	1	gi|341038538|gb|EGS23530.1|	gi|341038538|gb|EGS23530.1| glucan 1,4-alpha-glucosidase-like protein [Chaetomium thermophilum var. thermophilum DSM 1495]	4917	73197	224	156	30	27	54.4	1518	1	1	1	4.292.124	8.564.102	2	8.564.079	0.0023	351	357	0	8.96	0.34	K	AYVDSFR	S					16291: Scan 15497 (rt=26.0117) [H:\DATA-2018\heruonan\20181022\5.raw]
2	1	gi|341038538|gb|EGS23530.1|	gi|341038538|gb|EGS23530.1| glucan 1,4-alpha-glucosidase-like protein [Chaetomium thermophilum var. thermophilum DSM 1495]	4917	73197	224	156	30	27	54.4	1519	1	1	1	4.292.127	8.564.108	2	8.564.079	0.0029	351	357	0	30.95	0.0025	K	AYVDSFR	S					15940: Scan 15150 (rt=25.5654) [H:\DATA-2018\heruonan\20181022\5.raw]
2	1	gi|341038538|gb|EGS23530.1|	gi|341038538|gb|EGS23530.1| glucan 1,4-alpha-glucosidase-like protein [Chaetomium thermophilum var. thermophilum DSM 1495]	4917	73197	224	156	30	27	54.4	1520	1	1	1	4.292.128	8.564.111	2	8.564.079	0.0032	351	357	0	26.01	0.0079	K	AYVDSFR	S					15735: Scan 14925 (rt=25.225) [H:\DATA-2018\heruonan\20181022\5.raw]
2	1	gi|341038538|gb|EGS23530.1|	gi|341038538|gb|EGS23530.1| glucan 1,4-alpha-glucosidase-like protein [Chaetomium thermophilum var. thermophilum DSM 1495]	4917	73197	224	156	30	27	54.4	1521	1	1	1	8.574.185	8.564.113	1	8.564.079	0.0034	351	357	0	22.34	0.018	K	AYVDSFR	S					16048: Scan 15259 (rt=25.7004) [H:\DATA-2018\heruonan\20181022\5.raw]
2	1	gi|341038538|gb|EGS23530.1|	gi|341038538|gb|EGS23530.1| glucan 1,4-alpha-glucosidase-like protein [Chaetomium thermophilum var. thermophilum DSM 1495]	4917	73197	224	156	30	27	54.4	1690	1	1	1	4.352.046	8.683.946	2	8.683.926	0.002	212	219	0	51.95	1.90E-05	K	NGYESTAK	T					2386: Scan 2227 (rt=5.41799) [H:\DATA-2018\heruonan\20181022\5.raw]
2	1	gi|341038538|gb|EGS23530.1|	gi|341038538|gb|EGS23530.1| glucan 1,4-alpha-glucosidase-like protein [Chaetomium thermophilum var. thermophilum DSM 1495]	4917	73197	224	156	30	27	54.4	1691	1	1	1	4.352.047	8.683.947	2	8.683.926	0.0021	212	219	0	14.25	0.11	K	NGYESTAK	T					2941: Scan 2561 (rt=5.77642) [H:\DATA-2018\heruonan\20181022\5.raw]
2	1	gi|341038538|gb|EGS23530.1|	gi|341038538|gb|EGS23530.1| glucan 1,4-alpha-glucosidase-like protein [Chaetomium thermophilum var. thermophilum DSM 1495]	4917	73197	224	156	30	27	54.4	1894	1	1	1	4.442.419	8.864.693	2	8.864.661	0.0032	176	182	0	39.03	0.0015	K	FHVDLTR	F					17695: Scan 16808 (rt=27.6357) [H:\DATA-2018\heruonan\20181022\5.raw]
2	1	gi|341038538|gb|EGS23530.1|	gi|341038538|gb|EGS23530.1| glucan 1,4-alpha-glucosidase-like protein [Chaetomium thermophilum var. thermophilum DSM 1495]	4917	73197	224	156	30	27	54.4	2518	1	1	1	4.767.418	9.514.691	2	9.514.661	0.003	67	74	0	55.09	2.00E-05	R	AVDSYIER	E					13812: Scan 13117 (rt=23.0423) [H:\DATA-2018\heruonan\20181022\5.raw]
2	1	gi|341038538|gb|EGS23530.1|	gi|341038538|gb|EGS23530.1| glucan 1,4-alpha-glucosidase-like protein [Chaetomium thermophilum var. thermophilum DSM 1495]	4917	73197	224	156	30	27	54.4	2519	1	1	1	4.767.421	9.514.696	2	9.514.661	0.0035	67	74	0	38.32	0.00088	R	AVDSYIER	E					17352: Scan 16483 (rt=27.2587) [H:\DATA-2018\heruonan\20181022\5.raw]
2	1	gi|341038538|gb|EGS23530.1|	gi|341038538|gb|EGS23530.1| glucan 1,4-alpha-glucosidase-like protein [Chaetomium thermophilum var. thermophilum DSM 1495]	4917	73197	224	156	30	27	54.4	2520	1	1	1	4.767.422	9.514.698	2	9.514.661	0.0037	67	74	0	42.56	0.00032	R	AVDSYIER	E					14093: Scan 13389 (rt=23.3861) [H:\DATA-2018\heruonan\20181022\5.raw]
2	1	gi|341038538|gb|EGS23530.1|	gi|341038538|gb|EGS23530.1| glucan 1,4-alpha-glucosidase-like protein [Chaetomium thermophilum var. thermophilum DSM 1495]	4917	73197	224	156	30	27	54.4	2521	1	1	1	4.767.423	9.514.701	2	9.514.661	0.004	67	74	0	35.9	0.0015	R	AVDSYIER	E					11287: Scan 10599 (rt=19.4255) [H:\DATA-2018\heruonan\20181022\5.raw]
2	1	gi|341038538|gb|EGS23530.1|	gi|341038538|gb|EGS23530.1| glucan 1,4-alpha-glucosidase-like protein [Chaetomium thermophilum var. thermophilum DSM 1495]	4917	73197	224	156	30	27	54.4	2601	1	1	1	4.802.471	9.584.797	2	958.476	0.0038	622	629	1	50.88	7.30E-05	K	KGTSFEYK	F					9984: Scan 9150 (rt=16.9521) [H:\DATA-2018\heruonan\20181022\5.raw]
2	1	gi|341038538|gb|EGS23530.1|	gi|341038538|gb|EGS23530.1| glucan 1,4-alpha-glucosidase-like protein [Chaetomium thermophilum var. thermophilum DSM 1495]	4917	73197	224	156	30	27	54.4	2602	1	1	1	4.802.472	9.584.798	2	958.476	0.0038	622	629	1	47.32	0.00017	K	KGTSFEYK	F					10160: Scan 9358 (rt=17.289) [H:\DATA-2018\heruonan\20181022\5.raw]
2	1	gi|341038538|gb|EGS23530.1|	gi|341038538|gb|EGS23530.1| glucan 1,4-alpha-glucosidase-like protein [Chaetomium thermophilum var. thermophilum DSM 1495]	4917	73197	224	156	30	27	54.4	2603	1	1	1	9.594.876	9.584.803	1	958.476	0.0044	622	629	1	13.22	0.43	K	KGTSFEYK	F					10136: Scan 9336 (rt=17.2585) [H:\DATA-2018\heruonan\20181022\5.raw]
2	1	gi|341038538|gb|EGS23530.1|	gi|341038538|gb|EGS23530.1| glucan 1,4-alpha-glucosidase-like protein [Chaetomium thermophilum var. thermophilum DSM 1495]	4917	73197	224	156	30	27	54.4	5466	1	1	1	5.738.009	11.455.872	2	11.455.829	0.0043	573	582	0	27.78	0.019	R	AQTQWGQTVK	L					12264: Scan 11619 (rt=20.9595) [H:\DATA-2018\heruonan\20181022\5.raw]
2	1	gi|341038538|gb|EGS23530.1|	gi|341038538|gb|EGS23530.1| glucan 1,4-alpha-glucosidase-like protein [Chaetomium thermophilum var. thermophilum DSM 1495]	4917	73197	224	156	30	27	54.4	5467	1	1	1	5.738.012	11.455.879	2	11.455.829	0.0049	573	582	0	30.04	0.011	R	AQTQWGQTVK	L					12506: Scan 11866 (rt=21.2949) [H:\DATA-2018\heruonan\20181022\5.raw]
2	1	gi|341038538|gb|EGS23530.1|	gi|341038538|gb|EGS23530.1| glucan 1,4-alpha-glucosidase-like protein [Chaetomium thermophilum var. thermophilum DSM 1495]	4917	73197	224	156	30	27	54.4	7466	2	1	1	6.238.095	12.456.044	2	12.456.003	0.0041	183	192	0	7.99	0.95	R	FNGEWGRPQR	D					14103: Scan 13398 (rt=23.3963) [H:\DATA-2018\heruonan\20181022\5.raw]
2	1	gi|341038538|gb|EGS23530.1|	gi|341038538|gb|EGS23530.1| glucan 1,4-alpha-glucosidase-like protein [Chaetomium thermophilum var. thermophilum DSM 1495]	4917	73197	224	156	30	27	54.4	9089	1	1	1	4.385.866	1.312.738	3	13.127.351	0.0029	95	109	0	16.75	0.14	R	VAGAATGVVVASPSK	A					11380: Scan 10699 (rt=19.578) [H:\DATA-2018\heruonan\20181022\5.raw]
2	1	gi|341038538|gb|EGS23530.1|	gi|341038538|gb|EGS23530.1| glucan 1,4-alpha-glucosidase-like protein [Chaetomium thermophilum var. thermophilum DSM 1495]	4917	73197	224	156	30	27	54.4	9090	1	1	1	13.137.458	13.127.385	1	13.127.351	0.0034	95	109	0	24.01	0.022	R	VAGAATGVVVASPSK	A					12793: Scan 12142 (rt=21.7063) [H:\DATA-2018\heruonan\20181022\5.raw]
2	1	gi|341038538|gb|EGS23530.1|	gi|341038538|gb|EGS23530.1| glucan 1,4-alpha-glucosidase-like protein [Chaetomium thermophilum var. thermophilum DSM 1495]	4917	73197	224	156	30	27	54.4	9091	1	1	1	4.385.869	13.127.389	3	13.127.351	0.0038	95	109	0	15.26	0.17	R	VAGAATGVVVASPSK	A					11418: Scan 10748 (rt=19.6634) [H:\DATA-2018\heruonan\20181022\5.raw]
2	1	gi|341038538|gb|EGS23530.1|	gi|341038538|gb|EGS23530.1| glucan 1,4-alpha-glucosidase-like protein [Chaetomium thermophilum var. thermophilum DSM 1495]	4917	73197	224	156	30	27	54.4	9092	1	1	1	13.137.462	13.127.389	1	13.127.351	0.0038	95	109	0	29.12	0.0068	R	VAGAATGVVVASPSK	A					13248: Scan 12588 (rt=22.3308) [H:\DATA-2018\heruonan\20181022\5.raw]
2	1	gi|341038538|gb|EGS23530.1|	gi|341038538|gb|EGS23530.1| glucan 1,4-alpha-glucosidase-like protein [Chaetomium thermophilum var. thermophilum DSM 1495]	4917	73197	224	156	30	27	54.4	9093	1	1	1	6.573.768	1.312.739	2	13.127.351	0.0039	95	109	0	23.83	0.023	R	VAGAATGVVVASPSK	A					23349: Scan 21902 (rt=33.4378) [H:\DATA-2018\heruonan\20181022\5.raw]
2	1	gi|341038538|gb|EGS23530.1|	gi|341038538|gb|EGS23530.1| glucan 1,4-alpha-glucosidase-like protein [Chaetomium thermophilum var. thermophilum DSM 1495]	4917	73197	224	156	30	27	54.4	9094	1	1	1	6.573.769	13.127.392	2	13.127.351	0.0042	95	109	0	1.27	4.1	R	VAGAATGVVVASPSK	A					36645: Scan 32642 (rt=45.4216) [H:\DATA-2018\heruonan\20181022\5.raw]
2	1	gi|341038538|gb|EGS23530.1|	gi|341038538|gb|EGS23530.1| glucan 1,4-alpha-glucosidase-like protein [Chaetomium thermophilum var. thermophilum DSM 1495]	4917	73197	224	156	30	27	54.4	9095	1	1	1	6.573.769	13.127.393	2	13.127.351	0.0043	95	109	0	27.32	0.01	R	VAGAATGVVVASPSK	A					20250: Scan 19101 (rt=30.2657) [H:\DATA-2018\heruonan\20181022\5.raw]
2	1	gi|341038538|gb|EGS23530.1|	gi|341038538|gb|EGS23530.1| glucan 1,4-alpha-glucosidase-like protein [Chaetomium thermophilum var. thermophilum DSM 1495]	4917	73197	224	156	30	27	54.4	9096	1	1	1	657.377	13.127.394	2	13.127.351	0.0043	95	109	0	58.69	7.50E-06	R	VAGAATGVVVASPSK	A					15792: Scan 14988 (rt=25.3024) [H:\DATA-2018\heruonan\20181022\5.raw]
2	1	gi|341038538|gb|EGS23530.1|	gi|341038538|gb|EGS23530.1| glucan 1,4-alpha-glucosidase-like protein [Chaetomium thermophilum var. thermophilum DSM 1495]	4917	73197	224	156	30	27	54.4	9097	1	1	1	657.377	13.127.395	2	13.127.351	0.0044	95	109	0	45.41	0.00016	R	VAGAATGVVVASPSK	A					20913: Scan 19704 (rt=30.9595) [H:\DATA-2018\heruonan\20181022\5.raw]
2	1	gi|341038538|gb|EGS23530.1|	gi|341038538|gb|EGS23530.1| glucan 1,4-alpha-glucosidase-like protein [Chaetomium thermophilum var. thermophilum DSM 1495]	4917	73197	224	156	30	27	54.4	9098	1	1	1	657.377	13.127.395	2	13.127.351	0.0044	95	109	0	86.06	1.40E-08	R	VAGAATGVVVASPSK	A					13941: Scan 13253 (rt=23.2192) [H:\DATA-2018\heruonan\20181022\5.raw]
2	1	gi|341038538|gb|EGS23530.1|	gi|341038538|gb|EGS23530.1| glucan 1,4-alpha-glucosidase-like protein [Chaetomium thermophilum var. thermophilum DSM 1495]	4917	73197	224	156	30	27	54.4	9099	1	1	1	6.573.771	13.127.396	2	13.127.351	0.0045	95	109	0	70.23	5.30E-07	R	VAGAATGVVVASPSK	A					15822: Scan 15023 (rt=25.3571) [H:\DATA-2018\heruonan\20181022\5.raw]
2	1	gi|341038538|gb|EGS23530.1|	gi|341038538|gb|EGS23530.1| glucan 1,4-alpha-glucosidase-like protein [Chaetomium thermophilum var. thermophilum DSM 1495]	4917	73197	224	156	30	27	54.4	9100	1	1	1	6.573.771	13.127.397	2	13.127.351	0.0047	95	109	0	5.73	1.5	R	VAGAATGVVVASPSK	A					29206: Scan 26811 (rt=38.8797) [H:\DATA-2018\heruonan\20181022\5.raw]
2	1	gi|341038538|gb|EGS23530.1|	gi|341038538|gb|EGS23530.1| glucan 1,4-alpha-glucosidase-like protein [Chaetomium thermophilum var. thermophilum DSM 1495]	4917	73197	224	156	30	27	54.4	9101	1	1	1	6.573.773	1312.74	2	13.127.351	0.0049	95	109	0	98.96	7.10E-10	R	VAGAATGVVVASPSK	A					13137: Scan 12479 (rt=22.2001) [H:\DATA-2018\heruonan\20181022\5.raw]
2	1	gi|341038538|gb|EGS23530.1|	gi|341038538|gb|EGS23530.1| glucan 1,4-alpha-glucosidase-like protein [Chaetomium thermophilum var. thermophilum DSM 1495]	4917	73197	224	156	30	27	54.4	9102	1	1	1	6.573.773	1312.74	2	13.127.351	0.0049	95	109	0	93.72	2.40E-09	R	VAGAATGVVVASPSK	A					14251: Scan 13532 (rt=23.5609) [H:\DATA-2018\heruonan\20181022\5.raw]
2	1	gi|341038538|gb|EGS23530.1|	gi|341038538|gb|EGS23530.1| glucan 1,4-alpha-glucosidase-like protein [Chaetomium thermophilum var. thermophilum DSM 1495]	4917	73197	224	156	30	27	54.4	9103	1	1	1	6.573.773	1312.74	2	13.127.351	0.005	95	109	0	63.69	2.40E-06	R	VAGAATGVVVASPSK	A					16740: Scan 15937 (rt=26.5974) [H:\DATA-2018\heruonan\20181022\5.raw]
2	1	gi|341038538|gb|EGS23530.1|	gi|341038538|gb|EGS23530.1| glucan 1,4-alpha-glucosidase-like protein [Chaetomium thermophilum var. thermophilum DSM 1495]	4917	73197	224	156	30	27	54.4	9104	1	1	1	6.573.773	1312.74	2	13.127.351	0.005	95	109	0	87.77	9.30E-09	R	VAGAATGVVVASPSK	A					13697: Scan 12998 (rt=22.8814) [H:\DATA-2018\heruonan\20181022\5.raw]
2	1	gi|341038538|gb|EGS23530.1|	gi|341038538|gb|EGS23530.1| glucan 1,4-alpha-glucosidase-like protein [Chaetomium thermophilum var. thermophilum DSM 1495]	4917	73197	224	156	30	27	54.4	9105	1	1	1	6.573.774	13.127.402	2	13.127.351	0.0051	95	109	0	98.48	7.90E-10	R	VAGAATGVVVASPSK	A					12912: Scan 12254 (rt=21.8588) [H:\DATA-2018\heruonan\20181022\5.raw]
2	1	gi|341038538|gb|EGS23530.1|	gi|341038538|gb|EGS23530.1| glucan 1,4-alpha-glucosidase-like protein [Chaetomium thermophilum var. thermophilum DSM 1495]	4917	73197	224	156	30	27	54.4	9106	1	1	1	6.573.775	13.127.404	2	13.127.351	0.0054	95	109	0	83.09	2.70E-08	R	VAGAATGVVVASPSK	A					14556: Scan 13827 (rt=23.9057) [H:\DATA-2018\heruonan\20181022\5.raw]
2	1	gi|341038538|gb|EGS23530.1|	gi|341038538|gb|EGS23530.1| glucan 1,4-alpha-glucosidase-like protein [Chaetomium thermophilum var. thermophilum DSM 1495]	4917	73197	224	156	30	27	54.4	9107	1	1	1	4.385.874	13.127.405	3	13.127.351	0.0054	95	109	0	24.9	0.018	R	VAGAATGVVVASPSK	A					12839: Scan 12186 (rt=21.7712) [H:\DATA-2018\heruonan\20181022\5.raw]
2	1	gi|341038538|gb|EGS23530.1|	gi|341038538|gb|EGS23530.1| glucan 1,4-alpha-glucosidase-like protein [Chaetomium thermophilum var. thermophilum DSM 1495]	4917	73197	224	156	30	27	54.4	9108	2	1	1	6.573.775	13.127.405	2	13.127.351	0.0054	95	109	0	2.16	3.4	R	VAGAATGVVVASPSK	A					11202: Sum of 2 scans in range 10508 (rt=19.2984) to 10526 (rt=19.3245) [H:\DATA-2018\heruonan\20181022\5.raw]
2	1	gi|341038538|gb|EGS23530.1|	gi|341038538|gb|EGS23530.1| glucan 1,4-alpha-glucosidase-like protein [Chaetomium thermophilum var. thermophilum DSM 1495]	4917	73197	224	156	30	27	54.4	9109	1	1	1	6.573.775	13.127.405	2	13.127.351	0.0054	95	109	0	59.43	6.30E-06	R	VAGAATGVVVASPSK	A					12659: Scan 12015 (rt=21.5132) [H:\DATA-2018\heruonan\20181022\5.raw]
2	1	gi|341038538|gb|EGS23530.1|	gi|341038538|gb|EGS23530.1| glucan 1,4-alpha-glucosidase-like protein [Chaetomium thermophilum var. thermophilum DSM 1495]	4917	73197	224	156	30	27	54.4	9110	1	1	1	6.573.775	13.127.405	2	13.127.351	0.0055	95	109	0	95.2	1.70E-09	R	VAGAATGVVVASPSK	A					13408: Scan 12734 (rt=22.5409) [H:\DATA-2018\heruonan\20181022\5.raw]
2	1	gi|341038538|gb|EGS23530.1|	gi|341038538|gb|EGS23530.1| glucan 1,4-alpha-glucosidase-like protein [Chaetomium thermophilum var. thermophilum DSM 1495]	4917	73197	224	156	30	27	54.4	9111	1	1	1	6.573.776	13.127.407	2	13.127.351	0.0056	95	109	0	60.27	5.40E-06	R	VAGAATGVVVASPSK	A					11402: Scan 10731 (rt=19.6386) [H:\DATA-2018\heruonan\20181022\5.raw]
2	1	gi|341038538|gb|EGS23530.1|	gi|341038538|gb|EGS23530.1| glucan 1,4-alpha-glucosidase-like protein [Chaetomium thermophilum var. thermophilum DSM 1495]	4917	73197	224	156	30	27	54.4	9112	1	1	1	6.573.776	13.127.407	2	13.127.351	0.0056	95	109	0	93.58	2.50E-09	R	VAGAATGVVVASPSK	A					16041: Scan 15254 (rt=25.6954) [H:\DATA-2018\heruonan\20181022\5.raw]
2	1	gi|341038538|gb|EGS23530.1|	gi|341038538|gb|EGS23530.1| glucan 1,4-alpha-glucosidase-like protein [Chaetomium thermophilum var. thermophilum DSM 1495]	4917	73197	224	156	30	27	54.4	9114	1	1	1	6.573.778	13.127.411	2	13.127.351	0.006	95	109	0	40.45	0.00052	R	VAGAATGVVVASPSK	A					19766: Scan 18669 (rt=29.7728) [H:\DATA-2018\heruonan\20181022\5.raw]
2	1	gi|341038538|gb|EGS23530.1|	gi|341038538|gb|EGS23530.1| glucan 1,4-alpha-glucosidase-like protein [Chaetomium thermophilum var. thermophilum DSM 1495]	4917	73197	224	156	30	27	54.4	9115	1	1	1	6.573.779	13.127.412	2	13.127.351	0.0061	95	109	0	51.44	4.10E-05	R	VAGAATGVVVASPSK	A					17592: Scan 16724 (rt=27.5389) [H:\DATA-2018\heruonan\20181022\5.raw]
2	1	gi|341038538|gb|EGS23530.1|	gi|341038538|gb|EGS23530.1| glucan 1,4-alpha-glucosidase-like protein [Chaetomium thermophilum var. thermophilum DSM 1495]	4917	73197	224	156	30	27	54.4	11522	1	1	1	7.053.774	14.087.402	2	1.408.735	0.0052	208	219	1	6.06	1.6	K	WLIKNGYESTAK	T					20137: Sum of 2 scans in range 19003 (rt=30.1534) to 19017 (rt=30.1688) [H:\DATA-2018\heruonan\20181022\5.raw]
2	1	gi|341038538|gb|EGS23530.1|	gi|341038538|gb|EGS23530.1| glucan 1,4-alpha-glucosidase-like protein [Chaetomium thermophilum var. thermophilum DSM 1495]	4917	73197	224	156	30	27	54.4	12102	1	1	1	7.173.279	14.326.411	2	14.326.412	0	110	120	0	23.76	0.0099	K	ANPDYFYTWTR	D					33808: Scan 30504 (rt=43.0093) [H:\DATA-2018\heruonan\20181022\5.raw]
2	1	gi|341038538|gb|EGS23530.1|	gi|341038538|gb|EGS23530.1| glucan 1,4-alpha-glucosidase-like protein [Chaetomium thermophilum var. thermophilum DSM 1495]	4917	73197	224	156	30	27	54.4	12103	1	1	1	7.173.303	1.432.646	2	14.326.412	0.0048	110	120	0	8.59	0.41	K	ANPDYFYTWTR	D					34584: Scan 31098 (rt=43.6781) [H:\DATA-2018\heruonan\20181022\5.raw]
2	1	gi|341038538|gb|EGS23530.1|	gi|341038538|gb|EGS23530.1| glucan 1,4-alpha-glucosidase-like protein [Chaetomium thermophilum var. thermophilum DSM 1495]	4917	73197	224	156	30	27	54.4	12104	1	1	1	7.173.303	14.326.461	2	14.326.412	0.0049	110	120	0	12.59	0.16	K	ANPDYFYTWTR	D					35547: Scan 31819 (rt=44.4926) [H:\DATA-2018\heruonan\20181022\5.raw]
2	1	gi|341038538|gb|EGS23530.1|	gi|341038538|gb|EGS23530.1| glucan 1,4-alpha-glucosidase-like protein [Chaetomium thermophilum var. thermophilum DSM 1495]	4917	73197	224	156	30	27	54.4	12105	1	1	1	7.173.306	14.326.466	2	14.326.412	0.0054	110	120	0	45.77	7.80E-05	K	ANPDYFYTWTR	D					32583: Scan 29560 (rt=41.9533) [H:\DATA-2018\heruonan\20181022\5.raw]
2	1	gi|341038538|gb|EGS23530.1|	gi|341038538|gb|EGS23530.1| glucan 1,4-alpha-glucosidase-like protein [Chaetomium thermophilum var. thermophilum DSM 1495]	4917	73197	224	156	30	27	54.4	12107	1	1	1	7.173.308	14.326.471	2	14.326.412	0.0059	110	120	0	4.23	1	K	ANPDYFYTWTR	D					38727: Scan 34194 (rt=47.2017) [H:\DATA-2018\heruonan\20181022\5.raw]
2	1	gi|341038538|gb|EGS23530.1|	gi|341038538|gb|EGS23530.1| glucan 1,4-alpha-glucosidase-like protein [Chaetomium thermophilum var. thermophilum DSM 1495]	4917	73197	224	156	30	27	54.4	12108	1	1	1	7.173.309	14.326.471	2	14.326.412	0.006	110	120	0	31.79	0.0018	K	ANPDYFYTWTR	D					32981: Scan 29869 (rt=42.3046) [H:\DATA-2018\heruonan\20181022\5.raw]
2	1	gi|341038538|gb|EGS23530.1|	gi|341038538|gb|EGS23530.1| glucan 1,4-alpha-glucosidase-like protein [Chaetomium thermophilum var. thermophilum DSM 1495]	4917	73197	224	156	30	27	54.4	12109	1	1	1	7.173.313	1.432.648	2	14.326.412	0.0068	110	120	0	45.06	9.20E-05	K	ANPDYFYTWTR	D					33408: Scan 30191 (rt=42.6629) [H:\DATA-2018\heruonan\20181022\5.raw]
2	1	gi|341038538|gb|EGS23530.1|	gi|341038538|gb|EGS23530.1| glucan 1,4-alpha-glucosidase-like protein [Chaetomium thermophilum var. thermophilum DSM 1495]	4917	73197	224	156	30	27	54.4	12112	1	1	1	7.173.316	14.326.486	2	14.326.412	0.0075	110	120	0	3.87	1.5	K	ANPDYFYTWTR	D					48027: Scan 41091 (rt=55.1055) [H:\DATA-2018\heruonan\20181022\5.raw]
2	1	gi|341038538|gb|EGS23530.1|	gi|341038538|gb|EGS23530.1| glucan 1,4-alpha-glucosidase-like protein [Chaetomium thermophilum var. thermophilum DSM 1495]	4917	73197	224	156	30	27	54.4	12113	1	1	1	7.173.317	14.326.488	2	14.326.412	0.0076	110	120	0	21.41	0.027	K	ANPDYFYTWTR	D					27975: Scan 25830 (rt=37.7917) [H:\DATA-2018\heruonan\20181022\5.raw]
2	1	gi|341038538|gb|EGS23530.1|	gi|341038538|gb|EGS23530.1| glucan 1,4-alpha-glucosidase-like protein [Chaetomium thermophilum var. thermophilum DSM 1495]	4917	73197	224	156	30	27	54.4	12114	1	1	1	7.173.317	14.326.488	2	14.326.412	0.0076	110	120	0	4.01	1.5	K	ANPDYFYTWTR	D					36562: Scan 32586 (rt=45.3584) [H:\DATA-2018\heruonan\20181022\5.raw]
2	1	gi|341038538|gb|EGS23530.1|	gi|341038538|gb|EGS23530.1| glucan 1,4-alpha-glucosidase-like protein [Chaetomium thermophilum var. thermophilum DSM 1495]	4917	73197	224	156	30	27	54.4	12116	1	1	1	7.173.318	1.432.649	2	14.326.412	0.0079	110	120	0	5.37	1.1	K	ANPDYFYTWTR	D					35105: Scan 31484 (rt=44.1197) [H:\DATA-2018\heruonan\20181022\5.raw]
2	1	gi|341038538|gb|EGS23530.1|	gi|341038538|gb|EGS23530.1| glucan 1,4-alpha-glucosidase-like protein [Chaetomium thermophilum var. thermophilum DSM 1495]	4917	73197	224	156	30	27	54.4	12117	1	1	1	7.173.321	14.326.497	2	14.326.412	0.0086	110	120	0	13.05	0.19	K	ANPDYFYTWTR	D					37857: Scan 33560 (rt=46.4796) [H:\DATA-2018\heruonan\20181022\5.raw]
2	1	gi|341038538|gb|EGS23530.1|	gi|341038538|gb|EGS23530.1| glucan 1,4-alpha-glucosidase-like protein [Chaetomium thermophilum var. thermophilum DSM 1495]	4917	73197	224	156	30	27	54.4	13770	1	1	1	4.962.423	1.485.705	3	14.857.113	-0.0063	561	572	0	38.9	0.00071	K	NANEVYVTFHHR	A					17540: Scan 16671 (rt=27.4721) [H:\DATA-2018\heruonan\20181022\5.raw]
2	1	gi|341038538|gb|EGS23530.1|	gi|341038538|gb|EGS23530.1| glucan 1,4-alpha-glucosidase-like protein [Chaetomium thermophilum var. thermophilum DSM 1495]	4917	73197	224	156	30	27	54.4	13772	1	1	1	7.438.647	14.857.149	2	14.857.113	0.0036	561	572	0	18.16	0.084	K	NANEVYVTFHHR	A					19336: Scan 18282 (rt=29.3323) [H:\DATA-2018\heruonan\20181022\5.raw]
2	1	gi|341038538|gb|EGS23530.1|	gi|341038538|gb|EGS23530.1| glucan 1,4-alpha-glucosidase-like protein [Chaetomium thermophilum var. thermophilum DSM 1495]	4917	73197	224	156	30	27	54.4	13773	1	1	1	3.724.362	14.857.155	4	14.857.113	0.0042	561	572	0	16.12	0.13	K	NANEVYVTFHHR	A					16626: Scan 15838 (rt=26.4757) [H:\DATA-2018\heruonan\20181022\5.raw]
2	1	gi|341038538|gb|EGS23530.1|	gi|341038538|gb|EGS23530.1| glucan 1,4-alpha-glucosidase-like protein [Chaetomium thermophilum var. thermophilum DSM 1495]	4917	73197	224	156	30	27	54.4	13774	1	1	1	7.438.653	1.485.716	2	14.857.113	0.0047	561	572	0	44.29	0.0002	K	NANEVYVTFHHR	A					18329: Sum of 2 scans in range 17372 (rt=28.2854) to 17404 (rt=28.3209) [H:\DATA-2018\heruonan\20181022\5.raw]
2	1	gi|341038538|gb|EGS23530.1|	gi|341038538|gb|EGS23530.1| glucan 1,4-alpha-glucosidase-like protein [Chaetomium thermophilum var. thermophilum DSM 1495]	4917	73197	224	156	30	27	54.4	13775	1	1	1	7.438.655	14.857.165	2	14.857.113	0.0052	561	572	0	46.04	0.00015	K	NANEVYVTFHHR	A					17772: Scan 16882 (rt=27.7179) [H:\DATA-2018\heruonan\20181022\5.raw]
2	1	gi|341038538|gb|EGS23530.1|	gi|341038538|gb|EGS23530.1| glucan 1,4-alpha-glucosidase-like protein [Chaetomium thermophilum var. thermophilum DSM 1495]	4917	73197	224	156	30	27	54.4	13776	1	1	1	7.438.657	14.857.169	2	14.857.113	0.0056	561	572	0	83.73	2.50E-08	K	NANEVYVTFHHR	A					16786: Scan 15979 (rt=26.6534) [H:\DATA-2018\heruonan\20181022\5.raw]
2	1	gi|341038538|gb|EGS23530.1|	gi|341038538|gb|EGS23530.1| glucan 1,4-alpha-glucosidase-like protein [Chaetomium thermophilum var. thermophilum DSM 1495]	4917	73197	224	156	30	27	54.4	13777	1	1	1	4.962.463	1.485.717	3	14.857.113	0.0057	561	572	0	33.45	0.0026	K	NANEVYVTFHHR	A					16951: Scan 16120 (rt=26.831) [H:\DATA-2018\heruonan\20181022\5.raw]
2	1	gi|341038538|gb|EGS23530.1|	gi|341038538|gb|EGS23530.1| glucan 1,4-alpha-glucosidase-like protein [Chaetomium thermophilum var. thermophilum DSM 1495]	4917	73197	224	156	30	27	54.4	13778	1	1	1	4.962.463	14.857.171	3	14.857.113	0.0058	561	572	0	35.24	0.0017	K	NANEVYVTFHHR	A					17279: Scan 16417 (rt=27.184) [H:\DATA-2018\heruonan\20181022\5.raw]
2	1	gi|341038538|gb|EGS23530.1|	gi|341038538|gb|EGS23530.1| glucan 1,4-alpha-glucosidase-like protein [Chaetomium thermophilum var. thermophilum DSM 1495]	4917	73197	224	156	30	27	54.4	13779	1	1	1	7.438.658	14.857.171	2	14.857.113	0.0058	561	572	0	71.97	3.70E-07	K	NANEVYVTFHHR	A					17115: Scan 16271 (rt=27.0096) [H:\DATA-2018\heruonan\20181022\5.raw]
2	1	gi|341038538|gb|EGS23530.1|	gi|341038538|gb|EGS23530.1| glucan 1,4-alpha-glucosidase-like protein [Chaetomium thermophilum var. thermophilum DSM 1495]	4917	73197	224	156	30	27	54.4	13780	1	1	1	4.962.464	14.857.174	3	14.857.113	0.0061	561	572	0	49.07	7.20E-05	K	NANEVYVTFHHR	A					16509: Scan 15721 (rt=26.3275) [H:\DATA-2018\heruonan\20181022\5.raw]
2	1	gi|341038538|gb|EGS23530.1|	gi|341038538|gb|EGS23530.1| glucan 1,4-alpha-glucosidase-like protein [Chaetomium thermophilum var. thermophilum DSM 1495]	4917	73197	224	156	30	27	54.4	13781	1	1	1	7.438.662	14.857.178	2	14.857.113	0.0065	561	572	0	15.18	0.18	K	NANEVYVTFHHR	A					18507: Scan 17543 (rt=28.4806) [H:\DATA-2018\heruonan\20181022\5.raw]
2	1	gi|341038538|gb|EGS23530.1|	gi|341038538|gb|EGS23530.1| glucan 1,4-alpha-glucosidase-like protein [Chaetomium thermophilum var. thermophilum DSM 1495]	4917	73197	224	156	30	27	54.4	13782	1	1	1	4.962.466	14.857.179	3	14.857.113	0.0066	561	572	0	18.74	0.078	K	NANEVYVTFHHR	A					17786: Scan 16895 (rt=27.7327) [H:\DATA-2018\heruonan\20181022\5.raw]
2	1	gi|341038538|gb|EGS23530.1|	gi|341038538|gb|EGS23530.1| glucan 1,4-alpha-glucosidase-like protein [Chaetomium thermophilum var. thermophilum DSM 1495]	4917	73197	224	156	30	27	54.4	13783	1	1	1	7.438.663	1.485.718	2	14.857.113	0.0067	561	572	0	69.91	5.90E-07	K	NANEVYVTFHHR	A					16490: Scan 15703 (rt=26.3082) [H:\DATA-2018\heruonan\20181022\5.raw]
2	1	gi|341038538|gb|EGS23530.1|	gi|341038538|gb|EGS23530.1| glucan 1,4-alpha-glucosidase-like protein [Chaetomium thermophilum var. thermophilum DSM 1495]	4917	73197	224	156	30	27	54.4	13785	1	1	1	7.438.667	14.857.188	2	14.857.113	0.0075	561	572	0	70.75	4.50E-07	K	NANEVYVTFHHR	A					17449: Scan 16577 (rt=27.3653) [H:\DATA-2018\heruonan\20181022\5.raw]
2	1	gi|341038538|gb|EGS23530.1|	gi|341038538|gb|EGS23530.1| glucan 1,4-alpha-glucosidase-like protein [Chaetomium thermophilum var. thermophilum DSM 1495]	4917	73197	224	156	30	27	54.4	15302	1	1	1	7.693.967	15.367.788	2	15.367.784	0.0004	424	437	0	30.98	0.0059	R	DLLPSITTGTYNSR	S					29788: Sum of 2 scans in range 27286 (rt=39.4058) to 27332 (rt=39.4553) [H:\DATA-2018\heruonan\20181022\5.raw]
2	1	gi|341038538|gb|EGS23530.1|	gi|341038538|gb|EGS23530.1| glucan 1,4-alpha-glucosidase-like protein [Chaetomium thermophilum var. thermophilum DSM 1495]	4917	73197	224	156	30	27	54.4	15303	1	1	1	7.693.976	15.367.805	2	15.367.784	0.0022	424	437	0	31.67	0.0048	R	DLLPSITTGTYNSR	S					34888: Sum of 2 scans in range 31321 (rt=43.9328) to 31360 (rt=43.9755) [H:\DATA-2018\heruonan\20181022\5.raw]
2	1	gi|341038538|gb|EGS23530.1|	gi|341038538|gb|EGS23530.1| glucan 1,4-alpha-glucosidase-like protein [Chaetomium thermophilum var. thermophilum DSM 1495]	4917	73197	224	156	30	27	54.4	15304	1	1	1	769.398	15.367.815	2	15.367.784	0.0031	424	437	0	5.36	2.1	R	DLLPSITTGTYNSR	S					51595: Scan 43759 (rt=58.1734) [H:\DATA-2018\heruonan\20181022\5.raw]
2	1	gi|341038538|gb|EGS23530.1|	gi|341038538|gb|EGS23530.1| glucan 1,4-alpha-glucosidase-like protein [Chaetomium thermophilum var. thermophilum DSM 1495]	4917	73197	224	156	30	27	54.4	15305	1	1	1	7.693.981	15.367.817	2	15.367.784	0.0034	424	437	0	22.6	0.042	R	DLLPSITTGTYNSR	S					31499: Scan 28690 (rt=40.9816) [H:\DATA-2018\heruonan\20181022\5.raw]
2	1	gi|341038538|gb|EGS23530.1|	gi|341038538|gb|EGS23530.1| glucan 1,4-alpha-glucosidase-like protein [Chaetomium thermophilum var. thermophilum DSM 1495]	4917	73197	224	156	30	27	54.4	15306	1	1	1	7.693.983	1.536.782	2	15.367.784	0.0036	424	437	0	9.17	0.93	R	DLLPSITTGTYNSR	S					45995: Sum of 2 scans in range 39589 (rt=53.4127) to 39637 (rt=53.4676) [H:\DATA-2018\heruonan\20181022\5.raw]
2	1	gi|341038538|gb|EGS23530.1|	gi|341038538|gb|EGS23530.1| glucan 1,4-alpha-glucosidase-like protein [Chaetomium thermophilum var. thermophilum DSM 1495]	4917	73197	224	156	30	27	54.4	15309	1	1	1	7.693.988	15.367.831	2	15.367.784	0.0047	424	437	0	15.54	0.21	R	DLLPSITTGTYNSR	S					32812: Scan 29745 (rt=42.1569) [H:\DATA-2018\heruonan\20181022\5.raw]
2	1	gi|341038538|gb|EGS23530.1|	gi|341038538|gb|EGS23530.1| glucan 1,4-alpha-glucosidase-like protein [Chaetomium thermophilum var. thermophilum DSM 1495]	4917	73197	224	156	30	27	54.4	15310	1	1	1	7.693.989	15.367.832	2	15.367.784	0.0048	424	437	0	12.74	0.4	R	DLLPSITTGTYNSR	S					30896: Scan 28187 (rt=40.4125) [H:\DATA-2018\heruonan\20181022\5.raw]
2	1	gi|341038538|gb|EGS23530.1|	gi|341038538|gb|EGS23530.1| glucan 1,4-alpha-glucosidase-like protein [Chaetomium thermophilum var. thermophilum DSM 1495]	4917	73197	224	156	30	27	54.4	15311	1	1	1	7.693.989	15.367.833	2	15.367.784	0.0049	424	437	0	3.18	3.6	R	DLLPSITTGTYNSR	S					43974: Scan 38105 (rt=51.7102) [H:\DATA-2018\heruonan\20181022\5.raw]
2	1	gi|341038538|gb|EGS23530.1|	gi|341038538|gb|EGS23530.1| glucan 1,4-alpha-glucosidase-like protein [Chaetomium thermophilum var. thermophilum DSM 1495]	4917	73197	224	156	30	27	54.4	15312	1	1	1	769.399	15.367.834	2	15.367.784	0.005	424	437	0	4.81	2.5	R	DLLPSITTGTYNSR	S					44644: Scan 38574 (rt=52.2554) [H:\DATA-2018\heruonan\20181022\5.raw]
2	1	gi|341038538|gb|EGS23530.1|	gi|341038538|gb|EGS23530.1| glucan 1,4-alpha-glucosidase-like protein [Chaetomium thermophilum var. thermophilum DSM 1495]	4917	73197	224	156	30	27	54.4	15313	1	1	1	769.399	15.367.834	2	15.367.784	0.005	424	437	0	32.6	0.0041	R	DLLPSITTGTYNSR	S					33645: Scan 30373 (rt=42.8623) [H:\DATA-2018\heruonan\20181022\5.raw]
2	1	gi|341038538|gb|EGS23530.1|	gi|341038538|gb|EGS23530.1| glucan 1,4-alpha-glucosidase-like protein [Chaetomium thermophilum var. thermophilum DSM 1495]	4917	73197	224	156	30	27	54.4	15314	1	1	1	769.399	15.367.835	2	15.367.784	0.0051	424	437	0	26.16	0.018	R	DLLPSITTGTYNSR	S					33219: Scan 30049 (rt=42.5059) [H:\DATA-2018\heruonan\20181022\5.raw]
2	1	gi|341038538|gb|EGS23530.1|	gi|341038538|gb|EGS23530.1| glucan 1,4-alpha-glucosidase-like protein [Chaetomium thermophilum var. thermophilum DSM 1495]	4917	73197	224	156	30	27	54.4	15316	1	1	1	5.132.685	15.367.836	3	15.367.784	0.0052	424	437	0	20	0.075	R	DLLPSITTGTYNSR	S					23955: Scan 22463 (rt=34.0658) [H:\DATA-2018\heruonan\20181022\5.raw]
2	1	gi|341038538|gb|EGS23530.1|	gi|341038538|gb|EGS23530.1| glucan 1,4-alpha-glucosidase-like protein [Chaetomium thermophilum var. thermophilum DSM 1495]	4917	73197	224	156	30	27	54.4	15317	1	1	1	7.693.991	15.367.836	2	15.367.784	0.0052	424	437	0	43.77	0.00032	R	DLLPSITTGTYNSR	S					30270: Scan 27660 (rt=39.8263) [H:\DATA-2018\heruonan\20181022\5.raw]
2	1	gi|341038538|gb|EGS23530.1|	gi|341038538|gb|EGS23530.1| glucan 1,4-alpha-glucosidase-like protein [Chaetomium thermophilum var. thermophilum DSM 1495]	4917	73197	224	156	30	27	54.4	15318	1	1	1	7.693.991	15.367.837	2	15.367.784	0.0053	424	437	0	24.89	0.025	R	DLLPSITTGTYNSR	S					32396: Scan 29412 (rt=41.7896) [H:\DATA-2018\heruonan\20181022\5.raw]
2	1	gi|341038538|gb|EGS23530.1|	gi|341038538|gb|EGS23530.1| glucan 1,4-alpha-glucosidase-like protein [Chaetomium thermophilum var. thermophilum DSM 1495]	4917	73197	224	156	30	27	54.4	15319	1	1	1	7.693.992	15.367.838	2	15.367.784	0.0054	424	437	0	15.36	0.22	R	DLLPSITTGTYNSR	S					25072: Scan 23413 (rt=35.1047) [H:\DATA-2018\heruonan\20181022\5.raw]
2	1	gi|341038538|gb|EGS23530.1|	gi|341038538|gb|EGS23530.1| glucan 1,4-alpha-glucosidase-like protein [Chaetomium thermophilum var. thermophilum DSM 1495]	4917	73197	224	156	30	27	54.4	15320	1	1	1	7.693.992	15.367.838	2	15.367.784	0.0054	424	437	0	14.31	0.28	R	DLLPSITTGTYNSR	S					48810: Scan 41693 (rt=55.7716) [H:\DATA-2018\heruonan\20181022\5.raw]
2	1	gi|341038538|gb|EGS23530.1|	gi|341038538|gb|EGS23530.1| glucan 1,4-alpha-glucosidase-like protein [Chaetomium thermophilum var. thermophilum DSM 1495]	4917	73197	224	156	30	27	54.4	15321	1	1	1	7.693.993	1.536.784	2	15.367.784	0.0056	424	437	0	4.26	2.8	R	DLLPSITTGTYNSR	S					36062: Scan 32217 (rt=44.9436) [H:\DATA-2018\heruonan\20181022\5.raw]
2	1	gi|341038538|gb|EGS23530.1|	gi|341038538|gb|EGS23530.1| glucan 1,4-alpha-glucosidase-like protein [Chaetomium thermophilum var. thermophilum DSM 1495]	4917	73197	224	156	30	27	54.4	15322	1	1	1	7.693.993	15.367.841	2	15.367.784	0.0057	424	437	0	22.81	0.038	R	DLLPSITTGTYNSR	S					31893: Scan 29008 (rt=41.3351) [H:\DATA-2018\heruonan\20181022\5.raw]
2	1	gi|341038538|gb|EGS23530.1|	gi|341038538|gb|EGS23530.1| glucan 1,4-alpha-glucosidase-like protein [Chaetomium thermophilum var. thermophilum DSM 1495]	4917	73197	224	156	30	27	54.4	15323	1	1	1	7.693.994	15.367.842	2	15.367.784	0.0058	424	437	0	52.36	4.30E-05	R	DLLPSITTGTYNSR	S					28340: Scan 26127 (rt=38.1191) [H:\DATA-2018\heruonan\20181022\5.raw]
2	1	gi|341038538|gb|EGS23530.1|	gi|341038538|gb|EGS23530.1| glucan 1,4-alpha-glucosidase-like protein [Chaetomium thermophilum var. thermophilum DSM 1495]	4917	73197	224	156	30	27	54.4	15324	1	1	1	5.132.687	15.367.843	3	15.367.784	0.0059	424	437	0	62.75	4.00E-06	R	DLLPSITTGTYNSR	S					28627: Scan 26354 (rt=38.374) [H:\DATA-2018\heruonan\20181022\5.raw]
2	1	gi|341038538|gb|EGS23530.1|	gi|341038538|gb|EGS23530.1| glucan 1,4-alpha-glucosidase-like protein [Chaetomium thermophilum var. thermophilum DSM 1495]	4917	73197	224	156	30	27	54.4	15325	1	1	1	7.693.995	15.367.844	2	15.367.784	0.006	424	437	0	9.07	0.92	R	DLLPSITTGTYNSR	S					49532: Sum of 2 scans in range 42221 (rt=56.3656) to 42230 (rt=56.3764) [H:\DATA-2018\heruonan\20181022\5.raw]
2	1	gi|341038538|gb|EGS23530.1|	gi|341038538|gb|EGS23530.1| glucan 1,4-alpha-glucosidase-like protein [Chaetomium thermophilum var. thermophilum DSM 1495]	4917	73197	224	156	30	27	54.4	15326	1	1	1	7.693.995	15.367.845	2	15.367.784	0.0061	424	437	0	39.99	0.00075	R	DLLPSITTGTYNSR	S					30652: Scan 27978 (rt=40.1818) [H:\DATA-2018\heruonan\20181022\5.raw]
2	1	gi|341038538|gb|EGS23530.1|	gi|341038538|gb|EGS23530.1| glucan 1,4-alpha-glucosidase-like protein [Chaetomium thermophilum var. thermophilum DSM 1495]	4917	73197	224	156	30	27	54.4	15327	1	1	1	7.693.996	15.367.846	2	15.367.784	0.0062	424	437	0	25.12	0.023	R	DLLPSITTGTYNSR	S					28749: Scan 26446 (rt=38.4763) [H:\DATA-2018\heruonan\20181022\5.raw]
2	1	gi|341038538|gb|EGS23530.1|	gi|341038538|gb|EGS23530.1| glucan 1,4-alpha-glucosidase-like protein [Chaetomium thermophilum var. thermophilum DSM 1495]	4917	73197	224	156	30	27	54.4	15328	1	1	1	5.132.688	15.367.846	3	15.367.784	0.0063	424	437	0	48.4	0.00011	R	DLLPSITTGTYNSR	S					28224: Scan 26034 (rt=38.0188) [H:\DATA-2018\heruonan\20181022\5.raw]
2	1	gi|341038538|gb|EGS23530.1|	gi|341038538|gb|EGS23530.1| glucan 1,4-alpha-glucosidase-like protein [Chaetomium thermophilum var. thermophilum DSM 1495]	4917	73197	224	156	30	27	54.4	15329	1	1	1	7.693.996	15.367.846	2	15.367.784	0.0063	424	437	0	2.49	4.2	R	DLLPSITTGTYNSR	S					52182: Scan 44202 (rt=58.756) [H:\DATA-2018\heruonan\20181022\5.raw]
2	1	gi|341038538|gb|EGS23530.1|	gi|341038538|gb|EGS23530.1| glucan 1,4-alpha-glucosidase-like protein [Chaetomium thermophilum var. thermophilum DSM 1495]	4917	73197	224	156	30	27	54.4	15330	1	1	1	7.693.997	15.367.848	2	15.367.784	0.0064	424	437	0	8.92	0.94	R	DLLPSITTGTYNSR	S					45445: Scan 39169 (rt=52.9365) [H:\DATA-2018\heruonan\20181022\5.raw]
2	1	gi|341038538|gb|EGS23530.1|	gi|341038538|gb|EGS23530.1| glucan 1,4-alpha-glucosidase-like protein [Chaetomium thermophilum var. thermophilum DSM 1495]	4917	73197	224	156	30	27	54.4	15331	1	1	1	7.693.998	15.367.849	2	15.367.784	0.0066	424	437	0	37.01	0.0015	R	DLLPSITTGTYNSR	S					27163: Scan 25169 (rt=37.0485) [H:\DATA-2018\heruonan\20181022\5.raw]
2	1	gi|341038538|gb|EGS23530.1|	gi|341038538|gb|EGS23530.1| glucan 1,4-alpha-glucosidase-like protein [Chaetomium thermophilum var. thermophilum DSM 1495]	4917	73197	224	156	30	27	54.4	15332	1	1	1	7.693.998	1.536.785	2	15.367.784	0.0066	424	437	0	31.26	0.0055	R	DLLPSITTGTYNSR	S					36601: Scan 32610 (rt=45.3859) [H:\DATA-2018\heruonan\20181022\5.raw]
2	1	gi|341038538|gb|EGS23530.1|	gi|341038538|gb|EGS23530.1| glucan 1,4-alpha-glucosidase-like protein [Chaetomium thermophilum var. thermophilum DSM 1495]	4917	73197	224	156	30	27	54.4	15333	1	1	1	7.693.998	1.536.785	2	15.367.784	0.0066	424	437	0	41.46	0.00053	R	DLLPSITTGTYNSR	S					24031: Scan 22523 (rt=34.1333) [H:\DATA-2018\heruonan\20181022\5.raw]
2	1	gi|341038538|gb|EGS23530.1|	gi|341038538|gb|EGS23530.1| glucan 1,4-alpha-glucosidase-like protein [Chaetomium thermophilum var. thermophilum DSM 1495]	4917	73197	224	156	30	27	54.4	15334	1	1	1	7.693.999	15.367.852	2	15.367.784	0.0068	424	437	0	41.99	0.00046	R	DLLPSITTGTYNSR	S					25745: Scan 23983 (rt=35.738) [H:\DATA-2018\heruonan\20181022\5.raw]
2	1	gi|341038538|gb|EGS23530.1|	gi|341038538|gb|EGS23530.1| glucan 1,4-alpha-glucosidase-like protein [Chaetomium thermophilum var. thermophilum DSM 1495]	4917	73197	224	156	30	27	54.4	15336	1	1	1	7.694.002	15.367.857	2	15.367.784	0.0074	424	437	0	26.27	0.019	R	DLLPSITTGTYNSR	S					38558: Scan 34076 (rt=47.0675) [H:\DATA-2018\heruonan\20181022\5.raw]
2	1	gi|341038538|gb|EGS23530.1|	gi|341038538|gb|EGS23530.1| glucan 1,4-alpha-glucosidase-like protein [Chaetomium thermophilum var. thermophilum DSM 1495]	4917	73197	224	156	30	27	54.4	15337	1	1	1	7.694.003	15.367.861	2	15.367.784	0.0077	424	437	0	7.21	1.5	R	DLLPSITTGTYNSR	S					31165: Scan 28408 (rt=40.6653) [H:\DATA-2018\heruonan\20181022\5.raw]
2	1	gi|341038538|gb|EGS23530.1|	gi|341038538|gb|EGS23530.1| glucan 1,4-alpha-glucosidase-like protein [Chaetomium thermophilum var. thermophilum DSM 1495]	4917	73197	224	156	30	27	54.4	15338	1	1	1	7.694.004	15.367.863	2	15.367.784	0.008	424	437	0	16.2	0.19	R	DLLPSITTGTYNSR	S					37100: Scan 32997 (rt=45.8328) [H:\DATA-2018\heruonan\20181022\5.raw]
2	1	gi|341038538|gb|EGS23530.1|	gi|341038538|gb|EGS23530.1| glucan 1,4-alpha-glucosidase-like protein [Chaetomium thermophilum var. thermophilum DSM 1495]	4917	73197	224	156	30	27	54.4	15339	1	1	1	7.694.007	15.367.869	2	15.367.784	0.0085	424	437	0	47.57	0.00014	R	DLLPSITTGTYNSR	S					27947: Scan 25809 (rt=37.7672) [H:\DATA-2018\heruonan\20181022\5.raw]
2	1	gi|341038538|gb|EGS23530.1|	gi|341038538|gb|EGS23530.1| glucan 1,4-alpha-glucosidase-like protein [Chaetomium thermophilum var. thermophilum DSM 1495]	4917	73197	224	156	30	27	54.4	15340	1	1	1	7.694.015	15.367.884	2	15.367.784	0.01	424	437	0	27.1	0.013	R	DLLPSITTGTYNSR	S					47516: Scan 40724 (rt=54.6985) [H:\DATA-2018\heruonan\20181022\5.raw]
2	1	gi|341038538|gb|EGS23530.1|	gi|341038538|gb|EGS23530.1| glucan 1,4-alpha-glucosidase-like protein [Chaetomium thermophilum var. thermophilum DSM 1495]	4917	73197	224	156	30	27	54.4	17512	1	1	1	8.079.307	16.138.469	2	16.138.413	0.0056	583	597	0	6.39	2	K	LVGSIPELGSWNTNK	A					32894: Scan 29805 (rt=42.2262) [H:\DATA-2018\heruonan\20181022\5.raw]
2	1	gi|341038538|gb|EGS23530.1|	gi|341038538|gb|EGS23530.1| glucan 1,4-alpha-glucosidase-like protein [Chaetomium thermophilum var. thermophilum DSM 1495]	4917	73197	224	156	30	27	54.4	17514	1	1	1	8.079.308	16.138.471	2	16.138.413	0.0058	583	597	0	52.93	4.40E-05	K	LVGSIPELGSWNTNK	A					33299: Scan 30113 (rt=42.5791) [H:\DATA-2018\heruonan\20181022\5.raw]
2	1	gi|341038538|gb|EGS23530.1|	gi|341038538|gb|EGS23530.1| glucan 1,4-alpha-glucosidase-like protein [Chaetomium thermophilum var. thermophilum DSM 1495]	4917	73197	224	156	30	27	54.4	17515	1	1	1	8.079.309	16.138.472	2	16.138.413	0.0059	583	597	0	38.63	0.0012	K	LVGSIPELGSWNTNK	A					33711: Scan 30432 (rt=42.9286) [H:\DATA-2018\heruonan\20181022\5.raw]
2	1	gi|341038538|gb|EGS23530.1|	gi|341038538|gb|EGS23530.1| glucan 1,4-alpha-glucosidase-like protein [Chaetomium thermophilum var. thermophilum DSM 1495]	4917	73197	224	156	30	27	54.4	17521	1	1	1	8.079.316	16.138.487	2	16.138.413	0.0074	583	597	0	1.98	5.7	K	LVGSIPELGSWNTNK	A					35670: Scan 31916 (rt=44.6016) [H:\DATA-2018\heruonan\20181022\5.raw]
2	1	gi|341038538|gb|EGS23530.1|	gi|341038538|gb|EGS23530.1| glucan 1,4-alpha-glucosidase-like protein [Chaetomium thermophilum var. thermophilum DSM 1495]	4917	73197	224	156	30	27	54.4	17536	1	1	1	8.083.647	16.147.148	2	16.147.162	-0.0013	462	475	0	54.02	9.10E-06	K	YTPSDGSLTEQFDR	N					24492: Sum of 2 scans in range 22918 (rt=34.5645) to 22933 (rt=34.5809) [H:\DATA-2018\heruonan\20181022\5.raw]
2	1	gi|341038538|gb|EGS23530.1|	gi|341038538|gb|EGS23530.1| glucan 1,4-alpha-glucosidase-like protein [Chaetomium thermophilum var. thermophilum DSM 1495]	4917	73197	224	156	30	27	54.4	17537	1	1	1	8.083.652	16.147.159	2	16.147.162	-0.0003	462	475	0	14.09	0.094	K	YTPSDGSLTEQFDR	N					35028: Scan 31435 (rt=44.0638) [H:\DATA-2018\heruonan\20181022\5.raw]
2	1	gi|341038538|gb|EGS23530.1|	gi|341038538|gb|EGS23530.1| glucan 1,4-alpha-glucosidase-like protein [Chaetomium thermophilum var. thermophilum DSM 1495]	4917	73197	224	156	30	27	54.4	17538	1	1	1	8.083.656	16.147.166	2	16.147.162	0.0005	462	475	0	2.67	1.3	K	YTPSDGSLTEQFDR	N					45640: Scan 39316 (rt=53.104) [H:\DATA-2018\heruonan\20181022\5.raw]
2	1	gi|341038538|gb|EGS23530.1|	gi|341038538|gb|EGS23530.1| glucan 1,4-alpha-glucosidase-like protein [Chaetomium thermophilum var. thermophilum DSM 1495]	4917	73197	224	156	30	27	54.4	17539	1	1	1	8.083.667	16.147.188	2	16.147.162	0.0027	462	475	0	16.98	0.044	K	YTPSDGSLTEQFDR	N					39698: Scan 34931 (rt=48.0465) [H:\DATA-2018\heruonan\20181022\5.raw]
2	1	gi|341038538|gb|EGS23530.1|	gi|341038538|gb|EGS23530.1| glucan 1,4-alpha-glucosidase-like protein [Chaetomium thermophilum var. thermophilum DSM 1495]	4917	73197	224	156	30	27	54.4	17540	1	1	1	8.083.669	16.147.193	2	16.147.162	0.0031	462	475	0	36.49	0.00047	K	YTPSDGSLTEQFDR	N					30380: Scan 27756 (rt=39.9327) [H:\DATA-2018\heruonan\20181022\5.raw]
2	1	gi|341038538|gb|EGS23530.1|	gi|341038538|gb|EGS23530.1| glucan 1,4-alpha-glucosidase-like protein [Chaetomium thermophilum var. thermophilum DSM 1495]	4917	73197	224	156	30	27	54.4	17541	1	1	1	8.083.671	16.147.196	2	16.147.162	0.0034	462	475	0	35.97	0.00053	K	YTPSDGSLTEQFDR	N					26188: Scan 24359 (rt=36.1528) [H:\DATA-2018\heruonan\20181022\5.raw]
2	1	gi|341038538|gb|EGS23530.1|	gi|341038538|gb|EGS23530.1| glucan 1,4-alpha-glucosidase-like protein [Chaetomium thermophilum var. thermophilum DSM 1495]	4917	73197	224	156	30	27	54.4	17542	1	1	1	8.083.671	16.147.197	2	16.147.162	0.0035	462	475	0	5.62	0.58	K	YTPSDGSLTEQFDR	N					44657: Scan 38587 (rt=52.2701) [H:\DATA-2018\heruonan\20181022\5.raw]
2	1	gi|341038538|gb|EGS23530.1|	gi|341038538|gb|EGS23530.1| glucan 1,4-alpha-glucosidase-like protein [Chaetomium thermophilum var. thermophilum DSM 1495]	4917	73197	224	156	30	27	54.4	17543	1	1	1	8.083.672	16.147.199	2	16.147.162	0.0037	462	475	0	44.24	7.90E-05	K	YTPSDGSLTEQFDR	N					27473: Scan 25426 (rt=37.3397) [H:\DATA-2018\heruonan\20181022\5.raw]
2	1	gi|341038538|gb|EGS23530.1|	gi|341038538|gb|EGS23530.1| glucan 1,4-alpha-glucosidase-like protein [Chaetomium thermophilum var. thermophilum DSM 1495]	4917	73197	224	156	30	27	54.4	17544	1	1	1	8.083.673	16.147.201	2	16.147.162	0.0039	462	475	0	33.56	0.00093	K	YTPSDGSLTEQFDR	N					28748: Scan 26444 (rt=38.4725) [H:\DATA-2018\heruonan\20181022\5.raw]
2	1	gi|341038538|gb|EGS23530.1|	gi|341038538|gb|EGS23530.1| glucan 1,4-alpha-glucosidase-like protein [Chaetomium thermophilum var. thermophilum DSM 1495]	4917	73197	224	156	30	27	54.4	17545	1	1	1	8.083.674	16.147.203	2	16.147.162	0.0041	462	475	0	16.09	0.052	K	YTPSDGSLTEQFDR	N					32787: Scan 29725 (rt=42.1351) [H:\DATA-2018\heruonan\20181022\5.raw]
2	1	gi|341038538|gb|EGS23530.1|	gi|341038538|gb|EGS23530.1| glucan 1,4-alpha-glucosidase-like protein [Chaetomium thermophilum var. thermophilum DSM 1495]	4917	73197	224	156	30	27	54.4	17546	1	1	1	8.083.679	16.147.212	2	16.147.162	0.005	462	475	0	72.67	1.20E-07	K	YTPSDGSLTEQFDR	N					23000: Scan 21583 (rt=33.0711) [H:\DATA-2018\heruonan\20181022\5.raw]
2	1	gi|341038538|gb|EGS23530.1|	gi|341038538|gb|EGS23530.1| glucan 1,4-alpha-glucosidase-like protein [Chaetomium thermophilum var. thermophilum DSM 1495]	4917	73197	224	156	30	27	54.4	17548	1	1	1	808.368	16.147.214	2	16.147.162	0.0052	462	475	0	4.9	0.74	K	YTPSDGSLTEQFDR	N					35934: Scan 32122 (rt=44.8331) [H:\DATA-2018\heruonan\20181022\5.raw]
2	1	gi|341038538|gb|EGS23530.1|	gi|341038538|gb|EGS23530.1| glucan 1,4-alpha-glucosidase-like protein [Chaetomium thermophilum var. thermophilum DSM 1495]	4917	73197	224	156	30	27	54.4	17549	1	1	1	8.083.681	16.147.216	2	16.147.162	0.0054	462	475	0	66.46	5.20E-07	K	YTPSDGSLTEQFDR	N					26577: Scan 24682 (rt=36.5108) [H:\DATA-2018\heruonan\20181022\5.raw]
2	1	gi|341038538|gb|EGS23530.1|	gi|341038538|gb|EGS23530.1| glucan 1,4-alpha-glucosidase-like protein [Chaetomium thermophilum var. thermophilum DSM 1495]	4917	73197	224	156	30	27	54.4	17550	1	1	1	8.083.682	16.147.218	2	16.147.162	0.0057	462	475	0	68.45	3.10E-07	K	YTPSDGSLTEQFDR	N					22312: Scan 20960 (rt=32.3649) [H:\DATA-2018\heruonan\20181022\5.raw]
2	1	gi|341038538|gb|EGS23530.1|	gi|341038538|gb|EGS23530.1| glucan 1,4-alpha-glucosidase-like protein [Chaetomium thermophilum var. thermophilum DSM 1495]	4917	73197	224	156	30	27	54.4	17551	1	1	1	8.083.682	16.147.219	2	16.147.162	0.0058	462	475	0	54.78	7.30E-06	K	YTPSDGSLTEQFDR	N					25329: Scan 23623 (rt=35.3413) [H:\DATA-2018\heruonan\20181022\5.raw]
2	1	gi|341038538|gb|EGS23530.1|	gi|341038538|gb|EGS23530.1| glucan 1,4-alpha-glucosidase-like protein [Chaetomium thermophilum var. thermophilum DSM 1495]	4917	73197	224	156	30	27	54.4	17552	1	1	1	8.083.683	1.614.722	2	16.147.162	0.0058	462	475	0	14.46	0.075	K	YTPSDGSLTEQFDR	N					28892: Scan 26562 (rt=38.603) [H:\DATA-2018\heruonan\20181022\5.raw]
2	1	gi|341038538|gb|EGS23530.1|	gi|341038538|gb|EGS23530.1| glucan 1,4-alpha-glucosidase-like protein [Chaetomium thermophilum var. thermophilum DSM 1495]	4917	73197	224	156	30	27	54.4	17553	1	1	1	8.083.683	1.614.722	2	16.147.162	0.0059	462	475	0	69.66	2.30E-07	K	YTPSDGSLTEQFDR	N					23325: Scan 21881 (rt=33.4149) [H:\DATA-2018\heruonan\20181022\5.raw]
2	1	gi|341038538|gb|EGS23530.1|	gi|341038538|gb|EGS23530.1| glucan 1,4-alpha-glucosidase-like protein [Chaetomium thermophilum var. thermophilum DSM 1495]	4917	73197	224	156	30	27	54.4	17554	1	1	1	8.083.683	16.147.221	2	16.147.162	0.006	462	475	0	30.25	0.002	K	YTPSDGSLTEQFDR	N					32364: Scan 29387 (rt=41.7626) [H:\DATA-2018\heruonan\20181022\5.raw]
2	1	gi|341038538|gb|EGS23530.1|	gi|341038538|gb|EGS23530.1| glucan 1,4-alpha-glucosidase-like protein [Chaetomium thermophilum var. thermophilum DSM 1495]	4917	73197	224	156	30	27	54.4	17555	1	1	1	8.083.683	16.147.221	2	16.147.162	0.006	462	475	0	47.76	3.50E-05	K	YTPSDGSLTEQFDR	N					17491: Scan 16620 (rt=27.4132) [H:\DATA-2018\heruonan\20181022\5.raw]
2	1	gi|341038538|gb|EGS23530.1|	gi|341038538|gb|EGS23530.1| glucan 1,4-alpha-glucosidase-like protein [Chaetomium thermophilum var. thermophilum DSM 1495]	4917	73197	224	156	30	27	54.4	17556	1	1	1	8.083.684	16.147.222	2	16.147.162	0.006	462	475	0	35.73	0.00056	K	YTPSDGSLTEQFDR	N					17560: Scan 16694 (rt=27.5001) [H:\DATA-2018\heruonan\20181022\5.raw]
2	1	gi|341038538|gb|EGS23530.1|	gi|341038538|gb|EGS23530.1| glucan 1,4-alpha-glucosidase-like protein [Chaetomium thermophilum var. thermophilum DSM 1495]	4917	73197	224	156	30	27	54.4	17557	1	1	1	8.083.684	16.147.223	2	16.147.162	0.0061	462	475	0	10.51	0.19	K	YTPSDGSLTEQFDR	N					50450: Scan 42894 (rt=57.14) [H:\DATA-2018\heruonan\20181022\5.raw]
2	1	gi|341038538|gb|EGS23530.1|	gi|341038538|gb|EGS23530.1| glucan 1,4-alpha-glucosidase-like protein [Chaetomium thermophilum var. thermophilum DSM 1495]	4917	73197	224	156	30	27	54.4	17558	1	1	1	8.083.685	16.147.223	2	16.147.162	0.0062	462	475	0	71.61	1.40E-07	K	YTPSDGSLTEQFDR	N					23657: Scan 22194 (rt=33.7696) [H:\DATA-2018\heruonan\20181022\5.raw]
2	1	gi|341038538|gb|EGS23530.1|	gi|341038538|gb|EGS23530.1| glucan 1,4-alpha-glucosidase-like protein [Chaetomium thermophilum var. thermophilum DSM 1495]	4917	73197	224	156	30	27	54.4	17559	1	1	1	8.083.685	16.147.224	2	16.147.162	0.0062	462	475	0	38.28	0.00031	K	YTPSDGSLTEQFDR	N					29431: Scan 26996 (rt=39.0831) [H:\DATA-2018\heruonan\20181022\5.raw]
2	1	gi|341038538|gb|EGS23530.1|	gi|341038538|gb|EGS23530.1| glucan 1,4-alpha-glucosidase-like protein [Chaetomium thermophilum var. thermophilum DSM 1495]	4917	73197	224	156	30	27	54.4	17560	1	1	1	5.392.481	16.147.224	3	16.147.162	0.0062	462	475	0	59.5	2.40E-06	K	YTPSDGSLTEQFDR	N					22191: Scan 20849 (rt=32.2459) [H:\DATA-2018\heruonan\20181022\5.raw]
2	1	gi|341038538|gb|EGS23530.1|	gi|341038538|gb|EGS23530.1| glucan 1,4-alpha-glucosidase-like protein [Chaetomium thermophilum var. thermophilum DSM 1495]	4917	73197	224	156	30	27	54.4	17561	1	1	1	8.083.685	16.147.224	2	16.147.162	0.0062	462	475	0	49.96	2.10E-05	K	YTPSDGSLTEQFDR	N					26347: Scan 24485 (rt=36.2923) [H:\DATA-2018\heruonan\20181022\5.raw]
2	1	gi|341038538|gb|EGS23530.1|	gi|341038538|gb|EGS23530.1| glucan 1,4-alpha-glucosidase-like protein [Chaetomium thermophilum var. thermophilum DSM 1495]	4917	73197	224	156	30	27	54.4	17562	1	1	1	8.083.685	16.147.224	2	16.147.162	0.0062	462	475	0	25.91	0.0054	K	YTPSDGSLTEQFDR	N					21942: Scan 20632 (rt=32.0109) [H:\DATA-2018\heruonan\20181022\5.raw]
2	1	gi|341038538|gb|EGS23530.1|	gi|341038538|gb|EGS23530.1| glucan 1,4-alpha-glucosidase-like protein [Chaetomium thermophilum var. thermophilum DSM 1495]	4917	73197	224	156	30	27	54.4	17563	1	1	1	8.083.685	16.147.225	2	16.147.162	0.0063	462	475	0	36.75	0.00044	K	YTPSDGSLTEQFDR	N					24886: Scan 23252 (rt=34.9291) [H:\DATA-2018\heruonan\20181022\5.raw]
2	1	gi|341038538|gb|EGS23530.1|	gi|341038538|gb|EGS23530.1| glucan 1,4-alpha-glucosidase-like protein [Chaetomium thermophilum var. thermophilum DSM 1495]	4917	73197	224	156	30	27	54.4	17565	1	1	1	8.083.686	16.147.227	2	16.147.162	0.0065	462	475	0	55.6	5.50E-06	K	YTPSDGSLTEQFDR	N					25698: Scan 23944 (rt=35.6958) [H:\DATA-2018\heruonan\20181022\5.raw]
2	1	gi|341038538|gb|EGS23530.1|	gi|341038538|gb|EGS23530.1| glucan 1,4-alpha-glucosidase-like protein [Chaetomium thermophilum var. thermophilum DSM 1495]	4917	73197	224	156	30	27	54.4	17567	1	1	1	8.083.687	16.147.229	2	16.147.162	0.0067	462	475	0	69.86	2.10E-07	K	YTPSDGSLTEQFDR	N					22645: Scan 21268 (rt=32.7145) [H:\DATA-2018\heruonan\20181022\5.raw]
2	1	gi|341038538|gb|EGS23530.1|	gi|341038538|gb|EGS23530.1| glucan 1,4-alpha-glucosidase-like protein [Chaetomium thermophilum var. thermophilum DSM 1495]	4917	73197	224	156	30	27	54.4	17568	1	1	1	8.083.687	16.147.229	2	16.147.162	0.0068	462	475	0	71.66	1.40E-07	K	YTPSDGSLTEQFDR	N					21570: Scan 20311 (rt=31.6542) [H:\DATA-2018\heruonan\20181022\5.raw]
2	1	gi|341038538|gb|EGS23530.1|	gi|341038538|gb|EGS23530.1| glucan 1,4-alpha-glucosidase-like protein [Chaetomium thermophilum var. thermophilum DSM 1495]	4917	73197	224	156	30	27	54.4	17569	1	1	1	8.083.689	16.147.233	2	16.147.162	0.0071	462	475	0	55.48	5.70E-06	K	YTPSDGSLTEQFDR	N					31038: Scan 28304 (rt=40.5507) [H:\DATA-2018\heruonan\20181022\5.raw]
2	1	gi|341038538|gb|EGS23530.1|	gi|341038538|gb|EGS23530.1| glucan 1,4-alpha-glucosidase-like protein [Chaetomium thermophilum var. thermophilum DSM 1495]	4917	73197	224	156	30	27	54.4	17571	1	1	1	8.083.692	16.147.238	2	16.147.162	0.0077	462	475	0	24.9	0.0065	K	YTPSDGSLTEQFDR	N					28299: Scan 26092 (rt=38.0796) [H:\DATA-2018\heruonan\20181022\5.raw]
2	1	gi|341038538|gb|EGS23530.1|	gi|341038538|gb|EGS23530.1| glucan 1,4-alpha-glucosidase-like protein [Chaetomium thermophilum var. thermophilum DSM 1495]	4917	73197	224	156	30	27	54.4	17572	1	1	1	8.083.692	16.147.238	2	16.147.162	0.0077	462	475	0	76.79	4.20E-08	K	YTPSDGSLTEQFDR	N					21232: Scan 19997 (rt=31.2992) [H:\DATA-2018\heruonan\20181022\5.raw]
2	1	gi|341038538|gb|EGS23530.1|	gi|341038538|gb|EGS23530.1| glucan 1,4-alpha-glucosidase-like protein [Chaetomium thermophilum var. thermophilum DSM 1495]	4917	73197	224	156	30	27	54.4	17574	1	1	1	8.083.693	16.147.241	2	16.147.162	0.0079	462	475	0	53.29	9.40E-06	K	YTPSDGSLTEQFDR	N					24012: Scan 22507 (rt=34.1154) [H:\DATA-2018\heruonan\20181022\5.raw]
2	1	gi|341038538|gb|EGS23530.1|	gi|341038538|gb|EGS23530.1| glucan 1,4-alpha-glucosidase-like protein [Chaetomium thermophilum var. thermophilum DSM 1495]	4917	73197	224	156	30	27	54.4	17578	1	1	1	8.083.704	16.147.263	2	16.147.162	0.0101	462	475	0	11.01	0.15	K	YTPSDGSLTEQFDR	N					41352: Scan 36175 (rt=49.4709) [H:\DATA-2018\heruonan\20181022\5.raw]
2	1	gi|341038538|gb|EGS23530.1|	gi|341038538|gb|EGS23530.1| glucan 1,4-alpha-glucosidase-like protein [Chaetomium thermophilum var. thermophilum DSM 1495]	4917	73197	224	156	30	27	54.4	18686	1	1	1	8.269.568	16.518.991	2	16.518.934	0.0057	409	423	0	54.94	2.30E-05	K	QGSITITSVSLPFFR	D					50915: Sum of 2 scans in range 43231 (rt=57.5442) to 43294 (rt=57.6167) [H:\DATA-2018\heruonan\20181022\5.raw]
2	1	gi|341038538|gb|EGS23530.1|	gi|341038538|gb|EGS23530.1| glucan 1,4-alpha-glucosidase-like protein [Chaetomium thermophilum var. thermophilum DSM 1495]	4917	73197	224	156	30	27	54.4	18687	1	1	1	5.516.404	16.518.993	3	16.518.934	0.006	409	423	0	26.22	0.015	K	QGSITITSVSLPFFR	D					49272: Scan 42029 (rt=56.148) [H:\DATA-2018\heruonan\20181022\5.raw]
2	1	gi|341038538|gb|EGS23530.1|	gi|341038538|gb|EGS23530.1| glucan 1,4-alpha-glucosidase-like protein [Chaetomium thermophilum var. thermophilum DSM 1495]	4917	73197	224	156	30	27	54.4	18688	1	1	1	8.269.571	16.518.996	2	16.518.934	0.0062	409	423	0	34.71	0.0021	K	QGSITITSVSLPFFR	D					53122: Scan 44938 (rt=59.7856) [H:\DATA-2018\heruonan\20181022\5.raw]
2	1	gi|341038538|gb|EGS23530.1|	gi|341038538|gb|EGS23530.1| glucan 1,4-alpha-glucosidase-like protein [Chaetomium thermophilum var. thermophilum DSM 1495]	4917	73197	224	156	30	27	54.4	18689	1	1	1	8.269.571	16.518.996	2	16.518.934	0.0062	409	423	0	86.39	1.50E-08	K	QGSITITSVSLPFFR	D					49527: Scan 42215 (rt=56.3604) [H:\DATA-2018\heruonan\20181022\5.raw]
2	1	gi|341038538|gb|EGS23530.1|	gi|341038538|gb|EGS23530.1| glucan 1,4-alpha-glucosidase-like protein [Chaetomium thermophilum var. thermophilum DSM 1495]	4917	73197	224	156	30	27	54.4	18690	1	1	1	8.269.572	16.518.998	2	16.518.934	0.0065	409	423	0	89.51	7.10E-09	K	QGSITITSVSLPFFR	D					49128: Scan 41916 (rt=56.0172) [H:\DATA-2018\heruonan\20181022\5.raw]
2	1	gi|341038538|gb|EGS23530.1|	gi|341038538|gb|EGS23530.1| glucan 1,4-alpha-glucosidase-like protein [Chaetomium thermophilum var. thermophilum DSM 1495]	4917	73197	224	156	30	27	54.4	18691	1	1	1	8.269.579	16.519.012	2	16.518.934	0.0078	409	423	0	30.48	0.0057	K	QGSITITSVSLPFFR	D					50692: Scan 43067 (rt=57.3458) [H:\DATA-2018\heruonan\20181022\5.raw]
2	1	gi|341038538|gb|EGS23530.1|	gi|341038538|gb|EGS23530.1| glucan 1,4-alpha-glucosidase-like protein [Chaetomium thermophilum var. thermophilum DSM 1495]	4917	73197	224	156	30	27	54.4	18692	1	1	1	826.958	16.519.015	2	16.518.934	0.0082	409	423	0	30.72	0.0054	K	QGSITITSVSLPFFR	D					50525: Scan 42945 (rt=57.2012) [H:\DATA-2018\heruonan\20181022\5.raw]
2	1	gi|341038538|gb|EGS23530.1|	gi|341038538|gb|EGS23530.1| glucan 1,4-alpha-glucosidase-like protein [Chaetomium thermophilum var. thermophilum DSM 1495]	4917	73197	224	156	30	27	54.4	18693	1	1	1	8.269.592	16.519.038	2	16.518.934	0.0104	409	423	0	71.07	4.70E-07	K	QGSITITSVSLPFFR	D					52306: Scan 44303 (rt=58.8918) [H:\DATA-2018\heruonan\20181022\5.raw]
2	1	gi|341038538|gb|EGS23530.1|	gi|341038538|gb|EGS23530.1| glucan 1,4-alpha-glucosidase-like protein [Chaetomium thermophilum var. thermophilum DSM 1495]	4917	73197	224	156	30	27	54.4	19415	1	1	1	5.596.201	16.758.386	3	16.758.318	0.0068	351	364	1	43.49	0.00036	K	AYVDSFRSVYSINR	G					24781: Scan 23156 (rt=34.8247) [H:\DATA-2018\heruonan\20181022\5.raw]
2	1	gi|341038538|gb|EGS23530.1|	gi|341038538|gb|EGS23530.1| glucan 1,4-alpha-glucosidase-like protein [Chaetomium thermophilum var. thermophilum DSM 1495]	4917	73197	224	156	30	27	54.4	19416	1	1	1	8.389.268	1.675.839	2	16.758.318	0.0072	351	364	1	48.63	0.00011	K	AYVDSFRSVYSINR	G					24785: Scan 23161 (rt=34.8306) [H:\DATA-2018\heruonan\20181022\5.raw]
2	1	gi|341038538|gb|EGS23530.1|	gi|341038538|gb|EGS23530.1| glucan 1,4-alpha-glucosidase-like protein [Chaetomium thermophilum var. thermophilum DSM 1495]	4917	73197	224	156	30	27	54.4	19718	1	1	1	5.635.946	16.877.619	3	1.687.755	0.0068	633	647	0	7.64	0.53	K	VNSNGSVQWESDPNR	S					14208: Scan 13493 (rt=23.5151) [H:\DATA-2018\heruonan\20181022\5.raw]
2	1	gi|341038538|gb|EGS23530.1|	gi|341038538|gb|EGS23530.1| glucan 1,4-alpha-glucosidase-like protein [Chaetomium thermophilum var. thermophilum DSM 1495]	4917	73197	224	156	30	27	54.4	19719	1	1	1	8.448.885	16.877.625	2	1.687.755	0.0075	633	647	0	76.49	6.80E-08	K	VNSNGSVQWESDPNR	S					14063: Scan 13363 (rt=23.3529) [H:\DATA-2018\heruonan\20181022\5.raw]
2	1	gi|341038538|gb|EGS23530.1|	gi|341038538|gb|EGS23530.1| glucan 1,4-alpha-glucosidase-like protein [Chaetomium thermophilum var. thermophilum DSM 1495]	4917	73197	224	156	30	27	54.4	22451	1	1	1	5.943.388	17.799.946	3	17.799.883	0.0063	408	423	1	43.84	0.00017	K	KQGSITITSVSLPFFR	D					45170: Scan 38965 (rt=52.706) [H:\DATA-2018\heruonan\20181022\5.raw]
2	1	gi|341038538|gb|EGS23530.1|	gi|341038538|gb|EGS23530.1| glucan 1,4-alpha-glucosidase-like protein [Chaetomium thermophilum var. thermophilum DSM 1495]	4917	73197	224	156	30	27	54.4	22452	1	1	1	8.910.046	17.799.947	2	17.799.883	0.0064	408	423	1	98.56	5.80E-10	K	KQGSITITSVSLPFFR	D					45377: Scan 39117 (rt=52.8784) [H:\DATA-2018\heruonan\20181022\5.raw]
2	1	gi|341038538|gb|EGS23530.1|	gi|341038538|gb|EGS23530.1| glucan 1,4-alpha-glucosidase-like protein [Chaetomium thermophilum var. thermophilum DSM 1495]	4917	73197	224	156	30	27	54.4	22453	1	1	1	8.910.046	17.799.947	2	17.799.883	0.0064	408	423	1	25.82	0.011	K	KQGSITITSVSLPFFR	D					44976: Scan 38824 (rt=52.5371) [H:\DATA-2018\heruonan\20181022\5.raw]
2	1	gi|341038538|gb|EGS23530.1|	gi|341038538|gb|EGS23530.1| glucan 1,4-alpha-glucosidase-like protein [Chaetomium thermophilum var. thermophilum DSM 1495]	4917	73197	224	156	30	27	54.4	22454	1	1	1	8.910.046	17.799.947	2	17.799.883	0.0064	408	423	1	49.05	5.20E-05	K	KQGSITITSVSLPFFR	D					45781: Scan 39425 (rt=53.2269) [H:\DATA-2018\heruonan\20181022\5.raw]
2	1	gi|341038538|gb|EGS23530.1|	gi|341038538|gb|EGS23530.1| glucan 1,4-alpha-glucosidase-like protein [Chaetomium thermophilum var. thermophilum DSM 1495]	4917	73197	224	156	30	27	54.4	23082	1	1	1	9.044.802	18.069.459	2	1.806.941	0.0049	262	278	0	25.75	0.02	R	ALVEGAHLAAQLGLECR	A					32732: Scan 29677 (rt=42.083) [H:\DATA-2018\heruonan\20181022\5.raw]
2	1	gi|341038538|gb|EGS23530.1|	gi|341038538|gb|EGS23530.1| glucan 1,4-alpha-glucosidase-like protein [Chaetomium thermophilum var. thermophilum DSM 1495]	4917	73197	224	156	30	27	54.4	23083	1	1	1	6.033.229	18.069.468	3	1.806.941	0.0058	262	278	0	22.66	0.04	R	ALVEGAHLAAQLGLECR	A					33345: Scan 30144 (rt=42.6103) [H:\DATA-2018\heruonan\20181022\5.raw]
2	1	gi|341038538|gb|EGS23530.1|	gi|341038538|gb|EGS23530.1| glucan 1,4-alpha-glucosidase-like protein [Chaetomium thermophilum var. thermophilum DSM 1495]	4917	73197	224	156	30	27	54.4	23084	1	1	1	9.044.808	18.069.471	2	1.806.941	0.0061	262	278	0	5.14	2.3	R	ALVEGAHLAAQLGLECR	A					33208: Scan 30040 (rt=42.4941) [H:\DATA-2018\heruonan\20181022\5.raw]
2	1	gi|341038538|gb|EGS23530.1|	gi|341038538|gb|EGS23530.1| glucan 1,4-alpha-glucosidase-like protein [Chaetomium thermophilum var. thermophilum DSM 1495]	4917	73197	224	156	30	27	54.4	23085	1	1	1	603.323	18.069.471	3	1.806.941	0.0061	262	278	0	52.28	4.40E-05	R	ALVEGAHLAAQLGLECR	A					31553: Scan 28734 (rt=41.0303) [H:\DATA-2018\heruonan\20181022\5.raw]
2	1	gi|341038538|gb|EGS23530.1|	gi|341038538|gb|EGS23530.1| glucan 1,4-alpha-glucosidase-like protein [Chaetomium thermophilum var. thermophilum DSM 1495]	4917	73197	224	156	30	27	54.4	23086	1	1	1	6.033.231	18.069.474	3	1.806.941	0.0063	262	278	0	33.21	0.0036	R	ALVEGAHLAAQLGLECR	A					31965: Scan 29063 (rt=41.3946) [H:\DATA-2018\heruonan\20181022\5.raw]
2	1	gi|341038538|gb|EGS23530.1|	gi|341038538|gb|EGS23530.1| glucan 1,4-alpha-glucosidase-like protein [Chaetomium thermophilum var. thermophilum DSM 1495]	4917	73197	224	156	30	27	54.4	23088	1	1	1	9.044.811	18.069.476	2	1.806.941	0.0066	262	278	0	92.29	4.40E-09	R	ALVEGAHLAAQLGLECR	A					30744: Scan 28061 (rt=40.2737) [H:\DATA-2018\heruonan\20181022\5.raw]
2	1	gi|341038538|gb|EGS23530.1|	gi|341038538|gb|EGS23530.1| glucan 1,4-alpha-glucosidase-like protein [Chaetomium thermophilum var. thermophilum DSM 1495]	4917	73197	224	156	30	27	54.4	23089	1	1	1	9.044.812	18.069.478	2	1.806.941	0.0068	262	278	0	70.47	6.70E-07	R	ALVEGAHLAAQLGLECR	A					31498: Scan 28689 (rt=40.9806) [H:\DATA-2018\heruonan\20181022\5.raw]
2	1	gi|341038538|gb|EGS23530.1|	gi|341038538|gb|EGS23530.1| glucan 1,4-alpha-glucosidase-like protein [Chaetomium thermophilum var. thermophilum DSM 1495]	4917	73197	224	156	30	27	54.4	23090	1	1	1	6.033.233	18.069.481	3	1.806.941	0.007	262	278	0	70.56	6.10E-07	R	ALVEGAHLAAQLGLECR	A					31172: Scan 28414 (rt=40.673) [H:\DATA-2018\heruonan\20181022\5.raw]
2	1	gi|341038538|gb|EGS23530.1|	gi|341038538|gb|EGS23530.1| glucan 1,4-alpha-glucosidase-like protein [Chaetomium thermophilum var. thermophilum DSM 1495]	4917	73197	224	156	30	27	54.4	23091	1	1	1	6.033.233	18.069.481	3	1.806.941	0.007	262	278	0	7.8	1.2	R	ALVEGAHLAAQLGLECR	A					43711: Scan 37908 (rt=51.4863) [H:\DATA-2018\heruonan\20181022\5.raw]
2	1	gi|341038538|gb|EGS23530.1|	gi|341038538|gb|EGS23530.1| glucan 1,4-alpha-glucosidase-like protein [Chaetomium thermophilum var. thermophilum DSM 1495]	4917	73197	224	156	30	27	54.4	23092	1	1	1	6.033.234	18.069.483	3	1.806.941	0.0073	262	278	0	69.3	9.00E-07	R	ALVEGAHLAAQLGLECR	A					30792: Scan 28105 (rt=40.3225) [H:\DATA-2018\heruonan\20181022\5.raw]
2	1	gi|341038538|gb|EGS23530.1|	gi|341038538|gb|EGS23530.1| glucan 1,4-alpha-glucosidase-like protein [Chaetomium thermophilum var. thermophilum DSM 1495]	4917	73197	224	156	30	27	54.4	23093	1	1	1	9.044.817	18.069.488	2	1.806.941	0.0078	262	278	0	52.19	4.50E-05	R	ALVEGAHLAAQLGLECR	A					31892: Scan 29007 (rt=41.3342) [H:\DATA-2018\heruonan\20181022\5.raw]
2	1	gi|341038538|gb|EGS23530.1|	gi|341038538|gb|EGS23530.1| glucan 1,4-alpha-glucosidase-like protein [Chaetomium thermophilum var. thermophilum DSM 1495]	4917	73197	224	156	30	27	54.4	23095	1	1	1	9.044.827	18.069.507	2	1.806.941	0.0097	262	278	0	118.58	1.00E-11	R	ALVEGAHLAAQLGLECR	A					31125: Scan 28380 (rt=40.6364) [H:\DATA-2018\heruonan\20181022\5.raw]
2	1	gi|341038538|gb|EGS23530.1|	gi|341038538|gb|EGS23530.1| glucan 1,4-alpha-glucosidase-like protein [Chaetomium thermophilum var. thermophilum DSM 1495]	4917	73197	224	156	30	27	54.4	25474	1	1	1	6.336.687	18.979.842	3	18.979.785	0.0057	523	541	0	45.68	0.00021	R	TLQVAGTYATATATSFPAK	Q					26253: Scan 24414 (rt=36.2155) [H:\DATA-2018\heruonan\20181022\5.raw]
2	1	gi|341038538|gb|EGS23530.1|	gi|341038538|gb|EGS23530.1| glucan 1,4-alpha-glucosidase-like protein [Chaetomium thermophilum var. thermophilum DSM 1495]	4917	73197	224	156	30	27	54.4	25475	1	1	1	9.499.997	18.979.849	2	18.979.785	0.0064	523	541	0	38.64	0.001	R	TLQVAGTYATATATSFPAK	Q					25764: Scan 24001 (rt=35.7579) [H:\DATA-2018\heruonan\20181022\5.raw]
2	1	gi|341038538|gb|EGS23530.1|	gi|341038538|gb|EGS23530.1| glucan 1,4-alpha-glucosidase-like protein [Chaetomium thermophilum var. thermophilum DSM 1495]	4917	73197	224	156	30	27	54.4	25476	1	1	1	6.336.689	18.979.849	3	18.979.785	0.0064	523	541	0	39.81	0.0008	R	TLQVAGTYATATATSFPAK	Q					25865: Scan 24095 (rt=35.8617) [H:\DATA-2018\heruonan\20181022\5.raw]
2	1	gi|341038538|gb|EGS23530.1|	gi|341038538|gb|EGS23530.1| glucan 1,4-alpha-glucosidase-like protein [Chaetomium thermophilum var. thermophilum DSM 1495]	4917	73197	224	156	30	27	54.4	25477	1	1	1	9.499.999	18.979.852	2	18.979.785	0.0067	523	541	0	65.65	2.10E-06	R	TLQVAGTYATATATSFPAK	Q					26145: Scan 24323 (rt=36.1137) [H:\DATA-2018\heruonan\20181022\5.raw]
2	1	gi|341038538|gb|EGS23530.1|	gi|341038538|gb|EGS23530.1| glucan 1,4-alpha-glucosidase-like protein [Chaetomium thermophilum var. thermophilum DSM 1495]	4917	73197	224	156	30	27	54.4	26957	1	1	1	9.774.954	19.529.761	2	19.529.803	-0.0042	155	175	0	36.63	0.0013	K	LQGVTNPSGGLSDGAGLGEPK	F					22356: Scan 20999 (rt=32.4063) [H:\DATA-2018\heruonan\20181022\5.raw]
2	1	gi|341038538|gb|EGS23530.1|	gi|341038538|gb|EGS23530.1| glucan 1,4-alpha-glucosidase-like protein [Chaetomium thermophilum var. thermophilum DSM 1495]	4917	73197	224	156	30	27	54.4	26958	1	1	1	9.774.961	19.529.777	2	19.529.803	-0.0026	155	175	0	1.32	4.6	K	LQGVTNPSGGLSDGAGLGEPK	F					50117: Scan 42647 (rt=56.8428) [H:\DATA-2018\heruonan\20181022\5.raw]
2	1	gi|341038538|gb|EGS23530.1|	gi|341038538|gb|EGS23530.1| glucan 1,4-alpha-glucosidase-like protein [Chaetomium thermophilum var. thermophilum DSM 1495]	4917	73197	224	156	30	27	54.4	26961	1	1	1	977.498	19.529.814	2	19.529.803	0.001	155	175	0	23.6	0.028	K	LQGVTNPSGGLSDGAGLGEPK	F					21348: Scan 20103 (rt=31.4173) [H:\DATA-2018\heruonan\20181022\5.raw]
2	1	gi|341038538|gb|EGS23530.1|	gi|341038538|gb|EGS23530.1| glucan 1,4-alpha-glucosidase-like protein [Chaetomium thermophilum var. thermophilum DSM 1495]	4917	73197	224	156	30	27	54.4	26962	1	1	1	9.774.984	19.529.822	2	19.529.803	0.0019	155	175	0	31.76	0.0041	K	LQGVTNPSGGLSDGAGLGEPK	F					22806: Sum of 2 scans in range 21412 (rt=32.8807) to 21417 (rt=32.8872) [H:\DATA-2018\heruonan\20181022\5.raw]
2	1	gi|341038538|gb|EGS23530.1|	gi|341038538|gb|EGS23530.1| glucan 1,4-alpha-glucosidase-like protein [Chaetomium thermophilum var. thermophilum DSM 1495]	4917	73197	224	156	30	27	54.4	26968	1	1	1	9.775.001	19.529.857	2	19.529.803	0.0053	155	175	0	9.05	0.82	K	LQGVTNPSGGLSDGAGLGEPK	F					24364: Scan 22815 (rt=34.4506) [H:\DATA-2018\heruonan\20181022\5.raw]
2	1	gi|341038538|gb|EGS23530.1|	gi|341038538|gb|EGS23530.1| glucan 1,4-alpha-glucosidase-like protein [Chaetomium thermophilum var. thermophilum DSM 1495]	4917	73197	224	156	30	27	54.4	26969	1	1	1	9.775.003	19.529.861	2	19.529.803	0.0058	155	175	0	6.08	1.6	K	LQGVTNPSGGLSDGAGLGEPK	F					23516: Scan 22060 (rt=33.6192) [H:\DATA-2018\heruonan\20181022\5.raw]
2	1	gi|341038538|gb|EGS23530.1|	gi|341038538|gb|EGS23530.1| glucan 1,4-alpha-glucosidase-like protein [Chaetomium thermophilum var. thermophilum DSM 1495]	4917	73197	224	156	30	27	54.4	26971	1	1	1	9.775.006	19.529.867	2	19.529.803	0.0063	155	175	0	2.15	3.7	K	LQGVTNPSGGLSDGAGLGEPK	F					29136: Scan 26756 (rt=38.8199) [H:\DATA-2018\heruonan\20181022\5.raw]
2	1	gi|341038538|gb|EGS23530.1|	gi|341038538|gb|EGS23530.1| glucan 1,4-alpha-glucosidase-like protein [Chaetomium thermophilum var. thermophilum DSM 1495]	4917	73197	224	156	30	27	54.4	26972	1	1	1	9.775.006	19.529.867	2	19.529.803	0.0064	155	175	0	17.2	0.12	K	LQGVTNPSGGLSDGAGLGEPK	F					23173: Scan 21747 (rt=33.2582) [H:\DATA-2018\heruonan\20181022\5.raw]
2	1	gi|341038538|gb|EGS23530.1|	gi|341038538|gb|EGS23530.1| glucan 1,4-alpha-glucosidase-like protein [Chaetomium thermophilum var. thermophilum DSM 1495]	4917	73197	224	156	30	27	54.4	26973	1	1	1	9.775.007	19.529.869	2	19.529.803	0.0065	155	175	0	78.88	7.80E-08	K	LQGVTNPSGGLSDGAGLGEPK	F					21995: Scan 20677 (rt=32.0605) [H:\DATA-2018\heruonan\20181022\5.raw]
2	1	gi|341038538|gb|EGS23530.1|	gi|341038538|gb|EGS23530.1| glucan 1,4-alpha-glucosidase-like protein [Chaetomium thermophilum var. thermophilum DSM 1495]	4917	73197	224	156	30	27	54.4	26974	1	1	1	9.775.008	19.529.871	2	19.529.803	0.0068	155	175	0	82.4	3.50E-08	K	LQGVTNPSGGLSDGAGLGEPK	F					21628: Scan 20361 (rt=31.7113) [H:\DATA-2018\heruonan\20181022\5.raw]
2	1	gi|341038538|gb|EGS23530.1|	gi|341038538|gb|EGS23530.1| glucan 1,4-alpha-glucosidase-like protein [Chaetomium thermophilum var. thermophilum DSM 1495]	4917	73197	224	156	30	27	54.4	26975	1	1	1	652.003	19.529.871	3	19.529.803	0.0068	155	175	0	30.36	0.0056	K	LQGVTNPSGGLSDGAGLGEPK	F					19988: Sum of 2 scans in range 18863 (rt=29.9937) to 18870 (rt=30.0025) [H:\DATA-2018\heruonan\20181022\5.raw]
2	1	gi|341038538|gb|EGS23530.1|	gi|341038538|gb|EGS23530.1| glucan 1,4-alpha-glucosidase-like protein [Chaetomium thermophilum var. thermophilum DSM 1495]	4917	73197	224	156	30	27	54.4	26976	1	1	1	9.775.009	19.529.872	2	19.529.803	0.0068	155	175	0	100.76	5.10E-10	K	LQGVTNPSGGLSDGAGLGEPK	F					20876: Scan 19670 (rt=30.9213) [H:\DATA-2018\heruonan\20181022\5.raw]
2	1	gi|341038538|gb|EGS23530.1|	gi|341038538|gb|EGS23530.1| glucan 1,4-alpha-glucosidase-like protein [Chaetomium thermophilum var. thermophilum DSM 1495]	4917	73197	224	156	30	27	54.4	26978	1	1	1	652.003	19.529.873	3	19.529.803	0.0069	155	175	0	69.74	6.80E-07	K	LQGVTNPSGGLSDGAGLGEPK	F					21958: Scan 20643 (rt=32.0236) [H:\DATA-2018\heruonan\20181022\5.raw]
2	1	gi|341038538|gb|EGS23530.1|	gi|341038538|gb|EGS23530.1| glucan 1,4-alpha-glucosidase-like protein [Chaetomium thermophilum var. thermophilum DSM 1495]	4917	73197	224	156	30	27	54.4	26979	1	1	1	9.775.011	19.529.876	2	19.529.803	0.0073	155	175	0	24.73	0.021	K	LQGVTNPSGGLSDGAGLGEPK	F					20567: Scan 19384 (rt=30.5799) [H:\DATA-2018\heruonan\20181022\5.raw]
2	1	gi|341038538|gb|EGS23530.1|	gi|341038538|gb|EGS23530.1| glucan 1,4-alpha-glucosidase-like protein [Chaetomium thermophilum var. thermophilum DSM 1495]	4917	73197	224	156	30	27	54.4	26981	1	1	1	9.775.012	19.529.879	2	19.529.803	0.0076	155	175	0	15.59	0.17	K	LQGVTNPSGGLSDGAGLGEPK	F					19964: Scan 18845 (rt=29.9736) [H:\DATA-2018\heruonan\20181022\5.raw]
2	1	gi|341038538|gb|EGS23530.1|	gi|341038538|gb|EGS23530.1| glucan 1,4-alpha-glucosidase-like protein [Chaetomium thermophilum var. thermophilum DSM 1495]	4917	73197	224	156	30	27	54.4	26982	1	1	1	9.775.013	1.952.988	2	19.529.803	0.0077	155	175	0	68.11	9.60E-07	K	LQGVTNPSGGLSDGAGLGEPK	F					21191: Scan 19959 (rt=31.2569) [H:\DATA-2018\heruonan\20181022\5.raw]
2	1	gi|341038538|gb|EGS23530.1|	gi|341038538|gb|EGS23530.1| glucan 1,4-alpha-glucosidase-like protein [Chaetomium thermophilum var. thermophilum DSM 1495]	4917	73197	224	156	30	27	54.4	26985	1	1	1	9.775.018	19.529.891	2	19.529.803	0.0088	155	175	0	7.1	1.2	K	LQGVTNPSGGLSDGAGLGEPK	F					26872: Scan 24932 (rt=36.7855) [H:\DATA-2018\heruonan\20181022\5.raw]
2	1	gi|341038538|gb|EGS23530.1|	gi|341038538|gb|EGS23530.1| glucan 1,4-alpha-glucosidase-like protein [Chaetomium thermophilum var. thermophilum DSM 1495]	4917	73197	224	156	30	27	54.4	26986	1	1	1	9.775.033	1.952.992	2	19.529.803	0.0117	155	175	0	24.56	0.022	K	LQGVTNPSGGLSDGAGLGEPK	F					27358: Scan 25330 (rt=37.2313) [H:\DATA-2018\heruonan\20181022\5.raw]
2	1	gi|341038538|gb|EGS23530.1|	gi|341038538|gb|EGS23530.1| glucan 1,4-alpha-glucosidase-like protein [Chaetomium thermophilum var. thermophilum DSM 1495]	4917	73197	224	156	30	27	54.4	34386	1	1	1	11.285.398	2.255.065	2	22.550.575	0.0075	75	94	0	27.13	0.011	R	ETPIAWNNLLCNIGGPNGCR	V					44619: Scan 38557 (rt=52.2368) [H:\DATA-2018\heruonan\20181022\5.raw]
2	1	gi|341038538|gb|EGS23530.1|	gi|341038538|gb|EGS23530.1| glucan 1,4-alpha-glucosidase-like protein [Chaetomium thermophilum var. thermophilum DSM 1495]	4917	73197	224	156	30	27	54.4	34387	1	1	1	7.526.957	22.550.654	3	22.550.575	0.0079	75	94	0	3.25	2.8	R	ETPIAWNNLLCNIGGPNGCR	V					44908: Scan 38777 (rt=52.4827) [H:\DATA-2018\heruonan\20181022\5.raw]
2	1	gi|341038538|gb|EGS23530.1|	gi|341038538|gb|EGS23530.1| glucan 1,4-alpha-glucosidase-like protein [Chaetomium thermophilum var. thermophilum DSM 1495]	4917	73197	224	156	30	27	54.4	34389	1	1	1	7.526.962	22.550.668	3	22.550.575	0.0093	75	94	0	2.09	3.6	R	ETPIAWNNLLCNIGGPNGCR	V					44516: Scan 38482 (rt=52.1502) [H:\DATA-2018\heruonan\20181022\5.raw]
2	1	gi|341038538|gb|EGS23530.1|	gi|341038538|gb|EGS23530.1| glucan 1,4-alpha-glucosidase-like protein [Chaetomium thermophilum var. thermophilum DSM 1495]	4917	73197	224	156	30	27	54.4	35990	1	1	1	11.620.467	23.220.788	2	23.220.699	0.0089	501	522	0	37.54	0.00079	R	AGIVPEGWSAQYGNTVPSSCSR	T					28080: Scan 25917 (rt=37.8887) [H:\DATA-2018\heruonan\20181022\5.raw]
2	1	gi|341038538|gb|EGS23530.1|	gi|341038538|gb|EGS23530.1| glucan 1,4-alpha-glucosidase-like protein [Chaetomium thermophilum var. thermophilum DSM 1495]	4917	73197	224	156	30	27	54.4	35991	1	1	1	7.750.338	23.220.794	3	23.220.699	0.0095	501	522	0	40.65	0.0004	R	AGIVPEGWSAQYGNTVPSSCSR	T					27805: Scan 25687 (rt=37.6309) [H:\DATA-2018\heruonan\20181022\5.raw]
2	1	gi|341038538|gb|EGS23530.1|	gi|341038538|gb|EGS23530.1| glucan 1,4-alpha-glucosidase-like protein [Chaetomium thermophilum var. thermophilum DSM 1495]	4917	73197	224	156	30	27	54.4	39583	1	1	1	833.791	24.983.511	3	24.983.421	0.009	598	621	0	2.69	2.5	K	AIPLSAVGYTGDSNPLWSITVPLK	K					50731: Scan 43089 (rt=57.3691) [H:\DATA-2018\heruonan\20181022\5.raw]
2	1	gi|341038538|gb|EGS23530.1|	gi|341038538|gb|EGS23530.1| glucan 1,4-alpha-glucosidase-like protein [Chaetomium thermophilum var. thermophilum DSM 1495]	4917	73197	224	156	30	27	54.4	39584	1	1	1	1.250.183	24.983.514	2	24.983.421	0.0094	598	621	0	11.88	0.3	K	AIPLSAVGYTGDSNPLWSITVPLK	K					51126: Scan 43395 (rt=57.7346) [H:\DATA-2018\heruonan\20181022\5.raw]
2	1	gi|341038538|gb|EGS23530.1|	gi|341038538|gb|EGS23530.1| glucan 1,4-alpha-glucosidase-like protein [Chaetomium thermophilum var. thermophilum DSM 1495]	4917	73197	224	156	30	27	54.4	39585	1	1	1	8.337.914	24.983.525	3	24.983.421	0.0104	598	621	0	21.55	0.03	K	AIPLSAVGYTGDSNPLWSITVPLK	K					51196: Scan 43448 (rt=57.7949) [H:\DATA-2018\heruonan\20181022\5.raw]
2	1	gi|341038538|gb|EGS23530.1|	gi|341038538|gb|EGS23530.1| glucan 1,4-alpha-glucosidase-like protein [Chaetomium thermophilum var. thermophilum DSM 1495]	4917	73197	224	156	30	27	54.4	40132	1	1	1	8.437.707	25.282.904	3	25.282.812	0.0092	476	499	0	59.79	7.20E-06	R	NTGAPIAAPHLTWSYAAFITAAER	R					48474: Scan 41434 (rt=55.4887) [H:\DATA-2018\heruonan\20181022\5.raw]
2	1	gi|341038538|gb|EGS23530.1|	gi|341038538|gb|EGS23530.1| glucan 1,4-alpha-glucosidase-like protein [Chaetomium thermophilum var. thermophilum DSM 1495]	4917	73197	224	156	30	27	54.4	41840	1	1	1	13.142.307	26.264.468	2	2.626.437	0.0098	598	622	1	30.66	0.0036	K	AIPLSAVGYTGDSNPLWSITVPLKK	G					48187: Scan 41213 (rt=55.2374) [H:\DATA-2018\heruonan\20181022\5.raw]
2	1	gi|341038538|gb|EGS23530.1|	gi|341038538|gb|EGS23530.1| glucan 1,4-alpha-glucosidase-like protein [Chaetomium thermophilum var. thermophilum DSM 1495]	4917	73197	224	156	30	27	54.4	41842	1	1	1	8.764.896	26.264.469	3	2.626.437	0.0099	598	622	1	18.55	0.058	K	AIPLSAVGYTGDSNPLWSITVPLKK	G					47978: Scan 41057 (rt=55.0678) [H:\DATA-2018\heruonan\20181022\5.raw]
2	1	gi|341038538|gb|EGS23530.1|	gi|341038538|gb|EGS23530.1| glucan 1,4-alpha-glucosidase-like protein [Chaetomium thermophilum var. thermophilum DSM 1495]	4917	73197	224	156	30	27	54.4	41843	1	1	1	8.764.896	26.264.469	3	2.626.437	0.0099	598	622	1	35.62	0.0011	K	AIPLSAVGYTGDSNPLWSITVPLKK	G					48391: Scan 41373 (rt=55.4209) [H:\DATA-2018\heruonan\20181022\5.raw]
2	1	gi|341038538|gb|EGS23530.1|	gi|341038538|gb|EGS23530.1| glucan 1,4-alpha-glucosidase-like protein [Chaetomium thermophilum var. thermophilum DSM 1495]	4917	73197	224	156	30	27	54.4	41844	1	1	1	657.619	26.264.469	4	2.626.437	0.0099	598	622	1	18.26	0.062	K	AIPLSAVGYTGDSNPLWSITVPLKK	G					48110: Scan 41156 (rt=55.1763) [H:\DATA-2018\heruonan\20181022\5.raw]
2	1	gi|341038538|gb|EGS23530.1|	gi|341038538|gb|EGS23530.1| glucan 1,4-alpha-glucosidase-like protein [Chaetomium thermophilum var. thermophilum DSM 1495]	4917	73197	224	156	30	27	54.4	41845	1	1	1	8.764.898	26.264.475	3	2.626.437	0.0104	598	622	1	19.02	0.053	K	AIPLSAVGYTGDSNPLWSITVPLKK	G					48804: Scan 41688 (rt=55.7669) [H:\DATA-2018\heruonan\20181022\5.raw]
2	1	gi|341038538|gb|EGS23530.1|	gi|341038538|gb|EGS23530.1| glucan 1,4-alpha-glucosidase-like protein [Chaetomium thermophilum var. thermophilum DSM 1495]	4917	73197	224	156	30	27	54.4	48753	1	1	1	10.598.195	31.764.367	3	31.764.292	0.0075	316	344	0	19.48	0.026	K	DANSILVSIHNFDPAVGCDAATFQPCSDR	A					47506: Sum of 2 scans in range 40714 (rt=54.6886) to 40823 (rt=54.8089) [H:\DATA-2018\heruonan\20181022\5.raw]
2	1	gi|341038538|gb|EGS23530.1|	gi|341038538|gb|EGS23530.1| glucan 1,4-alpha-glucosidase-like protein [Chaetomium thermophilum var. thermophilum DSM 1495]	4917	73197	224	156	30	27	54.4	48755	1	1	1	10.598.209	31.764.409	3	31.764.292	0.0117	316	344	0	42.83	0.00012	K	DANSILVSIHNFDPAVGCDAATFQPCSDR	A					47107: Scan 40401 (rt=54.3409) [H:\DATA-2018\heruonan\20181022\5.raw]
2	1	gi|341038538|gb|EGS23530.1|	gi|341038538|gb|EGS23530.1| glucan 1,4-alpha-glucosidase-like protein [Chaetomium thermophilum var. thermophilum DSM 1495]	4917	73197	224	156	30	27	54.4	48756	1	1	1	7.951.177	31.764.416	4	31.764.292	0.0124	316	344	0	45.99	6.00E-05	K	DANSILVSIHNFDPAVGCDAATFQPCSDR	A					47167: Scan 40443 (rt=54.3857) [H:\DATA-2018\heruonan\20181022\5.raw]
3	1	gi|29160305|emb|CAD79779.1|	gi|29160305|emb|CAD79779.1| unnamed protein product [Chaetomium thermophilum]	4140	57875	193	154	24	24	47.3	464	1	0	1	3.796.937	7.573.728	2	7.573.719	0.0009	409	416	0	26.11	0.0078	K	AGTPGAER	G					5711: Scan 4436 (rt=8.02776) [H:\DATA-2018\heruonan\20181022\5.raw]
3	1	gi|29160305|emb|CAD79779.1|	gi|29160305|emb|CAD79779.1| unnamed protein product [Chaetomium thermophilum]	4140	57875	193	154	24	24	47.3	465	1	0	1	379.694	7.573.734	2	7.573.719	0.0015	409	416	0	38.28	0.00046	K	AGTPGAER	G					1176: Scan 1414 (rt=4.49524) [H:\DATA-2018\heruonan\20181022\5.raw]
3	1	gi|29160305|emb|CAD79779.1|	gi|29160305|emb|CAD79779.1| unnamed protein product [Chaetomium thermophilum]	4140	57875	193	154	24	24	47.3	466	1	0	1	3.796.946	7.573.746	2	7.573.719	0.0028	409	416	0	26	0.0075	K	AGTPGAER	G					5420: Scan 4191 (rt=7.68691) [H:\DATA-2018\heruonan\20181022\5.raw]
3	1	gi|29160305|emb|CAD79779.1|	gi|29160305|emb|CAD79779.1| unnamed protein product [Chaetomium thermophilum]	4140	57875	193	154	24	24	47.3	467	1	0	1	3.796.946	7.573.747	2	7.573.719	0.0028	409	416	0	35.85	0.00078	K	AGTPGAER	G					1608: Scan 1730 (rt=4.84428) [H:\DATA-2018\heruonan\20181022\5.raw]
3	1	gi|29160305|emb|CAD79779.1|	gi|29160305|emb|CAD79779.1| unnamed protein product [Chaetomium thermophilum]	4140	57875	193	154	24	24	47.3	470	1	0	1	3.796.947	7.573.749	2	7.573.719	0.003	409	416	0	28.99	0.0038	K	AGTPGAER	G					5960: Scan 4648 (rt=8.36883) [H:\DATA-2018\heruonan\20181022\5.raw]
3	1	gi|29160305|emb|CAD79779.1|	gi|29160305|emb|CAD79779.1| unnamed protein product [Chaetomium thermophilum]	4140	57875	193	154	24	24	47.3	471	1	0	1	3.796.953	7.573.761	2	7.573.719	0.0043	409	416	0	23.53	0.018	K	AGTPGAER	G					4642: Scan 3633 (rt=6.98982) [H:\DATA-2018\heruonan\20181022\5.raw]
3	1	gi|29160305|emb|CAD79779.1|	gi|29160305|emb|CAD79779.1| unnamed protein product [Chaetomium thermophilum]	4140	57875	193	154	24	24	47.3	1018	1	0	0	8.093.668	8.083.595	1	8.083.571	0.0023	370	377	0	28.17	0.0042	K	GGMAQMSK	A					8146: Scan 6924 (rt=12.3916) [H:\DATA-2018\heruonan\20181022\5.raw]
3	1	gi|29160305|emb|CAD79779.1|	gi|29160305|emb|CAD79779.1| unnamed protein product [Chaetomium thermophilum]	4140	57875	193	154	24	24	47.3	1019	1	0	0	4.051.873	8.083.601	2	8.083.571	0.0029	370	377	0	26.88	0.0056	K	GGMAQMSK	A					7593: Scan 6298 (rt=11.214) [H:\DATA-2018\heruonan\20181022\5.raw]
3	1	gi|29160305|emb|CAD79779.1|	gi|29160305|emb|CAD79779.1| unnamed protein product [Chaetomium thermophilum]	4140	57875	193	154	24	24	47.3	1020	1	0	0	4.051.873	8.083.601	2	8.083.571	0.003	370	377	0	30.82	0.0023	K	GGMAQMSK	A					7787: Scan 6503 (rt=11.5585) [H:\DATA-2018\heruonan\20181022\5.raw]
3	1	gi|29160305|emb|CAD79779.1|	gi|29160305|emb|CAD79779.1| unnamed protein product [Chaetomium thermophilum]	4140	57875	193	154	24	24	47.3	1021	1	0	0	8.093.675	8.083.602	1	8.083.571	0.0031	370	377	0	38.19	0.00042	K	GGMAQMSK	A					7803: Scan 6518 (rt=11.5857) [H:\DATA-2018\heruonan\20181022\5.raw]
3	1	gi|29160305|emb|CAD79779.1|	gi|29160305|emb|CAD79779.1| unnamed protein product [Chaetomium thermophilum]	4140	57875	193	154	24	24	47.3	1180	1	0	0	4.131.868	8.243.591	2	8.243.521	0.0071	370	377	0	8.07	0.51	K	GGMAQMSK	A	Oxidation (M)	0.00000100.0			1079: Sum of 2 scans in range 1336 (rt=4.41654) to 1361 (rt=4.43954) [H:\DATA-2018\heruonan\20181022\5.raw]
3	1	gi|29160305|emb|CAD79779.1|	gi|29160305|emb|CAD79779.1| unnamed protein product [Chaetomium thermophilum]	4140	57875	193	154	24	24	47.3	1461	1	0	1	8.524.147	8.514.074	1	8.514.059	0.0015	296	303	0	19.37	0.075	K	GMTVDTTK	K					7577: Scan 6282 (rt=11.1893) [H:\DATA-2018\heruonan\20181022\5.raw]
3	1	gi|29160305|emb|CAD79779.1|	gi|29160305|emb|CAD79779.1| unnamed protein product [Chaetomium thermophilum]	4140	57875	193	154	24	24	47.3	1462	1	0	1	8.524.161	8.514.088	1	8.514.059	0.0029	296	303	0	47.9	0.00011	K	GMTVDTTK	K					8130: Scan 6906 (rt=12.3535) [H:\DATA-2018\heruonan\20181022\5.raw]
3	1	gi|29160305|emb|CAD79779.1|	gi|29160305|emb|CAD79779.1| unnamed protein product [Chaetomium thermophilum]	4140	57875	193	154	24	24	47.3	1463	1	0	1	4.267.117	8.514.088	2	8.514.059	0.003	296	303	0	35.72	0.0018	K	GMTVDTTK	K					8042: Scan 6810 (rt=12.1767) [H:\DATA-2018\heruonan\20181022\5.raw]
3	1	gi|29160305|emb|CAD79779.1|	gi|29160305|emb|CAD79779.1| unnamed protein product [Chaetomium thermophilum]	4140	57875	193	154	24	24	47.3	1464	1	0	1	8.524.161	8.514.089	1	8.514.059	0.003	296	303	0	46.98	0.00014	K	GMTVDTTK	K					8411: Scan 7234 (rt=13.0298) [H:\DATA-2018\heruonan\20181022\5.raw]
3	1	gi|29160305|emb|CAD79779.1|	gi|29160305|emb|CAD79779.1| unnamed protein product [Chaetomium thermophilum]	4140	57875	193	154	24	24	47.3	1465	1	0	1	4.267.117	8.514.089	2	8.514.059	0.0031	296	303	0	35.75	0.0018	K	GMTVDTTK	K					7915: Scan 6647 (rt=11.8388) [H:\DATA-2018\heruonan\20181022\5.raw]
3	1	gi|29160305|emb|CAD79779.1|	gi|29160305|emb|CAD79779.1| unnamed protein product [Chaetomium thermophilum]	4140	57875	193	154	24	24	47.3	1466	1	0	1	4.267.118	851.409	2	8.514.059	0.0031	296	303	0	21.68	0.047	K	GMTVDTTK	K					8187: Scan 6983 (rt=12.5175) [H:\DATA-2018\heruonan\20181022\5.raw]
3	1	gi|29160305|emb|CAD79779.1|	gi|29160305|emb|CAD79779.1| unnamed protein product [Chaetomium thermophilum]	4140	57875	193	154	24	24	47.3	1467	1	0	1	8.524.163	851.409	1	8.514.059	0.0031	296	303	0	26.71	0.015	K	GMTVDTTK	K					8586: Scan 7436 (rt=13.4247) [H:\DATA-2018\heruonan\20181022\5.raw]
3	1	gi|29160305|emb|CAD79779.1|	gi|29160305|emb|CAD79779.1| unnamed protein product [Chaetomium thermophilum]	4140	57875	193	154	24	24	47.3	1500	1	0	0	4.287.147	8.554.148	2	8.554.127	0.0022	325	331	0	12.23	0.25	R	FYVQDGK	V					10165: Scan 9363 (rt=17.2967) [H:\DATA-2018\heruonan\20181022\5.raw]
3	1	gi|29160305|emb|CAD79779.1|	gi|29160305|emb|CAD79779.1| unnamed protein product [Chaetomium thermophilum]	4140	57875	193	154	24	24	47.3	1501	1	0	0	428.715	8.554.154	2	8.554.127	0.0027	325	331	0	15.88	0.13	R	FYVQDGK	V					11110: Scan 10408 (rt=19.1552) [H:\DATA-2018\heruonan\20181022\5.raw]
3	1	gi|29160305|emb|CAD79779.1|	gi|29160305|emb|CAD79779.1| unnamed protein product [Chaetomium thermophilum]	4140	57875	193	154	24	24	47.3	1502	1	0	0	4.287.151	8.554.156	2	8.554.127	0.0029	325	331	0	25.36	0.014	R	FYVQDGK	V					10746: Scan 10012 (rt=18.4745) [H:\DATA-2018\heruonan\20181022\5.raw]
3	1	gi|29160305|emb|CAD79779.1|	gi|29160305|emb|CAD79779.1| unnamed protein product [Chaetomium thermophilum]	4140	57875	193	154	24	24	47.3	1503	1	0	0	8.564.234	8.554.161	1	8.554.127	0.0034	325	331	0	16.88	0.1	R	FYVQDGK	V					11026: Scan 10316 (rt=19.0008) [H:\DATA-2018\heruonan\20181022\5.raw]
3	1	gi|29160305|emb|CAD79779.1|	gi|29160305|emb|CAD79779.1| unnamed protein product [Chaetomium thermophilum]	4140	57875	193	154	24	24	47.3	1504	1	0	0	4.287.154	8.554.161	2	8.554.127	0.0035	325	331	0	20.45	0.045	R	FYVQDGK	V					10920: Scan 10204 (rt=18.8162) [H:\DATA-2018\heruonan\20181022\5.raw]
3	1	gi|29160305|emb|CAD79779.1|	gi|29160305|emb|CAD79779.1| unnamed protein product [Chaetomium thermophilum]	4140	57875	193	154	24	24	47.3	1505	1	0	0	4.287.164	8.554.182	2	8.554.127	0.0055	325	331	0	19.18	0.05	R	FYVQDGK	V					10358: Scan 9564 (rt=17.6369) [H:\DATA-2018\heruonan\20181022\5.raw]
3	1	gi|29160305|emb|CAD79779.1|	gi|29160305|emb|CAD79779.1| unnamed protein product [Chaetomium thermophilum]	4140	57875	193	154	24	24	47.3	2386	1	0	0	4.692.347	9.364.548	2	9.364.521	0.0027	369	377	1	28.42	0.0068	R	KGGMAQMSK	A					7303: Scan 5974 (rt=10.5698) [H:\DATA-2018\heruonan\20181022\5.raw]
3	1	gi|29160305|emb|CAD79779.1|	gi|29160305|emb|CAD79779.1| unnamed protein product [Chaetomium thermophilum]	4140	57875	193	154	24	24	47.3	2387	1	0	0	4.692.348	936.455	2	9.364.521	0.0029	369	377	1	31.24	0.0036	R	KGGMAQMSK	A					7461: Scan 6149 (rt=10.9101) [H:\DATA-2018\heruonan\20181022\5.raw]
3	1	gi|29160305|emb|CAD79779.1|	gi|29160305|emb|CAD79779.1| unnamed protein product [Chaetomium thermophilum]	4140	57875	193	154	24	24	47.3	2388	1	0	0	4.692.348	936.455	2	9.364.521	0.0029	369	377	1	42.25	0.00028	R	KGGMAQMSK	A					7628: Scan 6334 (rt=11.2641) [H:\DATA-2018\heruonan\20181022\5.raw]
3	1	gi|29160305|emb|CAD79779.1|	gi|29160305|emb|CAD79779.1| unnamed protein product [Chaetomium thermophilum]	4140	57875	193	154	24	24	47.3	2389	1	0	0	4.692.348	9.364.551	2	9.364.521	0.003	369	377	1	60.69	4.10E-06	R	KGGMAQMSK	A					6885: Scan 5493 (rt=9.67969) [H:\DATA-2018\heruonan\20181022\5.raw]
3	1	gi|29160305|emb|CAD79779.1|	gi|29160305|emb|CAD79779.1| unnamed protein product [Chaetomium thermophilum]	4140	57875	193	154	24	24	47.3	2390	1	0	0	469.235	9.364.554	2	9.364.521	0.0033	369	377	1	45.58	0.00013	R	KGGMAQMSK	A					7224: Scan 5876 (rt=10.3615) [H:\DATA-2018\heruonan\20181022\5.raw]
3	1	gi|29160305|emb|CAD79779.1|	gi|29160305|emb|CAD79779.1| unnamed protein product [Chaetomium thermophilum]	4140	57875	193	154	24	24	47.3	2391	1	0	0	469.235	9.364.554	2	9.364.521	0.0033	369	377	1	28.33	0.007	R	KGGMAQMSK	A					7811: Scan 6531 (rt=11.6182) [H:\DATA-2018\heruonan\20181022\5.raw]
3	1	gi|29160305|emb|CAD79779.1|	gi|29160305|emb|CAD79779.1| unnamed protein product [Chaetomium thermophilum]	4140	57875	193	154	24	24	47.3	2392	1	0	0	4.692.351	9.364.556	2	9.364.521	0.0035	369	377	1	48.72	6.40E-05	R	KGGMAQMSK	A					7066: Scan 5695 (rt=10.0175) [H:\DATA-2018\heruonan\20181022\5.raw]
3	1	gi|29160305|emb|CAD79779.1|	gi|29160305|emb|CAD79779.1| unnamed protein product [Chaetomium thermophilum]	4140	57875	193	154	24	24	47.3	2393	1	0	0	4.692.351	9.364.556	2	9.364.521	0.0035	369	377	1	49.6	5.20E-05	R	KGGMAQMSK	A					6710: Scan 5308 (rt=9.34296) [H:\DATA-2018\heruonan\20181022\5.raw]
3	1	gi|29160305|emb|CAD79779.1|	gi|29160305|emb|CAD79779.1| unnamed protein product [Chaetomium thermophilum]	4140	57875	193	154	24	24	47.3	2876	1	0	1	4.907.593	9.795.041	2	9.795.008	0.0033	296	304	1	34.19	0.0024	K	GMTVDTTKK	M					7064: Scan 5693 (rt=10.0163) [H:\DATA-2018\heruonan\20181022\5.raw]
3	1	gi|29160305|emb|CAD79779.1|	gi|29160305|emb|CAD79779.1| unnamed protein product [Chaetomium thermophilum]	4140	57875	193	154	24	24	47.3	2877	1	0	1	4.907.594	9.795.042	2	9.795.008	0.0034	296	304	1	23.87	0.026	K	GMTVDTTKK	M					7860: Scan 6588 (rt=11.7214) [H:\DATA-2018\heruonan\20181022\5.raw]
3	1	gi|29160305|emb|CAD79779.1|	gi|29160305|emb|CAD79779.1| unnamed protein product [Chaetomium thermophilum]	4140	57875	193	154	24	24	47.3	2878	1	0	1	4.907.595	9.795.043	2	9.795.008	0.0035	296	304	1	25.59	0.017	K	GMTVDTTKK	M					7682: Scan 6400 (rt=11.3719) [H:\DATA-2018\heruonan\20181022\5.raw]
3	1	gi|29160305|emb|CAD79779.1|	gi|29160305|emb|CAD79779.1| unnamed protein product [Chaetomium thermophilum]	4140	57875	193	154	24	24	47.3	2880	1	0	1	4.907.595	9.795.045	2	9.795.008	0.0037	296	304	1	31.78	0.0042	K	GMTVDTTKK	M					7364: Scan 6039 (rt=10.692) [H:\DATA-2018\heruonan\20181022\5.raw]
3	1	gi|29160305|emb|CAD79779.1|	gi|29160305|emb|CAD79779.1| unnamed protein product [Chaetomium thermophilum]	4140	57875	193	154	24	24	47.3	2881	1	0	1	4.907.595	9.795.045	2	9.795.008	0.0037	296	304	1	35.91	0.0016	K	GMTVDTTKK	M					7221: Scan 5873 (rt=10.3525) [H:\DATA-2018\heruonan\20181022\5.raw]
3	1	gi|29160305|emb|CAD79779.1|	gi|29160305|emb|CAD79779.1| unnamed protein product [Chaetomium thermophilum]	4140	57875	193	154	24	24	47.3	2882	1	0	1	9.805.119	9.795.046	1	9.795.008	0.0038	296	304	1	6.68	1.4	K	GMTVDTTKK	M					7207: Scan 5857 (rt=10.32) [H:\DATA-2018\heruonan\20181022\5.raw]
3	1	gi|29160305|emb|CAD79779.1|	gi|29160305|emb|CAD79779.1| unnamed protein product [Chaetomium thermophilum]	4140	57875	193	154	24	24	47.3	2883	1	0	1	4.907.596	9.795.046	2	9.795.008	0.0038	296	304	1	42.47	0.00036	K	GMTVDTTKK	M					7510: Scan 6205 (rt=11.0291) [H:\DATA-2018\heruonan\20181022\5.raw]
3	1	gi|29160305|emb|CAD79779.1|	gi|29160305|emb|CAD79779.1| unnamed protein product [Chaetomium thermophilum]	4140	57875	193	154	24	24	47.3	3085	2	0	1	4.987.566	9.954.987	2	9.954.958	0.003	296	304	1	3.9	1.7	K	GMTVDTTKK	M	Oxidation (M)	0.010000000.0			5019: Scan 3891 (rt=7.29939) [H:\DATA-2018\heruonan\20181022\5.raw]
3	1	gi|29160305|emb|CAD79779.1|	gi|29160305|emb|CAD79779.1| unnamed protein product [Chaetomium thermophilum]	4140	57875	193	154	24	24	47.3	3086	1	0	1	4.987.568	995.499	2	9.954.958	0.0033	296	304	1	32.29	0.0025	K	GMTVDTTKK	M	Oxidation (M)	0.010000000.0			1044: Scan 1304 (rt=4.3862) [H:\DATA-2018\heruonan\20181022\5.raw]
3	1	gi|29160305|emb|CAD79779.1|	gi|29160305|emb|CAD79779.1| unnamed protein product [Chaetomium thermophilum]	4140	57875	193	154	24	24	47.3	3088	1	0	1	4.987.572	9.954.999	2	9.954.958	0.0042	296	304	1	11.82	0.22	K	GMTVDTTKK	M	Oxidation (M)	0.010000000.0			5132: Scan 3971 (rt=7.40104) [H:\DATA-2018\heruonan\20181022\5.raw]
3	1	gi|29160305|emb|CAD79779.1|	gi|29160305|emb|CAD79779.1| unnamed protein product [Chaetomium thermophilum]	4140	57875	193	154	24	24	47.3	3278	1	0	0	5.067.658	1.011.517	2	10.115.138	0.0032	324	331	1	17.54	0.095	K	RFYVQDGK	V					10701: Scan 9945 (rt=18.3338) [H:\DATA-2018\heruonan\20181022\5.raw]
3	1	gi|29160305|emb|CAD79779.1|	gi|29160305|emb|CAD79779.1| unnamed protein product [Chaetomium thermophilum]	4140	57875	193	154	24	24	47.3	3279	1	0	0	5.067.665	10.115.184	2	10.115.138	0.0046	324	331	1	43.04	0.0003	K	RFYVQDGK	V					10532: Scan 9763 (rt=17.9933) [H:\DATA-2018\heruonan\20181022\5.raw]
3	1	gi|29160305|emb|CAD79779.1|	gi|29160305|emb|CAD79779.1| unnamed protein product [Chaetomium thermophilum]	4140	57875	193	154	24	24	47.3	3366	1	0	0	5.092.807	10.165.469	2	10.165.502	-0.0033	314	323	0	23.11	0.058	K	NSAGVLSEIK	R					21774: Scan 20489 (rt=31.8496) [H:\DATA-2018\heruonan\20181022\5.raw]
3	1	gi|29160305|emb|CAD79779.1|	gi|29160305|emb|CAD79779.1| unnamed protein product [Chaetomium thermophilum]	4140	57875	193	154	24	24	47.3	3367	1	0	0	5.092.842	10.165.538	2	10.165.502	0.0036	314	323	0	51.57	8.70E-05	K	NSAGVLSEIK	R					20390: Scan 19219 (rt=30.3989) [H:\DATA-2018\heruonan\20181022\5.raw]
3	1	gi|29160305|emb|CAD79779.1|	gi|29160305|emb|CAD79779.1| unnamed protein product [Chaetomium thermophilum]	4140	57875	193	154	24	24	47.3	3368	1	0	0	5.092.842	10.165.538	2	10.165.502	0.0036	314	323	0	54.47	4.10E-05	K	NSAGVLSEIK	R					20887: Scan 19680 (rt=30.9313) [H:\DATA-2018\heruonan\20181022\5.raw]
3	1	gi|29160305|emb|CAD79779.1|	gi|29160305|emb|CAD79779.1| unnamed protein product [Chaetomium thermophilum]	4140	57875	193	154	24	24	47.3	3369	1	0	0	5.092.843	1.016.554	2	10.165.502	0.0038	314	323	0	49.83	0.00011	K	NSAGVLSEIK	R					21207: Scan 19974 (rt=31.2729) [H:\DATA-2018\heruonan\20181022\5.raw]
3	1	gi|29160305|emb|CAD79779.1|	gi|29160305|emb|CAD79779.1| unnamed protein product [Chaetomium thermophilum]	4140	57875	193	154	24	24	47.3	3370	1	0	0	5.092.845	10.165.544	2	10.165.502	0.0042	314	323	0	41.91	0.00067	K	NSAGVLSEIK	R					20036: Scan 18912 (rt=30.0496) [H:\DATA-2018\heruonan\20181022\5.raw]
3	1	gi|29160305|emb|CAD79779.1|	gi|29160305|emb|CAD79779.1| unnamed protein product [Chaetomium thermophilum]	4140	57875	193	154	24	24	47.3	3371	1	0	0	5.092.845	10.165.544	2	10.165.502	0.0042	314	323	0	2.23	6.2	K	NSAGVLSEIK	R					30861: Scan 28161 (rt=40.3833) [H:\DATA-2018\heruonan\20181022\5.raw]
3	1	gi|29160305|emb|CAD79779.1|	gi|29160305|emb|CAD79779.1| unnamed protein product [Chaetomium thermophilum]	4140	57875	193	154	24	24	47.3	4434	1	0	0	3.641.962	10.895.667	3	10.895.641	0.0026	305	313	0	15.8	0.3	K	MTVVTQFHK	N					15480: Scan 14674 (rt=24.9209) [H:\DATA-2018\heruonan\20181022\5.raw]
3	1	gi|29160305|emb|CAD79779.1|	gi|29160305|emb|CAD79779.1| unnamed protein product [Chaetomium thermophilum]	4140	57875	193	154	24	24	47.3	4435	1	0	0	5.457.912	10.895.679	2	10.895.641	0.0038	305	313	0	42.77	0.00064	K	MTVVTQFHK	N					16742: Scan 15939 (rt=26.5993) [H:\DATA-2018\heruonan\20181022\5.raw]
3	1	gi|29160305|emb|CAD79779.1|	gi|29160305|emb|CAD79779.1| unnamed protein product [Chaetomium thermophilum]	4140	57875	193	154	24	24	47.3	4436	1	0	0	5.457.913	1.089.568	2	10.895.641	0.0039	305	313	0	36.75	0.0025	K	MTVVTQFHK	N					16425: Scan 15640 (rt=26.2256) [H:\DATA-2018\heruonan\20181022\5.raw]
3	1	gi|29160305|emb|CAD79779.1|	gi|29160305|emb|CAD79779.1| unnamed protein product [Chaetomium thermophilum]	4140	57875	193	154	24	24	47.3	4437	1	0	0	5.457.914	10.895.682	2	10.895.641	0.0041	305	313	0	41.36	0.00088	K	MTVVTQFHK	N					15941: Scan 15151 (rt=25.5656) [H:\DATA-2018\heruonan\20181022\5.raw]
3	1	gi|29160305|emb|CAD79779.1|	gi|29160305|emb|CAD79779.1| unnamed protein product [Chaetomium thermophilum]	4140	57875	193	154	24	24	47.3	4438	1	0	0	5.457.914	10.895.682	2	10.895.641	0.0041	305	313	0	51.19	9.20E-05	K	MTVVTQFHK	N					15734: Scan 14924 (rt=25.2248) [H:\DATA-2018\heruonan\20181022\5.raw]
3	1	gi|29160305|emb|CAD79779.1|	gi|29160305|emb|CAD79779.1| unnamed protein product [Chaetomium thermophilum]	4140	57875	193	154	24	24	47.3	4440	1	0	0	5.457.917	10.895.689	2	10.895.641	0.0048	305	313	0	37.77	0.002	K	MTVVTQFHK	N					15439: Scan 14638 (rt=24.8794) [H:\DATA-2018\heruonan\20181022\5.raw]
3	1	gi|29160305|emb|CAD79779.1|	gi|29160305|emb|CAD79779.1| unnamed protein product [Chaetomium thermophilum]	4140	57875	193	154	24	24	47.3	4762	1	0	0	5.537.877	11.055.609	2	1.105.559	0.0018	305	313	0	0.28	6.6	K	MTVVTQFHK	N	Oxidation (M)	0.100000000.0			12929: Scan 12271 (rt=21.8799) [H:\DATA-2018\heruonan\20181022\5.raw]
3	1	gi|29160305|emb|CAD79779.1|	gi|29160305|emb|CAD79779.1| unnamed protein product [Chaetomium thermophilum]	4140	57875	193	154	24	24	47.3	4763	1	0	0	5.537.884	11.055.622	2	1.105.559	0.0032	305	313	0	26.19	0.018	K	MTVVTQFHK	N	Oxidation (M)	0.100000000.0			12178: Scan 11539 (rt=20.8549) [H:\DATA-2018\heruonan\20181022\5.raw]
3	1	gi|29160305|emb|CAD79779.1|	gi|29160305|emb|CAD79779.1| unnamed protein product [Chaetomium thermophilum]	4140	57875	193	154	24	24	47.3	4764	1	0	0	5.537.884	11.055.622	2	1.105.559	0.0032	305	313	0	50.33	6.80E-05	K	MTVVTQFHK	N	Oxidation (M)	0.100000000.0			11414: Scan 10743 (rt=19.655) [H:\DATA-2018\heruonan\20181022\5.raw]
3	1	gi|29160305|emb|CAD79779.1|	gi|29160305|emb|CAD79779.1| unnamed protein product [Chaetomium thermophilum]	4140	57875	193	154	24	24	47.3	4765	1	0	0	5.537.884	11.055.622	2	1.105.559	0.0032	305	313	0	9.76	0.78	K	MTVVTQFHK	N	Oxidation (M)	0.100000000.0			15035: Scan 14279 (rt=24.4527) [H:\DATA-2018\heruonan\20181022\5.raw]
3	1	gi|29160305|emb|CAD79779.1|	gi|29160305|emb|CAD79779.1| unnamed protein product [Chaetomium thermophilum]	4140	57875	193	154	24	24	47.3	4766	1	0	0	553.789	11.055.634	2	1.105.559	0.0044	305	313	0	35.55	0.0022	K	MTVVTQFHK	N	Oxidation (M)	0.100000000.0			12050: Scan 11416 (rt=20.6679) [H:\DATA-2018\heruonan\20181022\5.raw]
3	1	gi|29160305|emb|CAD79779.1|	gi|29160305|emb|CAD79779.1| unnamed protein product [Chaetomium thermophilum]	4140	57875	193	154	24	24	47.3	4767	1	0	0	3.695.284	11.055.635	3	1.105.559	0.0045	305	313	0	15.82	0.2	K	MTVVTQFHK	N	Oxidation (M)	0.100000000.0			11286: Scan 10598 (rt=19.4251) [H:\DATA-2018\heruonan\20181022\5.raw]
3	1	gi|29160305|emb|CAD79779.1|	gi|29160305|emb|CAD79779.1| unnamed protein product [Chaetomium thermophilum]	4140	57875	193	154	24	24	47.3	4768	1	0	0	5.537.891	11.055.636	2	1.105.559	0.0046	305	313	0	21.93	0.05	K	MTVVTQFHK	N	Oxidation (M)	0.100000000.0			12620: Sum of 2 scans in range 11976 (rt=21.4544) to 11995 (rt=21.4834) [H:\DATA-2018\heruonan\20181022\5.raw]
3	1	gi|29160305|emb|CAD79779.1|	gi|29160305|emb|CAD79779.1| unnamed protein product [Chaetomium thermophilum]	4140	57875	193	154	24	24	47.3	4769	1	0	0	5.537.892	11.055.638	2	1.105.559	0.0047	305	313	0	31.15	0.006	K	MTVVTQFHK	N	Oxidation (M)	0.100000000.0			11212: Scan 10519 (rt=19.3145) [H:\DATA-2018\heruonan\20181022\5.raw]
3	1	gi|29160305|emb|CAD79779.1|	gi|29160305|emb|CAD79779.1| unnamed protein product [Chaetomium thermophilum]	4140	57875	193	154	24	24	47.3	4770	1	0	0	5.537.892	11.055.638	2	1.105.559	0.0048	305	313	0	10.51	0.69	K	MTVVTQFHK	N	Oxidation (M)	0.100000000.0			14338: Scan 13623 (rt=23.6638) [H:\DATA-2018\heruonan\20181022\5.raw]
3	1	gi|29160305|emb|CAD79779.1|	gi|29160305|emb|CAD79779.1| unnamed protein product [Chaetomium thermophilum]	4140	57875	193	154	24	24	47.3	4771	2	0	0	5.537.893	11.055.641	2	1.105.559	0.005	305	313	0	14.19	0.29	K	MTVVTQFHK	N	Oxidation (M)	0.100000000.0			12371: Scan 11729 (rt=21.1074) [H:\DATA-2018\heruonan\20181022\5.raw]
3	1	gi|29160305|emb|CAD79779.1|	gi|29160305|emb|CAD79779.1| unnamed protein product [Chaetomium thermophilum]	4140	57875	193	154	24	24	47.3	4772	1	0	0	5.537.894	11.055.643	2	1.105.559	0.0053	305	313	0	7.39	1.4	K	MTVVTQFHK	N	Oxidation (M)	0.100000000.0			14655: Scan 13916 (rt=24.0079) [H:\DATA-2018\heruonan\20181022\5.raw]
3	1	gi|29160305|emb|CAD79779.1|	gi|29160305|emb|CAD79779.1| unnamed protein product [Chaetomium thermophilum]	4140	57875	193	154	24	24	47.3	4872	1	0	0	5.567.704	11.115.262	2	11.115.219	0.0043	127	135	0	26.14	0.013	R	VYLMENDTK	Y					15987: Scan 15200 (rt=25.6272) [H:\DATA-2018\heruonan\20181022\5.raw]
3	1	gi|29160305|emb|CAD79779.1|	gi|29160305|emb|CAD79779.1| unnamed protein product [Chaetomium thermophilum]	4140	57875	193	154	24	24	47.3	4948	1	0	0	3.735.172	11.175.297	3	11.175.265	0.0033	117	126	0	21.92	0.033	K	HQYGTNVGSR	V					7334: Scan 6004 (rt=10.6367) [H:\DATA-2018\heruonan\20181022\5.raw]
3	1	gi|29160305|emb|CAD79779.1|	gi|29160305|emb|CAD79779.1| unnamed protein product [Chaetomium thermophilum]	4140	57875	193	154	24	24	47.3	4949	1	0	0	5.597.725	11.175.303	2	11.175.265	0.0039	117	126	0	23.61	0.021	K	HQYGTNVGSR	V					7926: Scan 6664 (rt=11.8777) [H:\DATA-2018\heruonan\20181022\5.raw]
3	1	gi|29160305|emb|CAD79779.1|	gi|29160305|emb|CAD79779.1| unnamed protein product [Chaetomium thermophilum]	4140	57875	193	154	24	24	47.3	4950	1	0	0	5.597.725	11.175.303	2	11.175.265	0.0039	117	126	0	38.02	0.00077	K	HQYGTNVGSR	V					7752: Scan 6466 (rt=11.4922) [H:\DATA-2018\heruonan\20181022\5.raw]
3	1	gi|29160305|emb|CAD79779.1|	gi|29160305|emb|CAD79779.1| unnamed protein product [Chaetomium thermophilum]	4140	57875	193	154	24	24	47.3	4951	1	0	0	5.597.725	11.175.305	2	11.175.265	0.0041	117	126	0	33.68	0.002	K	HQYGTNVGSR	V					7260: Scan 5919 (rt=10.478) [H:\DATA-2018\heruonan\20181022\5.raw]
3	1	gi|29160305|emb|CAD79779.1|	gi|29160305|emb|CAD79779.1| unnamed protein product [Chaetomium thermophilum]	4140	57875	193	154	24	24	47.3	4952	1	0	0	5.597.726	11.175.306	2	11.175.265	0.0041	117	126	0	32.7	0.0026	K	HQYGTNVGSR	V					6670: Scan 5272 (rt=9.29283) [H:\DATA-2018\heruonan\20181022\5.raw]
3	1	gi|29160305|emb|CAD79779.1|	gi|29160305|emb|CAD79779.1| unnamed protein product [Chaetomium thermophilum]	4140	57875	193	154	24	24	47.3	4954	1	0	0	5.597.727	11.175.309	2	11.175.265	0.0044	117	126	0	43	0.00024	K	HQYGTNVGSR	V					7564: Scan 6265 (rt=11.1539) [H:\DATA-2018\heruonan\20181022\5.raw]
3	1	gi|29160305|emb|CAD79779.1|	gi|29160305|emb|CAD79779.1| unnamed protein product [Chaetomium thermophilum]	4140	57875	193	154	24	24	47.3	4955	1	0	0	5.597.727	11.175.309	2	11.175.265	0.0044	117	126	0	40.81	0.00039	K	HQYGTNVGSR	V					7407: Scan 6094 (rt=10.8144) [H:\DATA-2018\heruonan\20181022\5.raw]
3	1	gi|29160305|emb|CAD79779.1|	gi|29160305|emb|CAD79779.1| unnamed protein product [Chaetomium thermophilum]	4140	57875	193	154	24	24	47.3	5087	1	0	0	5.647.663	1.127.518	2	11.275.169	0.0012	127	135	0	31.12	0.0022	R	VYLMENDTK	Y	Oxidation (M)	0.000100000.0			10558: Scan 9795 (rt=18.071) [H:\DATA-2018\heruonan\20181022\5.raw]
3	1	gi|29160305|emb|CAD79779.1|	gi|29160305|emb|CAD79779.1| unnamed protein product [Chaetomium thermophilum]	4140	57875	193	154	24	24	47.3	5088	1	0	0	5.647.679	11.275.213	2	11.275.169	0.0044	127	135	0	41.99	0.00015	R	VYLMENDTK	Y	Oxidation (M)	0.000100000.0			10445: Scan 9667 (rt=17.8204) [H:\DATA-2018\heruonan\20181022\5.raw]
3	1	gi|29160305|emb|CAD79779.1|	gi|29160305|emb|CAD79779.1| unnamed protein product [Chaetomium thermophilum]	4140	57875	193	154	24	24	47.3	5089	1	0	0	564.768	11.275.215	2	11.275.169	0.0046	127	135	0	28.8	0.0031	R	VYLMENDTK	Y	Oxidation (M)	0.000100000.0			10271: Scan 9480 (rt=17.4825) [H:\DATA-2018\heruonan\20181022\5.raw]
3	1	gi|29160305|emb|CAD79779.1|	gi|29160305|emb|CAD79779.1| unnamed protein product [Chaetomium thermophilum]	4140	57875	193	154	24	24	47.3	6076	1	0	0	5.873.296	11.726.446	2	11.726.513	-0.0067	314	324	1	44.26	0.00035	K	NSAGVLSEIKR	F					19961: Scan 18843 (rt=29.9717) [H:\DATA-2018\heruonan\20181022\5.raw]
3	1	gi|29160305|emb|CAD79779.1|	gi|29160305|emb|CAD79779.1| unnamed protein product [Chaetomium thermophilum]	4140	57875	193	154	24	24	47.3	6077	1	0	0	5.873.298	1.172.645	2	11.726.513	-0.0063	314	324	1	27.73	0.016	K	NSAGVLSEIKR	F					19328: Sum of 2 scans in range 18275 (rt=29.3255) to 18368 (rt=29.4297) [H:\DATA-2018\heruonan\20181022\5.raw]
3	1	gi|29160305|emb|CAD79779.1|	gi|29160305|emb|CAD79779.1| unnamed protein product [Chaetomium thermophilum]	4140	57875	193	154	24	24	47.3	6078	1	0	0	3.918.923	11.726.551	3	11.726.513	0.0038	314	324	1	48.04	0.00013	K	NSAGVLSEIKR	F					17745: Scan 16857 (rt=27.6887) [H:\DATA-2018\heruonan\20181022\5.raw]
3	1	gi|29160305|emb|CAD79779.1|	gi|29160305|emb|CAD79779.1| unnamed protein product [Chaetomium thermophilum]	4140	57875	193	154	24	24	47.3	6079	1	0	0	11.736.625	11.726.552	1	11.726.513	0.0039	314	324	1	41.67	0.00057	K	NSAGVLSEIKR	F					17501: Scan 16632 (rt=27.4264) [H:\DATA-2018\heruonan\20181022\5.raw]
3	1	gi|29160305|emb|CAD79779.1|	gi|29160305|emb|CAD79779.1| unnamed protein product [Chaetomium thermophilum]	4140	57875	193	154	24	24	47.3	6080	1	0	0	5.873.349	11.726.553	2	11.726.513	0.004	314	324	1	42.02	0.00052	K	NSAGVLSEIKR	F					18407: Scan 17448 (rt=28.3716) [H:\DATA-2018\heruonan\20181022\5.raw]
3	1	gi|29160305|emb|CAD79779.1|	gi|29160305|emb|CAD79779.1| unnamed protein product [Chaetomium thermophilum]	4140	57875	193	154	24	24	47.3	6081	1	0	0	587.335	11.726.554	2	11.726.513	0.0041	314	324	1	45.72	0.00022	K	NSAGVLSEIKR	F					18064: Scan 17147 (rt=28.0243) [H:\DATA-2018\heruonan\20181022\5.raw]
3	1	gi|29160305|emb|CAD79779.1|	gi|29160305|emb|CAD79779.1| unnamed protein product [Chaetomium thermophilum]	4140	57875	193	154	24	24	47.3	6082	1	0	0	587.335	11.726.555	2	11.726.513	0.0042	314	324	1	17.04	0.16	K	NSAGVLSEIKR	F					19686: Scan 18593 (rt=29.6859) [H:\DATA-2018\heruonan\20181022\5.raw]
3	1	gi|29160305|emb|CAD79779.1|	gi|29160305|emb|CAD79779.1| unnamed protein product [Chaetomium thermophilum]	4140	57875	193	154	24	24	47.3	6083	1	0	0	5.873.351	11.726.556	2	11.726.513	0.0043	314	324	1	75.88	2.10E-07	K	NSAGVLSEIKR	F					17735: Scan 16847 (rt=27.6782) [H:\DATA-2018\heruonan\20181022\5.raw]
3	1	gi|29160305|emb|CAD79779.1|	gi|29160305|emb|CAD79779.1| unnamed protein product [Chaetomium thermophilum]	4140	57875	193	154	24	24	47.3	6084	1	0	0	3.918.925	11.726.556	3	11.726.513	0.0043	314	324	1	42.42	0.00048	K	NSAGVLSEIKR	F					17430: Scan 16560 (rt=27.3479) [H:\DATA-2018\heruonan\20181022\5.raw]
3	1	gi|29160305|emb|CAD79779.1|	gi|29160305|emb|CAD79779.1| unnamed protein product [Chaetomium thermophilum]	4140	57875	193	154	24	24	47.3	6085	1	0	0	5.873.353	1.172.656	2	11.726.513	0.0047	314	324	1	76.58	1.80E-07	K	NSAGVLSEIKR	F					17419: Scan 16549 (rt=27.3357) [H:\DATA-2018\heruonan\20181022\5.raw]
3	1	gi|29160305|emb|CAD79779.1|	gi|29160305|emb|CAD79779.1| unnamed protein product [Chaetomium thermophilum]	4140	57875	193	154	24	24	47.3	6087	1	0	0	5.873.362	11.726.579	2	11.726.513	0.0066	314	324	1	2.25	4.2	K	NSAGVLSEIKR	F					28858: Scan 26533 (rt=38.5709) [H:\DATA-2018\heruonan\20181022\5.raw]
3	1	gi|29160305|emb|CAD79779.1|	gi|29160305|emb|CAD79779.1| unnamed protein product [Chaetomium thermophilum]	4140	57875	193	154	24	24	47.3	6880	1	0	0	6.098.391	12.176.636	2	12.176.591	0.0046	304	313	1	57	1.20E-05	K	KMTVVTQFHK	N					13880: Scan 13194 (rt=23.1397) [H:\DATA-2018\heruonan\20181022\5.raw]
3	1	gi|29160305|emb|CAD79779.1|	gi|29160305|emb|CAD79779.1| unnamed protein product [Chaetomium thermophilum]	4140	57875	193	154	24	24	47.3	6881	1	0	0	6.098.392	12.176.638	2	12.176.591	0.0048	304	313	1	81.48	3.80E-08	K	KMTVVTQFHK	N					13581: Scan 12893 (rt=22.7394) [H:\DATA-2018\heruonan\20181022\5.raw]
3	1	gi|29160305|emb|CAD79779.1|	gi|29160305|emb|CAD79779.1| unnamed protein product [Chaetomium thermophilum]	4140	57875	193	154	24	24	47.3	6882	1	0	0	4.068.964	12.176.675	3	12.176.591	0.0084	304	313	1	39.77	0.00065	K	KMTVVTQFHK	N					13615: Scan 12927 (rt=22.7865) [H:\DATA-2018\heruonan\20181022\5.raw]
3	1	gi|29160305|emb|CAD79779.1|	gi|29160305|emb|CAD79779.1| unnamed protein product [Chaetomium thermophilum]	4140	57875	193	154	24	24	47.3	7189	1	0	0	4.122.264	12.336.574	3	1.233.654	0.0034	304	313	1	15.36	0.21	K	KMTVVTQFHK	N	Oxidation (M)	0.0100000000.0			9898: Scan 9054 (rt=16.764) [H:\DATA-2018\heruonan\20181022\5.raw]
3	1	gi|29160305|emb|CAD79779.1|	gi|29160305|emb|CAD79779.1| unnamed protein product [Chaetomium thermophilum]	4140	57875	193	154	24	24	47.3	7190	1	0	0	4.122.267	12.336.584	3	1.233.654	0.0044	304	313	1	24.43	0.026	K	KMTVVTQFHK	N	Oxidation (M)	0.0100000000.0			10053: Scan 9233 (rt=17.0999) [H:\DATA-2018\heruonan\20181022\5.raw]
3	1	gi|29160305|emb|CAD79779.1|	gi|29160305|emb|CAD79779.1| unnamed protein product [Chaetomium thermophilum]	4140	57875	193	154	24	24	47.3	7191	1	0	0	6.178.366	12.336.586	2	1.233.654	0.0046	304	313	1	43.2	0.00034	K	KMTVVTQFHK	N	Oxidation (M)	0.0100000000.0			9941: Scan 9103 (rt=16.8661) [H:\DATA-2018\heruonan\20181022\5.raw]
3	1	gi|29160305|emb|CAD79779.1|	gi|29160305|emb|CAD79779.1| unnamed protein product [Chaetomium thermophilum]	4140	57875	193	154	24	24	47.3	7192	1	0	0	6.178.366	12.336.587	2	1.233.654	0.0047	304	313	1	43.59	0.00031	K	KMTVVTQFHK	N	Oxidation (M)	0.0100000000.0			10104: Scan 9298 (rt=17.2039) [H:\DATA-2018\heruonan\20181022\5.raw]
3	1	gi|29160305|emb|CAD79779.1|	gi|29160305|emb|CAD79779.1| unnamed protein product [Chaetomium thermophilum]	4140	57875	193	154	24	24	47.3	7957	1	0	1	6.348.007	12.675.869	2	12.675.833	0.0036	358	368	0	48	5.30E-05	K	VAFGDIDDFNR	K					38239: Scan 33840 (rt=46.8031) [H:\DATA-2018\heruonan\20181022\5.raw]
3	1	gi|29160305|emb|CAD79779.1|	gi|29160305|emb|CAD79779.1| unnamed protein product [Chaetomium thermophilum]	4140	57875	193	154	24	24	47.3	7958	1	0	1	6.348.008	1.267.587	2	12.675.833	0.0037	358	368	0	20.35	0.031	K	VAFGDIDDFNR	K					42530: Scan 37023 (rt=50.4613) [H:\DATA-2018\heruonan\20181022\5.raw]
3	1	gi|29160305|emb|CAD79779.1|	gi|29160305|emb|CAD79779.1| unnamed protein product [Chaetomium thermophilum]	4140	57875	193	154	24	24	47.3	7960	1	0	1	634.801	12.675.874	2	12.675.833	0.0041	358	368	0	46.69	7.20E-05	K	VAFGDIDDFNR	K					45938: Scan 39546 (rt=53.3649) [H:\DATA-2018\heruonan\20181022\5.raw]
3	1	gi|29160305|emb|CAD79779.1|	gi|29160305|emb|CAD79779.1| unnamed protein product [Chaetomium thermophilum]	4140	57875	193	154	24	24	47.3	7961	1	0	1	634.801	12.675.874	2	12.675.833	0.0041	358	368	0	10.99	0.27	K	VAFGDIDDFNR	K					49315: Scan 42066 (rt=56.1878) [H:\DATA-2018\heruonan\20181022\5.raw]
3	1	gi|29160305|emb|CAD79779.1|	gi|29160305|emb|CAD79779.1| unnamed protein product [Chaetomium thermophilum]	4140	57875	193	154	24	24	47.3	7962	1	0	1	634.801	12.675.875	2	12.675.833	0.0042	358	368	0	43.65	0.00014	K	VAFGDIDDFNR	K					43371: Scan 37660 (rt=51.2018) [H:\DATA-2018\heruonan\20181022\5.raw]
3	1	gi|29160305|emb|CAD79779.1|	gi|29160305|emb|CAD79779.1| unnamed protein product [Chaetomium thermophilum]	4140	57875	193	154	24	24	47.3	7963	1	0	1	6.348.011	12.675.875	2	12.675.833	0.0042	358	368	0	64.99	1.10E-06	K	VAFGDIDDFNR	K					28256: Scan 26063 (rt=38.0506) [H:\DATA-2018\heruonan\20181022\5.raw]
3	1	gi|29160305|emb|CAD79779.1|	gi|29160305|emb|CAD79779.1| unnamed protein product [Chaetomium thermophilum]	4140	57875	193	154	24	24	47.3	7964	1	0	1	6.348.011	12.675.876	2	12.675.833	0.0042	358	368	0	50	3.40E-05	K	VAFGDIDDFNR	K					44353: Scan 38370 (rt=52.0201) [H:\DATA-2018\heruonan\20181022\5.raw]
3	1	gi|29160305|emb|CAD79779.1|	gi|29160305|emb|CAD79779.1| unnamed protein product [Chaetomium thermophilum]	4140	57875	193	154	24	24	47.3	7965	1	0	1	6.348.011	12.675.876	2	12.675.833	0.0043	358	368	0	47.37	6.10E-05	K	VAFGDIDDFNR	K					31514: Scan 28703 (rt=40.9959) [H:\DATA-2018\heruonan\20181022\5.raw]
3	1	gi|29160305|emb|CAD79779.1|	gi|29160305|emb|CAD79779.1| unnamed protein product [Chaetomium thermophilum]	4140	57875	193	154	24	24	47.3	7966	1	0	1	6.348.011	12.675.876	2	12.675.833	0.0043	358	368	0	65.14	1.00E-06	K	VAFGDIDDFNR	K					29459: Scan 27020 (rt=39.1104) [H:\DATA-2018\heruonan\20181022\5.raw]
3	1	gi|29160305|emb|CAD79779.1|	gi|29160305|emb|CAD79779.1| unnamed protein product [Chaetomium thermophilum]	4140	57875	193	154	24	24	47.3	7967	1	0	1	6.348.011	12.675.876	2	12.675.833	0.0043	358	368	0	55.37	9.70E-06	K	VAFGDIDDFNR	K					49592: Sum of 2 scans in range 42264 (rt=56.4149) to 42292 (rt=56.4464) [H:\DATA-2018\heruonan\20181022\5.raw]
3	1	gi|29160305|emb|CAD79779.1|	gi|29160305|emb|CAD79779.1| unnamed protein product [Chaetomium thermophilum]	4140	57875	193	154	24	24	47.3	7968	1	0	1	6.348.011	12.675.876	2	12.675.833	0.0043	358	368	0	47.32	6.20E-05	K	VAFGDIDDFNR	K					48293: Scan 41297 (rt=55.3362) [H:\DATA-2018\heruonan\20181022\5.raw]
3	1	gi|29160305|emb|CAD79779.1|	gi|29160305|emb|CAD79779.1| unnamed protein product [Chaetomium thermophilum]	4140	57875	193	154	24	24	47.3	7969	1	0	1	6.348.011	12.675.876	2	12.675.833	0.0043	358	368	0	48.22	5.00E-05	K	VAFGDIDDFNR	K					32308: Scan 29339 (rt=41.7083) [H:\DATA-2018\heruonan\20181022\5.raw]
3	1	gi|29160305|emb|CAD79779.1|	gi|29160305|emb|CAD79779.1| unnamed protein product [Chaetomium thermophilum]	4140	57875	193	154	24	24	47.3	7970	1	0	1	6.348.011	12.675.877	2	12.675.833	0.0044	358	368	0	64.46	1.20E-06	K	VAFGDIDDFNR	K					30181: Scan 27592 (rt=39.751) [H:\DATA-2018\heruonan\20181022\5.raw]
3	1	gi|29160305|emb|CAD79779.1|	gi|29160305|emb|CAD79779.1| unnamed protein product [Chaetomium thermophilum]	4140	57875	193	154	24	24	47.3	7971	1	0	1	6.348.011	12.675.877	2	12.675.833	0.0044	358	368	0	23.6	0.015	K	VAFGDIDDFNR	K					43545: Scan 37785 (rt=51.3463) [H:\DATA-2018\heruonan\20181022\5.raw]
3	1	gi|29160305|emb|CAD79779.1|	gi|29160305|emb|CAD79779.1| unnamed protein product [Chaetomium thermophilum]	4140	57875	193	154	24	24	47.3	7972	1	0	1	6.348.012	12.675.878	2	12.675.833	0.0045	358	368	0	47.45	6.00E-05	K	VAFGDIDDFNR	K					37827: Scan 33538 (rt=46.4541) [H:\DATA-2018\heruonan\20181022\5.raw]
3	1	gi|29160305|emb|CAD79779.1|	gi|29160305|emb|CAD79779.1| unnamed protein product [Chaetomium thermophilum]	4140	57875	193	154	24	24	47.3	7973	1	0	1	6.348.012	12.675.878	2	12.675.833	0.0045	358	368	0	32.26	0.002	K	VAFGDIDDFNR	K					39936: Scan 35108 (rt=48.2513) [H:\DATA-2018\heruonan\20181022\5.raw]
3	1	gi|29160305|emb|CAD79779.1|	gi|29160305|emb|CAD79779.1| unnamed protein product [Chaetomium thermophilum]	4140	57875	193	154	24	24	47.3	7974	1	0	1	6.348.012	12.675.879	2	12.675.833	0.0046	358	368	0	52.13	2.10E-05	K	VAFGDIDDFNR	K					32713: Scan 29661 (rt=42.0658) [H:\DATA-2018\heruonan\20181022\5.raw]
3	1	gi|29160305|emb|CAD79779.1|	gi|29160305|emb|CAD79779.1| unnamed protein product [Chaetomium thermophilum]	4140	57875	193	154	24	24	47.3	7975	1	0	1	6.348.012	12.675.879	2	12.675.833	0.0046	358	368	0	63.62	1.50E-06	K	VAFGDIDDFNR	K					36593: Scan 32605 (rt=45.381) [H:\DATA-2018\heruonan\20181022\5.raw]
3	1	gi|29160305|emb|CAD79779.1|	gi|29160305|emb|CAD79779.1| unnamed protein product [Chaetomium thermophilum]	4140	57875	193	154	24	24	47.3	7976	1	0	1	6.348.013	1.267.588	2	12.675.833	0.0047	358	368	0	64.14	1.30E-06	K	VAFGDIDDFNR	K					33531: Scan 30288 (rt=42.767) [H:\DATA-2018\heruonan\20181022\5.raw]
3	1	gi|29160305|emb|CAD79779.1|	gi|29160305|emb|CAD79779.1| unnamed protein product [Chaetomium thermophilum]	4140	57875	193	154	24	24	47.3	7977	1	0	1	6.348.013	1.267.588	2	12.675.833	0.0047	358	368	0	63.08	1.60E-06	K	VAFGDIDDFNR	K					49181: Scan 41962 (rt=56.0669) [H:\DATA-2018\heruonan\20181022\5.raw]
3	1	gi|29160305|emb|CAD79779.1|	gi|29160305|emb|CAD79779.1| unnamed protein product [Chaetomium thermophilum]	4140	57875	193	154	24	24	47.3	7978	1	0	1	6.348.013	1.267.588	2	12.675.833	0.0047	358	368	0	52.07	2.10E-05	K	VAFGDIDDFNR	K					36059: Scan 32215 (rt=44.9416) [H:\DATA-2018\heruonan\20181022\5.raw]
3	1	gi|29160305|emb|CAD79779.1|	gi|29160305|emb|CAD79779.1| unnamed protein product [Chaetomium thermophilum]	4140	57875	193	154	24	24	47.3	7979	1	0	1	6.348.013	1.267.588	2	12.675.833	0.0047	358	368	0	64.09	1.30E-06	K	VAFGDIDDFNR	K					36984: Scan 32907 (rt=45.725) [H:\DATA-2018\heruonan\20181022\5.raw]
3	1	gi|29160305|emb|CAD79779.1|	gi|29160305|emb|CAD79779.1| unnamed protein product [Chaetomium thermophilum]	4140	57875	193	154	24	24	47.3	7980	1	0	1	6.348.013	12.675.881	2	12.675.833	0.0048	358	368	0	65.3	9.90E-07	K	VAFGDIDDFNR	K					25547: Scan 23815 (rt=35.5547) [H:\DATA-2018\heruonan\20181022\5.raw]
3	1	gi|29160305|emb|CAD79779.1|	gi|29160305|emb|CAD79779.1| unnamed protein product [Chaetomium thermophilum]	4140	57875	193	154	24	24	47.3	7981	1	0	1	6.348.013	12.675.881	2	12.675.833	0.0048	358	368	0	68.7	4.50E-07	K	VAFGDIDDFNR	K					31099: Scan 28360 (rt=40.6144) [H:\DATA-2018\heruonan\20181022\5.raw]
3	1	gi|29160305|emb|CAD79779.1|	gi|29160305|emb|CAD79779.1| unnamed protein product [Chaetomium thermophilum]	4140	57875	193	154	24	24	47.3	7982	1	0	1	6.348.014	12.675.882	2	12.675.833	0.0048	358	368	0	24.66	0.011	K	VAFGDIDDFNR	K					51738: Scan 43862 (rt=58.3096) [H:\DATA-2018\heruonan\20181022\5.raw]
3	1	gi|29160305|emb|CAD79779.1|	gi|29160305|emb|CAD79779.1| unnamed protein product [Chaetomium thermophilum]	4140	57875	193	154	24	24	47.3	7983	1	0	1	6.348.014	12.675.882	2	12.675.833	0.0049	358	368	0	50.24	3.00E-05	K	VAFGDIDDFNR	K					48742: Scan 41641 (rt=55.7156) [H:\DATA-2018\heruonan\20181022\5.raw]
3	1	gi|29160305|emb|CAD79779.1|	gi|29160305|emb|CAD79779.1| unnamed protein product [Chaetomium thermophilum]	4140	57875	193	154	24	24	47.3	7984	1	0	1	6.348.014	12.675.882	2	12.675.833	0.0049	358	368	0	69.94	3.20E-07	K	VAFGDIDDFNR	K					27876: Scan 25747 (rt=37.6997) [H:\DATA-2018\heruonan\20181022\5.raw]
3	1	gi|29160305|emb|CAD79779.1|	gi|29160305|emb|CAD79779.1| unnamed protein product [Chaetomium thermophilum]	4140	57875	193	154	24	24	47.3	7985	1	0	1	12.685.955	12.675.882	1	12.675.833	0.0049	358	368	0	76.15	7.60E-08	K	VAFGDIDDFNR	K					28360: Scan 26143 (rt=38.135) [H:\DATA-2018\heruonan\20181022\5.raw]
3	1	gi|29160305|emb|CAD79779.1|	gi|29160305|emb|CAD79779.1| unnamed protein product [Chaetomium thermophilum]	4140	57875	193	154	24	24	47.3	7986	1	0	1	6.348.014	12.675.882	2	12.675.833	0.0049	358	368	0	63.25	1.50E-06	K	VAFGDIDDFNR	K					35176: Sum of 2 scans in range 31532 (rt=44.1725) to 31580 (rt=44.225) [H:\DATA-2018\heruonan\20181022\5.raw]
3	1	gi|29160305|emb|CAD79779.1|	gi|29160305|emb|CAD79779.1| unnamed protein product [Chaetomium thermophilum]	4140	57875	193	154	24	24	47.3	7987	1	0	1	6.348.014	12.675.882	2	12.675.833	0.0049	358	368	0	38.02	0.0005	K	VAFGDIDDFNR	K					51288: Scan 43516 (rt=57.8851) [H:\DATA-2018\heruonan\20181022\5.raw]
3	1	gi|29160305|emb|CAD79779.1|	gi|29160305|emb|CAD79779.1| unnamed protein product [Chaetomium thermophilum]	4140	57875	193	154	24	24	47.3	7988	1	0	1	6.348.014	12.675.882	2	12.675.833	0.0049	358	368	0	43.17	0.00015	K	VAFGDIDDFNR	K					40930: Scan 35874 (rt=49.1236) [H:\DATA-2018\heruonan\20181022\5.raw]
3	1	gi|29160305|emb|CAD79779.1|	gi|29160305|emb|CAD79779.1| unnamed protein product [Chaetomium thermophilum]	4140	57875	193	154	24	24	47.3	7989	1	0	1	6.348.014	12.675.882	2	12.675.833	0.0049	358	368	0	47.05	6.20E-05	K	VAFGDIDDFNR	K					41351: Scan 36174 (rt=49.4699) [H:\DATA-2018\heruonan\20181022\5.raw]
3	1	gi|29160305|emb|CAD79779.1|	gi|29160305|emb|CAD79779.1| unnamed protein product [Chaetomium thermophilum]	4140	57875	193	154	24	24	47.3	7990	1	0	1	6.348.014	12.675.883	2	12.675.833	0.005	358	368	0	67.66	5.40E-07	K	VAFGDIDDFNR	K					38665: Scan 34149 (rt=47.1498) [H:\DATA-2018\heruonan\20181022\5.raw]
3	1	gi|29160305|emb|CAD79779.1|	gi|29160305|emb|CAD79779.1| unnamed protein product [Chaetomium thermophilum]	4140	57875	193	154	24	24	47.3	7991	1	0	1	6.348.014	12.675.883	2	12.675.833	0.005	358	368	0	65.49	8.90E-07	K	VAFGDIDDFNR	K					28666: Scan 26382 (rt=38.4055) [H:\DATA-2018\heruonan\20181022\5.raw]
3	1	gi|29160305|emb|CAD79779.1|	gi|29160305|emb|CAD79779.1| unnamed protein product [Chaetomium thermophilum]	4140	57875	193	154	24	24	47.3	7992	1	0	1	6.348.015	12.675.883	2	12.675.833	0.005	358	368	0	32.61	0.0017	K	VAFGDIDDFNR	K					50055: Scan 42598 (rt=56.7875) [H:\DATA-2018\heruonan\20181022\5.raw]
3	1	gi|29160305|emb|CAD79779.1|	gi|29160305|emb|CAD79779.1| unnamed protein product [Chaetomium thermophilum]	4140	57875	193	154	24	24	47.3	7993	1	0	1	6.348.015	12.675.884	2	12.675.833	0.005	358	368	0	46.92	6.40E-05	K	VAFGDIDDFNR	K					43778: Scan 37960 (rt=51.546) [H:\DATA-2018\heruonan\20181022\5.raw]
3	1	gi|29160305|emb|CAD79779.1|	gi|29160305|emb|CAD79779.1| unnamed protein product [Chaetomium thermophilum]	4140	57875	193	154	24	24	47.3	7994	1	0	1	6.348.015	12.675.884	2	12.675.833	0.0051	358	368	0	56.87	6.50E-06	K	VAFGDIDDFNR	K					47510: Sum of 3 scans in range 40718 (rt=54.6922) to 40806 (rt=54.7899) [H:\DATA-2018\heruonan\20181022\5.raw]
3	1	gi|29160305|emb|CAD79779.1|	gi|29160305|emb|CAD79779.1| unnamed protein product [Chaetomium thermophilum]	4140	57875	193	154	24	24	47.3	7995	1	0	1	6.348.015	12.675.884	2	12.675.833	0.0051	358	368	0	65.07	9.80E-07	K	VAFGDIDDFNR	K					29068: Scan 26701 (rt=38.7555) [H:\DATA-2018\heruonan\20181022\5.raw]
3	1	gi|29160305|emb|CAD79779.1|	gi|29160305|emb|CAD79779.1| unnamed protein product [Chaetomium thermophilum]	4140	57875	193	154	24	24	47.3	7996	1	0	1	6.348.015	12.675.885	2	12.675.833	0.0051	358	368	0	64.33	1.20E-06	K	VAFGDIDDFNR	K					33924: Scan 30593 (rt=43.1108) [H:\DATA-2018\heruonan\20181022\5.raw]
3	1	gi|29160305|emb|CAD79779.1|	gi|29160305|emb|CAD79779.1| unnamed protein product [Chaetomium thermophilum]	4140	57875	193	154	24	24	47.3	7997	1	0	1	6.348.015	12.675.885	2	12.675.833	0.0052	358	368	0	44.8	0.0001	K	VAFGDIDDFNR	K					30741: Scan 28058 (rt=40.2707) [H:\DATA-2018\heruonan\20181022\5.raw]
3	1	gi|29160305|emb|CAD79779.1|	gi|29160305|emb|CAD79779.1| unnamed protein product [Chaetomium thermophilum]	4140	57875	193	154	24	24	47.3	7998	1	0	1	6.348.016	12.675.886	2	12.675.833	0.0053	358	368	0	68.93	4.20E-07	K	VAFGDIDDFNR	K					45321: Sum of 2 scans in range 39075 (rt=52.8315) to 39112 (rt=52.8719) [H:\DATA-2018\heruonan\20181022\5.raw]
3	1	gi|29160305|emb|CAD79779.1|	gi|29160305|emb|CAD79779.1| unnamed protein product [Chaetomium thermophilum]	4140	57875	193	154	24	24	47.3	7999	1	0	1	6.348.016	12.675.886	2	12.675.833	0.0053	358	368	0	75.72	8.70E-08	K	VAFGDIDDFNR	K					47060: Sum of 2 scans in range 40362 (rt=54.2973) to 40403 (rt=54.3427) [H:\DATA-2018\heruonan\20181022\5.raw]
3	1	gi|29160305|emb|CAD79779.1|	gi|29160305|emb|CAD79779.1| unnamed protein product [Chaetomium thermophilum]	4140	57875	193	154	24	24	47.3	8000	1	0	1	6.348.016	12.675.887	2	12.675.833	0.0054	358	368	0	47.59	5.70E-05	K	VAFGDIDDFNR	K					46521: Scan 39976 (rt=53.8602) [H:\DATA-2018\heruonan\20181022\5.raw]
3	1	gi|29160305|emb|CAD79779.1|	gi|29160305|emb|CAD79779.1| unnamed protein product [Chaetomium thermophilum]	4140	57875	193	154	24	24	47.3	8001	1	0	1	6.348.017	12.675.888	2	12.675.833	0.0055	358	368	0	64.2	1.20E-06	K	VAFGDIDDFNR	K					34748: Scan 31216 (rt=43.8152) [H:\DATA-2018\heruonan\20181022\5.raw]
3	1	gi|29160305|emb|CAD79779.1|	gi|29160305|emb|CAD79779.1| unnamed protein product [Chaetomium thermophilum]	4140	57875	193	154	24	24	47.3	8002	1	0	1	6.348.017	12.675.888	2	12.675.833	0.0055	358	368	0	28.53	0.0044	K	VAFGDIDDFNR	K					44916: Scan 38783 (rt=52.4899) [H:\DATA-2018\heruonan\20181022\5.raw]
3	1	gi|29160305|emb|CAD79779.1|	gi|29160305|emb|CAD79779.1| unnamed protein product [Chaetomium thermophilum]	4140	57875	193	154	24	24	47.3	8003	1	0	1	6.348.017	12.675.889	2	12.675.833	0.0056	358	368	0	28.39	0.0046	K	VAFGDIDDFNR	K					42963: Scan 37351 (rt=50.8454) [H:\DATA-2018\heruonan\20181022\5.raw]
3	1	gi|29160305|emb|CAD79779.1|	gi|29160305|emb|CAD79779.1| unnamed protein product [Chaetomium thermophilum]	4140	57875	193	154	24	24	47.3	8004	1	0	1	6.348.018	1.267.589	2	12.675.833	0.0056	358	368	0	47.76	5.30E-05	K	VAFGDIDDFNR	K					37390: Scan 33208 (rt=46.0776) [H:\DATA-2018\heruonan\20181022\5.raw]
3	1	gi|29160305|emb|CAD79779.1|	gi|29160305|emb|CAD79779.1| unnamed protein product [Chaetomium thermophilum]	4140	57875	193	154	24	24	47.3	8005	1	0	1	6.348.018	12.675.891	2	12.675.833	0.0058	358	368	0	52.32	1.90E-05	K	VAFGDIDDFNR	K					33118: Scan 29971 (rt=42.4181) [H:\DATA-2018\heruonan\20181022\5.raw]
3	1	gi|29160305|emb|CAD79779.1|	gi|29160305|emb|CAD79779.1| unnamed protein product [Chaetomium thermophilum]	4140	57875	193	154	24	24	47.3	8006	1	0	1	634.802	12.675.894	2	12.675.833	0.0061	358	368	0	39.72	0.00039	K	VAFGDIDDFNR	K					34337: Scan 30904 (rt=43.4623) [H:\DATA-2018\heruonan\20181022\5.raw]
3	1	gi|29160305|emb|CAD79779.1|	gi|29160305|emb|CAD79779.1| unnamed protein product [Chaetomium thermophilum]	4140	57875	193	154	24	24	47.3	8007	1	0	1	634.802	12.675.894	2	12.675.833	0.0061	358	368	0	63.02	1.80E-06	K	VAFGDIDDFNR	K					40506: Scan 35537 (rt=48.7389) [H:\DATA-2018\heruonan\20181022\5.raw]
3	1	gi|29160305|emb|CAD79779.1|	gi|29160305|emb|CAD79779.1| unnamed protein product [Chaetomium thermophilum]	4140	57875	193	154	24	24	47.3	8008	1	0	1	6.348.027	12.675.908	2	12.675.833	0.0075	358	368	0	39.8	0.00039	K	VAFGDIDDFNR	K					42182: Scan 36774 (rt=50.177) [H:\DATA-2018\heruonan\20181022\5.raw]
3	1	gi|29160305|emb|CAD79779.1|	gi|29160305|emb|CAD79779.1| unnamed protein product [Chaetomium thermophilum]	4140	57875	193	154	24	24	47.3	11113	1	0	1	6.988.444	13.956.743	2	13.956.783	-0.004	358	369	1	5.69	1.7	K	VAFGDIDDFNRK	G					24597: Scan 23009 (rt=34.6637) [H:\DATA-2018\heruonan\20181022\5.raw]
3	1	gi|29160305|emb|CAD79779.1|	gi|29160305|emb|CAD79779.1| unnamed protein product [Chaetomium thermophilum]	4140	57875	193	154	24	24	47.3	11117	1	0	1	6.988.485	13.956.824	2	13.956.783	0.0041	358	369	1	11.63	0.46	K	VAFGDIDDFNRK	G					27725: Scan 25620 (rt=37.5567) [H:\DATA-2018\heruonan\20181022\5.raw]
3	1	gi|29160305|emb|CAD79779.1|	gi|29160305|emb|CAD79779.1| unnamed protein product [Chaetomium thermophilum]	4140	57875	193	154	24	24	47.3	11118	1	0	1	4.662.348	13.956.825	3	13.956.783	0.0042	358	369	1	18.35	0.098	K	VAFGDIDDFNRK	G					22276: Scan 20928 (rt=32.3301) [H:\DATA-2018\heruonan\20181022\5.raw]
3	1	gi|29160305|emb|CAD79779.1|	gi|29160305|emb|CAD79779.1| unnamed protein product [Chaetomium thermophilum]	4140	57875	193	154	24	24	47.3	11119	1	0	1	6.988.486	13.956.827	2	13.956.783	0.0044	358	369	1	1.22	5.1	K	VAFGDIDDFNRK	G					34983: Scan 31400 (rt=44.0239) [H:\DATA-2018\heruonan\20181022\5.raw]
3	1	gi|29160305|emb|CAD79779.1|	gi|29160305|emb|CAD79779.1| unnamed protein product [Chaetomium thermophilum]	4140	57875	193	154	24	24	47.3	11121	1	0	1	6.988.488	1.395.683	2	13.956.783	0.0047	358	369	1	40.07	0.00073	K	VAFGDIDDFNRK	G					24987: Scan 23341 (rt=35.0265) [H:\DATA-2018\heruonan\20181022\5.raw]
3	1	gi|29160305|emb|CAD79779.1|	gi|29160305|emb|CAD79779.1| unnamed protein product [Chaetomium thermophilum]	4140	57875	193	154	24	24	47.3	11123	1	0	1	698.849	13.956.835	2	13.956.783	0.0052	358	369	1	4.11	2.9	K	VAFGDIDDFNRK	G					25361: Scan 23653 (rt=35.3753) [H:\DATA-2018\heruonan\20181022\5.raw]
3	1	gi|29160305|emb|CAD79779.1|	gi|29160305|emb|CAD79779.1| unnamed protein product [Chaetomium thermophilum]	4140	57875	193	154	24	24	47.3	11124	1	0	1	6.988.491	13.956.836	2	13.956.783	0.0054	358	369	1	12.78	0.39	K	VAFGDIDDFNRK	G					39205: Scan 34541 (rt=47.5955) [H:\DATA-2018\heruonan\20181022\5.raw]
3	1	gi|29160305|emb|CAD79779.1|	gi|29160305|emb|CAD79779.1| unnamed protein product [Chaetomium thermophilum]	4140	57875	193	154	24	24	47.3	11125	1	0	1	4.662.352	13.956.839	3	13.956.783	0.0056	358	369	1	5.45	2.1	K	VAFGDIDDFNRK	G					25569: Scan 23834 (rt=35.5755) [H:\DATA-2018\heruonan\20181022\5.raw]
3	1	gi|29160305|emb|CAD79779.1|	gi|29160305|emb|CAD79779.1| unnamed protein product [Chaetomium thermophilum]	4140	57875	193	154	24	24	47.3	11126	1	0	1	6.988.492	13.956.839	2	13.956.783	0.0056	358	369	1	7.83	1.2	K	VAFGDIDDFNRK	G					27471: Scan 25425 (rt=37.3387) [H:\DATA-2018\heruonan\20181022\5.raw]
3	1	gi|29160305|emb|CAD79779.1|	gi|29160305|emb|CAD79779.1| unnamed protein product [Chaetomium thermophilum]	4140	57875	193	154	24	24	47.3	11127	1	0	1	4.662.353	1.395.684	3	13.956.783	0.0058	358	369	1	33.52	0.0033	K	VAFGDIDDFNRK	G					24805: Scan 23182 (rt=34.853) [H:\DATA-2018\heruonan\20181022\5.raw]
3	1	gi|29160305|emb|CAD79779.1|	gi|29160305|emb|CAD79779.1| unnamed protein product [Chaetomium thermophilum]	4140	57875	193	154	24	24	47.3	11130	1	0	1	6.988.496	13.956.847	2	13.956.783	0.0064	358	369	1	34.6	0.0024	K	VAFGDIDDFNRK	G					25916: Scan 24142 (rt=35.9123) [H:\DATA-2018\heruonan\20181022\5.raw]
3	1	gi|29160305|emb|CAD79779.1|	gi|29160305|emb|CAD79779.1| unnamed protein product [Chaetomium thermophilum]	4140	57875	193	154	24	24	47.3	11131	1	0	1	6.988.497	13.956.847	2	13.956.783	0.0065	358	369	1	43.21	0.00033	K	VAFGDIDDFNRK	G					22256: Scan 20912 (rt=32.3128) [H:\DATA-2018\heruonan\20181022\5.raw]
3	1	gi|29160305|emb|CAD79779.1|	gi|29160305|emb|CAD79779.1| unnamed protein product [Chaetomium thermophilum]	4140	57875	193	154	24	24	47.3	11132	1	0	1	6.988.499	13.956.852	2	13.956.783	0.0069	358	369	1	14.33	0.25	K	VAFGDIDDFNRK	G					27012: Scan 25053 (rt=36.9195) [H:\DATA-2018\heruonan\20181022\5.raw]
3	1	gi|29160305|emb|CAD79779.1|	gi|29160305|emb|CAD79779.1| unnamed protein product [Chaetomium thermophilum]	4140	57875	193	154	24	24	47.3	12549	1	0	0	7.242.929	14.465.712	2	14.465.656	0.0056	186	197	0	75.95	2.50E-08	K	YGTGYCDAQCPR	D					11038: Scan 10330 (rt=19.0301) [H:\DATA-2018\heruonan\20181022\5.raw]
3	1	gi|29160305|emb|CAD79779.1|	gi|29160305|emb|CAD79779.1| unnamed protein product [Chaetomium thermophilum]	4140	57875	193	154	24	24	47.3	12550	1	0	0	724.293	14.465.714	2	14.465.656	0.0057	186	197	0	26.92	0.002	K	YGTGYCDAQCPR	D					10885: Scan 10165 (rt=18.7603) [H:\DATA-2018\heruonan\20181022\5.raw]
3	1	gi|29160305|emb|CAD79779.1|	gi|29160305|emb|CAD79779.1| unnamed protein product [Chaetomium thermophilum]	4140	57875	193	154	24	24	47.3	12551	1	0	0	724.293	14.465.715	2	14.465.656	0.0058	186	197	0	62.5	5.60E-07	K	YGTGYCDAQCPR	D					9945: Scan 9108 (rt=16.8752) [H:\DATA-2018\heruonan\20181022\5.raw]
3	1	gi|29160305|emb|CAD79779.1|	gi|29160305|emb|CAD79779.1| unnamed protein product [Chaetomium thermophilum]	4140	57875	193	154	24	24	47.3	12552	1	0	0	7.242.931	14.465.716	2	14.465.656	0.006	186	197	0	66.87	2.10E-07	K	YGTGYCDAQCPR	D					10853: Scan 10128 (rt=18.6923) [H:\DATA-2018\heruonan\20181022\5.raw]
3	1	gi|29160305|emb|CAD79779.1|	gi|29160305|emb|CAD79779.1| unnamed protein product [Chaetomium thermophilum]	4140	57875	193	154	24	24	47.3	12553	1	0	0	7.242.933	1.446.572	2	14.465.656	0.0063	186	197	0	7.34	0.18	K	YGTGYCDAQCPR	D					14034: Scan 13338 (rt=23.3223) [H:\DATA-2018\heruonan\20181022\5.raw]
3	1	gi|29160305|emb|CAD79779.1|	gi|29160305|emb|CAD79779.1| unnamed protein product [Chaetomium thermophilum]	4140	57875	193	154	24	24	47.3	12596	1	0	1	7.248.604	14.477.063	2	14.477.017	0.0045	291	303	1	41.91	0.00052	K	TFYGKGMTVDTTK	K					16268: Scan 15475 (rt=25.9814) [H:\DATA-2018\heruonan\20181022\5.raw]
3	1	gi|29160305|emb|CAD79779.1|	gi|29160305|emb|CAD79779.1| unnamed protein product [Chaetomium thermophilum]	4140	57875	193	154	24	24	47.3	13057	1	0	1	7.328.577	14.637.008	2	14.636.967	0.0041	291	303	1	21.54	0.04	K	TFYGKGMTVDTTK	K	Oxidation (M)	0.0000001000000.0			11024: Scan 10313 (rt=18.9937) [H:\DATA-2018\heruonan\20181022\5.raw]
3	1	gi|29160305|emb|CAD79779.1|	gi|29160305|emb|CAD79779.1| unnamed protein product [Chaetomium thermophilum]	4140	57875	193	154	24	24	47.3	16112	1	0	1	7.822.908	1.562.567	2	15.625.726	-0.0056	257	270	0	52.81	5.20E-06	R	CEGNSCGGTYSSER	Y					7923: Scan 6661 (rt=11.87) [H:\DATA-2018\heruonan\20181022\5.raw]
3	1	gi|29160305|emb|CAD79779.1|	gi|29160305|emb|CAD79779.1| unnamed protein product [Chaetomium thermophilum]	4140	57875	193	154	24	24	47.3	16113	1	0	1	7.822.959	15.625.773	2	15.625.726	0.0048	257	270	0	5.08	0.31	R	CEGNSCGGTYSSER	Y					7252: Scan 5907 (rt=10.4399) [H:\DATA-2018\heruonan\20181022\5.raw]
3	1	gi|29160305|emb|CAD79779.1|	gi|29160305|emb|CAD79779.1| unnamed protein product [Chaetomium thermophilum]	4140	57875	193	154	24	24	47.3	16114	1	0	1	7.822.967	15.625.789	2	15.625.726	0.0063	257	270	0	46.37	2.30E-05	R	CEGNSCGGTYSSER	Y					10366: Scan 9573 (rt=17.6532) [H:\DATA-2018\heruonan\20181022\5.raw]
3	1	gi|29160305|emb|CAD79779.1|	gi|29160305|emb|CAD79779.1| unnamed protein product [Chaetomium thermophilum]	4140	57875	193	154	24	24	47.3	16115	1	0	1	7.822.968	15.625.791	2	15.625.726	0.0066	257	270	0	62.41	5.70E-07	R	CEGNSCGGTYSSER	Y					7727: Scan 6442 (rt=11.4516) [H:\DATA-2018\heruonan\20181022\5.raw]
3	1	gi|29160305|emb|CAD79779.1|	gi|29160305|emb|CAD79779.1| unnamed protein product [Chaetomium thermophilum]	4140	57875	193	154	24	24	47.3	16116	1	0	1	7.822.969	15.625.792	2	15.625.726	0.0066	257	270	0	88.51	1.40E-09	R	CEGNSCGGTYSSER	Y					7394: Scan 6078 (rt=10.7771) [H:\DATA-2018\heruonan\20181022\5.raw]
3	1	gi|29160305|emb|CAD79779.1|	gi|29160305|emb|CAD79779.1| unnamed protein product [Chaetomium thermophilum]	4140	57875	193	154	24	24	47.3	16117	1	0	1	7.822.971	15.625.797	2	15.625.726	0.0071	257	270	0	82.67	5.40E-09	R	CEGNSCGGTYSSER	Y					7545: Scan 6243 (rt=11.1133) [H:\DATA-2018\heruonan\20181022\5.raw]
3	1	gi|29160305|emb|CAD79779.1|	gi|29160305|emb|CAD79779.1| unnamed protein product [Chaetomium thermophilum]	4140	57875	193	154	24	24	47.3	24943	1	0	0	9.403.746	18.787.346	2	18.787.301	0.0044	271	286	0	4.71	0.34	R	YAGVCDPDGCDFNAYR	Q					27374: Sum of 2 scans in range 25342 (rt=37.245) to 25357 (rt=37.2617) [H:\DATA-2018\heruonan\20181022\5.raw]
3	1	gi|29160305|emb|CAD79779.1|	gi|29160305|emb|CAD79779.1| unnamed protein product [Chaetomium thermophilum]	4140	57875	193	154	24	24	47.3	24946	1	0	0	6.272.522	18.787.349	3	18.787.301	0.0047	271	286	0	25.1	0.0031	R	YAGVCDPDGCDFNAYR	Q					22205: Scan 20864 (rt=32.2619) [H:\DATA-2018\heruonan\20181022\5.raw]
3	1	gi|29160305|emb|CAD79779.1|	gi|29160305|emb|CAD79779.1| unnamed protein product [Chaetomium thermophilum]	4140	57875	193	154	24	24	47.3	24953	1	0	0	9.403.755	18.787.364	2	18.787.301	0.0063	271	286	0	9.71	0.11	R	YAGVCDPDGCDFNAYR	Q					24990: Scan 23346 (rt=35.0305) [H:\DATA-2018\heruonan\20181022\5.raw]
3	1	gi|29160305|emb|CAD79779.1|	gi|29160305|emb|CAD79779.1| unnamed protein product [Chaetomium thermophilum]	4140	57875	193	154	24	24	47.3	24954	1	0	0	9.403.756	18.787.366	2	18.787.301	0.0065	271	286	0	65.69	2.70E-07	R	YAGVCDPDGCDFNAYR	Q					22217: Scan 20875 (rt=32.2739) [H:\DATA-2018\heruonan\20181022\5.raw]
3	1	gi|29160305|emb|CAD79779.1|	gi|29160305|emb|CAD79779.1| unnamed protein product [Chaetomium thermophilum]	4140	57875	193	154	24	24	47.3	24957	1	0	0	9.403.757	18.787.369	2	18.787.301	0.0068	271	286	0	51.35	7.30E-06	R	YAGVCDPDGCDFNAYR	Q					22879: Scan 21476 (rt=32.9529) [H:\DATA-2018\heruonan\20181022\5.raw]
3	1	gi|29160305|emb|CAD79779.1|	gi|29160305|emb|CAD79779.1| unnamed protein product [Chaetomium thermophilum]	4140	57875	193	154	24	24	47.3	24958	1	0	0	940.376	18.787.374	2	18.787.301	0.0073	271	286	0	2.36	0.58	R	YAGVCDPDGCDFNAYR	Q					28781: Scan 26473 (rt=38.5043) [H:\DATA-2018\heruonan\20181022\5.raw]
3	1	gi|29160305|emb|CAD79779.1|	gi|29160305|emb|CAD79779.1| unnamed protein product [Chaetomium thermophilum]	4140	57875	193	154	24	24	47.3	24959	1	0	0	6.272.531	18.787.375	3	18.787.301	0.0073	271	286	0	63.16	4.80E-07	R	YAGVCDPDGCDFNAYR	Q					22604: Scan 21231 (rt=32.6733) [H:\DATA-2018\heruonan\20181022\5.raw]
3	1	gi|29160305|emb|CAD79779.1|	gi|29160305|emb|CAD79779.1| unnamed protein product [Chaetomium thermophilum]	4140	57875	193	154	24	24	47.3	24961	1	0	0	9.403.762	18.787.378	2	18.787.301	0.0077	271	286	0	0.15	0.97	R	YAGVCDPDGCDFNAYR	Q					25383: Scan 23671 (rt=35.3939) [H:\DATA-2018\heruonan\20181022\5.raw]
3	1	gi|29160305|emb|CAD79779.1|	gi|29160305|emb|CAD79779.1| unnamed protein product [Chaetomium thermophilum]	4140	57875	193	154	24	24	47.3	24963	1	0	0	9.403.764	18.787.382	2	18.787.301	0.0081	271	286	0	23.52	0.0044	R	YAGVCDPDGCDFNAYR	Q					21846: Scan 20553 (rt=31.9228) [H:\DATA-2018\heruonan\20181022\5.raw]
3	1	gi|29160305|emb|CAD79779.1|	gi|29160305|emb|CAD79779.1| unnamed protein product [Chaetomium thermophilum]	4140	57875	193	154	24	24	47.3	28465	1	0	1	10.079.707	20.139.268	2	20.139.214	0.0054	340	357	0	9.59	0.42	K	IPGNPGNSITQEWCDAQK	V					26597: Scan 24699 (rt=36.5297) [H:\DATA-2018\heruonan\20181022\5.raw]
3	1	gi|29160305|emb|CAD79779.1|	gi|29160305|emb|CAD79779.1| unnamed protein product [Chaetomium thermophilum]	4140	57875	193	154	24	24	47.3	28466	1	0	1	10.079.714	20.139.282	2	20.139.214	0.0068	340	357	0	43.72	0.00016	K	IPGNPGNSITQEWCDAQK	V					26952: Scan 25006 (rt=36.8692) [H:\DATA-2018\heruonan\20181022\5.raw]
3	1	gi|29160305|emb|CAD79779.1|	gi|29160305|emb|CAD79779.1| unnamed protein product [Chaetomium thermophilum]	4140	57875	193	154	24	24	47.3	28468	1	0	1	6.723.171	20.139.295	3	20.139.214	0.0081	340	357	0	38.2	0.00058	K	IPGNPGNSITQEWCDAQK	V					26984: Scan 25031 (rt=36.8966) [H:\DATA-2018\heruonan\20181022\5.raw]
3	1	gi|29160305|emb|CAD79779.1|	gi|29160305|emb|CAD79779.1| unnamed protein product [Chaetomium thermophilum]	4140	57875	193	154	24	24	47.3	28469	1	0	1	6.723.171	20.139.296	3	20.139.214	0.0081	340	357	0	30.52	0.0034	K	IPGNPGNSITQEWCDAQK	V					26628: Scan 24724 (rt=36.5572) [H:\DATA-2018\heruonan\20181022\5.raw]
3	1	gi|29160305|emb|CAD79779.1|	gi|29160305|emb|CAD79779.1| unnamed protein product [Chaetomium thermophilum]	4140	57875	193	154	24	24	47.3	34009	1	0	1	11.204.971	22.389.796	2	22.389.746	0.005	37	57	0	14.72	0.051	R	CTSGGNCSTVNGAVTIDANWR	W					24827: Scan 23204 (rt=34.8767) [H:\DATA-2018\heruonan\20181022\5.raw]
3	1	gi|29160305|emb|CAD79779.1|	gi|29160305|emb|CAD79779.1| unnamed protein product [Chaetomium thermophilum]	4140	57875	193	154	24	24	47.3	41278	1	0	1	8.657.366	25.941.881	3	25.941.786	0.0095	201	224	0	21.42	0.03	K	FINGEANIENWTPSTNDANAGFGR	Y					33266: Scan 30088 (rt=42.5505) [H:\DATA-2018\heruonan\20181022\5.raw]
3	1	gi|29160305|emb|CAD79779.1|	gi|29160305|emb|CAD79779.1| unnamed protein product [Chaetomium thermophilum]	4140	57875	193	154	24	24	47.3	45865	1	0	0	9.768.242	29.274.507	3	29.274.447	0.006	417	444	0	8.84	1.1	R	GACPTTSGVPAEIEAQVPNSNVIFSNIR	F					45541: Sum of 2 scans in range 39244 (rt=53.0223) to 39265 (rt=53.0468) [H:\DATA-2018\heruonan\20181022\5.raw]
3	1	gi|29160305|emb|CAD79779.1|	gi|29160305|emb|CAD79779.1| unnamed protein product [Chaetomium thermophilum]	4140	57875	193	154	24	24	47.3	45867	1	0	0	9.768.257	29.274.552	3	29.274.447	0.0105	417	444	0	35.07	0.0026	R	GACPTTSGVPAEIEAQVPNSNVIFSNIR	F					44713: Scan 38629 (rt=52.3173) [H:\DATA-2018\heruonan\20181022\5.raw]
3	1	gi|29160305|emb|CAD79779.1|	gi|29160305|emb|CAD79779.1| unnamed protein product [Chaetomium thermophilum]	4140	57875	193	154	24	24	47.3	45868	1	0	0	9.768.258	29.274.555	3	29.274.447	0.0108	417	444	0	23.13	0.04	R	GACPTTSGVPAEIEAQVPNSNVIFSNIR	F					45123: Scan 38932 (rt=52.6641) [H:\DATA-2018\heruonan\20181022\5.raw]
3	1	gi|29160305|emb|CAD79779.1|	gi|29160305|emb|CAD79779.1| unnamed protein product [Chaetomium thermophilum]	4140	57875	193	154	24	24	47.3	48290	1	0	0	10.444.485	31.303.237	3	31.303.166	0.0071	84	112	0	12.35	0.058	K	SCAQTCCVDGADYSSTYGITTSGDSLNLK	F					28050: Scan 25893 (rt=37.8613) [H:\DATA-2018\heruonan\20181022\5.raw]
3	1	gi|29160305|emb|CAD79779.1|	gi|29160305|emb|CAD79779.1| unnamed protein product [Chaetomium thermophilum]	4140	57875	193	154	24	24	47.3	48291	1	0	0	10.444.495	31.303.267	3	31.303.166	0.0101	84	112	0	35.52	0.00028	K	SCAQTCCVDGADYSSTYGITTSGDSLNLK	F					28456: Sum of 2 scans in range 26217 (rt=38.217) to 26269 (rt=38.2798) [H:\DATA-2018\heruonan\20181022\5.raw]
3	2	gi|156712282|emb|CAM98448.1|	gi|156712282|emb|CAM98448.1| cellulose 1,4-beta-cellobiosidase [Chaetomium thermophilum]	1836	57806	102	78	16	16	28	1018	1	0	0	8.093.668	8.083.595	1	8.083.571	0.0023	370	377	0	28.17	0.0042	K	GGMAQMSK	A					8146: Scan 6924 (rt=12.3916) [H:\DATA-2018\heruonan\20181022\5.raw]
3	2	gi|156712282|emb|CAM98448.1|	gi|156712282|emb|CAM98448.1| cellulose 1,4-beta-cellobiosidase [Chaetomium thermophilum]	1836	57806	102	78	16	16	28	1019	1	0	0	4.051.873	8.083.601	2	8.083.571	0.0029	370	377	0	26.88	0.0056	K	GGMAQMSK	A					7593: Scan 6298 (rt=11.214) [H:\DATA-2018\heruonan\20181022\5.raw]
3	2	gi|156712282|emb|CAM98448.1|	gi|156712282|emb|CAM98448.1| cellulose 1,4-beta-cellobiosidase [Chaetomium thermophilum]	1836	57806	102	78	16	16	28	1020	1	0	0	4.051.873	8.083.601	2	8.083.571	0.003	370	377	0	30.82	0.0023	K	GGMAQMSK	A					7787: Scan 6503 (rt=11.5585) [H:\DATA-2018\heruonan\20181022\5.raw]
3	2	gi|156712282|emb|CAM98448.1|	gi|156712282|emb|CAM98448.1| cellulose 1,4-beta-cellobiosidase [Chaetomium thermophilum]	1836	57806	102	78	16	16	28	1021	1	0	0	8.093.675	8.083.602	1	8.083.571	0.0031	370	377	0	38.19	0.00042	K	GGMAQMSK	A					7803: Scan 6518 (rt=11.5857) [H:\DATA-2018\heruonan\20181022\5.raw]
3	2	gi|156712282|emb|CAM98448.1|	gi|156712282|emb|CAM98448.1| cellulose 1,4-beta-cellobiosidase [Chaetomium thermophilum]	1836	57806	102	78	16	16	28	1180	1	0	0	4.131.868	8.243.591	2	8.243.521	0.0071	370	377	0	8.07	0.51	K	GGMAQMSK	A	Oxidation (M)	0.00000100.0			1079: Sum of 2 scans in range 1336 (rt=4.41654) to 1361 (rt=4.43954) [H:\DATA-2018\heruonan\20181022\5.raw]
3	2	gi|156712282|emb|CAM98448.1|	gi|156712282|emb|CAM98448.1| cellulose 1,4-beta-cellobiosidase [Chaetomium thermophilum]	1836	57806	102	78	16	16	28	1408	1	0	1	4.232.401	8.444.655	2	8.444.654	0.0002	332	339	0	27.5	0.021	K	IIANAESK	I					7696: Scan 6411 (rt=11.3881) [H:\DATA-2018\heruonan\20181022\5.raw]
3	2	gi|156712282|emb|CAM98448.1|	gi|156712282|emb|CAM98448.1| cellulose 1,4-beta-cellobiosidase [Chaetomium thermophilum]	1836	57806	102	78	16	16	28	1409	1	0	1	8.454.748	8.444.675	1	8.444.654	0.0021	332	339	0	30.48	0.0097	K	IIANAESK	I					8232: Scan 7037 (rt=12.6331) [H:\DATA-2018\heruonan\20181022\5.raw]
3	2	gi|156712282|emb|CAM98448.1|	gi|156712282|emb|CAM98448.1| cellulose 1,4-beta-cellobiosidase [Chaetomium thermophilum]	1836	57806	102	78	16	16	28	1410	1	0	1	8.454.748	8.444.676	1	8.444.654	0.0022	332	339	0	11.08	0.84	K	IIANAESK	I					8441: Scan 7274 (rt=13.1092) [H:\DATA-2018\heruonan\20181022\5.raw]
3	2	gi|156712282|emb|CAM98448.1|	gi|156712282|emb|CAM98448.1| cellulose 1,4-beta-cellobiosidase [Chaetomium thermophilum]	1836	57806	102	78	16	16	28	1411	1	0	1	4.232.412	8.444.678	2	8.444.654	0.0025	332	339	0	38.1	0.0017	K	IIANAESK	I					6956: Scan 5566 (rt=9.79056) [H:\DATA-2018\heruonan\20181022\5.raw]
3	2	gi|156712282|emb|CAM98448.1|	gi|156712282|emb|CAM98448.1| cellulose 1,4-beta-cellobiosidase [Chaetomium thermophilum]	1836	57806	102	78	16	16	28	1412	1	0	1	4.232.412	8.444.679	2	8.444.654	0.0025	332	339	0	41.85	0.00071	K	IIANAESK	I					7114: Scan 5755 (rt=10.1275) [H:\DATA-2018\heruonan\20181022\5.raw]
3	2	gi|156712282|emb|CAM98448.1|	gi|156712282|emb|CAM98448.1| cellulose 1,4-beta-cellobiosidase [Chaetomium thermophilum]	1836	57806	102	78	16	16	28	1414	1	0	1	4.232.413	8.444.681	2	8.444.654	0.0027	332	339	0	38.45	0.0015	K	IIANAESK	I					7258: Scan 5916 (rt=10.4702) [H:\DATA-2018\heruonan\20181022\5.raw]
3	2	gi|156712282|emb|CAM98448.1|	gi|156712282|emb|CAM98448.1| cellulose 1,4-beta-cellobiosidase [Chaetomium thermophilum]	1836	57806	102	78	16	16	28	1415	1	0	1	8.454.758	8.444.685	1	8.444.654	0.0031	332	339	0	44	0.00073	K	IIANAESK	I					8050: Scan 6818 (rt=12.1862) [H:\DATA-2018\heruonan\20181022\5.raw]
3	2	gi|156712282|emb|CAM98448.1|	gi|156712282|emb|CAM98448.1| cellulose 1,4-beta-cellobiosidase [Chaetomium thermophilum]	1836	57806	102	78	16	16	28	1416	1	0	1	4.232.416	8.444.686	2	8.444.654	0.0032	332	339	0	39.03	0.0023	K	IIANAESK	I					7559: Scan 6259 (rt=11.1459) [H:\DATA-2018\heruonan\20181022\5.raw]
3	2	gi|156712282|emb|CAM98448.1|	gi|156712282|emb|CAM98448.1| cellulose 1,4-beta-cellobiosidase [Chaetomium thermophilum]	1836	57806	102	78	16	16	28	1417	1	0	1	4.232.416	8.444.687	2	8.444.654	0.0033	332	339	0	41.51	0.0013	K	IIANAESK	I					7406: Scan 6092 (rt=10.8071) [H:\DATA-2018\heruonan\20181022\5.raw]
3	2	gi|156712282|emb|CAM98448.1|	gi|156712282|emb|CAM98448.1| cellulose 1,4-beta-cellobiosidase [Chaetomium thermophilum]	1836	57806	102	78	16	16	28	1500	1	0	0	4.287.147	8.554.148	2	8.554.127	0.0022	325	331	0	12.23	0.25	R	FYVQDGK	I					10165: Scan 9363 (rt=17.2967) [H:\DATA-2018\heruonan\20181022\5.raw]
3	2	gi|156712282|emb|CAM98448.1|	gi|156712282|emb|CAM98448.1| cellulose 1,4-beta-cellobiosidase [Chaetomium thermophilum]	1836	57806	102	78	16	16	28	1501	1	0	0	428.715	8.554.154	2	8.554.127	0.0027	325	331	0	15.88	0.13	R	FYVQDGK	I					11110: Scan 10408 (rt=19.1552) [H:\DATA-2018\heruonan\20181022\5.raw]
3	2	gi|156712282|emb|CAM98448.1|	gi|156712282|emb|CAM98448.1| cellulose 1,4-beta-cellobiosidase [Chaetomium thermophilum]	1836	57806	102	78	16	16	28	1502	1	0	0	4.287.151	8.554.156	2	8.554.127	0.0029	325	331	0	25.36	0.014	R	FYVQDGK	I					10746: Scan 10012 (rt=18.4745) [H:\DATA-2018\heruonan\20181022\5.raw]
3	2	gi|156712282|emb|CAM98448.1|	gi|156712282|emb|CAM98448.1| cellulose 1,4-beta-cellobiosidase [Chaetomium thermophilum]	1836	57806	102	78	16	16	28	1503	1	0	0	8.564.234	8.554.161	1	8.554.127	0.0034	325	331	0	16.88	0.1	R	FYVQDGK	I					11026: Scan 10316 (rt=19.0008) [H:\DATA-2018\heruonan\20181022\5.raw]
3	2	gi|156712282|emb|CAM98448.1|	gi|156712282|emb|CAM98448.1| cellulose 1,4-beta-cellobiosidase [Chaetomium thermophilum]	1836	57806	102	78	16	16	28	1504	1	0	0	4.287.154	8.554.161	2	8.554.127	0.0035	325	331	0	20.45	0.045	R	FYVQDGK	I					10920: Scan 10204 (rt=18.8162) [H:\DATA-2018\heruonan\20181022\5.raw]
3	2	gi|156712282|emb|CAM98448.1|	gi|156712282|emb|CAM98448.1| cellulose 1,4-beta-cellobiosidase [Chaetomium thermophilum]	1836	57806	102	78	16	16	28	1505	1	0	0	4.287.164	8.554.182	2	8.554.127	0.0055	325	331	0	19.18	0.05	R	FYVQDGK	I					10358: Scan 9564 (rt=17.6369) [H:\DATA-2018\heruonan\20181022\5.raw]
3	2	gi|156712282|emb|CAM98448.1|	gi|156712282|emb|CAM98448.1| cellulose 1,4-beta-cellobiosidase [Chaetomium thermophilum]	1836	57806	102	78	16	16	28	2386	1	0	0	4.692.347	9.364.548	2	9.364.521	0.0027	369	377	1	28.42	0.0068	R	KGGMAQMSK	A					7303: Scan 5974 (rt=10.5698) [H:\DATA-2018\heruonan\20181022\5.raw]
3	2	gi|156712282|emb|CAM98448.1|	gi|156712282|emb|CAM98448.1| cellulose 1,4-beta-cellobiosidase [Chaetomium thermophilum]	1836	57806	102	78	16	16	28	2387	1	0	0	4.692.348	936.455	2	9.364.521	0.0029	369	377	1	31.24	0.0036	R	KGGMAQMSK	A					7461: Scan 6149 (rt=10.9101) [H:\DATA-2018\heruonan\20181022\5.raw]
3	2	gi|156712282|emb|CAM98448.1|	gi|156712282|emb|CAM98448.1| cellulose 1,4-beta-cellobiosidase [Chaetomium thermophilum]	1836	57806	102	78	16	16	28	2388	1	0	0	4.692.348	936.455	2	9.364.521	0.0029	369	377	1	42.25	0.00028	R	KGGMAQMSK	A					7628: Scan 6334 (rt=11.2641) [H:\DATA-2018\heruonan\20181022\5.raw]
3	2	gi|156712282|emb|CAM98448.1|	gi|156712282|emb|CAM98448.1| cellulose 1,4-beta-cellobiosidase [Chaetomium thermophilum]	1836	57806	102	78	16	16	28	2389	1	0	0	4.692.348	9.364.551	2	9.364.521	0.003	369	377	1	60.69	4.10E-06	R	KGGMAQMSK	A					6885: Scan 5493 (rt=9.67969) [H:\DATA-2018\heruonan\20181022\5.raw]
3	2	gi|156712282|emb|CAM98448.1|	gi|156712282|emb|CAM98448.1| cellulose 1,4-beta-cellobiosidase [Chaetomium thermophilum]	1836	57806	102	78	16	16	28	2390	1	0	0	469.235	9.364.554	2	9.364.521	0.0033	369	377	1	45.58	0.00013	R	KGGMAQMSK	A					7224: Scan 5876 (rt=10.3615) [H:\DATA-2018\heruonan\20181022\5.raw]
3	2	gi|156712282|emb|CAM98448.1|	gi|156712282|emb|CAM98448.1| cellulose 1,4-beta-cellobiosidase [Chaetomium thermophilum]	1836	57806	102	78	16	16	28	2391	1	0	0	469.235	9.364.554	2	9.364.521	0.0033	369	377	1	28.33	0.007	R	KGGMAQMSK	A					7811: Scan 6531 (rt=11.6182) [H:\DATA-2018\heruonan\20181022\5.raw]
3	2	gi|156712282|emb|CAM98448.1|	gi|156712282|emb|CAM98448.1| cellulose 1,4-beta-cellobiosidase [Chaetomium thermophilum]	1836	57806	102	78	16	16	28	2392	1	0	0	4.692.351	9.364.556	2	9.364.521	0.0035	369	377	1	48.72	6.40E-05	R	KGGMAQMSK	A					7066: Scan 5695 (rt=10.0175) [H:\DATA-2018\heruonan\20181022\5.raw]
3	2	gi|156712282|emb|CAM98448.1|	gi|156712282|emb|CAM98448.1| cellulose 1,4-beta-cellobiosidase [Chaetomium thermophilum]	1836	57806	102	78	16	16	28	2393	1	0	0	4.692.351	9.364.556	2	9.364.521	0.0035	369	377	1	49.6	5.20E-05	R	KGGMAQMSK	A					6710: Scan 5308 (rt=9.34296) [H:\DATA-2018\heruonan\20181022\5.raw]
3	2	gi|156712282|emb|CAM98448.1|	gi|156712282|emb|CAM98448.1| cellulose 1,4-beta-cellobiosidase [Chaetomium thermophilum]	1836	57806	102	78	16	16	28	3278	1	0	0	5.067.658	1.011.517	2	10.115.138	0.0032	324	331	1	17.54	0.095	K	RFYVQDGK	I					10701: Scan 9945 (rt=18.3338) [H:\DATA-2018\heruonan\20181022\5.raw]
3	2	gi|156712282|emb|CAM98448.1|	gi|156712282|emb|CAM98448.1| cellulose 1,4-beta-cellobiosidase [Chaetomium thermophilum]	1836	57806	102	78	16	16	28	3279	1	0	0	5.067.665	10.115.184	2	10.115.138	0.0046	324	331	1	43.04	0.0003	K	RFYVQDGK	I					10532: Scan 9763 (rt=17.9933) [H:\DATA-2018\heruonan\20181022\5.raw]
3	2	gi|156712282|emb|CAM98448.1|	gi|156712282|emb|CAM98448.1| cellulose 1,4-beta-cellobiosidase [Chaetomium thermophilum]	1836	57806	102	78	16	16	28	3366	1	0	0	5.092.807	10.165.469	2	10.165.502	-0.0033	314	323	0	23.11	0.058	K	NSAGVLSEIK	R					21774: Scan 20489 (rt=31.8496) [H:\DATA-2018\heruonan\20181022\5.raw]
3	2	gi|156712282|emb|CAM98448.1|	gi|156712282|emb|CAM98448.1| cellulose 1,4-beta-cellobiosidase [Chaetomium thermophilum]	1836	57806	102	78	16	16	28	3367	1	0	0	5.092.842	10.165.538	2	10.165.502	0.0036	314	323	0	51.57	8.70E-05	K	NSAGVLSEIK	R					20390: Scan 19219 (rt=30.3989) [H:\DATA-2018\heruonan\20181022\5.raw]
3	2	gi|156712282|emb|CAM98448.1|	gi|156712282|emb|CAM98448.1| cellulose 1,4-beta-cellobiosidase [Chaetomium thermophilum]	1836	57806	102	78	16	16	28	3368	1	0	0	5.092.842	10.165.538	2	10.165.502	0.0036	314	323	0	54.47	4.10E-05	K	NSAGVLSEIK	R					20887: Scan 19680 (rt=30.9313) [H:\DATA-2018\heruonan\20181022\5.raw]
3	2	gi|156712282|emb|CAM98448.1|	gi|156712282|emb|CAM98448.1| cellulose 1,4-beta-cellobiosidase [Chaetomium thermophilum]	1836	57806	102	78	16	16	28	3369	1	0	0	5.092.843	1.016.554	2	10.165.502	0.0038	314	323	0	49.83	0.00011	K	NSAGVLSEIK	R					21207: Scan 19974 (rt=31.2729) [H:\DATA-2018\heruonan\20181022\5.raw]
3	2	gi|156712282|emb|CAM98448.1|	gi|156712282|emb|CAM98448.1| cellulose 1,4-beta-cellobiosidase [Chaetomium thermophilum]	1836	57806	102	78	16	16	28	3370	1	0	0	5.092.845	10.165.544	2	10.165.502	0.0042	314	323	0	41.91	0.00067	K	NSAGVLSEIK	R					20036: Scan 18912 (rt=30.0496) [H:\DATA-2018\heruonan\20181022\5.raw]
3	2	gi|156712282|emb|CAM98448.1|	gi|156712282|emb|CAM98448.1| cellulose 1,4-beta-cellobiosidase [Chaetomium thermophilum]	1836	57806	102	78	16	16	28	3371	1	0	0	5.092.845	10.165.544	2	10.165.502	0.0042	314	323	0	2.23	6.2	K	NSAGVLSEIK	R					30861: Scan 28161 (rt=40.3833) [H:\DATA-2018\heruonan\20181022\5.raw]
3	2	gi|156712282|emb|CAM98448.1|	gi|156712282|emb|CAM98448.1| cellulose 1,4-beta-cellobiosidase [Chaetomium thermophilum]	1836	57806	102	78	16	16	28	4434	1	0	0	3.641.962	10.895.667	3	10.895.641	0.0026	305	313	0	15.8	0.3	K	MTVVTQFHK	N					15480: Scan 14674 (rt=24.9209) [H:\DATA-2018\heruonan\20181022\5.raw]
3	2	gi|156712282|emb|CAM98448.1|	gi|156712282|emb|CAM98448.1| cellulose 1,4-beta-cellobiosidase [Chaetomium thermophilum]	1836	57806	102	78	16	16	28	4435	1	0	0	5.457.912	10.895.679	2	10.895.641	0.0038	305	313	0	42.77	0.00064	K	MTVVTQFHK	N					16742: Scan 15939 (rt=26.5993) [H:\DATA-2018\heruonan\20181022\5.raw]
3	2	gi|156712282|emb|CAM98448.1|	gi|156712282|emb|CAM98448.1| cellulose 1,4-beta-cellobiosidase [Chaetomium thermophilum]	1836	57806	102	78	16	16	28	4436	1	0	0	5.457.913	1.089.568	2	10.895.641	0.0039	305	313	0	36.75	0.0025	K	MTVVTQFHK	N					16425: Scan 15640 (rt=26.2256) [H:\DATA-2018\heruonan\20181022\5.raw]
3	2	gi|156712282|emb|CAM98448.1|	gi|156712282|emb|CAM98448.1| cellulose 1,4-beta-cellobiosidase [Chaetomium thermophilum]	1836	57806	102	78	16	16	28	4437	1	0	0	5.457.914	10.895.682	2	10.895.641	0.0041	305	313	0	41.36	0.00088	K	MTVVTQFHK	N					15941: Scan 15151 (rt=25.5656) [H:\DATA-2018\heruonan\20181022\5.raw]
3	2	gi|156712282|emb|CAM98448.1|	gi|156712282|emb|CAM98448.1| cellulose 1,4-beta-cellobiosidase [Chaetomium thermophilum]	1836	57806	102	78	16	16	28	4438	1	0	0	5.457.914	10.895.682	2	10.895.641	0.0041	305	313	0	51.19	9.20E-05	K	MTVVTQFHK	N					15734: Scan 14924 (rt=25.2248) [H:\DATA-2018\heruonan\20181022\5.raw]
3	2	gi|156712282|emb|CAM98448.1|	gi|156712282|emb|CAM98448.1| cellulose 1,4-beta-cellobiosidase [Chaetomium thermophilum]	1836	57806	102	78	16	16	28	4440	1	0	0	5.457.917	10.895.689	2	10.895.641	0.0048	305	313	0	37.77	0.002	K	MTVVTQFHK	N					15439: Scan 14638 (rt=24.8794) [H:\DATA-2018\heruonan\20181022\5.raw]
3	2	gi|156712282|emb|CAM98448.1|	gi|156712282|emb|CAM98448.1| cellulose 1,4-beta-cellobiosidase [Chaetomium thermophilum]	1836	57806	102	78	16	16	28	4762	1	0	0	5.537.877	11.055.609	2	1.105.559	0.0018	305	313	0	0.28	6.6	K	MTVVTQFHK	N	Oxidation (M)	0.100000000.0			12929: Scan 12271 (rt=21.8799) [H:\DATA-2018\heruonan\20181022\5.raw]
3	2	gi|156712282|emb|CAM98448.1|	gi|156712282|emb|CAM98448.1| cellulose 1,4-beta-cellobiosidase [Chaetomium thermophilum]	1836	57806	102	78	16	16	28	4763	1	0	0	5.537.884	11.055.622	2	1.105.559	0.0032	305	313	0	26.19	0.018	K	MTVVTQFHK	N	Oxidation (M)	0.100000000.0			12178: Scan 11539 (rt=20.8549) [H:\DATA-2018\heruonan\20181022\5.raw]
3	2	gi|156712282|emb|CAM98448.1|	gi|156712282|emb|CAM98448.1| cellulose 1,4-beta-cellobiosidase [Chaetomium thermophilum]	1836	57806	102	78	16	16	28	4764	1	0	0	5.537.884	11.055.622	2	1.105.559	0.0032	305	313	0	50.33	6.80E-05	K	MTVVTQFHK	N	Oxidation (M)	0.100000000.0			11414: Scan 10743 (rt=19.655) [H:\DATA-2018\heruonan\20181022\5.raw]
3	2	gi|156712282|emb|CAM98448.1|	gi|156712282|emb|CAM98448.1| cellulose 1,4-beta-cellobiosidase [Chaetomium thermophilum]	1836	57806	102	78	16	16	28	4765	1	0	0	5.537.884	11.055.622	2	1.105.559	0.0032	305	313	0	9.76	0.78	K	MTVVTQFHK	N	Oxidation (M)	0.100000000.0			15035: Scan 14279 (rt=24.4527) [H:\DATA-2018\heruonan\20181022\5.raw]
3	2	gi|156712282|emb|CAM98448.1|	gi|156712282|emb|CAM98448.1| cellulose 1,4-beta-cellobiosidase [Chaetomium thermophilum]	1836	57806	102	78	16	16	28	4766	1	0	0	553.789	11.055.634	2	1.105.559	0.0044	305	313	0	35.55	0.0022	K	MTVVTQFHK	N	Oxidation (M)	0.100000000.0			12050: Scan 11416 (rt=20.6679) [H:\DATA-2018\heruonan\20181022\5.raw]
3	2	gi|156712282|emb|CAM98448.1|	gi|156712282|emb|CAM98448.1| cellulose 1,4-beta-cellobiosidase [Chaetomium thermophilum]	1836	57806	102	78	16	16	28	4767	1	0	0	3.695.284	11.055.635	3	1.105.559	0.0045	305	313	0	15.82	0.2	K	MTVVTQFHK	N	Oxidation (M)	0.100000000.0			11286: Scan 10598 (rt=19.4251) [H:\DATA-2018\heruonan\20181022\5.raw]
3	2	gi|156712282|emb|CAM98448.1|	gi|156712282|emb|CAM98448.1| cellulose 1,4-beta-cellobiosidase [Chaetomium thermophilum]	1836	57806	102	78	16	16	28	4768	1	0	0	5.537.891	11.055.636	2	1.105.559	0.0046	305	313	0	21.93	0.05	K	MTVVTQFHK	N	Oxidation (M)	0.100000000.0			12620: Sum of 2 scans in range 11976 (rt=21.4544) to 11995 (rt=21.4834) [H:\DATA-2018\heruonan\20181022\5.raw]
3	2	gi|156712282|emb|CAM98448.1|	gi|156712282|emb|CAM98448.1| cellulose 1,4-beta-cellobiosidase [Chaetomium thermophilum]	1836	57806	102	78	16	16	28	4769	1	0	0	5.537.892	11.055.638	2	1.105.559	0.0047	305	313	0	31.15	0.006	K	MTVVTQFHK	N	Oxidation (M)	0.100000000.0			11212: Scan 10519 (rt=19.3145) [H:\DATA-2018\heruonan\20181022\5.raw]
3	2	gi|156712282|emb|CAM98448.1|	gi|156712282|emb|CAM98448.1| cellulose 1,4-beta-cellobiosidase [Chaetomium thermophilum]	1836	57806	102	78	16	16	28	4770	1	0	0	5.537.892	11.055.638	2	1.105.559	0.0048	305	313	0	10.51	0.69	K	MTVVTQFHK	N	Oxidation (M)	0.100000000.0			14338: Scan 13623 (rt=23.6638) [H:\DATA-2018\heruonan\20181022\5.raw]
3	2	gi|156712282|emb|CAM98448.1|	gi|156712282|emb|CAM98448.1| cellulose 1,4-beta-cellobiosidase [Chaetomium thermophilum]	1836	57806	102	78	16	16	28	4771	2	0	0	5.537.893	11.055.641	2	1.105.559	0.005	305	313	0	14.19	0.29	K	MTVVTQFHK	N	Oxidation (M)	0.100000000.0			12371: Scan 11729 (rt=21.1074) [H:\DATA-2018\heruonan\20181022\5.raw]
3	2	gi|156712282|emb|CAM98448.1|	gi|156712282|emb|CAM98448.1| cellulose 1,4-beta-cellobiosidase [Chaetomium thermophilum]	1836	57806	102	78	16	16	28	4772	1	0	0	5.537.894	11.055.643	2	1.105.559	0.0053	305	313	0	7.39	1.4	K	MTVVTQFHK	N	Oxidation (M)	0.100000000.0			14655: Scan 13916 (rt=24.0079) [H:\DATA-2018\heruonan\20181022\5.raw]
3	2	gi|156712282|emb|CAM98448.1|	gi|156712282|emb|CAM98448.1| cellulose 1,4-beta-cellobiosidase [Chaetomium thermophilum]	1836	57806	102	78	16	16	28	4872	1	0	0	5.567.704	11.115.262	2	11.115.219	0.0043	127	135	0	26.14	0.013	R	VYLMENDTK	Y					15987: Scan 15200 (rt=25.6272) [H:\DATA-2018\heruonan\20181022\5.raw]
3	2	gi|156712282|emb|CAM98448.1|	gi|156712282|emb|CAM98448.1| cellulose 1,4-beta-cellobiosidase [Chaetomium thermophilum]	1836	57806	102	78	16	16	28	4948	1	0	0	3.735.172	11.175.297	3	11.175.265	0.0033	117	126	0	21.92	0.033	K	HQYGTNVGSR	V					7334: Scan 6004 (rt=10.6367) [H:\DATA-2018\heruonan\20181022\5.raw]
3	2	gi|156712282|emb|CAM98448.1|	gi|156712282|emb|CAM98448.1| cellulose 1,4-beta-cellobiosidase [Chaetomium thermophilum]	1836	57806	102	78	16	16	28	4949	1	0	0	5.597.725	11.175.303	2	11.175.265	0.0039	117	126	0	23.61	0.021	K	HQYGTNVGSR	V					7926: Scan 6664 (rt=11.8777) [H:\DATA-2018\heruonan\20181022\5.raw]
3	2	gi|156712282|emb|CAM98448.1|	gi|156712282|emb|CAM98448.1| cellulose 1,4-beta-cellobiosidase [Chaetomium thermophilum]	1836	57806	102	78	16	16	28	4950	1	0	0	5.597.725	11.175.303	2	11.175.265	0.0039	117	126	0	38.02	0.00077	K	HQYGTNVGSR	V					7752: Scan 6466 (rt=11.4922) [H:\DATA-2018\heruonan\20181022\5.raw]
3	2	gi|156712282|emb|CAM98448.1|	gi|156712282|emb|CAM98448.1| cellulose 1,4-beta-cellobiosidase [Chaetomium thermophilum]	1836	57806	102	78	16	16	28	4951	1	0	0	5.597.725	11.175.305	2	11.175.265	0.0041	117	126	0	33.68	0.002	K	HQYGTNVGSR	V					7260: Scan 5919 (rt=10.478) [H:\DATA-2018\heruonan\20181022\5.raw]
3	2	gi|156712282|emb|CAM98448.1|	gi|156712282|emb|CAM98448.1| cellulose 1,4-beta-cellobiosidase [Chaetomium thermophilum]	1836	57806	102	78	16	16	28	4952	1	0	0	5.597.726	11.175.306	2	11.175.265	0.0041	117	126	0	32.7	0.0026	K	HQYGTNVGSR	V					6670: Scan 5272 (rt=9.29283) [H:\DATA-2018\heruonan\20181022\5.raw]
3	2	gi|156712282|emb|CAM98448.1|	gi|156712282|emb|CAM98448.1| cellulose 1,4-beta-cellobiosidase [Chaetomium thermophilum]	1836	57806	102	78	16	16	28	4954	1	0	0	5.597.727	11.175.309	2	11.175.265	0.0044	117	126	0	43	0.00024	K	HQYGTNVGSR	V					7564: Scan 6265 (rt=11.1539) [H:\DATA-2018\heruonan\20181022\5.raw]
3	2	gi|156712282|emb|CAM98448.1|	gi|156712282|emb|CAM98448.1| cellulose 1,4-beta-cellobiosidase [Chaetomium thermophilum]	1836	57806	102	78	16	16	28	4955	1	0	0	5.597.727	11.175.309	2	11.175.265	0.0044	117	126	0	40.81	0.00039	K	HQYGTNVGSR	V					7407: Scan 6094 (rt=10.8144) [H:\DATA-2018\heruonan\20181022\5.raw]
3	2	gi|156712282|emb|CAM98448.1|	gi|156712282|emb|CAM98448.1| cellulose 1,4-beta-cellobiosidase [Chaetomium thermophilum]	1836	57806	102	78	16	16	28	5087	1	0	0	5.647.663	1.127.518	2	11.275.169	0.0012	127	135	0	31.12	0.0022	R	VYLMENDTK	Y	Oxidation (M)	0.000100000.0			10558: Scan 9795 (rt=18.071) [H:\DATA-2018\heruonan\20181022\5.raw]
3	2	gi|156712282|emb|CAM98448.1|	gi|156712282|emb|CAM98448.1| cellulose 1,4-beta-cellobiosidase [Chaetomium thermophilum]	1836	57806	102	78	16	16	28	5088	1	0	0	5.647.679	11.275.213	2	11.275.169	0.0044	127	135	0	41.99	0.00015	R	VYLMENDTK	Y	Oxidation (M)	0.000100000.0			10445: Scan 9667 (rt=17.8204) [H:\DATA-2018\heruonan\20181022\5.raw]
3	2	gi|156712282|emb|CAM98448.1|	gi|156712282|emb|CAM98448.1| cellulose 1,4-beta-cellobiosidase [Chaetomium thermophilum]	1836	57806	102	78	16	16	28	5089	1	0	0	564.768	11.275.215	2	11.275.169	0.0046	127	135	0	28.8	0.0031	R	VYLMENDTK	Y	Oxidation (M)	0.000100000.0			10271: Scan 9480 (rt=17.4825) [H:\DATA-2018\heruonan\20181022\5.raw]
3	2	gi|156712282|emb|CAM98448.1|	gi|156712282|emb|CAM98448.1| cellulose 1,4-beta-cellobiosidase [Chaetomium thermophilum]	1836	57806	102	78	16	16	28	6076	1	0	0	5.873.296	11.726.446	2	11.726.513	-0.0067	314	324	1	44.26	0.00035	K	NSAGVLSEIKR	F					19961: Scan 18843 (rt=29.9717) [H:\DATA-2018\heruonan\20181022\5.raw]
3	2	gi|156712282|emb|CAM98448.1|	gi|156712282|emb|CAM98448.1| cellulose 1,4-beta-cellobiosidase [Chaetomium thermophilum]	1836	57806	102	78	16	16	28	6077	1	0	0	5.873.298	1.172.645	2	11.726.513	-0.0063	314	324	1	27.73	0.016	K	NSAGVLSEIKR	F					19328: Sum of 2 scans in range 18275 (rt=29.3255) to 18368 (rt=29.4297) [H:\DATA-2018\heruonan\20181022\5.raw]
3	2	gi|156712282|emb|CAM98448.1|	gi|156712282|emb|CAM98448.1| cellulose 1,4-beta-cellobiosidase [Chaetomium thermophilum]	1836	57806	102	78	16	16	28	6078	1	0	0	3.918.923	11.726.551	3	11.726.513	0.0038	314	324	1	48.04	0.00013	K	NSAGVLSEIKR	F					17745: Scan 16857 (rt=27.6887) [H:\DATA-2018\heruonan\20181022\5.raw]
3	2	gi|156712282|emb|CAM98448.1|	gi|156712282|emb|CAM98448.1| cellulose 1,4-beta-cellobiosidase [Chaetomium thermophilum]	1836	57806	102	78	16	16	28	6079	1	0	0	11.736.625	11.726.552	1	11.726.513	0.0039	314	324	1	41.67	0.00057	K	NSAGVLSEIKR	F					17501: Scan 16632 (rt=27.4264) [H:\DATA-2018\heruonan\20181022\5.raw]
3	2	gi|156712282|emb|CAM98448.1|	gi|156712282|emb|CAM98448.1| cellulose 1,4-beta-cellobiosidase [Chaetomium thermophilum]	1836	57806	102	78	16	16	28	6080	1	0	0	5.873.349	11.726.553	2	11.726.513	0.004	314	324	1	42.02	0.00052	K	NSAGVLSEIKR	F					18407: Scan 17448 (rt=28.3716) [H:\DATA-2018\heruonan\20181022\5.raw]
3	2	gi|156712282|emb|CAM98448.1|	gi|156712282|emb|CAM98448.1| cellulose 1,4-beta-cellobiosidase [Chaetomium thermophilum]	1836	57806	102	78	16	16	28	6081	1	0	0	587.335	11.726.554	2	11.726.513	0.0041	314	324	1	45.72	0.00022	K	NSAGVLSEIKR	F					18064: Scan 17147 (rt=28.0243) [H:\DATA-2018\heruonan\20181022\5.raw]
[truncated: 2,985 more rows]
